# Supplementary material for: Structural variant landscape provides insights into genome organisation and domestication in European seabass
Source: BMC Biol. 2025 Oct 1;23:288. doi: 10.1186/s12915-025-02404-7 (PMC12487334; doi:10.1186/s12915-025-02404-7)
Supplement: Supplementary file 1 — Additional file 1. [file 12915_2025_2404_MOESM1_ESM.xlsx]

## Sheet: Sheet1
ID	Position (Use for Ensembl search)	Chromosome	Start	End	Length	Type	Frequency	Minor allele frequency	SnpEff overall impact	Annotation	Impact	Gene1	Gene2	Annotation	Impact	Gene1	Gene2	Annotation	Impact	Gene1	Gene2	Annotation	Impact	Gene1	Gene2	Annotation	Impact	Gene1	Gene2	Annotation	Impact	Gene1	Gene2	Annotation	Impact	Gene1	Gene2	Annotation	Impact	Gene1	Gene2	Annotation	Impact	Gene1	Annotation	Impact	Gene1	Gene2	Annotation
CAJNNU010000001.1:209470	CAJNNU010000001.1:209470-210181	CAJNNU010000001.1	209470	210181	711	<DEL>	0.0944444	0.09444	MODIFIER	intergenic_region	MODIFIER	ENSDLAG00005030171,N/A,N/A	ENSDLAG00005030714,jph1b_(Stickleback),N/A
CAJNNU010000001.1:217936	CAJNNU010000001.1:217936-218039	CAJNNU010000001.1	217936	218039	103	<DEL>	0.0898876	0.08989	MODIFIER	intergenic_region	MODIFIER	ENSDLAG00005030171,N/A,N/A	ENSDLAG00005030714,jph1b_(Stickleback),N/A
CAJNNU010000001.1:235224	CAJNNU010000001.1:235224-235428	CAJNNU010000001.1	235224	235428	204	<DEL>	0.05	0.05	MODIFIER	3_prime_UTR_variant	MODIFIER	ENSDLAG00005030714,jph1b_(Stickleback),N/A
CAJNNU010000001.1:301031	CAJNNU010000001.1:301031-301322	CAJNNU010000001.1	301031	301322	291	<DEL>	0.0714286	0.07143	MODIFIER	intron_variant	MODIFIER	ENSDLAG00005030696,N/A,N/A
CAJNNU010000001.1:312659	CAJNNU010000001.1:312659-313153	CAJNNU010000001.1	312659	313153	494	<DEL>	0.425	0.425	MODIFIER	intron_variant	MODIFIER	ENSDLAG00005030696,N/A,N/A
CAJNNU010000001.1:358287	CAJNNU010000001.1:358287-358749	CAJNNU010000001.1	358287	358749	462	<DEL>	0.101124	0.1011	MODIFIER	intergenic_region	MODIFIER	ENSDLAG00005030696,N/A,N/A	ENSDLAG00005000037,penka_(Seabass),proenkephalin a [Source:ZFIN;Acc:ZDB-GENE-030729-31]
CAJNNU010000001.1:435963	CAJNNU010000001.1:435963-437352	CAJNNU010000001.1	435963	437352	1389	<DEL>	0.05	0.05	MODIFIER	intergenic_region	MODIFIER	ENSDLAG00005000035,N/A,N/A	ENSDLAG00005033071,sdr16c5a_(Stickleback),N/A
CAJNNU010000001.1:507178	CAJNNU010000001.1:507178-507256	CAJNNU010000001.1	507178	507256	78	<DEL>	0.0517241	0.05172	MODIFIER	5_prime_UTR_variant	MODIFIER	ENSDLAG00005029249,slc44a5a_(Seabass),solute carrier family 44 member 5a [Source:ZFIN;Acc:ZDB-GENE-070705-333]
CAJNNU010000001.1:601443	CAJNNU010000001.1:601443-601868	CAJNNU010000001.1	601443	601868	425	<DEL>	0.0388889	0.03889	MODIFIER	intron_variant	MODIFIER	ENSDLAG00005000028,cyp7a1_(Stickleback),N/A		intron_variant	MODIFIER	ENSDLAG00005000030,KCNH2_(Stickleback),N/A
CAJNNU010000001.1:677264	CAJNNU010000001.1:677264-677423	CAJNNU010000001.1	677264	677423	159	<DEL>	0.0337079	0.03371	MODIFIER	intergenic_region	MODIFIER	ENSDLAG00005000028,cyp7a1_(Stickleback),N/A	ENSDLAG00005026608,en2b_(Stickleback),N/A
CAJNNU010000001.1:701796	CAJNNU010000001.1:701796-701895	CAJNNU010000001.1	701796	701895	99	<DEL>	0.0666667	0.06667	MODIFIER	intergenic_region	MODIFIER	ENSDLAG00005000028,cyp7a1_(Stickleback),N/A	ENSDLAG00005026608,en2b_(Stickleback),N/A
CAJNNU010000001.1:704203	CAJNNU010000001.1:704203-704270	CAJNNU010000001.1	704203	704270	67	<DEL>	0.438356	0.4384	MODIFIER	intergenic_region	MODIFIER	ENSDLAG00005000028,cyp7a1_(Stickleback),N/A	ENSDLAG00005026608,en2b_(Stickleback),N/A	downstream_gene_variant	MODIFIER	ENSDLAG00005026608,en2b_(Stickleback),N/A
CAJNNU010000001.1:705353	CAJNNU010000001.1:705353-705421	CAJNNU010000001.1	705353	705421	68	<DEL>	0.291667	0.2917	MODIFIER	intergenic_region	MODIFIER	ENSDLAG00005000028,cyp7a1_(Stickleback),N/A	ENSDLAG00005026608,en2b_(Stickleback),N/A	downstream_gene_variant	MODIFIER	ENSDLAG00005026608,en2b_(Stickleback),N/A
CAJNNU010000001.1:708085	CAJNNU010000001.1:708085-708155	CAJNNU010000001.1	708085	708155	70	<DEL>	0.0393258	0.03933	MODIFIER	3_prime_UTR_variant	MODIFIER	ENSDLAG00005026608,en2b_(Stickleback),N/A
CAJNNU010000001.1:710039	CAJNNU010000001.1:710039-710312	CAJNNU010000001.1	710039	710312	273	<DEL>	0.104651	0.1047	MODIFIER	intron_variant	MODIFIER	ENSDLAG00005026608,en2b_(Stickleback),N/A
CAJNNU010000001.1:711218	CAJNNU010000001.1:711218-711269	CAJNNU010000001.1	711218	711269	51	<DEL>	0.0625	0.0625	MODIFIER	intron_variant	MODIFIER	ENSDLAG00005026608,en2b_(Stickleback),N/A
CAJNNU010000001.1:733580	CAJNNU010000001.1:733580-733952	CAJNNU010000001.1	733580	733952	372	<DEL>	0.0574713	0.05747	MODIFIER	intron_variant	MODIFIER	ENSDLAG00005026608,en2b_(Stickleback),N/A
CAJNNU010000001.1:746681	CAJNNU010000001.1:746681-747023	CAJNNU010000001.1	746681	747023	342	<DEL>	0.0561798	0.05618	MODIFIER	intergenic_region	MODIFIER	ENSDLAG00005026608,en2b_(Stickleback),N/A	ENSDLAG00005031936,si:ch211-207d6.2_(Salmon),N/A
CAJNNU010000001.1:782209	CAJNNU010000001.1:782209-782299	CAJNNU010000001.1	782209	782299	90	<DEL>	0.0397727	0.03977	MODIFIER	downstream_gene_variant	MODIFIER	ENSDLAG00005000026,paxip1_(Seabass),PAX interacting (with transcription-activation domain) protein 1 [Source:NCBI gene;Acc:449658]		intron_variant	MODIFIER	ENSDLAG00005031936,si:ch211-207d6.2_(Salmon),N/A
CAJNNU010000001.1:782982	CAJNNU010000001.1:782982-783081	CAJNNU010000001.1	782982	783081	99	<DEL>	0.15	0.15	MODIFIER	intron_variant	MODIFIER	ENSDLAG00005031936,si:ch211-207d6.2_(Salmon),N/A
CAJNNU010000001.1:807935	CAJNNU010000001.1:807935-808524	CAJNNU010000001.1	807935	808524	589	<DEL>	0.0388889	0.03889	MODIFIER	intron_variant	MODIFIER	ENSDLAG00005031936,si:ch211-207d6.2_(Salmon),N/A
CAJNNU010000001.1:808396	CAJNNU010000001.1:808396-808499	CAJNNU010000001.1	808396	808499	103	<DEL>	0.486842	0.4868	MODIFIER	intron_variant	MODIFIER	ENSDLAG00005031936,si:ch211-207d6.2_(Salmon),N/A
CAJNNU010000001.1:837763	CAJNNU010000001.1:837763-838819	CAJNNU010000001.1	837763	838819	1056	<DEL>	0.75	0.25	MODIFIER	intron_variant	MODIFIER	ENSDLAG00005031936,si:ch211-207d6.2_(Salmon),N/A
CAJNNU010000001.1:891790	CAJNNU010000001.1:891790-891866	CAJNNU010000001.1	891790	891866	76	<DEL>	0.0444444	0.04444	MODIFIER	downstream_gene_variant	MODIFIER	ENSDLAG00005000023,N/A,N/A		intron_variant	MODIFIER	ENSDLAG00005033856,blvra_(Stickleback),N/A
CAJNNU010000001.1:934036	CAJNNU010000001.1:934036-934104	CAJNNU010000001.1	934036	934104	68	<DEL>	0.0166667	0.01667	MODIFIER	upstream_gene_variant	MODIFIER	ENSDLAG00005000019,cntnap2b_(Seabass),contactin associated protein like 2b [Source:ZFIN;Acc:ZDB-GENE-070912-26]		intron_variant	MODIFIER	ENSDLAG00005000019,cntnap2b_(Seabass),contactin associated protein like 2b [Source:ZFIN;Acc:ZDB-GENE-070912-26]
CAJNNU010000001.1:966404	CAJNNU010000001.1:966404-966585	CAJNNU010000001.1	966404	966585	181	<DEL>	0.0333333	0.03333	MODIFIER	3_prime_UTR_variant	MODIFIER	ENSDLAG00005000017,lyn_(Seabass),LYN proto-oncogene		intron_variant	MODIFIER	ENSDLAG00005000017,lyn_(Seabass),LYN proto-oncogene
CAJNNU010000001.1:984640	CAJNNU010000001.1:984640-985221	CAJNNU010000001.1	984640	985221	581	<DEL>	0.348315	0.3483	MODIFIER	upstream_gene_variant	MODIFIER	ENSDLAG00005000017,lyn_(Seabass),LYN proto-oncogene		upstream_gene_variant	MODIFIER	ENSDLAG00005027300,tmem68_(Seabass),transmembrane protein 68 [Source:ZFIN;Acc:ZDB-GENE-040426-1267]		intron_variant	MODIFIER	ENSDLAG00005027300,tmem68_(Seabass),transmembrane protein 68 [Source:ZFIN;Acc:ZDB-GENE-040426-1267]
CAJNNU010000001.1:1042105	CAJNNU010000001.1:1042105-1042482	CAJNNU010000001.1	1042105	1042482	377	<DEL>	0.0511364	0.05114	MODIFIER	intron_variant	MODIFIER	ENSDLAG00005000013,FO834800.1_(Zebrafish),N/A
CAJNNU010000001.1:1069886	CAJNNU010000001.1:1069886-1070306	CAJNNU010000001.1	1069886	1070306	420	<DEL>	0.136364	0.1364	MODIFIER	downstream_gene_variant	MODIFIER	ENSDLAG00005000012,kcnb2_(Salmon),N/A		upstream_gene_variant	MODIFIER	ENSDLAG00005000013,FO834800.1_(Zebrafish),N/A		intergenic_region	MODIFIER	ENSDLAG00005000013,FO834800.1_(Zebrafish),N/A	ENSDLAG00005000012,kcnb2_(Salmon),N/A
CAJNNU010000001.1:1085710	CAJNNU010000001.1:1085710-1085815	CAJNNU010000001.1	1085710	1085815	105	<DEL>	0.103448	0.1034	MODIFIER	intron_variant	MODIFIER	ENSDLAG00005000012,kcnb2_(Salmon),N/A
CAJNNU010000001.1:1093984	CAJNNU010000001.1:1093984-1094040	CAJNNU010000001.1	1093984	1094040	56	<DEL>	0.0977011	0.0977	MODIFIER	intron_variant	MODIFIER	ENSDLAG00005000012,kcnb2_(Salmon),N/A
CAJNNU010000001.1:1141639	CAJNNU010000001.1:1141639-1141793	CAJNNU010000001.1	1141639	1141793	154	<DEL>	0.109195	0.1092	MODIFIER	upstream_gene_variant	MODIFIER	ENSDLAG00005000008,zgc:163121_(Stickleback),N/A		intergenic_region	MODIFIER	ENSDLAG00005000024,exoc3_(Stickleback),N/A	ENSDLAG00005000008,zgc:163121_(Stickleback),N/A
CAJNNU010000001.1:1142238	CAJNNU010000001.1:1142238-1142633	CAJNNU010000001.1	1142238	1142633	395	<DEL>	0.1	0.1	MODIFIER	upstream_gene_variant	MODIFIER	ENSDLAG00005000008,zgc:163121_(Stickleback),N/A		intergenic_region	MODIFIER	ENSDLAG00005000024,exoc3_(Stickleback),N/A	ENSDLAG00005000008,zgc:163121_(Stickleback),N/A
CAJNNU010000001.1:1158645	CAJNNU010000001.1:1158645-1158699	CAJNNU010000001.1	1158645	1158699	54	<DEL>	0.0168539	0.01685	MODIFIER	downstream_gene_variant	MODIFIER	ENSDLAG00005000008,zgc:163121_(Stickleback),N/A		intergenic_region	MODIFIER	ENSDLAG00005000008,zgc:163121_(Stickleback),N/A	ENSDLAG00005028781,cahz_(Seabass),carbonic anhydrase [Source:NCBI gene;Acc:30331]
CAJNNU010000001.1:1159052	CAJNNU010000001.1:1159052-1159167	CAJNNU010000001.1	1159052	1159167	115	<DEL>	0.0344828	0.03448	MODIFIER	downstream_gene_variant	MODIFIER	ENSDLAG00005000008,zgc:163121_(Stickleback),N/A		intergenic_region	MODIFIER	ENSDLAG00005000008,zgc:163121_(Stickleback),N/A	ENSDLAG00005028781,cahz_(Seabass),carbonic anhydrase [Source:NCBI gene;Acc:30331]
CAJNNU010000001.1:1174705	CAJNNU010000001.1:1174705-1175173	CAJNNU010000001.1	1174705	1175173	468	<DEL>	0.104938	0.1049	MODIFIER	intron_variant	MODIFIER	ENSDLAG00005028781,cahz_(Seabass),carbonic anhydrase [Source:NCBI gene;Acc:30331]
CAJNNU010000001.1:1185633	CAJNNU010000001.1:1185633-1185723	CAJNNU010000001.1	1185633	1185723	90	<DEL>	0.178161	0.1782	MODIFIER	upstream_gene_variant	MODIFIER	ENSDLAG00005028781,cahz_(Seabass),carbonic anhydrase [Source:NCBI gene;Acc:30331]		intergenic_region	MODIFIER	ENSDLAG00005028781,cahz_(Seabass),carbonic anhydrase [Source:NCBI gene;Acc:30331]	ENSDLAG00005000006,dlgap1a_(Stickleback),N/A
CAJNNU010000001.1:1187384	CAJNNU010000001.1:1187384-1187588	CAJNNU010000001.1	1187384	1187588	204	<DEL>	0.127907	0.1279	MODIFIER	upstream_gene_variant	MODIFIER	ENSDLAG00005028781,cahz_(Seabass),carbonic anhydrase [Source:NCBI gene;Acc:30331]		intergenic_region	MODIFIER	ENSDLAG00005028781,cahz_(Seabass),carbonic anhydrase [Source:NCBI gene;Acc:30331]	ENSDLAG00005000006,dlgap1a_(Stickleback),N/A
CAJNNU010000001.1:1202161	CAJNNU010000001.1:1202161-1202229	CAJNNU010000001.1	1202161	1202229	68	<DEL>	0.0684932	0.06849	MODIFIER	intron_variant	MODIFIER	ENSDLAG00005000006,dlgap1a_(Stickleback),N/A
CAJNNU010000001.1:1210032	CAJNNU010000001.1:1210032-1210103	CAJNNU010000001.1	1210032	1210103	71	<DEL>	0.0224719	0.02247	MODIFIER	intron_variant	MODIFIER	ENSDLAG00005000006,dlgap1a_(Stickleback),N/A
CAJNNU010000001.1:1210061	CAJNNU010000001.1:1210061-1210234	CAJNNU010000001.1	1210061	1210234	173	<DEL>	0.0804598	0.08046	MODIFIER	intron_variant	MODIFIER	ENSDLAG00005000006,dlgap1a_(Stickleback),N/A
CAJNNU010000001.1:1210600	CAJNNU010000001.1:1210600-1210671	CAJNNU010000001.1	1210600	1210671	71	<DEL>	0.0284091	0.02841	MODIFIER	intron_variant	MODIFIER	ENSDLAG00005000006,dlgap1a_(Stickleback),N/A
CAJNNU010000001.1:1218742	CAJNNU010000001.1:1218742-1219048	CAJNNU010000001.1	1218742	1219048	306	<DEL>	0.183333	0.1833	MODIFIER	intron_variant	MODIFIER	ENSDLAG00005000006,dlgap1a_(Stickleback),N/A
CAJNNU010000001.1:1255096	CAJNNU010000001.1:1255096-1255309	CAJNNU010000001.1	1255096	1255309	213	<DEL>	0.0892857	0.08929	MODIFIER	intron_variant	MODIFIER	ENSDLAG00005000006,dlgap1a_(Stickleback),N/A
CAJNNU010000001.1:1255235	CAJNNU010000001.1:1255235-1255352	CAJNNU010000001.1	1255235	1255352	117	<DEL>	0.0222222	0.02222	MODIFIER	intron_variant	MODIFIER	ENSDLAG00005000006,dlgap1a_(Stickleback),N/A
CAJNNU010000001.1:1274514	CAJNNU010000001.1:1274514-1275169	CAJNNU010000001.1	1274514	1275169	655	<DEL>	0.0505618	0.05056	MODIFIER	intron_variant	MODIFIER	ENSDLAG00005000006,dlgap1a_(Stickleback),N/A
CAJNNU010000001.1:1277923	CAJNNU010000001.1:1277923-1278019	CAJNNU010000001.1	1277923	1278019	96	<DEL>	0.149425	0.1494	MODIFIER	intron_variant	MODIFIER	ENSDLAG00005000006,dlgap1a_(Stickleback),N/A
CAJNNU010000001.1:1293755	CAJNNU010000001.1:1293755-1293914	CAJNNU010000001.1	1293755	1293914	159	<DEL>	0.0747126	0.07471	MODIFIER	intron_variant	MODIFIER	ENSDLAG00005000006,dlgap1a_(Stickleback),N/A
CAJNNU010000001.1:1301625	CAJNNU010000001.1:1301625-1301887	CAJNNU010000001.1	1301625	1301887	262	<DEL>	0.182353	0.1824	MODIFIER	intron_variant	MODIFIER	ENSDLAG00005000006,dlgap1a_(Stickleback),N/A
CAJNNU010000001.1:1310606	CAJNNU010000001.1:1310606-1311186	CAJNNU010000001.1	1310606	1311186	580	<DEL>	0.0172414	0.01724	MODIFIER	intron_variant	MODIFIER	ENSDLAG00005000006,dlgap1a_(Stickleback),N/A
CAJNNU010000001.1:1323741	CAJNNU010000001.1:1323741-1324043	CAJNNU010000001.1	1323741	1324043	302	<DEL>	0.252941	0.2529	MODIFIER	intron_variant	MODIFIER	ENSDLAG00005000006,dlgap1a_(Stickleback),N/A
CAJNNU010000001.1:1325451	CAJNNU010000001.1:1325451-1325792	CAJNNU010000001.1	1325451	1325792	341	<DEL>	0.170732	0.1707	MODIFIER	intron_variant	MODIFIER	ENSDLAG00005000006,dlgap1a_(Stickleback),N/A
CAJNNU010000001.1:1326032	CAJNNU010000001.1:1326032-1326704	CAJNNU010000001.1	1326032	1326704	672	<DEL>	0.186747	0.1867	MODIFIER	intron_variant	MODIFIER	ENSDLAG00005000006,dlgap1a_(Stickleback),N/A
CAJNNU010000001.1:1343866	CAJNNU010000001.1:1343866-1344010	CAJNNU010000001.1	1343866	1344010	144	<DEL>	0.0561798	0.05618	MODIFIER	3_prime_UTR_variant	MODIFIER	ENSDLAG00005000006,dlgap1a_(Stickleback),N/A		downstream_gene_variant	MODIFIER	ENSDLAG00005000006,dlgap1a_(Stickleback),N/A
CAJNNU010000001.1:1377289	CAJNNU010000001.1:1377289-1377375	CAJNNU010000001.1	1377289	1377375	86	<DEL>	0.0224719	0.02247	MODIFIER	intergenic_region	MODIFIER	ENSDLAG00005000006,dlgap1a_(Stickleback),N/A	ENSDLAG00005034276,N/A,N/A
CAJNNU010000001.1:1429485	CAJNNU010000001.1:1429485-1429544	CAJNNU010000001.1	1429485	1429544	59	<DEL>	0.267857	0.2679	MODIFIER	intergenic_region	MODIFIER	ENSDLAG00005034276,N/A,N/A	ENSDLAG00005000005,EPS15_(Human),N/A
CAJNNU010000001.1:1438106	CAJNNU010000001.1:1438106-1438165	CAJNNU010000001.1	1438106	1438165	59	<DEL>	0.10274	0.1027	MODIFIER	upstream_gene_variant	MODIFIER	ENSDLAG00005000005,EPS15_(Human),N/A		intergenic_region	MODIFIER	ENSDLAG00005034276,N/A,N/A	ENSDLAG00005000005,EPS15_(Human),N/A
CAJNNU010000001.1:1442946	CAJNNU010000001.1:1442946-1443214	CAJNNU010000001.1	1442946	1443214	268	<DEL>	0.0730337	0.07303	MODIFIER	intron_variant	MODIFIER	ENSDLAG00005000005,EPS15_(Human),N/A
CAJNNU010000001.1:1463127	CAJNNU010000001.1:1463127-1463636	CAJNNU010000001.1	1463127	1463636	509	<DEL>	0.0449438	0.04494	MODIFIER	3_prime_UTR_variant	MODIFIER	ENSDLAG00005000005,EPS15_(Human),N/A
CAJNNU010000001.1:1467827	CAJNNU010000001.1:1467827-1467931	CAJNNU010000001.1	1467827	1467931	104	<DEL>	0.675	0.325	MODIFIER	intron_variant	MODIFIER	ENSDLAG00005000005,EPS15_(Human),N/A
CAJNNU010000001.1:1505894	CAJNNU010000001.1:1505894-1505977	CAJNNU010000001.1	1505894	1505977	83	<DEL>	0.0280899	0.02809	MODIFIER	intron_variant	MODIFIER	ENSDLAG00005000003,fam110b_(Stickleback),N/A
CAJNNU010000001.1:1520009	CAJNNU010000001.1:1520009-1520418	CAJNNU010000001.1	1520009	1520418	409	<DEL>	0.101266	0.1013	MODIFIER	intron_variant	MODIFIER	ENSDLAG00005000003,fam110b_(Stickleback),N/A
CAJNNU010000001.1:1537815	CAJNNU010000001.1:1537815-1538287	CAJNNU010000001.1	1537815	1538287	472	<DEL>	0.422222	0.4222	MODIFIER	intron_variant	MODIFIER	ENSDLAG00005000003,fam110b_(Stickleback),N/A
CAJNNU010000001.1:1558277	CAJNNU010000001.1:1558277-1558433	CAJNNU010000001.1	1558277	1558433	156	<DEL>	0.218391	0.2184	MODIFIER	intron_variant	MODIFIER	ENSDLAG00005011346,atg10_(Salmon),N/A
CAJNNU010000001.1:1562781	CAJNNU010000001.1:1562781-1563095	CAJNNU010000001.1	1562781	1563095	314	<DEL>	0.113636	0.1136	MODIFIER	downstream_gene_variant	MODIFIER	ENSDLAG00005011346,atg10_(Salmon),N/A		intergenic_region	MODIFIER	ENSDLAG00005011346,atg10_(Salmon),N/A	ENSDLAG00005031854,shhb_(Salmon),N/A
CAJNNU010000001.1:1563476	CAJNNU010000001.1:1563476-1563690	CAJNNU010000001.1	1563476	1563690	214	<DEL>	0.190476	0.1905	MODIFIER	downstream_gene_variant	MODIFIER	ENSDLAG00005011346,atg10_(Salmon),N/A		intergenic_region	MODIFIER	ENSDLAG00005011346,atg10_(Salmon),N/A	ENSDLAG00005031854,shhb_(Salmon),N/A
CAJNNU010000001.1:1569856	CAJNNU010000001.1:1569856-1570067	CAJNNU010000001.1	1569856	1570067	211	<DEL>	0.1	0.1	MODIFIER	intergenic_region	MODIFIER	ENSDLAG00005011346,atg10_(Salmon),N/A	ENSDLAG00005031854,shhb_(Salmon),N/A
CAJNNU010000001.1:1582335	CAJNNU010000001.1:1582335-1582412	CAJNNU010000001.1	1582335	1582412	77	<DEL>	0.045977	0.04598	MODIFIER	intergenic_region	MODIFIER	ENSDLAG00005011346,atg10_(Salmon),N/A	ENSDLAG00005031854,shhb_(Salmon),N/A	upstream_gene_variant	MODIFIER	ENSDLAG00005031854,shhb_(Salmon),N/A
CAJNNU010000001.1:1593609	CAJNNU010000001.1:1593609-1593659	CAJNNU010000001.1	1593609	1593659	50	<DEL>	0.198718	0.1987	MODIFIER	downstream_gene_variant	MODIFIER	ENSDLAG00005031854,shhb_(Salmon),N/A		intergenic_region	MODIFIER	ENSDLAG00005031854,shhb_(Salmon),N/A	ENSDLAG00005028035,CDH18_(Seabass),cadherin 18 [Source:HGNC Symbol;Acc:HGNC:1757]
CAJNNU010000001.1:1605063	CAJNNU010000001.1:1605063-1605549	CAJNNU010000001.1	1605063	1605549	486	<DEL>	0.369318	0.3693	MODIFIER	intergenic_region	MODIFIER	ENSDLAG00005031854,shhb_(Salmon),N/A	ENSDLAG00005028035,CDH18_(Seabass),cadherin 18 [Source:HGNC Symbol;Acc:HGNC:1757]
CAJNNU010000001.1:1618349	CAJNNU010000001.1:1618349-1618455	CAJNNU010000001.1	1618349	1618455	106	<DEL>	0.464706	0.4647	MODIFIER	intergenic_region	MODIFIER	ENSDLAG00005031854,shhb_(Salmon),N/A	ENSDLAG00005028035,CDH18_(Seabass),cadherin 18 [Source:HGNC Symbol;Acc:HGNC:1757]
CAJNNU010000001.1:1628553	CAJNNU010000001.1:1628553-1628761	CAJNNU010000001.1	1628553	1628761	208	<DEL>	0.0361446	0.03614	MODIFIER	intergenic_region	MODIFIER	ENSDLAG00005031854,shhb_(Salmon),N/A	ENSDLAG00005028035,CDH18_(Seabass),cadherin 18 [Source:HGNC Symbol;Acc:HGNC:1757]
CAJNNU010000001.1:1633474	CAJNNU010000001.1:1633474-1633575	CAJNNU010000001.1	1633474	1633575	101	<DEL>	0.160714	0.1607	MODIFIER	intergenic_region	MODIFIER	ENSDLAG00005031854,shhb_(Salmon),N/A	ENSDLAG00005028035,CDH18_(Seabass),cadherin 18 [Source:HGNC Symbol;Acc:HGNC:1757]
CAJNNU010000001.1:1634962	CAJNNU010000001.1:1634962-1635047	CAJNNU010000001.1	1634962	1635047	85	<DEL>	0.205882	0.2059	MODIFIER	intergenic_region	MODIFIER	ENSDLAG00005031854,shhb_(Salmon),N/A	ENSDLAG00005028035,CDH18_(Seabass),cadherin 18 [Source:HGNC Symbol;Acc:HGNC:1757]
CAJNNU010000001.1:1645499	CAJNNU010000001.1:1645499-1645580	CAJNNU010000001.1	1645499	1645580	81	<DEL>	0.123596	0.1236	MODIFIER	intron_variant	MODIFIER	ENSDLAG00005028035,CDH18_(Seabass),cadherin 18 [Source:HGNC Symbol;Acc:HGNC:1757]
CAJNNU010000001.1:1662923	CAJNNU010000001.1:1662923-1663548	CAJNNU010000001.1	1662923	1663548	625	<DEL>	0.88764	0.1124	MODIFIER	intron_variant	MODIFIER	ENSDLAG00005028035,CDH18_(Seabass),cadherin 18 [Source:HGNC Symbol;Acc:HGNC:1757]
CAJNNU010000001.1:1665711	CAJNNU010000001.1:1665711-1665962	CAJNNU010000001.1	1665711	1665962	251	<DEL>	0.0561798	0.05618	MODIFIER	intron_variant	MODIFIER	ENSDLAG00005028035,CDH18_(Seabass),cadherin 18 [Source:HGNC Symbol;Acc:HGNC:1757]
CAJNNU010000001.1:1667744	CAJNNU010000001.1:1667744-1667880	CAJNNU010000001.1	1667744	1667880	136	<DEL>	0.283951	0.284	MODIFIER	intron_variant	MODIFIER	ENSDLAG00005028035,CDH18_(Seabass),cadherin 18 [Source:HGNC Symbol;Acc:HGNC:1757]
CAJNNU010000001.1:1668368	CAJNNU010000001.1:1668368-1668495	CAJNNU010000001.1	1668368	1668495	127	<DEL>	0.209877	0.2099	MODIFIER	intron_variant	MODIFIER	ENSDLAG00005028035,CDH18_(Seabass),cadherin 18 [Source:HGNC Symbol;Acc:HGNC:1757]
CAJNNU010000001.1:1703553	CAJNNU010000001.1:1703553-1704038	CAJNNU010000001.1	1703553	1704038	485	<DEL>	0.0511364	0.05114	MODIFIER	intron_variant	MODIFIER	ENSDLAG00005028035,CDH18_(Seabass),cadherin 18 [Source:HGNC Symbol;Acc:HGNC:1757]
CAJNNU010000001.1:1704242	CAJNNU010000001.1:1704242-1704527	CAJNNU010000001.1	1704242	1704527	285	<DEL>	0.05	0.05	MODIFIER	intron_variant	MODIFIER	ENSDLAG00005028035,CDH18_(Seabass),cadherin 18 [Source:HGNC Symbol;Acc:HGNC:1757]
CAJNNU010000001.1:1710336	CAJNNU010000001.1:1710336-1717000	CAJNNU010000001.1	1710336	1717000	6664	<DEL>	0.727778	0.2722	MODIFIER	intron_variant	MODIFIER	ENSDLAG00005028035,CDH18_(Seabass),cadherin 18 [Source:HGNC Symbol;Acc:HGNC:1757]
CAJNNU010000001.1:1720100	CAJNNU010000001.1:1720100-1720336	CAJNNU010000001.1	1720100	1720336	236	<DEL>	0.110465	0.1105	MODIFIER	intron_variant	MODIFIER	ENSDLAG00005028035,CDH18_(Seabass),cadherin 18 [Source:HGNC Symbol;Acc:HGNC:1757]
CAJNNU010000001.1:1721666	CAJNNU010000001.1:1721666-1721838	CAJNNU010000001.1	1721666	1721838	172	<DEL>	0.0280899	0.02809	MODIFIER	intron_variant	MODIFIER	ENSDLAG00005028035,CDH18_(Seabass),cadherin 18 [Source:HGNC Symbol;Acc:HGNC:1757]
CAJNNU010000001.1:1738366	CAJNNU010000001.1:1738366-1738418	CAJNNU010000001.1	1738366	1738418	52	<DEL>	0.113636	0.1136	MODIFIER	intron_variant	MODIFIER	ENSDLAG00005028035,CDH18_(Seabass),cadherin 18 [Source:HGNC Symbol;Acc:HGNC:1757]
CAJNNU010000001.1:1738591	CAJNNU010000001.1:1738591-1738848	CAJNNU010000001.1	1738591	1738848	257	<DEL>	0.56875	0.4312	MODIFIER	intron_variant	MODIFIER	ENSDLAG00005028035,CDH18_(Seabass),cadherin 18 [Source:HGNC Symbol;Acc:HGNC:1757]
CAJNNU010000001.1:1739000	CAJNNU010000001.1:1739000-1739080	CAJNNU010000001.1	1739000	1739080	80	<DEL>	0.0898876	0.08989	MODIFIER	intron_variant	MODIFIER	ENSDLAG00005028035,CDH18_(Seabass),cadherin 18 [Source:HGNC Symbol;Acc:HGNC:1757]
CAJNNU010000001.1:1743235	CAJNNU010000001.1:1743235-1743314	CAJNNU010000001.1	1743235	1743314	79	<DEL>	0.0224719	0.02247	MODIFIER	intron_variant	MODIFIER	ENSDLAG00005028035,CDH18_(Seabass),cadherin 18 [Source:HGNC Symbol;Acc:HGNC:1757]
CAJNNU010000001.1:1744759	CAJNNU010000001.1:1744759-1745027	CAJNNU010000001.1	1744759	1745027	268	<DEL>	0.146067	0.1461	MODIFIER	intron_variant	MODIFIER	ENSDLAG00005028035,CDH18_(Seabass),cadherin 18 [Source:HGNC Symbol;Acc:HGNC:1757]
CAJNNU010000001.1:1757333	CAJNNU010000001.1:1757333-1757727	CAJNNU010000001.1	1757333	1757727	394	<DEL>	0.16092	0.1609	MODIFIER	intron_variant	MODIFIER	ENSDLAG00005028035,CDH18_(Seabass),cadherin 18 [Source:HGNC Symbol;Acc:HGNC:1757]
CAJNNU010000001.1:1765740	CAJNNU010000001.1:1765740-1765824	CAJNNU010000001.1	1765740	1765824	84	<DEL>	0.0747126	0.07471	MODIFIER	intron_variant	MODIFIER	ENSDLAG00005028035,CDH18_(Seabass),cadherin 18 [Source:HGNC Symbol;Acc:HGNC:1757]
CAJNNU010000001.1:1776035	CAJNNU010000001.1:1776035-1776184	CAJNNU010000001.1	1776035	1776184	149	<DEL>	0.116667	0.1167	MODIFIER	intron_variant	MODIFIER	ENSDLAG00005028035,CDH18_(Seabass),cadherin 18 [Source:HGNC Symbol;Acc:HGNC:1757]
CAJNNU010000001.1:1777495	CAJNNU010000001.1:1777495-1777785	CAJNNU010000001.1	1777495	1777785	290	<DEL>	0.629213	0.3708	MODIFIER	intron_variant	MODIFIER	ENSDLAG00005028035,CDH18_(Seabass),cadherin 18 [Source:HGNC Symbol;Acc:HGNC:1757]
CAJNNU010000001.1:1803703	CAJNNU010000001.1:1803703-1803787	CAJNNU010000001.1	1803703	1803787	84	<DEL>	0.0224719	0.02247	MODIFIER	upstream_gene_variant	MODIFIER	ENSDLAG00005028035,CDH18_(Seabass),cadherin 18 [Source:HGNC Symbol;Acc:HGNC:1757]		intron_variant	MODIFIER	ENSDLAG00005028035,CDH18_(Seabass),cadherin 18 [Source:HGNC Symbol;Acc:HGNC:1757]
CAJNNU010000001.1:1805309	CAJNNU010000001.1:1805309-1805642	CAJNNU010000001.1	1805309	1805642	333	<DEL>	0.0222222	0.02222	MODIFIER	upstream_gene_variant	MODIFIER	ENSDLAG00005028035,CDH18_(Seabass),cadherin 18 [Source:HGNC Symbol;Acc:HGNC:1757]		intron_variant	MODIFIER	ENSDLAG00005028035,CDH18_(Seabass),cadherin 18 [Source:HGNC Symbol;Acc:HGNC:1757]
CAJNNU010000001.1:1813834	CAJNNU010000001.1:1813834-1814148	CAJNNU010000001.1	1813834	1814148	314	<DEL>	0.0166667	0.01667	MODIFIER	intron_variant	MODIFIER	ENSDLAG00005028035,CDH18_(Seabass),cadherin 18 [Source:HGNC Symbol;Acc:HGNC:1757]
CAJNNU010000001.1:1815117	CAJNNU010000001.1:1815117-1815332	CAJNNU010000001.1	1815117	1815332	215	<DEL>	0.0337079	0.03371	MODIFIER	intron_variant	MODIFIER	ENSDLAG00005028035,CDH18_(Seabass),cadherin 18 [Source:HGNC Symbol;Acc:HGNC:1757]
CAJNNU010000001.1:1829070	CAJNNU010000001.1:1829070-1829139	CAJNNU010000001.1	1829070	1829139	69	<DEL>	0.152941	0.1529	MODIFIER	upstream_gene_variant	MODIFIER	ENSDLAG00005028035,CDH18_(Seabass),cadherin 18 [Source:HGNC Symbol;Acc:HGNC:1757]		intergenic_region	MODIFIER	ENSDLAG00005028035,CDH18_(Seabass),cadherin 18 [Source:HGNC Symbol;Acc:HGNC:1757]	ENSDLAG00005027957,N/A,N/A
CAJNNU010000001.1:1829517	CAJNNU010000001.1:1829517-1829791	CAJNNU010000001.1	1829517	1829791	274	<DEL>	0.140449	0.1404	MODIFIER	upstream_gene_variant	MODIFIER	ENSDLAG00005028035,CDH18_(Seabass),cadherin 18 [Source:HGNC Symbol;Acc:HGNC:1757]		intergenic_region	MODIFIER	ENSDLAG00005028035,CDH18_(Seabass),cadherin 18 [Source:HGNC Symbol;Acc:HGNC:1757]	ENSDLAG00005027957,N/A,N/A
CAJNNU010000001.1:1833815	CAJNNU010000001.1:1833815-1834004	CAJNNU010000001.1	1833815	1834004	189	<DEL>	0.0555556	0.05556	MODIFIER	intergenic_region	MODIFIER	ENSDLAG00005028035,CDH18_(Seabass),cadherin 18 [Source:HGNC Symbol;Acc:HGNC:1757]	ENSDLAG00005027957,N/A,N/A
CAJNNU010000001.1:1835024	CAJNNU010000001.1:1835024-1835086	CAJNNU010000001.1	1835024	1835086	62	<DEL>	0.0689655	0.06897	MODIFIER	intergenic_region	MODIFIER	ENSDLAG00005028035,CDH18_(Seabass),cadherin 18 [Source:HGNC Symbol;Acc:HGNC:1757]	ENSDLAG00005027957,N/A,N/A
CAJNNU010000001.1:1842233	CAJNNU010000001.1:1842233-1842526	CAJNNU010000001.1	1842233	1842526	293	<DEL>	0.255682	0.2557	MODIFIER	intergenic_region	MODIFIER	ENSDLAG00005028035,CDH18_(Seabass),cadherin 18 [Source:HGNC Symbol;Acc:HGNC:1757]	ENSDLAG00005027957,N/A,N/A
CAJNNU010000001.1:1844480	CAJNNU010000001.1:1844480-1844903	CAJNNU010000001.1	1844480	1844903	423	<DEL>	0.0511364	0.05114	MODIFIER	intergenic_region	MODIFIER	ENSDLAG00005028035,CDH18_(Seabass),cadherin 18 [Source:HGNC Symbol;Acc:HGNC:1757]	ENSDLAG00005027957,N/A,N/A
CAJNNU010000001.1:1848550	CAJNNU010000001.1:1848550-1848722	CAJNNU010000001.1	1848550	1848722	172	<DEL>	0.0388889	0.03889	MODIFIER	intergenic_region	MODIFIER	ENSDLAG00005028035,CDH18_(Seabass),cadherin 18 [Source:HGNC Symbol;Acc:HGNC:1757]	ENSDLAG00005027957,N/A,N/A
CAJNNU010000001.1:1856299	CAJNNU010000001.1:1856299-1856372	CAJNNU010000001.1	1856299	1856372	73	<DEL>	0.0337079	0.03371	MODIFIER	intergenic_region	MODIFIER	ENSDLAG00005028035,CDH18_(Seabass),cadherin 18 [Source:HGNC Symbol;Acc:HGNC:1757]	ENSDLAG00005027957,N/A,N/A
CAJNNU010000001.1:1857117	CAJNNU010000001.1:1857117-1857179	CAJNNU010000001.1	1857117	1857179	62	<DEL>	0.0388889	0.03889	MODIFIER	intergenic_region	MODIFIER	ENSDLAG00005028035,CDH18_(Seabass),cadherin 18 [Source:HGNC Symbol;Acc:HGNC:1757]	ENSDLAG00005027957,N/A,N/A
CAJNNU010000001.1:1859263	CAJNNU010000001.1:1859263-1859400	CAJNNU010000001.1	1859263	1859400	137	<DEL>	0.144444	0.1444	MODIFIER	intergenic_region	MODIFIER	ENSDLAG00005028035,CDH18_(Seabass),cadherin 18 [Source:HGNC Symbol;Acc:HGNC:1757]	ENSDLAG00005027957,N/A,N/A
CAJNNU010000001.1:1867994	CAJNNU010000001.1:1867994-1868092	CAJNNU010000001.1	1867994	1868092	98	<DEL>	0.0333333	0.03333	MODIFIER	intergenic_region	MODIFIER	ENSDLAG00005028035,CDH18_(Seabass),cadherin 18 [Source:HGNC Symbol;Acc:HGNC:1757]	ENSDLAG00005027957,N/A,N/A
CAJNNU010000001.1:1868921	CAJNNU010000001.1:1868921-1869155	CAJNNU010000001.1	1868921	1869155	234	<DEL>	0.279762	0.2798	MODIFIER	intergenic_region	MODIFIER	ENSDLAG00005028035,CDH18_(Seabass),cadherin 18 [Source:HGNC Symbol;Acc:HGNC:1757]	ENSDLAG00005027957,N/A,N/A
CAJNNU010000001.1:1869326	CAJNNU010000001.1:1869326-1869812	CAJNNU010000001.1	1869326	1869812	486	<DEL>	0.0898876	0.08989	MODIFIER	intergenic_region	MODIFIER	ENSDLAG00005028035,CDH18_(Seabass),cadherin 18 [Source:HGNC Symbol;Acc:HGNC:1757]	ENSDLAG00005027957,N/A,N/A
CAJNNU010000001.1:1871281	CAJNNU010000001.1:1871281-1872080	CAJNNU010000001.1	1871281	1872080	799	<DEL>	0.316667	0.3167	MODIFIER	intergenic_region	MODIFIER	ENSDLAG00005028035,CDH18_(Seabass),cadherin 18 [Source:HGNC Symbol;Acc:HGNC:1757]	ENSDLAG00005027957,N/A,N/A
CAJNNU010000001.1:1889985	CAJNNU010000001.1:1889985-1890056	CAJNNU010000001.1	1889985	1890056	71	<DEL>	0.113095	0.1131	MODIFIER	non_coding_transcript_exon_variant	MODIFIER	ENSDLAG00005027957,N/A,N/A
CAJNNU010000001.1:1926676	CAJNNU010000001.1:1926676-1927208	CAJNNU010000001.1	1926676	1927208	532	<DEL>	0.136364	0.1364	MODIFIER	intron_variant	MODIFIER	ENSDLAG00005004443,CDH12_(Human),N/A
CAJNNU010000001.1:1933928	CAJNNU010000001.1:1933928-1933979	CAJNNU010000001.1	1933928	1933979	51	<DEL>	0.0813953	0.0814	MODIFIER	intron_variant	MODIFIER	ENSDLAG00005004443,CDH12_(Human),N/A
CAJNNU010000001.1:1945630	CAJNNU010000001.1:1945630-1946557	CAJNNU010000001.1	1945630	1946557	927	<DEL>	0.168539	0.1685	MODIFIER	intron_variant	MODIFIER	ENSDLAG00005004443,CDH12_(Human),N/A
CAJNNU010000001.1:1950925	CAJNNU010000001.1:1950925-1950985	CAJNNU010000001.1	1950925	1950985	60	<DEL>	0.0388889	0.03889	MODIFIER	intron_variant	MODIFIER	ENSDLAG00005004443,CDH12_(Human),N/A
CAJNNU010000001.1:1956724	CAJNNU010000001.1:1956724-1957005	CAJNNU010000001.1	1956724	1957005	281	<DEL>	0.0617978	0.0618	MODIFIER	intron_variant	MODIFIER	ENSDLAG00005004443,CDH12_(Human),N/A
CAJNNU010000001.1:1973993	CAJNNU010000001.1:1973993-1974324	CAJNNU010000001.1	1973993	1974324	331	<DEL>	0.130682	0.1307	MODIFIER	intron_variant	MODIFIER	ENSDLAG00005004443,CDH12_(Human),N/A
CAJNNU010000001.1:1977734	CAJNNU010000001.1:1977734-1977810	CAJNNU010000001.1	1977734	1977810	76	<DEL>	0.197674	0.1977	MODIFIER	intron_variant	MODIFIER	ENSDLAG00005004443,CDH12_(Human),N/A
CAJNNU010000001.1:1997850	CAJNNU010000001.1:1997850-1997901	CAJNNU010000001.1	1997850	1997901	51	<DEL>	0.0517241	0.05172	MODIFIER	intron_variant	MODIFIER	ENSDLAG00005004443,CDH12_(Human),N/A
CAJNNU010000001.1:1997948	CAJNNU010000001.1:1997948-1998206	CAJNNU010000001.1	1997948	1998206	258	<DEL>	0.0804598	0.08046	MODIFIER	intron_variant	MODIFIER	ENSDLAG00005004443,CDH12_(Human),N/A
CAJNNU010000001.1:2012980	CAJNNU010000001.1:2012980-2013031	CAJNNU010000001.1	2012980	2013031	51	<DEL>	0.0872093	0.08721	MODIFIER	intron_variant	MODIFIER	ENSDLAG00005004443,CDH12_(Human),N/A
CAJNNU010000001.1:2030436	CAJNNU010000001.1:2030436-2030720	CAJNNU010000001.1	2030436	2030720	284	<DEL>	0.0833333	0.08333	MODIFIER	intergenic_region	MODIFIER	ENSDLAG00005004443,CDH12_(Human),N/A	ENSDLAG00005026398,N/A,N/A
CAJNNU010000001.1:2032968	CAJNNU010000001.1:2032968-2033127	CAJNNU010000001.1	2032968	2033127	159	<DEL>	0.0224719	0.02247	MODIFIER	intergenic_region	MODIFIER	ENSDLAG00005004443,CDH12_(Human),N/A	ENSDLAG00005026398,N/A,N/A
CAJNNU010000001.1:2041740	CAJNNU010000001.1:2041740-2041866	CAJNNU010000001.1	2041740	2041866	126	<DEL>	0.311765	0.3118	MODIFIER	intergenic_region	MODIFIER	ENSDLAG00005004443,CDH12_(Human),N/A	ENSDLAG00005026398,N/A,N/A
CAJNNU010000001.1:2053989	CAJNNU010000001.1:2053989-2054447	CAJNNU010000001.1	2053989	2054447	458	<DEL>	0.183544	0.1835	MODIFIER	intergenic_region	MODIFIER	ENSDLAG00005004443,CDH12_(Human),N/A	ENSDLAG00005026398,N/A,N/A
CAJNNU010000001.1:2057977	CAJNNU010000001.1:2057977-2058088	CAJNNU010000001.1	2057977	2058088	111	<DEL>	0.0444444	0.04444	MODIFIER	intergenic_region	MODIFIER	ENSDLAG00005004443,CDH12_(Human),N/A	ENSDLAG00005026398,N/A,N/A
CAJNNU010000001.1:2069364	CAJNNU010000001.1:2069364-2069811	CAJNNU010000001.1	2069364	2069811	447	<DEL>	0.0333333	0.03333	MODIFIER	intergenic_region	MODIFIER	ENSDLAG00005004443,CDH12_(Human),N/A	ENSDLAG00005026398,N/A,N/A
CAJNNU010000001.1:2074224	CAJNNU010000001.1:2074224-2074309	CAJNNU010000001.1	2074224	2074309	85	<DEL>	0.263158	0.2632	MODIFIER	intergenic_region	MODIFIER	ENSDLAG00005004443,CDH12_(Human),N/A	ENSDLAG00005026398,N/A,N/A
CAJNNU010000001.1:2085139	CAJNNU010000001.1:2085139-2085308	CAJNNU010000001.1	2085139	2085308	169	<DEL>	0.164773	0.1648	MODIFIER	intergenic_region	MODIFIER	ENSDLAG00005004443,CDH12_(Human),N/A	ENSDLAG00005026398,N/A,N/A
CAJNNU010000001.1:2087281	CAJNNU010000001.1:2087281-2087401	CAJNNU010000001.1	2087281	2087401	120	<DEL>	0.893258	0.1067	MODIFIER	intergenic_region	MODIFIER	ENSDLAG00005004443,CDH12_(Human),N/A	ENSDLAG00005026398,N/A,N/A
CAJNNU010000001.1:2094570	CAJNNU010000001.1:2094570-2094773	CAJNNU010000001.1	2094570	2094773	203	<DEL>	0.196203	0.1962	MODIFIER	intergenic_region	MODIFIER	ENSDLAG00005004443,CDH12_(Human),N/A	ENSDLAG00005026398,N/A,N/A
CAJNNU010000001.1:2096163	CAJNNU010000001.1:2096163-2096533	CAJNNU010000001.1	2096163	2096533	370	<DEL>	0.170886	0.1709	MODIFIER	intergenic_region	MODIFIER	ENSDLAG00005004443,CDH12_(Human),N/A	ENSDLAG00005026398,N/A,N/A
CAJNNU010000001.1:2105622	CAJNNU010000001.1:2105622-2105682	CAJNNU010000001.1	2105622	2105682	60	<DEL>	0.0227273	0.02273	MODIFIER	intergenic_region	MODIFIER	ENSDLAG00005004443,CDH12_(Human),N/A	ENSDLAG00005026398,N/A,N/A
CAJNNU010000001.1:2106057	CAJNNU010000001.1:2106057-2106168	CAJNNU010000001.1	2106057	2106168	111	<DEL>	0.232558	0.2326	MODIFIER	intergenic_region	MODIFIER	ENSDLAG00005004443,CDH12_(Human),N/A	ENSDLAG00005026398,N/A,N/A
CAJNNU010000001.1:2122711	CAJNNU010000001.1:2122711-2122818	CAJNNU010000001.1	2122711	2122818	107	<DEL>	0.280488	0.2805	MODIFIER	intergenic_region	MODIFIER	ENSDLAG00005004443,CDH12_(Human),N/A	ENSDLAG00005026398,N/A,N/A
CAJNNU010000001.1:2125256	CAJNNU010000001.1:2125256-2125397	CAJNNU010000001.1	2125256	2125397	141	<DEL>	0.258621	0.2586	MODIFIER	intergenic_region	MODIFIER	ENSDLAG00005004443,CDH12_(Human),N/A	ENSDLAG00005026398,N/A,N/A
CAJNNU010000001.1:2129599	CAJNNU010000001.1:2129599-2129780	CAJNNU010000001.1	2129599	2129780	181	<DEL>	0.0280899	0.02809	MODIFIER	intergenic_region	MODIFIER	ENSDLAG00005004443,CDH12_(Human),N/A	ENSDLAG00005026398,N/A,N/A
CAJNNU010000001.1:2142131	CAJNNU010000001.1:2142131-2142187	CAJNNU010000001.1	2142131	2142187	56	<DEL>	0.191011	0.191	MODIFIER	intergenic_region	MODIFIER	ENSDLAG00005004443,CDH12_(Human),N/A	ENSDLAG00005026398,N/A,N/A
CAJNNU010000001.1:2147203	CAJNNU010000001.1:2147203-2147356	CAJNNU010000001.1	2147203	2147356	153	<DEL>	0.0470588	0.04706	MODIFIER	intergenic_region	MODIFIER	ENSDLAG00005004443,CDH12_(Human),N/A	ENSDLAG00005026398,N/A,N/A
CAJNNU010000001.1:2163536	CAJNNU010000001.1:2163536-2164530	CAJNNU010000001.1	2163536	2164530	994	<DEL>	0.0388889	0.03889	MODIFIER	intergenic_region	MODIFIER	ENSDLAG00005004443,CDH12_(Human),N/A	ENSDLAG00005026398,N/A,N/A
CAJNNU010000001.1:2164247	CAJNNU010000001.1:2164247-2165719	CAJNNU010000001.1	2164247	2165719	1472	<DEL>	0.0617978	0.0618	MODIFIER	intergenic_region	MODIFIER	ENSDLAG00005004443,CDH12_(Human),N/A	ENSDLAG00005026398,N/A,N/A
CAJNNU010000001.1:2169541	CAJNNU010000001.1:2169541-2169982	CAJNNU010000001.1	2169541	2169982	441	<DEL>	0.342697	0.3427	MODIFIER	intergenic_region	MODIFIER	ENSDLAG00005004443,CDH12_(Human),N/A	ENSDLAG00005026398,N/A,N/A
CAJNNU010000001.1:2171876	CAJNNU010000001.1:2171876-2171937	CAJNNU010000001.1	2171876	2171937	61	<DEL>	0.0277778	0.02778	MODIFIER	intergenic_region	MODIFIER	ENSDLAG00005004443,CDH12_(Human),N/A	ENSDLAG00005026398,N/A,N/A
CAJNNU010000001.1:2176711	CAJNNU010000001.1:2176711-2176989	CAJNNU010000001.1	2176711	2176989	278	<DEL>	0.0611111	0.06111	MODIFIER	intergenic_region	MODIFIER	ENSDLAG00005004443,CDH12_(Human),N/A	ENSDLAG00005026398,N/A,N/A
CAJNNU010000001.1:2190388	CAJNNU010000001.1:2190388-2190465	CAJNNU010000001.1	2190388	2190465	77	<DEL>	0.416667	0.4167	MODIFIER	intergenic_region	MODIFIER	ENSDLAG00005004443,CDH12_(Human),N/A	ENSDLAG00005026398,N/A,N/A
CAJNNU010000001.1:2210268	CAJNNU010000001.1:2210268-2210627	CAJNNU010000001.1	2210268	2210627	359	<DEL>	0.138889	0.1389	MODIFIER	intergenic_region	MODIFIER	ENSDLAG00005004443,CDH12_(Human),N/A	ENSDLAG00005026398,N/A,N/A
CAJNNU010000001.1:2242297	CAJNNU010000001.1:2242297-2242451	CAJNNU010000001.1	2242297	2242451	154	<DEL>	0.194444	0.1944	MODIFIER	intergenic_region	MODIFIER	ENSDLAG00005004443,CDH12_(Human),N/A	ENSDLAG00005026398,N/A,N/A
CAJNNU010000001.1:2258139	CAJNNU010000001.1:2258139-2258335	CAJNNU010000001.1	2258139	2258335	196	<DEL>	0.0388889	0.03889	MODIFIER	intergenic_region	MODIFIER	ENSDLAG00005026398,N/A,N/A	ENSDLAG00005000039,CDH6_(Seabass),cadherin 6 [Source:HGNC Symbol;Acc:HGNC:1765]
CAJNNU010000001.1:2270732	CAJNNU010000001.1:2270732-2270828	CAJNNU010000001.1	2270732	2270828	96	<DEL>	0.292135	0.2921	MODIFIER	intergenic_region	MODIFIER	ENSDLAG00005026398,N/A,N/A	ENSDLAG00005000039,CDH6_(Seabass),cadherin 6 [Source:HGNC Symbol;Acc:HGNC:1765]
CAJNNU010000001.1:2276784	CAJNNU010000001.1:2276784-2276896	CAJNNU010000001.1	2276784	2276896	112	<DEL>	0.116279	0.1163	MODIFIER	intergenic_region	MODIFIER	ENSDLAG00005026398,N/A,N/A	ENSDLAG00005000039,CDH6_(Seabass),cadherin 6 [Source:HGNC Symbol;Acc:HGNC:1765]
CAJNNU010000001.1:2281055	CAJNNU010000001.1:2281055-2281115	CAJNNU010000001.1	2281055	2281115	60	<DEL>	0.0365854	0.03659	MODIFIER	intergenic_region	MODIFIER	ENSDLAG00005026398,N/A,N/A	ENSDLAG00005000039,CDH6_(Seabass),cadherin 6 [Source:HGNC Symbol;Acc:HGNC:1765]
CAJNNU010000001.1:2284216	CAJNNU010000001.1:2284216-2284582	CAJNNU010000001.1	2284216	2284582	366	<DEL>	0.170455	0.1705	MODIFIER	intergenic_region	MODIFIER	ENSDLAG00005026398,N/A,N/A	ENSDLAG00005000039,CDH6_(Seabass),cadherin 6 [Source:HGNC Symbol;Acc:HGNC:1765]
CAJNNU010000001.1:2287346	CAJNNU010000001.1:2287346-2287535	CAJNNU010000001.1	2287346	2287535	189	<DEL>	0.147727	0.1477	MODIFIER	intergenic_region	MODIFIER	ENSDLAG00005026398,N/A,N/A	ENSDLAG00005000039,CDH6_(Seabass),cadherin 6 [Source:HGNC Symbol;Acc:HGNC:1765]
CAJNNU010000001.1:2287882	CAJNNU010000001.1:2287882-2287937	CAJNNU010000001.1	2287882	2287937	55	<DEL>	0.0705882	0.07059	MODIFIER	intergenic_region	MODIFIER	ENSDLAG00005026398,N/A,N/A	ENSDLAG00005000039,CDH6_(Seabass),cadherin 6 [Source:HGNC Symbol;Acc:HGNC:1765]
CAJNNU010000001.1:2290340	CAJNNU010000001.1:2290340-2290406	CAJNNU010000001.1	2290340	2290406	66	<DEL>	0.0952381	0.09524	MODIFIER	intergenic_region	MODIFIER	ENSDLAG00005026398,N/A,N/A	ENSDLAG00005000039,CDH6_(Seabass),cadherin 6 [Source:HGNC Symbol;Acc:HGNC:1765]
CAJNNU010000001.1:2306828	CAJNNU010000001.1:2306828-2307598	CAJNNU010000001.1	2306828	2307598	770	<DEL>	0.0277778	0.02778	MODIFIER	intergenic_region	MODIFIER	ENSDLAG00005026398,N/A,N/A	ENSDLAG00005000039,CDH6_(Seabass),cadherin 6 [Source:HGNC Symbol;Acc:HGNC:1765]
CAJNNU010000001.1:2314319	CAJNNU010000001.1:2314319-2314659	CAJNNU010000001.1	2314319	2314659	340	<DEL>	0.241176	0.2412	MODIFIER	intergenic_region	MODIFIER	ENSDLAG00005026398,N/A,N/A	ENSDLAG00005000039,CDH6_(Seabass),cadherin 6 [Source:HGNC Symbol;Acc:HGNC:1765]
CAJNNU010000001.1:2341810	CAJNNU010000001.1:2341810-2341930	CAJNNU010000001.1	2341810	2341930	120	<DEL>	0.0738636	0.07386	MODIFIER	intergenic_region	MODIFIER	ENSDLAG00005026398,N/A,N/A	ENSDLAG00005000039,CDH6_(Seabass),cadherin 6 [Source:HGNC Symbol;Acc:HGNC:1765]
CAJNNU010000001.1:2351307	CAJNNU010000001.1:2351307-2351513	CAJNNU010000001.1	2351307	2351513	206	<DEL>	0.0777778	0.07778	MODIFIER	intergenic_region	MODIFIER	ENSDLAG00005026398,N/A,N/A	ENSDLAG00005000039,CDH6_(Seabass),cadherin 6 [Source:HGNC Symbol;Acc:HGNC:1765]
CAJNNU010000001.1:2355479	CAJNNU010000001.1:2355479-2355548	CAJNNU010000001.1	2355479	2355548	69	<DEL>	0.105882	0.1059	MODIFIER	intergenic_region	MODIFIER	ENSDLAG00005026398,N/A,N/A	ENSDLAG00005000039,CDH6_(Seabass),cadherin 6 [Source:HGNC Symbol;Acc:HGNC:1765]
CAJNNU010000001.1:2367980	CAJNNU010000001.1:2367980-2368153	CAJNNU010000001.1	2367980	2368153	173	<DEL>	0.0955056	0.09551	MODIFIER	intergenic_region	MODIFIER	ENSDLAG00005026398,N/A,N/A	ENSDLAG00005000039,CDH6_(Seabass),cadherin 6 [Source:HGNC Symbol;Acc:HGNC:1765]
CAJNNU010000001.1:2368759	CAJNNU010000001.1:2368759-2369841	CAJNNU010000001.1	2368759	2369841	1082	<DEL>	0.0166667	0.01667	MODIFIER	intergenic_region	MODIFIER	ENSDLAG00005026398,N/A,N/A	ENSDLAG00005000039,CDH6_(Seabass),cadherin 6 [Source:HGNC Symbol;Acc:HGNC:1765]
CAJNNU010000001.1:2384495	CAJNNU010000001.1:2384495-2384560	CAJNNU010000001.1	2384495	2384560	65	<DEL>	0.603448	0.3966	MODIFIER	intergenic_region	MODIFIER	ENSDLAG00005026398,N/A,N/A	ENSDLAG00005000039,CDH6_(Seabass),cadherin 6 [Source:HGNC Symbol;Acc:HGNC:1765]
CAJNNU010000001.1:2392774	CAJNNU010000001.1:2392774-2392859	CAJNNU010000001.1	2392774	2392859	85	<DEL>	0.0284091	0.02841	MODIFIER	intergenic_region	MODIFIER	ENSDLAG00005026398,N/A,N/A	ENSDLAG00005000039,CDH6_(Seabass),cadherin 6 [Source:HGNC Symbol;Acc:HGNC:1765]
CAJNNU010000001.1:2441990	CAJNNU010000001.1:2441990-2442099	CAJNNU010000001.1	2441990	2442099	109	<DEL>	0.261364	0.2614	MODIFIER	intergenic_region	MODIFIER	ENSDLAG00005026398,N/A,N/A	ENSDLAG00005000039,CDH6_(Seabass),cadherin 6 [Source:HGNC Symbol;Acc:HGNC:1765]
CAJNNU010000001.1:2443600	CAJNNU010000001.1:2443600-2443949	CAJNNU010000001.1	2443600	2443949	349	<DEL>	0.181818	0.1818	MODIFIER	intergenic_region	MODIFIER	ENSDLAG00005026398,N/A,N/A	ENSDLAG00005000039,CDH6_(Seabass),cadherin 6 [Source:HGNC Symbol;Acc:HGNC:1765]
CAJNNU010000001.1:2450362	CAJNNU010000001.1:2450362-2450772	CAJNNU010000001.1	2450362	2450772	410	<DEL>	0.0166667	0.01667	MODIFIER	intergenic_region	MODIFIER	ENSDLAG00005026398,N/A,N/A	ENSDLAG00005000039,CDH6_(Seabass),cadherin 6 [Source:HGNC Symbol;Acc:HGNC:1765]
CAJNNU010000001.1:2464722	CAJNNU010000001.1:2464722-2464829	CAJNNU010000001.1	2464722	2464829	107	<DEL>	0.0333333	0.03333	MODIFIER	intergenic_region	MODIFIER	ENSDLAG00005026398,N/A,N/A	ENSDLAG00005000039,CDH6_(Seabass),cadherin 6 [Source:HGNC Symbol;Acc:HGNC:1765]
CAJNNU010000001.1:2513172	CAJNNU010000001.1:2513172-2513369	CAJNNU010000001.1	2513172	2513369	197	<DEL>	0.191011	0.191	MODIFIER	upstream_gene_variant	MODIFIER	ENSDLAG00005000039,CDH6_(Seabass),cadherin 6 [Source:HGNC Symbol;Acc:HGNC:1765]		intergenic_region	MODIFIER	ENSDLAG00005026398,N/A,N/A	ENSDLAG00005000039,CDH6_(Seabass),cadherin 6 [Source:HGNC Symbol;Acc:HGNC:1765]
CAJNNU010000001.1:2527510	CAJNNU010000001.1:2527510-2527584	CAJNNU010000001.1	2527510	2527584	74	<DEL>	0.0670732	0.06707	MODIFIER	upstream_gene_variant	MODIFIER	ENSDLAG00005000039,CDH6_(Seabass),cadherin 6 [Source:HGNC Symbol;Acc:HGNC:1765]		intron_variant	MODIFIER	ENSDLAG00005000039,CDH6_(Seabass),cadherin 6 [Source:HGNC Symbol;Acc:HGNC:1765]
CAJNNU010000001.1:2547343	CAJNNU010000001.1:2547343-2547992	CAJNNU010000001.1	2547343	2547992	649	<DEL>	0.246667	0.2467	MODIFIER	upstream_gene_variant	MODIFIER	ENSDLAG00005000039,CDH6_(Seabass),cadherin 6 [Source:HGNC Symbol;Acc:HGNC:1765]		intron_variant	MODIFIER	ENSDLAG00005000039,CDH6_(Seabass),cadherin 6 [Source:HGNC Symbol;Acc:HGNC:1765]
CAJNNU010000001.1:2550587	CAJNNU010000001.1:2550587-2550642	CAJNNU010000001.1	2550587	2550642	55	<DEL>	0.0755814	0.07558	MODIFIER	intron_variant	MODIFIER	ENSDLAG00005000039,CDH6_(Seabass),cadherin 6 [Source:HGNC Symbol;Acc:HGNC:1765]
CAJNNU010000001.1:2580098	CAJNNU010000001.1:2580098-2580156	CAJNNU010000001.1	2580098	2580156	58	<DEL>	0.0505618	0.05056	MODIFIER	intron_variant	MODIFIER	ENSDLAG00005000039,CDH6_(Seabass),cadherin 6 [Source:HGNC Symbol;Acc:HGNC:1765]
CAJNNU010000001.1:2593266	CAJNNU010000001.1:2593266-2593334	CAJNNU010000001.1	2593266	2593334	68	<DEL>	0.202247	0.2022	MODIFIER	intron_variant	MODIFIER	ENSDLAG00005000039,CDH6_(Seabass),cadherin 6 [Source:HGNC Symbol;Acc:HGNC:1765]
CAJNNU010000001.1:2616838	CAJNNU010000001.1:2616838-2616889	CAJNNU010000001.1	2616838	2616889	51	<DEL>	0.0168539	0.01685	MODIFIER	downstream_gene_variant	MODIFIER	ENSDLAG00005000039,CDH6_(Seabass),cadherin 6 [Source:HGNC Symbol;Acc:HGNC:1765]		intergenic_region	MODIFIER	ENSDLAG00005000039,CDH6_(Seabass),cadherin 6 [Source:HGNC Symbol;Acc:HGNC:1765]	ENSDLAG00005000040,C5orf22_(Stickleback),N/A
CAJNNU010000001.1:2626865	CAJNNU010000001.1:2626865-2626926	CAJNNU010000001.1	2626865	2626926	61	<DEL>	0.0639535	0.06395	MODIFIER	intergenic_region	MODIFIER	ENSDLAG00005000039,CDH6_(Seabass),cadherin 6 [Source:HGNC Symbol;Acc:HGNC:1765]	ENSDLAG00005000040,C5orf22_(Stickleback),N/A
CAJNNU010000001.1:2649306	CAJNNU010000001.1:2649306-2649523	CAJNNU010000001.1	2649306	2649523	217	<DEL>	0.31875	0.3188	MODIFIER	intergenic_region	MODIFIER	ENSDLAG00005000039,CDH6_(Seabass),cadherin 6 [Source:HGNC Symbol;Acc:HGNC:1765]	ENSDLAG00005000040,C5orf22_(Stickleback),N/A
CAJNNU010000001.1:2649649	CAJNNU010000001.1:2649649-2649971	CAJNNU010000001.1	2649649	2649971	322	<DEL>	0.0280899	0.02809	MODIFIER	intergenic_region	MODIFIER	ENSDLAG00005000039,CDH6_(Seabass),cadherin 6 [Source:HGNC Symbol;Acc:HGNC:1765]	ENSDLAG00005000040,C5orf22_(Stickleback),N/A
CAJNNU010000001.1:2650031	CAJNNU010000001.1:2650031-2650093	CAJNNU010000001.1	2650031	2650093	62	<DEL>	0.153846	0.1538	MODIFIER	intergenic_region	MODIFIER	ENSDLAG00005000039,CDH6_(Seabass),cadherin 6 [Source:HGNC Symbol;Acc:HGNC:1765]	ENSDLAG00005000040,C5orf22_(Stickleback),N/A
CAJNNU010000001.1:2667752	CAJNNU010000001.1:2667752-2669423	CAJNNU010000001.1	2667752	2669423	1671	<DEL>	0.0955056	0.09551	MODIFIER	intron_variant	MODIFIER	ENSDLAG00005000040,C5orf22_(Stickleback),N/A
CAJNNU010000001.1:2706794	CAJNNU010000001.1:2706794-2706956	CAJNNU010000001.1	2706794	2706956	162	<DEL>	0.0388889	0.03889	MODIFIER	downstream_gene_variant	MODIFIER	ENSDLAG00005029943,ARPC5_(Salmon),N/A		3_prime_UTR_variant	MODIFIER	ENSDLAG00005033970,rnf2_(Stickleback),N/A
CAJNNU010000001.1:2714888	CAJNNU010000001.1:2714888-2715761	CAJNNU010000001.1	2714888	2715761	873	<DEL>	0.0444444	0.04444	MODIFIER	upstream_gene_variant	MODIFIER	ENSDLAG00005000043,si:ch211-267e7.3_(Stickleback),si:ch211-267e7.3 [Source:ZFIN;Acc:ZDB-GENE-070912-265]		intron_variant	MODIFIER	ENSDLAG00005033970,rnf2_(Stickleback),N/A
CAJNNU010000001.1:2719216	CAJNNU010000001.1:2719216-2719274	CAJNNU010000001.1	2719216	2719274	58	<DEL>	0.0227273	0.02273	MODIFIER	upstream_gene_variant	MODIFIER	ENSDLAG00005000043,si:ch211-267e7.3_(Stickleback),si:ch211-267e7.3 [Source:ZFIN;Acc:ZDB-GENE-070912-265]		upstream_gene_variant	MODIFIER	ENSDLAG00005033970,rnf2_(Stickleback),N/A		intergenic_region	MODIFIER	ENSDLAG00005033970,rnf2_(Stickleback),N/A	ENSDLAG00005000043,si:ch211-267e7.3_(Stickleback),si:ch211-267e7.3 [Source:ZFIN;Acc:ZDB-GENE-070912-265]
CAJNNU010000001.1:2725021	CAJNNU010000001.1:2725021-2725091	CAJNNU010000001.1	2725021	2725091	70	<DEL>	0.0864198	0.08642	MODIFIER	intron_variant	MODIFIER	ENSDLAG00005000043,si:ch211-267e7.3_(Stickleback),si:ch211-267e7.3 [Source:ZFIN;Acc:ZDB-GENE-070912-265]
CAJNNU010000001.1:2730164	CAJNNU010000001.1:2730164-2730279	CAJNNU010000001.1	2730164	2730279	115	<DEL>	0.0172414	0.01724	MODIFIER	upstream_gene_variant	MODIFIER	ENSDLAG00005000043,si:ch211-267e7.3_(Stickleback),si:ch211-267e7.3 [Source:ZFIN;Acc:ZDB-GENE-070912-265]		intron_variant	MODIFIER	ENSDLAG00005000043,si:ch211-267e7.3_(Stickleback),si:ch211-267e7.3 [Source:ZFIN;Acc:ZDB-GENE-070912-265]
CAJNNU010000001.1:2749854	CAJNNU010000001.1:2749854-2749915	CAJNNU010000001.1	2749854	2749915	61	<DEL>	0.188889	0.1889	MODIFIER	intron_variant	MODIFIER	ENSDLAG00005000043,si:ch211-267e7.3_(Stickleback),si:ch211-267e7.3 [Source:ZFIN;Acc:ZDB-GENE-070912-265]
CAJNNU010000001.1:2750989	CAJNNU010000001.1:2750989-2751728	CAJNNU010000001.1	2750989	2751728	739	<DEL>	0.0617978	0.0618	MODIFIER	intron_variant	MODIFIER	ENSDLAG00005000043,si:ch211-267e7.3_(Stickleback),si:ch211-267e7.3 [Source:ZFIN;Acc:ZDB-GENE-070912-265]
CAJNNU010000001.1:2756377	CAJNNU010000001.1:2756377-2756446	CAJNNU010000001.1	2756377	2756446	69	<DEL>	0.128049	0.128	MODIFIER	3_prime_UTR_variant	MODIFIER	ENSDLAG00005000043,si:ch211-267e7.3_(Stickleback),si:ch211-267e7.3 [Source:ZFIN;Acc:ZDB-GENE-070912-265]		downstream_gene_variant	MODIFIER	ENSDLAG00005000044,AGL_(Seabass),amylo-alpha-1
CAJNNU010000001.1:2775384	CAJNNU010000001.1:2775384-2775460	CAJNNU010000001.1	2775384	2775460	76	<DEL>	0.0284091	0.02841	MODIFIER	intron_variant	MODIFIER	ENSDLAG00005000043,si:ch211-267e7.3_(Stickleback),si:ch211-267e7.3 [Source:ZFIN;Acc:ZDB-GENE-070912-265]		intron_variant	MODIFIER	ENSDLAG00005000044,AGL_(Seabass),amylo-alpha-1
CAJNNU010000001.1:2785050	CAJNNU010000001.1:2785050-2785151	CAJNNU010000001.1	2785050	2785151	101	<DEL>	0.0517241	0.05172	MODIFIER	intron_variant	MODIFIER	ENSDLAG00005000043,si:ch211-267e7.3_(Stickleback),si:ch211-267e7.3 [Source:ZFIN;Acc:ZDB-GENE-070912-265]		intron_variant	MODIFIER	ENSDLAG00005000044,AGL_(Seabass),amylo-alpha-1		downstream_gene_variant	MODIFIER	ENSDLAG00005029948,si:dkey-77f5.3_(Zebrafish),N/A
CAJNNU010000001.1:2807988	CAJNNU010000001.1:2807988-2808124	CAJNNU010000001.1	2807988	2808124	136	<DEL>	0.305556	0.3056	MODIFIER	intron_variant	MODIFIER	ENSDLAG00005000046,frrs1a_(Seabass),ferric-chelate reductase 1a [Source:ZFIN;Acc:ZDB-GENE-070705-45]		downstream_gene_variant	MODIFIER	ENSDLAG00005030213,tyw3_(Stickleback),N/A
CAJNNU010000001.1:2840733	CAJNNU010000001.1:2840733-2840921	CAJNNU010000001.1	2840733	2840921	188	<DEL>	0.0755814	0.07558	MODIFIER	downstream_gene_variant	MODIFIER	ENSDLAG00005000047,PALMD_(Seabass),palmdelphin [Source:HGNC Symbol;Acc:HGNC:15846]		intron_variant	MODIFIER	ENSDLAG00005000047,PALMD_(Seabass),palmdelphin [Source:HGNC Symbol;Acc:HGNC:15846]		intron_variant	MODIFIER	ENSDLAG00005030213,tyw3_(Stickleback),N/A
CAJNNU010000001.1:2860061	CAJNNU010000001.1:2860061-2860216	CAJNNU010000001.1	2860061	2860216	155	<DEL>	0.130952	0.131	MODIFIER	intron_variant	MODIFIER	ENSDLAG00005026859,PLPPR5_(Stickleback),N/A		intron_variant	MODIFIER	ENSDLAG00005030213,tyw3_(Stickleback),N/A
CAJNNU010000001.1:2860727	CAJNNU010000001.1:2860727-2861024	CAJNNU010000001.1	2860727	2861024	297	<DEL>	0.0222222	0.02222	MODIFIER	intron_variant	MODIFIER	ENSDLAG00005026859,PLPPR5_(Stickleback),N/A		intron_variant	MODIFIER	ENSDLAG00005030213,tyw3_(Stickleback),N/A
CAJNNU010000001.1:2861461	CAJNNU010000001.1:2861461-2861662	CAJNNU010000001.1	2861461	2861662	201	<DEL>	0.151685	0.1517	MODIFIER	intron_variant	MODIFIER	ENSDLAG00005026859,PLPPR5_(Stickleback),N/A		intron_variant	MODIFIER	ENSDLAG00005030213,tyw3_(Stickleback),N/A
CAJNNU010000001.1:2867325	CAJNNU010000001.1:2867325-2867418	CAJNNU010000001.1	2867325	2867418	93	<DEL>	0.0393258	0.03933	MODIFIER	upstream_gene_variant	MODIFIER	ENSDLAG00005026859,PLPPR5_(Stickleback),N/A		3_prime_UTR_variant	MODIFIER	ENSDLAG00005030213,tyw3_(Stickleback),N/A		downstream_gene_variant	MODIFIER	ENSDLAG00005030213,tyw3_(Stickleback),N/A
CAJNNU010000001.1:2876032	CAJNNU010000001.1:2876032-2876146	CAJNNU010000001.1	2876032	2876146	114	<DEL>	0.46988	0.4699	MODIFIER	upstream_gene_variant	MODIFIER	ENSDLAG00005030213,tyw3_(Stickleback),N/A		intron_variant	MODIFIER	ENSDLAG00005030213,tyw3_(Stickleback),N/A		upstream_gene_variant	MODIFIER	ENSDLAG00005033363,plppr4a_(Stickleback),N/A
CAJNNU010000001.1:2879297	CAJNNU010000001.1:2879297-2879404	CAJNNU010000001.1	2879297	2879404	107	<DEL>	0.279762	0.2798	MODIFIER	upstream_gene_variant	MODIFIER	ENSDLAG00005030213,tyw3_(Stickleback),N/A		intergenic_region	MODIFIER	ENSDLAG00005030213,tyw3_(Stickleback),N/A	ENSDLAG00005033363,plppr4a_(Stickleback),N/A	upstream_gene_variant	MODIFIER	ENSDLAG00005033363,plppr4a_(Stickleback),N/A
CAJNNU010000001.1:2883268	CAJNNU010000001.1:2883268-2883387	CAJNNU010000001.1	2883268	2883387	119	<DEL>	0.0284091	0.02841	MODIFIER	intron_variant	MODIFIER	ENSDLAG00005033363,plppr4a_(Stickleback),N/A
CAJNNU010000001.1:2884063	CAJNNU010000001.1:2884063-2884156	CAJNNU010000001.1	2884063	2884156	93	<DEL>	0.355556	0.3556	MODIFIER	intron_variant	MODIFIER	ENSDLAG00005033363,plppr4a_(Stickleback),N/A
CAJNNU010000001.1:2888277	CAJNNU010000001.1:2888277-2888545	CAJNNU010000001.1	2888277	2888545	268	<DEL>	0.301136	0.3011	MODIFIER	intron_variant	MODIFIER	ENSDLAG00005033363,plppr4a_(Stickleback),N/A
CAJNNU010000001.1:2919934	CAJNNU010000001.1:2919934-2919991	CAJNNU010000001.1	2919934	2919991	57	<DEL>	0.129213	0.1292	MODIFIER	intron_variant	MODIFIER	ENSDLAG00005033363,plppr4a_(Stickleback),N/A
CAJNNU010000001.1:2970938	CAJNNU010000001.1:2970938-2971078	CAJNNU010000001.1	2970938	2971078	140	<DEL>	0.487952	0.488	MODIFIER	intron_variant	MODIFIER	ENSDLAG00005034775,ASPH_(Human),N/A
CAJNNU010000001.1:2977731	CAJNNU010000001.1:2977731-2977948	CAJNNU010000001.1	2977731	2977948	217	<DEL>	0.147727	0.1477	MODIFIER	upstream_gene_variant	MODIFIER	ENSDLAG00005034775,ASPH_(Human),N/A		intron_variant	MODIFIER	ENSDLAG00005034775,ASPH_(Human),N/A
CAJNNU010000001.1:2986658	CAJNNU010000001.1:2986658-2986806	CAJNNU010000001.1	2986658	2986806	148	<DEL>	0.174419	0.1744	MODIFIER	downstream_gene_variant	MODIFIER	ENSDLAG00005027883,ttpa_(Stickleback),N/A		upstream_gene_variant	MODIFIER	ENSDLAG00005034775,ASPH_(Human),N/A		intergenic_region	MODIFIER	ENSDLAG00005034775,ASPH_(Human),N/A	ENSDLAG00005027883,ttpa_(Stickleback),N/A
CAJNNU010000001.1:2988761	CAJNNU010000001.1:2988761-2989050	CAJNNU010000001.1	2988761	2989050	289	<DEL>	0.305882	0.3059	MODIFIER	intron_variant	MODIFIER	ENSDLAG00005027883,ttpa_(Stickleback),N/A		upstream_gene_variant	MODIFIER	ENSDLAG00005034775,ASPH_(Human),N/A
CAJNNU010000001.1:3011275	CAJNNU010000001.1:3011275-3011455	CAJNNU010000001.1	3011275	3011455	180	<DEL>	0.1	0.1	HIGH	stop_lost&conservative_inframe_deletion&splice_region_variant	HIGH	ENSDLAG00005000055,xpr1b_(Stickleback),N/A		downstream_gene_variant	MODIFIER	ENSDLAG00005000055,xpr1b_(Stickleback),N/A		intron_variant	MODIFIER	ENSDLAG00005000055,xpr1b_(Stickleback),N/A
CAJNNU010000001.1:3034866	CAJNNU010000001.1:3034866-3035111	CAJNNU010000001.1	3034866	3035111	245	<DEL>	0.0470588	0.04706	MODIFIER	intron_variant	MODIFIER	ENSDLAG00005000055,xpr1b_(Stickleback),N/A
CAJNNU010000001.1:3034918	CAJNNU010000001.1:3034918-3034975	CAJNNU010000001.1	3034918	3034975	57	<DEL>	0.138889	0.1389	MODIFIER	intron_variant	MODIFIER	ENSDLAG00005000055,xpr1b_(Stickleback),N/A
CAJNNU010000001.1:3042742	CAJNNU010000001.1:3042742-3042882	CAJNNU010000001.1	3042742	3042882	140	<DEL>	0.0804598	0.08046	MODIFIER	intron_variant	MODIFIER	ENSDLAG00005000055,xpr1b_(Stickleback),N/A
CAJNNU010000001.1:3054058	CAJNNU010000001.1:3054058-3054117	CAJNNU010000001.1	3054058	3054117	59	<DEL>	0.318182	0.3182	MODIFIER	upstream_gene_variant	MODIFIER	ENSDLAG00005000055,xpr1b_(Stickleback),N/A		intergenic_region	MODIFIER	ENSDLAG00005000055,xpr1b_(Stickleback),N/A	ENSDLAG00005000056,dre-mir-124-5_(Zebrafish),microRNA 124-1 [Source:HGNC Symbol;Acc:HGNC:31502]
CAJNNU010000001.1:3059679	CAJNNU010000001.1:3059679-3059779	CAJNNU010000001.1	3059679	3059779	100	<DEL>	0.0411765	0.04118	MODIFIER	intergenic_region	MODIFIER	ENSDLAG00005000055,xpr1b_(Stickleback),N/A	ENSDLAG00005000056,dre-mir-124-5_(Zebrafish),microRNA 124-1 [Source:HGNC Symbol;Acc:HGNC:31502]	downstream_gene_variant	MODIFIER	ENSDLAG00005000056,dre-mir-124-5_(Zebrafish),microRNA 124-1 [Source:HGNC Symbol;Acc:HGNC:31502]
CAJNNU010000001.1:3079514	CAJNNU010000001.1:3079514-3079647	CAJNNU010000001.1	3079514	3079647	133	<DEL>	0.0340909	0.03409	MODIFIER	intron_variant	MODIFIER	ENSDLAG00005000057,CDC14A_(Human),N/A
CAJNNU010000001.1:3086791	CAJNNU010000001.1:3086791-3087112	CAJNNU010000001.1	3086791	3087112	321	<DEL>	0.301136	0.3011	MODIFIER	intron_variant	MODIFIER	ENSDLAG00005000057,CDC14A_(Human),N/A
CAJNNU010000001.1:3097988	CAJNNU010000001.1:3097988-3098156	CAJNNU010000001.1	3097988	3098156	168	<DEL>	0.103448	0.1034	MODIFIER	intron_variant	MODIFIER	ENSDLAG00005000058,wdr78_(Stickleback),N/A
CAJNNU010000001.1:3122463	CAJNNU010000001.1:3122463-3122527	CAJNNU010000001.1	3122463	3122527	64	<DEL>	0.30814	0.3081	MODIFIER	intron_variant	MODIFIER	ENSDLAG00005000060,ACOT11_(Seabass),acyl-CoA thioesterase 11 [Source:HGNC Symbol;Acc:HGNC:18156]
CAJNNU010000001.1:3136700	CAJNNU010000001.1:3136700-3136940	CAJNNU010000001.1	3136700	3136940	240	<DEL>	0.125	0.125	MODIFIER	upstream_gene_variant	MODIFIER	ENSDLAG00005000060,ACOT11_(Seabass),acyl-CoA thioesterase 11 [Source:HGNC Symbol;Acc:HGNC:18156]		intergenic_region	MODIFIER	ENSDLAG00005000060,ACOT11_(Seabass),acyl-CoA thioesterase 11 [Source:HGNC Symbol;Acc:HGNC:18156]	ENSDLAG00005027699,mrpl37_(Seabass),mitochondrial ribosomal protein L37 [Source:ZFIN;Acc:ZDB-GENE-050309-20]
CAJNNU010000001.1:3140284	CAJNNU010000001.1:3140284-3141062	CAJNNU010000001.1	3140284	3141062	778	<DEL>	0.0277778	0.02778	MODIFIER	intergenic_region	MODIFIER	ENSDLAG00005000060,ACOT11_(Seabass),acyl-CoA thioesterase 11 [Source:HGNC Symbol;Acc:HGNC:18156]	ENSDLAG00005027699,mrpl37_(Seabass),mitochondrial ribosomal protein L37 [Source:ZFIN;Acc:ZDB-GENE-050309-20]	downstream_gene_variant	MODIFIER	ENSDLAG00005027699,mrpl37_(Seabass),mitochondrial ribosomal protein L37 [Source:ZFIN;Acc:ZDB-GENE-050309-20]
CAJNNU010000001.1:3206914	CAJNNU010000001.1:3206914-3207002	CAJNNU010000001.1	3206914	3207002	88	<DEL>	0.31875	0.3188	MODIFIER	intron_variant	MODIFIER	ENSDLAG00005000063,mfsd12a_(Stickleback),N/A
CAJNNU010000001.1:3211334	CAJNNU010000001.1:3211334-3212071	CAJNNU010000001.1	3211334	3212071	737	<DEL>	0.0786517	0.07865	MODIFIER	intron_variant	MODIFIER	ENSDLAG00005000063,mfsd12a_(Stickleback),N/A
CAJNNU010000001.1:3212980	CAJNNU010000001.1:3212980-3213037	CAJNNU010000001.1	3212980	3213037	57	<DEL>	0.0168539	0.01685	MODIFIER	intron_variant	MODIFIER	ENSDLAG00005000063,mfsd12a_(Stickleback),N/A
CAJNNU010000001.1:3217298	CAJNNU010000001.1:3217298-3217812	CAJNNU010000001.1	3217298	3217812	514	<DEL>	0.12069	0.1207	HIGH	exon_loss_variant&splice_acceptor_variant&splice_region_variant&intron_variant	HIGH	ENSDLAG00005000063,mfsd12a_(Stickleback),N/A		splice_region_variant	LOW	ENSDLAG00005000063,mfsd12a_(Stickleback),N/A		3_prime_UTR_variant	MODIFIER	ENSDLAG00005000063,mfsd12a_(Stickleback),N/A		downstream_gene_variant	MODIFIER	ENSDLAG00005000063,mfsd12a_(Stickleback),N/A		non_coding_transcript_variant	MODIFIER	ENSDLAG00005000063,mfsd12a_(Stickleback),N/A		intergenic_region	MODIFIER	ENSDLAG00005000063,mfsd12a_(Stickleback),N/A	ENSDLAG00005000064,depdc5_(Stickleback),N/A	downstream_gene_variant	MODIFIER	ENSDLAG00005000064,depdc5_(Stickleback),N/A
CAJNNU010000001.1:3231703	CAJNNU010000001.1:3231703-3231753	CAJNNU010000001.1	3231703	3231753	50	<DEL>	0.0166667	0.01667	MODIFIER	intron_variant	MODIFIER	ENSDLAG00005000064,depdc5_(Stickleback),N/A
CAJNNU010000001.1:3256062	CAJNNU010000001.1:3256062-3256246	CAJNNU010000001.1	3256062	3256246	184	<DEL>	0.0561798	0.05618	MODIFIER	upstream_gene_variant	MODIFIER	ENSDLAG00005000128,PDC_(Stickleback),N/A		upstream_gene_variant	MODIFIER	ENSDLAG00005027010,rab36_(Stickleback),N/A		intergenic_region	MODIFIER	ENSDLAG00005027010,rab36_(Stickleback),N/A	ENSDLAG00005000128,PDC_(Stickleback),N/A
CAJNNU010000001.1:3269910	CAJNNU010000001.1:3269910-3270229	CAJNNU010000001.1	3269910	3270229	319	<DEL>	0.129412	0.1294	MODIFIER	intron_variant	MODIFIER	ENSDLAG00005000128,PDC_(Stickleback),N/A
CAJNNU010000001.1:3274181	CAJNNU010000001.1:3274181-3274247	CAJNNU010000001.1	3274181	3274247	66	<DEL>	0.0574713	0.05747	MODIFIER	intron_variant	MODIFIER	ENSDLAG00005000128,PDC_(Stickleback),N/A
CAJNNU010000001.1:3284943	CAJNNU010000001.1:3284943-3285371	CAJNNU010000001.1	3284943	3285371	428	<DEL>	0.632911	0.3671	MODIFIER	intron_variant	MODIFIER	ENSDLAG00005000237,kifap3b_(Stickleback),N/A
CAJNNU010000001.1:3290952	CAJNNU010000001.1:3290952-3291009	CAJNNU010000001.1	3290952	3291009	57	<DEL>	0.1	0.1	MODIFIER	intron_variant	MODIFIER	ENSDLAG00005000237,kifap3b_(Stickleback),N/A		downstream_gene_variant	MODIFIER	ENSDLAG00005000351,niban1b_(Salmon),N/A
CAJNNU010000001.1:3293234	CAJNNU010000001.1:3293234-3293299	CAJNNU010000001.1	3293234	3293299	65	<DEL>	0.410959	0.411	MODIFIER	downstream_gene_variant	MODIFIER	ENSDLAG00005000237,kifap3b_(Stickleback),N/A		intron_variant	MODIFIER	ENSDLAG00005000237,kifap3b_(Stickleback),N/A		downstream_gene_variant	MODIFIER	ENSDLAG00005000351,niban1b_(Salmon),N/A
CAJNNU010000001.1:3294590	CAJNNU010000001.1:3294590-3295003	CAJNNU010000001.1	3294590	3295003	413	<DEL>	0.0747126	0.07471	HIGH	3_prime_UTR_variant	MODIFIER	ENSDLAG00005000237,kifap3b_(Stickleback),N/A		downstream_gene_variant	MODIFIER	ENSDLAG00005000237,kifap3b_(Stickleback),N/A		splice_donor_variant&splice_region_variant&intron_variant	HIGH	ENSDLAG00005000351,niban1b_(Salmon),N/A
CAJNNU010000001.1:3295743	CAJNNU010000001.1:3295743-3295929	CAJNNU010000001.1	3295743	3295929	186	<DEL>	0.0511364	0.05114	HIGH	3_prime_UTR_variant	MODIFIER	ENSDLAG00005000237,kifap3b_(Stickleback),N/A		downstream_gene_variant	MODIFIER	ENSDLAG00005000237,kifap3b_(Stickleback),N/A		splice_acceptor_variant&splice_region_variant&3_prime_UTR_variant&intron_variant	HIGH	ENSDLAG00005000351,niban1b_(Salmon),N/A		splice_region_variant	LOW	ENSDLAG00005000351,niban1b_(Salmon),N/A		non_coding_transcript_variant	MODIFIER	ENSDLAG00005000351,niban1b_(Salmon),N/A
CAJNNU010000001.1:3306676	CAJNNU010000001.1:3306676-3307682	CAJNNU010000001.1	3306676	3307682	1006	<DEL>	0.15	0.15	MODIFIER	intron_variant	MODIFIER	ENSDLAG00005000351,niban1b_(Salmon),N/A
CAJNNU010000001.1:3331704	CAJNNU010000001.1:3331704-3331906	CAJNNU010000001.1	3331704	3331906	202	<DEL>	0.0639535	0.06395	MODIFIER	downstream_gene_variant	MODIFIER	ENSDLAG00005026926,olfml2bb_(Seabass),olfactomedin-like 2Bb [Source:ZFIN;Acc:ZDB-GENE-070912-266]		intergenic_region	MODIFIER	ENSDLAG00005026926,olfml2bb_(Seabass),olfactomedin-like 2Bb [Source:ZFIN;Acc:ZDB-GENE-070912-266]	ENSDLAG00005000361,dusp12_(Seabass),dual specificity phosphatase 12 [Source:ZFIN;Acc:ZDB-GENE-050626-91]
CAJNNU010000001.1:3334153	CAJNNU010000001.1:3334153-3334854	CAJNNU010000001.1	3334153	3334854	701	<DUP>	0.0738636	0.07386	MODIFIER	intergenic_region	MODIFIER	ENSDLAG00005026926,olfml2bb_(Seabass),olfactomedin-like 2Bb [Source:ZFIN;Acc:ZDB-GENE-070912-266]	ENSDLAG00005000361,dusp12_(Seabass),dual specificity phosphatase 12 [Source:ZFIN;Acc:ZDB-GENE-050626-91]
CAJNNU010000001.1:3336567	CAJNNU010000001.1:3336567-3337154	CAJNNU010000001.1	3336567	3337154	587	<DEL>	0.101124	0.1011	MODIFIER	intergenic_region	MODIFIER	ENSDLAG00005026926,olfml2bb_(Seabass),olfactomedin-like 2Bb [Source:ZFIN;Acc:ZDB-GENE-070912-266]	ENSDLAG00005000361,dusp12_(Seabass),dual specificity phosphatase 12 [Source:ZFIN;Acc:ZDB-GENE-050626-91]
CAJNNU010000001.1:3344365	CAJNNU010000001.1:3344365-3344453	CAJNNU010000001.1	3344365	3344453	88	<DEL>	0.49375	0.4938	MODIFIER	intron_variant	MODIFIER	ENSDLAG00005000361,dusp12_(Seabass),dual specificity phosphatase 12 [Source:ZFIN;Acc:ZDB-GENE-050626-91]
CAJNNU010000001.1:3348534	CAJNNU010000001.1:3348534-3348623	CAJNNU010000001.1	3348534	3348623	89	<DEL>	0.0444444	0.04444	MODIFIER	upstream_gene_variant	MODIFIER	ENSDLAG00005000361,dusp12_(Seabass),dual specificity phosphatase 12 [Source:ZFIN;Acc:ZDB-GENE-050626-91]		intergenic_region	MODIFIER	ENSDLAG00005000361,dusp12_(Seabass),dual specificity phosphatase 12 [Source:ZFIN;Acc:ZDB-GENE-050626-91]	ENSDLAG00005000363,prg4a_(Seabass),proteoglycan 4a [Source:ZFIN;Acc:ZDB-GENE-030131-8295]
CAJNNU010000001.1:3348871	CAJNNU010000001.1:3348871-3348932	CAJNNU010000001.1	3348871	3348932	61	<DEL>	0.0344828	0.03448	MODIFIER	upstream_gene_variant	MODIFIER	ENSDLAG00005000361,dusp12_(Seabass),dual specificity phosphatase 12 [Source:ZFIN;Acc:ZDB-GENE-050626-91]		intergenic_region	MODIFIER	ENSDLAG00005000361,dusp12_(Seabass),dual specificity phosphatase 12 [Source:ZFIN;Acc:ZDB-GENE-050626-91]	ENSDLAG00005000363,prg4a_(Seabass),proteoglycan 4a [Source:ZFIN;Acc:ZDB-GENE-030131-8295]	upstream_gene_variant	MODIFIER	ENSDLAG00005000363,prg4a_(Seabass),proteoglycan 4a [Source:ZFIN;Acc:ZDB-GENE-030131-8295]
CAJNNU010000001.1:3376338	CAJNNU010000001.1:3376338-3376730	CAJNNU010000001.1	3376338	3376730	392	<DEL>	0.278409	0.2784	MODIFIER	intron_variant	MODIFIER	ENSDLAG00005028037,tpra_(Seabass),translocated promoter region a
CAJNNU010000001.1:3378489	CAJNNU010000001.1:3378489-3378853	CAJNNU010000001.1	3378489	3378853	364	<DEL>	0.091954	0.09195	MODIFIER	intron_variant	MODIFIER	ENSDLAG00005028037,tpra_(Seabass),translocated promoter region a
CAJNNU010000001.1:3408169	CAJNNU010000001.1:3408169-3408302	CAJNNU010000001.1	3408169	3408302	133	<DEL>	0.186047	0.186	MODIFIER	intron_variant	MODIFIER	ENSDLAG00005000398,dpydb_(Stickleback),N/A
CAJNNU010000001.1:3416746	CAJNNU010000001.1:3416746-3417095	CAJNNU010000001.1	3416746	3417095	349	<DEL>	0.1875	0.1875	MODIFIER	downstream_gene_variant	MODIFIER	ENSDLAG00005000398,dpydb_(Stickleback),N/A		intergenic_region	MODIFIER	ENSDLAG00005000398,dpydb_(Stickleback),N/A	ENSDLAG00005000666,ptbp2b_(Stickleback),N/A	upstream_gene_variant	MODIFIER	ENSDLAG00005000666,ptbp2b_(Stickleback),N/A
CAJNNU010000001.1:3427340	CAJNNU010000001.1:3427340-3427497	CAJNNU010000001.1	3427340	3427497	157	<DEL>	0.0804598	0.08046	MODIFIER	intron_variant	MODIFIER	ENSDLAG00005000666,ptbp2b_(Stickleback),N/A
CAJNNU010000001.1:3444836	CAJNNU010000001.1:3444836-3444950	CAJNNU010000001.1	3444836	3444950	114	<DEL>	0.0277778	0.02778	MODIFIER	intergenic_region	MODIFIER	ENSDLAG00005000666,ptbp2b_(Stickleback),N/A	ENSDLAG00005001098,chd7_(Seabass),chromodomain helicase DNA binding protein 7 [Source:ZFIN;Acc:ZDB-GENE-070912-179]	downstream_gene_variant	MODIFIER	ENSDLAG00005001098,chd7_(Seabass),chromodomain helicase DNA binding protein 7 [Source:ZFIN;Acc:ZDB-GENE-070912-179]
CAJNNU010000001.1:3509921	CAJNNU010000001.1:3509921-3510656	CAJNNU010000001.1	3509921	3510656	735	<DEL>	0.325301	0.3253	MODIFIER	intron_variant	MODIFIER	ENSDLAG00005001098,chd7_(Seabass),chromodomain helicase DNA binding protein 7 [Source:ZFIN;Acc:ZDB-GENE-070912-179]
CAJNNU010000001.1:3534523	CAJNNU010000001.1:3534523-3534712	CAJNNU010000001.1	3534523	3534712	189	<DEL>	0.0813953	0.0814	MODIFIER	upstream_gene_variant	MODIFIER	ENSDLAG00005001098,chd7_(Seabass),chromodomain helicase DNA binding protein 7 [Source:ZFIN;Acc:ZDB-GENE-070912-179]		intergenic_region	MODIFIER	ENSDLAG00005001098,chd7_(Seabass),chromodomain helicase DNA binding protein 7 [Source:ZFIN;Acc:ZDB-GENE-070912-179]	ENSDLAG00005001631,rab2a_(Seabass),RAB2A	downstream_gene_variant	MODIFIER	ENSDLAG00005001631,rab2a_(Seabass),RAB2A
CAJNNU010000001.1:3543887	CAJNNU010000001.1:3543887-3544565	CAJNNU010000001.1	3543887	3544565	678	<DEL>	0.0632184	0.06322	MODIFIER	intron_variant	MODIFIER	ENSDLAG00005001631,rab2a_(Seabass),RAB2A
CAJNNU010000001.1:3554110	CAJNNU010000001.1:3554110-3554200	CAJNNU010000001.1	3554110	3554200	90	<DEL>	0.0888889	0.08889	MODIFIER	intron_variant	MODIFIER	ENSDLAG00005001631,rab2a_(Seabass),RAB2A
CAJNNU010000001.1:3615233	CAJNNU010000001.1:3615233-3616019	CAJNNU010000001.1	3615233	3616019	786	<DEL>	0.0224719	0.02247	MODIFIER	intergenic_region	MODIFIER	ENSDLAG00005035106,ca8_(Seabass),carbonic anhydrase VIII [Source:ZFIN;Acc:ZDB-GENE-050417-26]	ENSDLAG00005026957,tox_(Seabass),thymocyte selection-associated high mobility group box [Source:ZFIN;Acc:ZDB-GENE-070912-181]
CAJNNU010000001.1:3618574	CAJNNU010000001.1:3618574-3619259	CAJNNU010000001.1	3618574	3619259	685	<DUP>	0.0786517	0.07865	MODIFIER	intergenic_region	MODIFIER	ENSDLAG00005035106,ca8_(Seabass),carbonic anhydrase VIII [Source:ZFIN;Acc:ZDB-GENE-050417-26]	ENSDLAG00005026957,tox_(Seabass),thymocyte selection-associated high mobility group box [Source:ZFIN;Acc:ZDB-GENE-070912-181]
CAJNNU010000001.1:3622279	CAJNNU010000001.1:3622279-3622673	CAJNNU010000001.1	3622279	3622673	394	<DEL>	0.333333	0.3333	MODIFIER	upstream_gene_variant	MODIFIER	ENSDLAG00005026957,tox_(Seabass),thymocyte selection-associated high mobility group box [Source:ZFIN;Acc:ZDB-GENE-070912-181]		intergenic_region	MODIFIER	ENSDLAG00005035106,ca8_(Seabass),carbonic anhydrase VIII [Source:ZFIN;Acc:ZDB-GENE-050417-26]	ENSDLAG00005026957,tox_(Seabass),thymocyte selection-associated high mobility group box [Source:ZFIN;Acc:ZDB-GENE-070912-181]
CAJNNU010000001.1:3629710	CAJNNU010000001.1:3629710-3629889	CAJNNU010000001.1	3629710	3629889	179	<DEL>	0.142857	0.1429	MODIFIER	upstream_gene_variant	MODIFIER	ENSDLAG00005026957,tox_(Seabass),thymocyte selection-associated high mobility group box [Source:ZFIN;Acc:ZDB-GENE-070912-181]		intron_variant	MODIFIER	ENSDLAG00005026957,tox_(Seabass),thymocyte selection-associated high mobility group box [Source:ZFIN;Acc:ZDB-GENE-070912-181]
CAJNNU010000001.1:3644511	CAJNNU010000001.1:3644511-3644591	CAJNNU010000001.1	3644511	3644591	80	<DEL>	0.297297	0.2973	MODIFIER	intron_variant	MODIFIER	ENSDLAG00005026957,tox_(Seabass),thymocyte selection-associated high mobility group box [Source:ZFIN;Acc:ZDB-GENE-070912-181]
CAJNNU010000001.1:3672195	CAJNNU010000001.1:3672195-3672952	CAJNNU010000001.1	3672195	3672952	757	<DEL>	0.333333	0.3333	MODIFIER	intron_variant	MODIFIER	ENSDLAG00005026957,tox_(Seabass),thymocyte selection-associated high mobility group box [Source:ZFIN;Acc:ZDB-GENE-070912-181]
CAJNNU010000001.1:3735954	CAJNNU010000001.1:3735954-3736161	CAJNNU010000001.1	3735954	3736161	207	<DEL>	0.216867	0.2169	MODIFIER	intron_variant	MODIFIER	ENSDLAG00005002393,ankrd45_(Stickleback),N/A
CAJNNU010000001.1:3746784	CAJNNU010000001.1:3746784-3746859	CAJNNU010000001.1	3746784	3746859	75	<DEL>	0.1	0.1	MODIFIER	intergenic_region	MODIFIER	ENSDLAG00005002393,ankrd45_(Stickleback),N/A	ENSDLAG00005002423,trnau1apb_(Seabass),tRNA selenocysteine 1 associated protein 1b [Source:NCBI gene;Acc:791478]
CAJNNU010000001.1:3757006	CAJNNU010000001.1:3757006-3757082	CAJNNU010000001.1	3757006	3757082	76	<DEL>	0.0898876	0.08989	MODIFIER	intron_variant	MODIFIER	ENSDLAG00005002423,trnau1apb_(Seabass),tRNA selenocysteine 1 associated protein 1b [Source:NCBI gene;Acc:791478]
CAJNNU010000001.1:3760911	CAJNNU010000001.1:3760911-3760989	CAJNNU010000001.1	3760911	3760989	78	<DEL>	0.395062	0.3951	MODIFIER	intron_variant	MODIFIER	ENSDLAG00005002423,trnau1apb_(Seabass),tRNA selenocysteine 1 associated protein 1b [Source:NCBI gene;Acc:791478]		downstream_gene_variant	MODIFIER	ENSDLAG00005033982,fitm1l_(Seabass),fat storage-inducing transmembrane protein 1 [Source:NCBI gene;Acc:503747]
CAJNNU010000001.1:3769298	CAJNNU010000001.1:3769298-3769651	CAJNNU010000001.1	3769298	3769651	353	<DEL>	0.045977	0.04598	MODIFIER	upstream_gene_variant	MODIFIER	ENSDLAG00005033982,fitm1l_(Seabass),fat storage-inducing transmembrane protein 1 [Source:NCBI gene;Acc:503747]		intergenic_region	MODIFIER	ENSDLAG00005033982,fitm1l_(Seabass),fat storage-inducing transmembrane protein 1 [Source:NCBI gene;Acc:503747]	ENSDLAG00005002849,myh7l_(Seabass),myosin heavy chain 7-like [Source:ZFIN;Acc:ZDB-GENE-061027-393]
CAJNNU010000001.1:3788627	CAJNNU010000001.1:3788627-3789043	CAJNNU010000001.1	3788627	3789043	416	<DEL>	0.376543	0.3765	MODIFIER	intron_variant	MODIFIER	ENSDLAG00005002849,myh7l_(Seabass),myosin heavy chain 7-like [Source:ZFIN;Acc:ZDB-GENE-061027-393]
CAJNNU010000001.1:3805239	CAJNNU010000001.1:3805239-3805293	CAJNNU010000001.1	3805239	3805293	54	<DEL>	0.173333	0.1733	MODIFIER	intron_variant	MODIFIER	ENSDLAG00005029581,myh7_(Seabass),myosin heavy chain 7 [Source:ZFIN;Acc:ZDB-GENE-991123-5]
CAJNNU010000001.1:3857601	CAJNNU010000001.1:3857601-3858827	CAJNNU010000001.1	3857601	3858827	1226	<DEL>	0.114943	0.1149	MODIFIER	downstream_gene_variant	MODIFIER	ENSDLAG00005005622,N/A,N/A		upstream_gene_variant	MODIFIER	ENSDLAG00005005631,N/A,N/A		intergenic_region	MODIFIER	ENSDLAG00005024533,MYH6_(Human),myosin heavy chain 7 [Source:ZFIN;Acc:ZDB-GENE-991123-5]	ENSDLAG00005005631,N/A,N/A
CAJNNU010000001.1:3859489	CAJNNU010000001.1:3859489-3859567	CAJNNU010000001.1	3859489	3859567	78	<DEL>	0.0965909	0.09659	MODIFIER	downstream_gene_variant	MODIFIER	ENSDLAG00005005622,N/A,N/A		upstream_gene_variant	MODIFIER	ENSDLAG00005005631,N/A,N/A		intergenic_region	MODIFIER	ENSDLAG00005024533,MYH6_(Human),myosin heavy chain 7 [Source:ZFIN;Acc:ZDB-GENE-991123-5]	ENSDLAG00005005631,N/A,N/A
CAJNNU010000001.1:3888496	CAJNNU010000001.1:3888496-3888754	CAJNNU010000001.1	3888496	3888754	258	<DEL>	0.22561	0.2256	MODIFIER	intron_variant	MODIFIER	ENSDLAG00005005659,map4l_(Seabass),microtubule associated protein 4 like [Source:ZFIN;Acc:ZDB-GENE-070912-581]
CAJNNU010000001.1:3894651	CAJNNU010000001.1:3894651-3894935	CAJNNU010000001.1	3894651	3894935	284	<DEL>	0.0393258	0.03933	MODIFIER	intron_variant	MODIFIER	ENSDLAG00005005659,map4l_(Seabass),microtubule associated protein 4 like [Source:ZFIN;Acc:ZDB-GENE-070912-581]
CAJNNU010000001.1:3944959	CAJNNU010000001.1:3944959-3945648	CAJNNU010000001.1	3944959	3945648	689	<DEL>	0.145349	0.1453	MODIFIER	intron_variant	MODIFIER	ENSDLAG00005005659,map4l_(Seabass),microtubule associated protein 4 like [Source:ZFIN;Acc:ZDB-GENE-070912-581]
CAJNNU010000001.1:3987836	CAJNNU010000001.1:3987836-3988045	CAJNNU010000001.1	3987836	3988045	209	<DEL>	0.0397727	0.03977	MODIFIER	intergenic_region	MODIFIER	ENSDLAG00005005659,map4l_(Seabass),microtubule associated protein 4 like [Source:ZFIN;Acc:ZDB-GENE-070912-581]	ENSDLAG00005030915,N/A,N/A
CAJNNU010000001.1:3999680	CAJNNU010000001.1:3999680-3999889	CAJNNU010000001.1	3999680	3999889	209	<DEL>	0.0340909	0.03409	MODIFIER	intron_variant	MODIFIER	ENSDLAG00005030915,N/A,N/A
CAJNNU010000001.1:4018983	CAJNNU010000001.1:4018983-4019215	CAJNNU010000001.1	4018983	4019215	232	<DEL>	0.0555556	0.05556	MODIFIER	downstream_gene_variant	MODIFIER	ENSDLAG00005005847,lhx8a_(Stickleback),N/A		intergenic_region	MODIFIER	ENSDLAG00005005847,lhx8a_(Stickleback),N/A	ENSDLAG00005005879,klhl20_(Stickleback),kelch-like family member 20 [Source:ZFIN;Acc:ZDB-GENE-040426-1935]	upstream_gene_variant	MODIFIER	ENSDLAG00005005879,klhl20_(Stickleback),kelch-like family member 20 [Source:ZFIN;Acc:ZDB-GENE-040426-1935]
CAJNNU010000001.1:4022768	CAJNNU010000001.1:4022768-4022849	CAJNNU010000001.1	4022768	4022849	81	<DEL>	0.364198	0.3642	MODIFIER	5_prime_UTR_variant	MODIFIER	ENSDLAG00005005879,klhl20_(Stickleback),kelch-like family member 20 [Source:ZFIN;Acc:ZDB-GENE-040426-1935]		upstream_gene_variant	MODIFIER	ENSDLAG00005005879,klhl20_(Stickleback),kelch-like family member 20 [Source:ZFIN;Acc:ZDB-GENE-040426-1935]
CAJNNU010000001.1:4035291	CAJNNU010000001.1:4035291-4035497	CAJNNU010000001.1	4035291	4035497	206	<DEL>	0.229412	0.2294	MODIFIER	downstream_gene_variant	MODIFIER	ENSDLAG00005005879,klhl20_(Stickleback),kelch-like family member 20 [Source:ZFIN;Acc:ZDB-GENE-040426-1935]		intron_variant	MODIFIER	ENSDLAG00005005879,klhl20_(Stickleback),kelch-like family member 20 [Source:ZFIN;Acc:ZDB-GENE-040426-1935]
CAJNNU010000001.1:4042876	CAJNNU010000001.1:4042876-4043005	CAJNNU010000001.1	4042876	4043005	129	<DEL>	0.110465	0.1105	MODIFIER	3_prime_UTR_variant	MODIFIER	ENSDLAG00005005879,klhl20_(Stickleback),kelch-like family member 20 [Source:ZFIN;Acc:ZDB-GENE-040426-1935]
CAJNNU010000001.1:4058989	CAJNNU010000001.1:4058989-4059110	CAJNNU010000001.1	4058989	4059110	121	<DEL>	0.0852273	0.08523	MODIFIER	intergenic_region	MODIFIER	ENSDLAG00005005879,klhl20_(Stickleback),kelch-like family member 20 [Source:ZFIN;Acc:ZDB-GENE-040426-1935]	ENSDLAG00005002603,brinp2_(Seabass),bone morphogenetic protein/retinoic acid inducible neural-specific 2 [Source:ZFIN;Acc:ZDB-GENE-070912-621]
CAJNNU010000001.1:4059860	CAJNNU010000001.1:4059860-4059945	CAJNNU010000001.1	4059860	4059945	85	<DEL>	0.0965909	0.09659	MODIFIER	intergenic_region	MODIFIER	ENSDLAG00005005879,klhl20_(Stickleback),kelch-like family member 20 [Source:ZFIN;Acc:ZDB-GENE-040426-1935]	ENSDLAG00005002603,brinp2_(Seabass),bone morphogenetic protein/retinoic acid inducible neural-specific 2 [Source:ZFIN;Acc:ZDB-GENE-070912-621]
CAJNNU010000001.1:4060241	CAJNNU010000001.1:4060241-4060641	CAJNNU010000001.1	4060241	4060641	400	<DEL>	0.325581	0.3256	MODIFIER	intergenic_region	MODIFIER	ENSDLAG00005005879,klhl20_(Stickleback),kelch-like family member 20 [Source:ZFIN;Acc:ZDB-GENE-040426-1935]	ENSDLAG00005002603,brinp2_(Seabass),bone morphogenetic protein/retinoic acid inducible neural-specific 2 [Source:ZFIN;Acc:ZDB-GENE-070912-621]
CAJNNU010000001.1:4076289	CAJNNU010000001.1:4076289-4076348	CAJNNU010000001.1	4076289	4076348	59	<DEL>	0.128049	0.128	MODIFIER	intergenic_region	MODIFIER	ENSDLAG00005005879,klhl20_(Stickleback),kelch-like family member 20 [Source:ZFIN;Acc:ZDB-GENE-040426-1935]	ENSDLAG00005002603,brinp2_(Seabass),bone morphogenetic protein/retinoic acid inducible neural-specific 2 [Source:ZFIN;Acc:ZDB-GENE-070912-621]
CAJNNU010000001.1:4087447	CAJNNU010000001.1:4087447-4087743	CAJNNU010000001.1	4087447	4087743	296	<DEL>	0.534091	0.4659	MODIFIER	intergenic_region	MODIFIER	ENSDLAG00005005879,klhl20_(Stickleback),kelch-like family member 20 [Source:ZFIN;Acc:ZDB-GENE-040426-1935]	ENSDLAG00005002603,brinp2_(Seabass),bone morphogenetic protein/retinoic acid inducible neural-specific 2 [Source:ZFIN;Acc:ZDB-GENE-070912-621]
CAJNNU010000001.1:4093635	CAJNNU010000001.1:4093635-4093710	CAJNNU010000001.1	4093635	4093710	75	<DEL>	0.091954	0.09195	MODIFIER	intergenic_region	MODIFIER	ENSDLAG00005005879,klhl20_(Stickleback),kelch-like family member 20 [Source:ZFIN;Acc:ZDB-GENE-040426-1935]	ENSDLAG00005002603,brinp2_(Seabass),bone morphogenetic protein/retinoic acid inducible neural-specific 2 [Source:ZFIN;Acc:ZDB-GENE-070912-621]
CAJNNU010000001.1:4096678	CAJNNU010000001.1:4096678-4096744	CAJNNU010000001.1	4096678	4096744	66	<DEL>	0.389535	0.3895	MODIFIER	intergenic_region	MODIFIER	ENSDLAG00005005879,klhl20_(Stickleback),kelch-like family member 20 [Source:ZFIN;Acc:ZDB-GENE-040426-1935]	ENSDLAG00005002603,brinp2_(Seabass),bone morphogenetic protein/retinoic acid inducible neural-specific 2 [Source:ZFIN;Acc:ZDB-GENE-070912-621]
CAJNNU010000001.1:4101775	CAJNNU010000001.1:4101775-4102128	CAJNNU010000001.1	4101775	4102128	353	<DEL>	0.0909091	0.09091	MODIFIER	intergenic_region	MODIFIER	ENSDLAG00005005879,klhl20_(Stickleback),kelch-like family member 20 [Source:ZFIN;Acc:ZDB-GENE-040426-1935]	ENSDLAG00005002603,brinp2_(Seabass),bone morphogenetic protein/retinoic acid inducible neural-specific 2 [Source:ZFIN;Acc:ZDB-GENE-070912-621]
CAJNNU010000001.1:4103993	CAJNNU010000001.1:4103993-4104210	CAJNNU010000001.1	4103993	4104210	217	<DEL>	0.0172414	0.01724	MODIFIER	intergenic_region	MODIFIER	ENSDLAG00005005879,klhl20_(Stickleback),kelch-like family member 20 [Source:ZFIN;Acc:ZDB-GENE-040426-1935]	ENSDLAG00005002603,brinp2_(Seabass),bone morphogenetic protein/retinoic acid inducible neural-specific 2 [Source:ZFIN;Acc:ZDB-GENE-070912-621]
CAJNNU010000001.1:4105787	CAJNNU010000001.1:4105787-4106034	CAJNNU010000001.1	4105787	4106034	247	<DEL>	0.0681818	0.06818	MODIFIER	intergenic_region	MODIFIER	ENSDLAG00005005879,klhl20_(Stickleback),kelch-like family member 20 [Source:ZFIN;Acc:ZDB-GENE-040426-1935]	ENSDLAG00005002603,brinp2_(Seabass),bone morphogenetic protein/retinoic acid inducible neural-specific 2 [Source:ZFIN;Acc:ZDB-GENE-070912-621]
CAJNNU010000001.1:4108670	CAJNNU010000001.1:4108670-4108737	CAJNNU010000001.1	4108670	4108737	67	<DEL>	0.116279	0.1163	MODIFIER	intergenic_region	MODIFIER	ENSDLAG00005005879,klhl20_(Stickleback),kelch-like family member 20 [Source:ZFIN;Acc:ZDB-GENE-040426-1935]	ENSDLAG00005002603,brinp2_(Seabass),bone morphogenetic protein/retinoic acid inducible neural-specific 2 [Source:ZFIN;Acc:ZDB-GENE-070912-621]
CAJNNU010000001.1:4112631	CAJNNU010000001.1:4112631-4112685	CAJNNU010000001.1	4112631	4112685	54	<DEL>	0.228916	0.2289	MODIFIER	intergenic_region	MODIFIER	ENSDLAG00005005879,klhl20_(Stickleback),kelch-like family member 20 [Source:ZFIN;Acc:ZDB-GENE-040426-1935]	ENSDLAG00005002603,brinp2_(Seabass),bone morphogenetic protein/retinoic acid inducible neural-specific 2 [Source:ZFIN;Acc:ZDB-GENE-070912-621]
CAJNNU010000001.1:4130813	CAJNNU010000001.1:4130813-4131105	CAJNNU010000001.1	4130813	4131105	292	<DEL>	0.161111	0.1611	MODIFIER	intergenic_region	MODIFIER	ENSDLAG00005005879,klhl20_(Stickleback),kelch-like family member 20 [Source:ZFIN;Acc:ZDB-GENE-040426-1935]	ENSDLAG00005002603,brinp2_(Seabass),bone morphogenetic protein/retinoic acid inducible neural-specific 2 [Source:ZFIN;Acc:ZDB-GENE-070912-621]
CAJNNU010000001.1:4131826	CAJNNU010000001.1:4131826-4132178	CAJNNU010000001.1	4131826	4132178	352	<DEL>	0.737805	0.2622	MODIFIER	intergenic_region	MODIFIER	ENSDLAG00005005879,klhl20_(Stickleback),kelch-like family member 20 [Source:ZFIN;Acc:ZDB-GENE-040426-1935]	ENSDLAG00005002603,brinp2_(Seabass),bone morphogenetic protein/retinoic acid inducible neural-specific 2 [Source:ZFIN;Acc:ZDB-GENE-070912-621]
CAJNNU010000001.1:4132879	CAJNNU010000001.1:4132879-4133905	CAJNNU010000001.1	4132879	4133905	1026	<DUP>	0.196429	0.1964	MODIFIER	intergenic_region	MODIFIER	ENSDLAG00005005879,klhl20_(Stickleback),kelch-like family member 20 [Source:ZFIN;Acc:ZDB-GENE-040426-1935]	ENSDLAG00005002603,brinp2_(Seabass),bone morphogenetic protein/retinoic acid inducible neural-specific 2 [Source:ZFIN;Acc:ZDB-GENE-070912-621]
CAJNNU010000001.1:4139280	CAJNNU010000001.1:4139280-4139361	CAJNNU010000001.1	4139280	4139361	81	<DEL>	0.237179	0.2372	MODIFIER	intergenic_region	MODIFIER	ENSDLAG00005005879,klhl20_(Stickleback),kelch-like family member 20 [Source:ZFIN;Acc:ZDB-GENE-040426-1935]	ENSDLAG00005002603,brinp2_(Seabass),bone morphogenetic protein/retinoic acid inducible neural-specific 2 [Source:ZFIN;Acc:ZDB-GENE-070912-621]
CAJNNU010000001.1:4141489	CAJNNU010000001.1:4141489-4142030	CAJNNU010000001.1	4141489	4142030	541	<DEL>	0.316667	0.3167	MODIFIER	intergenic_region	MODIFIER	ENSDLAG00005005879,klhl20_(Stickleback),kelch-like family member 20 [Source:ZFIN;Acc:ZDB-GENE-040426-1935]	ENSDLAG00005002603,brinp2_(Seabass),bone morphogenetic protein/retinoic acid inducible neural-specific 2 [Source:ZFIN;Acc:ZDB-GENE-070912-621]
CAJNNU010000001.1:4155324	CAJNNU010000001.1:4155324-4155375	CAJNNU010000001.1	4155324	4155375	51	<DEL>	0.208333	0.2083	MODIFIER	intergenic_region	MODIFIER	ENSDLAG00005005879,klhl20_(Stickleback),kelch-like family member 20 [Source:ZFIN;Acc:ZDB-GENE-040426-1935]	ENSDLAG00005002603,brinp2_(Seabass),bone morphogenetic protein/retinoic acid inducible neural-specific 2 [Source:ZFIN;Acc:ZDB-GENE-070912-621]
CAJNNU010000001.1:4161128	CAJNNU010000001.1:4161128-4161202	CAJNNU010000001.1	4161128	4161202	74	<DEL>	0.0287356	0.02874	MODIFIER	intergenic_region	MODIFIER	ENSDLAG00005005879,klhl20_(Stickleback),kelch-like family member 20 [Source:ZFIN;Acc:ZDB-GENE-040426-1935]	ENSDLAG00005002603,brinp2_(Seabass),bone morphogenetic protein/retinoic acid inducible neural-specific 2 [Source:ZFIN;Acc:ZDB-GENE-070912-621]
CAJNNU010000001.1:4170125	CAJNNU010000001.1:4170125-4170180	CAJNNU010000001.1	4170125	4170180	55	<DEL>	0.0523256	0.05233	MODIFIER	intergenic_region	MODIFIER	ENSDLAG00005005879,klhl20_(Stickleback),kelch-like family member 20 [Source:ZFIN;Acc:ZDB-GENE-040426-1935]	ENSDLAG00005002603,brinp2_(Seabass),bone morphogenetic protein/retinoic acid inducible neural-specific 2 [Source:ZFIN;Acc:ZDB-GENE-070912-621]
CAJNNU010000001.1:4170246	CAJNNU010000001.1:4170246-4170545	CAJNNU010000001.1	4170246	4170545	299	<DEL>	0.0280899	0.02809	MODIFIER	intergenic_region	MODIFIER	ENSDLAG00005005879,klhl20_(Stickleback),kelch-like family member 20 [Source:ZFIN;Acc:ZDB-GENE-040426-1935]	ENSDLAG00005002603,brinp2_(Seabass),bone morphogenetic protein/retinoic acid inducible neural-specific 2 [Source:ZFIN;Acc:ZDB-GENE-070912-621]
CAJNNU010000001.1:4171049	CAJNNU010000001.1:4171049-4171158	CAJNNU010000001.1	4171049	4171158	109	<DEL>	0.0909091	0.09091	MODIFIER	intergenic_region	MODIFIER	ENSDLAG00005005879,klhl20_(Stickleback),kelch-like family member 20 [Source:ZFIN;Acc:ZDB-GENE-040426-1935]	ENSDLAG00005002603,brinp2_(Seabass),bone morphogenetic protein/retinoic acid inducible neural-specific 2 [Source:ZFIN;Acc:ZDB-GENE-070912-621]
CAJNNU010000001.1:4171935	CAJNNU010000001.1:4171935-4172023	CAJNNU010000001.1	4171935	4172023	88	<DEL>	0.0804598	0.08046	MODIFIER	intergenic_region	MODIFIER	ENSDLAG00005005879,klhl20_(Stickleback),kelch-like family member 20 [Source:ZFIN;Acc:ZDB-GENE-040426-1935]	ENSDLAG00005002603,brinp2_(Seabass),bone morphogenetic protein/retinoic acid inducible neural-specific 2 [Source:ZFIN;Acc:ZDB-GENE-070912-621]
CAJNNU010000001.1:4176311	CAJNNU010000001.1:4176311-4176366	CAJNNU010000001.1	4176311	4176366	55	<DEL>	0.192771	0.1928	MODIFIER	intergenic_region	MODIFIER	ENSDLAG00005005879,klhl20_(Stickleback),kelch-like family member 20 [Source:ZFIN;Acc:ZDB-GENE-040426-1935]	ENSDLAG00005002603,brinp2_(Seabass),bone morphogenetic protein/retinoic acid inducible neural-specific 2 [Source:ZFIN;Acc:ZDB-GENE-070912-621]
CAJNNU010000001.1:4198417	CAJNNU010000001.1:4198417-4203123	CAJNNU010000001.1	4198417	4203123	4706	<DEL>	0.0730337	0.07303	MODIFIER	intergenic_region	MODIFIER	ENSDLAG00005005879,klhl20_(Stickleback),kelch-like family member 20 [Source:ZFIN;Acc:ZDB-GENE-040426-1935]	ENSDLAG00005002603,brinp2_(Seabass),bone morphogenetic protein/retinoic acid inducible neural-specific 2 [Source:ZFIN;Acc:ZDB-GENE-070912-621]
CAJNNU010000001.1:4200468	CAJNNU010000001.1:4200468-4200814	CAJNNU010000001.1	4200468	4200814	346	<DEL>	0.286517	0.2865	MODIFIER	intergenic_region	MODIFIER	ENSDLAG00005005879,klhl20_(Stickleback),kelch-like family member 20 [Source:ZFIN;Acc:ZDB-GENE-040426-1935]	ENSDLAG00005002603,brinp2_(Seabass),bone morphogenetic protein/retinoic acid inducible neural-specific 2 [Source:ZFIN;Acc:ZDB-GENE-070912-621]
CAJNNU010000001.1:4202106	CAJNNU010000001.1:4202106-4202203	CAJNNU010000001.1	4202106	4202203	97	<DEL>	0.304878	0.3049	MODIFIER	intergenic_region	MODIFIER	ENSDLAG00005005879,klhl20_(Stickleback),kelch-like family member 20 [Source:ZFIN;Acc:ZDB-GENE-040426-1935]	ENSDLAG00005002603,brinp2_(Seabass),bone morphogenetic protein/retinoic acid inducible neural-specific 2 [Source:ZFIN;Acc:ZDB-GENE-070912-621]
CAJNNU010000001.1:4202955	CAJNNU010000001.1:4202955-4203470	CAJNNU010000001.1	4202955	4203470	515	<DEL>	0.244048	0.244	MODIFIER	intergenic_region	MODIFIER	ENSDLAG00005005879,klhl20_(Stickleback),kelch-like family member 20 [Source:ZFIN;Acc:ZDB-GENE-040426-1935]	ENSDLAG00005002603,brinp2_(Seabass),bone morphogenetic protein/retinoic acid inducible neural-specific 2 [Source:ZFIN;Acc:ZDB-GENE-070912-621]
CAJNNU010000001.1:4203482	CAJNNU010000001.1:4203482-4203814	CAJNNU010000001.1	4203482	4203814	332	<DEL>	0.0930233	0.09302	MODIFIER	intergenic_region	MODIFIER	ENSDLAG00005005879,klhl20_(Stickleback),kelch-like family member 20 [Source:ZFIN;Acc:ZDB-GENE-040426-1935]	ENSDLAG00005002603,brinp2_(Seabass),bone morphogenetic protein/retinoic acid inducible neural-specific 2 [Source:ZFIN;Acc:ZDB-GENE-070912-621]
CAJNNU010000001.1:4204472	CAJNNU010000001.1:4204472-4204528	CAJNNU010000001.1	4204472	4204528	56	<DEL>	0.102564	0.1026	MODIFIER	intergenic_region	MODIFIER	ENSDLAG00005005879,klhl20_(Stickleback),kelch-like family member 20 [Source:ZFIN;Acc:ZDB-GENE-040426-1935]	ENSDLAG00005002603,brinp2_(Seabass),bone morphogenetic protein/retinoic acid inducible neural-specific 2 [Source:ZFIN;Acc:ZDB-GENE-070912-621]
CAJNNU010000001.1:4225307	CAJNNU010000001.1:4225307-4225602	CAJNNU010000001.1	4225307	4225602	295	<DEL>	0.0505618	0.05056	MODIFIER	intergenic_region	MODIFIER	ENSDLAG00005005879,klhl20_(Stickleback),kelch-like family member 20 [Source:ZFIN;Acc:ZDB-GENE-040426-1935]	ENSDLAG00005002603,brinp2_(Seabass),bone morphogenetic protein/retinoic acid inducible neural-specific 2 [Source:ZFIN;Acc:ZDB-GENE-070912-621]
CAJNNU010000001.1:4228070	CAJNNU010000001.1:4228070-4228132	CAJNNU010000001.1	4228070	4228132	62	<DEL>	0.0454545	0.04545	MODIFIER	intergenic_region	MODIFIER	ENSDLAG00005005879,klhl20_(Stickleback),kelch-like family member 20 [Source:ZFIN;Acc:ZDB-GENE-040426-1935]	ENSDLAG00005002603,brinp2_(Seabass),bone morphogenetic protein/retinoic acid inducible neural-specific 2 [Source:ZFIN;Acc:ZDB-GENE-070912-621]
CAJNNU010000001.1:4253763	CAJNNU010000001.1:4253763-4254327	CAJNNU010000001.1	4253763	4254327	564	<DEL>	0.686747	0.3133	MODIFIER	intergenic_region	MODIFIER	ENSDLAG00005005879,klhl20_(Stickleback),kelch-like family member 20 [Source:ZFIN;Acc:ZDB-GENE-040426-1935]	ENSDLAG00005002603,brinp2_(Seabass),bone morphogenetic protein/retinoic acid inducible neural-specific 2 [Source:ZFIN;Acc:ZDB-GENE-070912-621]
CAJNNU010000001.1:4255815	CAJNNU010000001.1:4255815-4255997	CAJNNU010000001.1	4255815	4255997	182	<DEL>	0.198795	0.1988	MODIFIER	intergenic_region	MODIFIER	ENSDLAG00005005879,klhl20_(Stickleback),kelch-like family member 20 [Source:ZFIN;Acc:ZDB-GENE-040426-1935]	ENSDLAG00005002603,brinp2_(Seabass),bone morphogenetic protein/retinoic acid inducible neural-specific 2 [Source:ZFIN;Acc:ZDB-GENE-070912-621]
CAJNNU010000001.1:4262189	CAJNNU010000001.1:4262189-4262510	CAJNNU010000001.1	4262189	4262510	321	<DEL>	0.1	0.1	MODIFIER	intergenic_region	MODIFIER	ENSDLAG00005005879,klhl20_(Stickleback),kelch-like family member 20 [Source:ZFIN;Acc:ZDB-GENE-040426-1935]	ENSDLAG00005002603,brinp2_(Seabass),bone morphogenetic protein/retinoic acid inducible neural-specific 2 [Source:ZFIN;Acc:ZDB-GENE-070912-621]
CAJNNU010000001.1:4278650	CAJNNU010000001.1:4278650-4279048	CAJNNU010000001.1	4278650	4279048	398	<DEL>	0.16092	0.1609	MODIFIER	intergenic_region	MODIFIER	ENSDLAG00005005879,klhl20_(Stickleback),kelch-like family member 20 [Source:ZFIN;Acc:ZDB-GENE-040426-1935]	ENSDLAG00005002603,brinp2_(Seabass),bone morphogenetic protein/retinoic acid inducible neural-specific 2 [Source:ZFIN;Acc:ZDB-GENE-070912-621]
CAJNNU010000001.1:4327654	CAJNNU010000001.1:4327654-4327939	CAJNNU010000001.1	4327654	4327939	285	<DEL>	0.195402	0.1954	MODIFIER	intron_variant	MODIFIER	ENSDLAG00005002603,brinp2_(Seabass),bone morphogenetic protein/retinoic acid inducible neural-specific 2 [Source:ZFIN;Acc:ZDB-GENE-070912-621]
CAJNNU010000001.1:4369167	CAJNNU010000001.1:4369167-4369329	CAJNNU010000001.1	4369167	4369329	162	<DEL>	0.0681818	0.06818	MODIFIER	intron_variant	MODIFIER	ENSDLAG00005002603,brinp2_(Seabass),bone morphogenetic protein/retinoic acid inducible neural-specific 2 [Source:ZFIN;Acc:ZDB-GENE-070912-621]
CAJNNU010000001.1:4374179	CAJNNU010000001.1:4374179-4374289	CAJNNU010000001.1	4374179	4374289	110	<DEL>	0.215116	0.2151	MODIFIER	intron_variant	MODIFIER	ENSDLAG00005002603,brinp2_(Seabass),bone morphogenetic protein/retinoic acid inducible neural-specific 2 [Source:ZFIN;Acc:ZDB-GENE-070912-621]
CAJNNU010000001.1:4379803	CAJNNU010000001.1:4379803-4379990	CAJNNU010000001.1	4379803	4379990	187	<DEL>	0.777778	0.2222	MODIFIER	intron_variant	MODIFIER	ENSDLAG00005002603,brinp2_(Seabass),bone morphogenetic protein/retinoic acid inducible neural-specific 2 [Source:ZFIN;Acc:ZDB-GENE-070912-621]
CAJNNU010000001.1:4384075	CAJNNU010000001.1:4384075-4384185	CAJNNU010000001.1	4384075	4384185	110	<DEL>	0.0280899	0.02809	MODIFIER	intron_variant	MODIFIER	ENSDLAG00005002603,brinp2_(Seabass),bone morphogenetic protein/retinoic acid inducible neural-specific 2 [Source:ZFIN;Acc:ZDB-GENE-070912-621]
CAJNNU010000001.1:4392307	CAJNNU010000001.1:4392307-4392381	CAJNNU010000001.1	4392307	4392381	74	<DEL>	0.176136	0.1761	MODIFIER	intron_variant	MODIFIER	ENSDLAG00005002603,brinp2_(Seabass),bone morphogenetic protein/retinoic acid inducible neural-specific 2 [Source:ZFIN;Acc:ZDB-GENE-070912-621]
CAJNNU010000001.1:4401545	CAJNNU010000001.1:4401545-4401894	CAJNNU010000001.1	4401545	4401894	349	<DEL>	0.0166667	0.01667	MODIFIER	intron_variant	MODIFIER	ENSDLAG00005002603,brinp2_(Seabass),bone morphogenetic protein/retinoic acid inducible neural-specific 2 [Source:ZFIN;Acc:ZDB-GENE-070912-621]
CAJNNU010000001.1:4413413	CAJNNU010000001.1:4413413-4413631	CAJNNU010000001.1	4413413	4413631	218	<DEL>	0.129412	0.1294	MODIFIER	intron_variant	MODIFIER	ENSDLAG00005002603,brinp2_(Seabass),bone morphogenetic protein/retinoic acid inducible neural-specific 2 [Source:ZFIN;Acc:ZDB-GENE-070912-621]
CAJNNU010000001.1:4416552	CAJNNU010000001.1:4416552-4416921	CAJNNU010000001.1	4416552	4416921	369	<DEL>	0.0227273	0.02273	MODIFIER	intron_variant	MODIFIER	ENSDLAG00005002603,brinp2_(Seabass),bone morphogenetic protein/retinoic acid inducible neural-specific 2 [Source:ZFIN;Acc:ZDB-GENE-070912-621]
CAJNNU010000001.1:4441804	CAJNNU010000001.1:4441804-4443241	CAJNNU010000001.1	4441804	4443241	1437	<DEL>	0.105556	0.1056	MODIFIER	intron_variant	MODIFIER	ENSDLAG00005002603,brinp2_(Seabass),bone morphogenetic protein/retinoic acid inducible neural-specific 2 [Source:ZFIN;Acc:ZDB-GENE-070912-621]
CAJNNU010000001.1:4452205	CAJNNU010000001.1:4452205-4452256	CAJNNU010000001.1	4452205	4452256	51	<DEL>	0.1375	0.1375	MODIFIER	upstream_gene_variant	MODIFIER	ENSDLAG00005002603,brinp2_(Seabass),bone morphogenetic protein/retinoic acid inducible neural-specific 2 [Source:ZFIN;Acc:ZDB-GENE-070912-621]		intron_variant	MODIFIER	ENSDLAG00005002603,brinp2_(Seabass),bone morphogenetic protein/retinoic acid inducible neural-specific 2 [Source:ZFIN;Acc:ZDB-GENE-070912-621]
CAJNNU010000001.1:4502163	CAJNNU010000001.1:4502163-4502235	CAJNNU010000001.1	4502163	4502235	72	<DEL>	0.0625	0.0625	MODIFIER	intron_variant	MODIFIER	ENSDLAG00005002603,brinp2_(Seabass),bone morphogenetic protein/retinoic acid inducible neural-specific 2 [Source:ZFIN;Acc:ZDB-GENE-070912-621]
CAJNNU010000001.1:4508737	CAJNNU010000001.1:4508737-4509024	CAJNNU010000001.1	4508737	4509024	287	<DEL>	0.522472	0.4775	MODIFIER	intron_variant	MODIFIER	ENSDLAG00005002603,brinp2_(Seabass),bone morphogenetic protein/retinoic acid inducible neural-specific 2 [Source:ZFIN;Acc:ZDB-GENE-070912-621]
CAJNNU010000001.1:4511729	CAJNNU010000001.1:4511729-4512606	CAJNNU010000001.1	4511729	4512606	877	<DEL>	0.0222222	0.02222	MODIFIER	intron_variant	MODIFIER	ENSDLAG00005002603,brinp2_(Seabass),bone morphogenetic protein/retinoic acid inducible neural-specific 2 [Source:ZFIN;Acc:ZDB-GENE-070912-621]
CAJNNU010000001.1:4513583	CAJNNU010000001.1:4513583-4513656	CAJNNU010000001.1	4513583	4513656	73	<DEL>	0.35119	0.3512	MODIFIER	intron_variant	MODIFIER	ENSDLAG00005002603,brinp2_(Seabass),bone morphogenetic protein/retinoic acid inducible neural-specific 2 [Source:ZFIN;Acc:ZDB-GENE-070912-621]
CAJNNU010000001.1:4540220	CAJNNU010000001.1:4540220-4540272	CAJNNU010000001.1	4540220	4540272	52	<DEL>	0.150602	0.1506	MODIFIER	intron_variant	MODIFIER	ENSDLAG00005002603,brinp2_(Seabass),bone morphogenetic protein/retinoic acid inducible neural-specific 2 [Source:ZFIN;Acc:ZDB-GENE-070912-621]
CAJNNU010000001.1:4549846	CAJNNU010000001.1:4549846-4549914	CAJNNU010000001.1	4549846	4549914	68	<DEL>	0.045977	0.04598	MODIFIER	intergenic_region	MODIFIER	ENSDLAG00005002603,brinp2_(Seabass),bone morphogenetic protein/retinoic acid inducible neural-specific 2 [Source:ZFIN;Acc:ZDB-GENE-070912-621]	ENSDLAG00005002947,astn1_(Seabass),astrotactin 1 [Source:ZFIN;Acc:ZDB-GENE-050320-140]
CAJNNU010000001.1:4558656	CAJNNU010000001.1:4558656-4558709	CAJNNU010000001.1	4558656	4558709	53	<DEL>	0.0277778	0.02778	MODIFIER	intergenic_region	MODIFIER	ENSDLAG00005002603,brinp2_(Seabass),bone morphogenetic protein/retinoic acid inducible neural-specific 2 [Source:ZFIN;Acc:ZDB-GENE-070912-621]	ENSDLAG00005002947,astn1_(Seabass),astrotactin 1 [Source:ZFIN;Acc:ZDB-GENE-050320-140]
CAJNNU010000001.1:4566590	CAJNNU010000001.1:4566590-4566655	CAJNNU010000001.1	4566590	4566655	65	<DEL>	0.128049	0.128	MODIFIER	intergenic_region	MODIFIER	ENSDLAG00005002603,brinp2_(Seabass),bone morphogenetic protein/retinoic acid inducible neural-specific 2 [Source:ZFIN;Acc:ZDB-GENE-070912-621]	ENSDLAG00005002947,astn1_(Seabass),astrotactin 1 [Source:ZFIN;Acc:ZDB-GENE-050320-140]
CAJNNU010000001.1:4569536	CAJNNU010000001.1:4569536-4569792	CAJNNU010000001.1	4569536	4569792	256	<DEL>	0.0555556	0.05556	MODIFIER	intergenic_region	MODIFIER	ENSDLAG00005002603,brinp2_(Seabass),bone morphogenetic protein/retinoic acid inducible neural-specific 2 [Source:ZFIN;Acc:ZDB-GENE-070912-621]	ENSDLAG00005002947,astn1_(Seabass),astrotactin 1 [Source:ZFIN;Acc:ZDB-GENE-050320-140]
CAJNNU010000001.1:4599655	CAJNNU010000001.1:4599655-4599774	CAJNNU010000001.1	4599655	4599774	119	<DEL>	0.119048	0.119	MODIFIER	intron_variant	MODIFIER	ENSDLAG00005002947,astn1_(Seabass),astrotactin 1 [Source:ZFIN;Acc:ZDB-GENE-050320-140]
CAJNNU010000001.1:4608211	CAJNNU010000001.1:4608211-4608369	CAJNNU010000001.1	4608211	4608369	158	<DEL>	0.0284091	0.02841	MODIFIER	intron_variant	MODIFIER	ENSDLAG00005002947,astn1_(Seabass),astrotactin 1 [Source:ZFIN;Acc:ZDB-GENE-050320-140]
CAJNNU010000001.1:4624498	CAJNNU010000001.1:4624498-4624702	CAJNNU010000001.1	4624498	4624702	204	<DEL>	0.172222	0.1722	MODIFIER	intron_variant	MODIFIER	ENSDLAG00005002947,astn1_(Seabass),astrotactin 1 [Source:ZFIN;Acc:ZDB-GENE-050320-140]
CAJNNU010000001.1:4646948	CAJNNU010000001.1:4646948-4647163	CAJNNU010000001.1	4646948	4647163	215	<DEL>	0.0333333	0.03333	MODIFIER	intron_variant	MODIFIER	ENSDLAG00005002947,astn1_(Seabass),astrotactin 1 [Source:ZFIN;Acc:ZDB-GENE-050320-140]
CAJNNU010000001.1:4658644	CAJNNU010000001.1:4658644-4658735	CAJNNU010000001.1	4658644	4658735	91	<DEL>	0.314815	0.3148	MODIFIER	intron_variant	MODIFIER	ENSDLAG00005002947,astn1_(Seabass),astrotactin 1 [Source:ZFIN;Acc:ZDB-GENE-050320-140]
CAJNNU010000001.1:4663806	CAJNNU010000001.1:4663806-4663939	CAJNNU010000001.1	4663806	4663939	133	<DEL>	0.0674157	0.06742	MODIFIER	intron_variant	MODIFIER	ENSDLAG00005002947,astn1_(Seabass),astrotactin 1 [Source:ZFIN;Acc:ZDB-GENE-050320-140]
CAJNNU010000001.1:4706877	CAJNNU010000001.1:4706877-4706970	CAJNNU010000001.1	4706877	4706970	93	<DEL>	0.117284	0.1173	MODIFIER	intron_variant	MODIFIER	ENSDLAG00005002947,astn1_(Seabass),astrotactin 1 [Source:ZFIN;Acc:ZDB-GENE-050320-140]
CAJNNU010000001.1:4736350	CAJNNU010000001.1:4736350-4736409	CAJNNU010000001.1	4736350	4736409	59	<DEL>	0.113095	0.1131	MODIFIER	intron_variant	MODIFIER	ENSDLAG00005002947,astn1_(Seabass),astrotactin 1 [Source:ZFIN;Acc:ZDB-GENE-050320-140]
CAJNNU010000001.1:4749189	CAJNNU010000001.1:4749189-4749609	CAJNNU010000001.1	4749189	4749609	420	<DEL>	0.0166667	0.01667	MODIFIER	intron_variant	MODIFIER	ENSDLAG00005002947,astn1_(Seabass),astrotactin 1 [Source:ZFIN;Acc:ZDB-GENE-050320-140]
CAJNNU010000001.1:4755999	CAJNNU010000001.1:4755999-4756235	CAJNNU010000001.1	4755999	4756235	236	<DEL>	0.0454545	0.04545	MODIFIER	intron_variant	MODIFIER	ENSDLAG00005002947,astn1_(Seabass),astrotactin 1 [Source:ZFIN;Acc:ZDB-GENE-050320-140]
CAJNNU010000001.1:4756385	CAJNNU010000001.1:4756385-4756524	CAJNNU010000001.1	4756385	4756524	139	<DEL>	0.14375	0.1438	MODIFIER	intron_variant	MODIFIER	ENSDLAG00005002947,astn1_(Seabass),astrotactin 1 [Source:ZFIN;Acc:ZDB-GENE-050320-140]
CAJNNU010000001.1:4787059	CAJNNU010000001.1:4787059-4787216	CAJNNU010000001.1	4787059	4787216	157	<DEL>	0.0340909	0.03409	MODIFIER	intron_variant	MODIFIER	ENSDLAG00005002947,astn1_(Seabass),astrotactin 1 [Source:ZFIN;Acc:ZDB-GENE-050320-140]
CAJNNU010000001.1:4788592	CAJNNU010000001.1:4788592-4788799	CAJNNU010000001.1	4788592	4788799	207	<DEL>	0.52809	0.4719	MODIFIER	intron_variant	MODIFIER	ENSDLAG00005002947,astn1_(Seabass),astrotactin 1 [Source:ZFIN;Acc:ZDB-GENE-050320-140]
CAJNNU010000001.1:4804070	CAJNNU010000001.1:4804070-4804183	CAJNNU010000001.1	4804070	4804183	113	<DEL>	0.0561798	0.05618	MODIFIER	intron_variant	MODIFIER	ENSDLAG00005002947,astn1_(Seabass),astrotactin 1 [Source:ZFIN;Acc:ZDB-GENE-050320-140]
CAJNNU010000001.1:4804557	CAJNNU010000001.1:4804557-4805111	CAJNNU010000001.1	4804557	4805111	554	<DEL>	0.05	0.05	MODIFIER	intron_variant	MODIFIER	ENSDLAG00005002947,astn1_(Seabass),astrotactin 1 [Source:ZFIN;Acc:ZDB-GENE-050320-140]
CAJNNU010000001.1:4812611	CAJNNU010000001.1:4812611-4813239	CAJNNU010000001.1	4812611	4813239	628	<DEL>	0.279221	0.2792	MODIFIER	intron_variant	MODIFIER	ENSDLAG00005002947,astn1_(Seabass),astrotactin 1 [Source:ZFIN;Acc:ZDB-GENE-050320-140]
CAJNNU010000001.1:4838986	CAJNNU010000001.1:4838986-4839803	CAJNNU010000001.1	4838986	4839803	817	<DEL>	0.111111	0.1111	MODIFIER	intron_variant	MODIFIER	ENSDLAG00005002947,astn1_(Seabass),astrotactin 1 [Source:ZFIN;Acc:ZDB-GENE-050320-140]
CAJNNU010000001.1:4846320	CAJNNU010000001.1:4846320-4846390	CAJNNU010000001.1	4846320	4846390	70	<DEL>	0.102273	0.1023	MODIFIER	intron_variant	MODIFIER	ENSDLAG00005002947,astn1_(Seabass),astrotactin 1 [Source:ZFIN;Acc:ZDB-GENE-050320-140]
CAJNNU010000001.1:4869280	CAJNNU010000001.1:4869280-4870049	CAJNNU010000001.1	4869280	4870049	769	<DEL>	0.0505618	0.05056	MODIFIER	intron_variant	MODIFIER	ENSDLAG00005002947,astn1_(Seabass),astrotactin 1 [Source:ZFIN;Acc:ZDB-GENE-050320-140]
CAJNNU010000001.1:4879279	CAJNNU010000001.1:4879279-4879400	CAJNNU010000001.1	4879279	4879400	121	<DEL>	0.0333333	0.03333	MODIFIER	intron_variant	MODIFIER	ENSDLAG00005002947,astn1_(Seabass),astrotactin 1 [Source:ZFIN;Acc:ZDB-GENE-050320-140]
CAJNNU010000001.1:4902177	CAJNNU010000001.1:4902177-4902487	CAJNNU010000001.1	4902177	4902487	310	<DEL>	0.0842697	0.08427	MODIFIER	intron_variant	MODIFIER	ENSDLAG00005002947,astn1_(Seabass),astrotactin 1 [Source:ZFIN;Acc:ZDB-GENE-050320-140]
CAJNNU010000001.1:4909093	CAJNNU010000001.1:4909093-4909246	CAJNNU010000001.1	4909093	4909246	153	<DEL>	0.0465116	0.04651	MODIFIER	intron_variant	MODIFIER	ENSDLAG00005002947,astn1_(Seabass),astrotactin 1 [Source:ZFIN;Acc:ZDB-GENE-050320-140]
CAJNNU010000001.1:4913693	CAJNNU010000001.1:4913693-4913859	CAJNNU010000001.1	4913693	4913859	166	<DEL>	0.178571	0.1786	MODIFIER	intron_variant	MODIFIER	ENSDLAG00005002947,astn1_(Seabass),astrotactin 1 [Source:ZFIN;Acc:ZDB-GENE-050320-140]
CAJNNU010000001.1:4919169	CAJNNU010000001.1:4919169-4919382	CAJNNU010000001.1	4919169	4919382	213	<DEL>	0.0224719	0.02247	MODIFIER	intron_variant	MODIFIER	ENSDLAG00005002947,astn1_(Seabass),astrotactin 1 [Source:ZFIN;Acc:ZDB-GENE-050320-140]
CAJNNU010000001.1:4970569	CAJNNU010000001.1:4970569-4970694	CAJNNU010000001.1	4970569	4970694	125	<DEL>	0.629412	0.3706	MODIFIER	intron_variant	MODIFIER	ENSDLAG00005002947,astn1_(Seabass),astrotactin 1 [Source:ZFIN;Acc:ZDB-GENE-050320-140]
CAJNNU010000001.1:4998088	CAJNNU010000001.1:4998088-4998651	CAJNNU010000001.1	4998088	4998651	563	<DEL>	0.0168539	0.01685	MODIFIER	intron_variant	MODIFIER	ENSDLAG00005003625,pappa2_(Seabass),pappalysin 2 [Source:ZFIN;Acc:ZDB-GENE-070912-525]
CAJNNU010000001.1:5005433	CAJNNU010000001.1:5005433-5005496	CAJNNU010000001.1	5005433	5005496	63	<DEL>	0.52381	0.4762	MODIFIER	intron_variant	MODIFIER	ENSDLAG00005003625,pappa2_(Seabass),pappalysin 2 [Source:ZFIN;Acc:ZDB-GENE-070912-525]
CAJNNU010000001.1:5031173	CAJNNU010000001.1:5031173-5031255	CAJNNU010000001.1	5031173	5031255	82	<DEL>	0.2	0.2	MODIFIER	intron_variant	MODIFIER	ENSDLAG00005003625,pappa2_(Seabass),pappalysin 2 [Source:ZFIN;Acc:ZDB-GENE-070912-525]
CAJNNU010000001.1:5064768	CAJNNU010000001.1:5064768-5064849	CAJNNU010000001.1	5064768	5064849	81	<DEL>	0.377907	0.3779	MODIFIER	intron_variant	MODIFIER	ENSDLAG00005003722,cop1_(Seabass),COP1 E3 ubiquitin ligase [Source:ZFIN;Acc:ZDB-GENE-070410-134]
CAJNNU010000001.1:5135850	CAJNNU010000001.1:5135850-5136295	CAJNNU010000001.1	5135850	5136295	445	<DEL>	0.0842697	0.08427	MODIFIER	intron_variant	MODIFIER	ENSDLAG00005004575,xrn1_(Stickleback),N/A		upstream_gene_variant	MODIFIER	ENSDLAG00005031055,col15a1b_(Stickleback),N/A		intron_variant	MODIFIER	ENSDLAG00005031055,col15a1b_(Stickleback),N/A
CAJNNU010000001.1:5140180	CAJNNU010000001.1:5140180-5140236	CAJNNU010000001.1	5140180	5140236	56	<DEL>	0.0852273	0.08523	MODIFIER	intron_variant	MODIFIER	ENSDLAG00005004575,xrn1_(Stickleback),N/A		upstream_gene_variant	MODIFIER	ENSDLAG00005031055,col15a1b_(Stickleback),N/A		intron_variant	MODIFIER	ENSDLAG00005031055,col15a1b_(Stickleback),N/A
CAJNNU010000001.1:5144136	CAJNNU010000001.1:5144136-5144259	CAJNNU010000001.1	5144136	5144259	123	<DEL>	0.0227273	0.02273	MODIFIER	intron_variant	MODIFIER	ENSDLAG00005004575,xrn1_(Stickleback),N/A		intron_variant	MODIFIER	ENSDLAG00005031055,col15a1b_(Stickleback),N/A
CAJNNU010000001.1:5157737	CAJNNU010000001.1:5157737-5157847	CAJNNU010000001.1	5157737	5157847	110	<DEL>	0.0224719	0.02247	MODIFIER	upstream_gene_variant	MODIFIER	ENSDLAG00005007761,zgc:113274_(Zebrafish),N/A		upstream_gene_variant	MODIFIER	ENSDLAG00005031055,col15a1b_(Stickleback),N/A		intergenic_region	MODIFIER	ENSDLAG00005031055,col15a1b_(Stickleback),N/A	ENSDLAG00005007761,zgc:113274_(Zebrafish),N/A
CAJNNU010000001.1:5158917	CAJNNU010000001.1:5158917-5158975	CAJNNU010000001.1	5158917	5158975	58	<DEL>	0.819277	0.1807	MODIFIER	upstream_gene_variant	MODIFIER	ENSDLAG00005007761,zgc:113274_(Zebrafish),N/A		upstream_gene_variant	MODIFIER	ENSDLAG00005031055,col15a1b_(Stickleback),N/A		intergenic_region	MODIFIER	ENSDLAG00005031055,col15a1b_(Stickleback),N/A	ENSDLAG00005007761,zgc:113274_(Zebrafish),N/A
CAJNNU010000001.1:5166348	CAJNNU010000001.1:5166348-5166670	CAJNNU010000001.1	5166348	5166670	322	<DEL>	0.827778	0.1722	HIGH	splice_donor_variant&splice_region_variant&3_prime_UTR_variant&intron_variant	HIGH	ENSDLAG00005007862,slc12a7a_(Stickleback),N/A		splice_region_variant	LOW	ENSDLAG00005007862,slc12a7a_(Stickleback),N/A		downstream_gene_variant	MODIFIER	ENSDLAG00005007862,slc12a7a_(Stickleback),N/A		non_coding_transcript_variant	MODIFIER	ENSDLAG00005007862,slc12a7a_(Stickleback),N/A
CAJNNU010000001.1:5172549	CAJNNU010000001.1:5172549-5172705	CAJNNU010000001.1	5172549	5172705	156	<DEL>	0.483146	0.4831	MODIFIER	intron_variant	MODIFIER	ENSDLAG00005007862,slc12a7a_(Stickleback),N/A
CAJNNU010000001.1:5174767	CAJNNU010000001.1:5174767-5174845	CAJNNU010000001.1	5174767	5174845	78	<DEL>	0.141176	0.1412	MODIFIER	intron_variant	MODIFIER	ENSDLAG00005007862,slc12a7a_(Stickleback),N/A
CAJNNU010000001.1:5192468	CAJNNU010000001.1:5192468-5192757	CAJNNU010000001.1	5192468	5192757	289	<DEL>	0.228916	0.2289	MODIFIER	upstream_gene_variant	MODIFIER	ENSDLAG00005007862,slc12a7a_(Stickleback),N/A		intron_variant	MODIFIER	ENSDLAG00005007862,slc12a7a_(Stickleback),N/A
CAJNNU010000001.1:5201750	CAJNNU010000001.1:5201750-5201826	CAJNNU010000001.1	5201750	5201826	76	<DEL>	0.0172414	0.01724	MODIFIER	upstream_gene_variant	MODIFIER	ENSDLAG00005007862,slc12a7a_(Stickleback),N/A		intergenic_region	MODIFIER	ENSDLAG00005007862,slc12a7a_(Stickleback),N/A	ENSDLAG00005010515,crispld1b_(Stickleback),N/A
CAJNNU010000001.1:5206115	CAJNNU010000001.1:5206115-5206218	CAJNNU010000001.1	5206115	5206218	103	<DEL>	0.77907	0.2209	MODIFIER	intergenic_region	MODIFIER	ENSDLAG00005007862,slc12a7a_(Stickleback),N/A	ENSDLAG00005010515,crispld1b_(Stickleback),N/A	downstream_gene_variant	MODIFIER	ENSDLAG00005010515,crispld1b_(Stickleback),N/A
CAJNNU010000001.1:5217250	CAJNNU010000001.1:5217250-5217339	CAJNNU010000001.1	5217250	5217339	89	<DEL>	0.0170455	0.01705	MODIFIER	intron_variant	MODIFIER	ENSDLAG00005010515,crispld1b_(Stickleback),N/A
CAJNNU010000001.1:5239986	CAJNNU010000001.1:5239986-5240309	CAJNNU010000001.1	5239986	5240309	323	<DEL>	0.147727	0.1477	MODIFIER	upstream_gene_variant	MODIFIER	ENSDLAG00005010515,crispld1b_(Stickleback),N/A		intergenic_region	MODIFIER	ENSDLAG00005010515,crispld1b_(Stickleback),N/A	ENSDLAG00005010743,neto1_(Seabass),neuropilin (NRP) and tolloid (TLL)-like 1 [Source:ZFIN;Acc:ZDB-GENE-070912-592]
CAJNNU010000001.1:5265459	CAJNNU010000001.1:5265459-5265682	CAJNNU010000001.1	5265459	5265682	223	<DEL>	0.486667	0.4867	MODIFIER	intergenic_region	MODIFIER	ENSDLAG00005010515,crispld1b_(Stickleback),N/A	ENSDLAG00005010743,neto1_(Seabass),neuropilin (NRP) and tolloid (TLL)-like 1 [Source:ZFIN;Acc:ZDB-GENE-070912-592]
CAJNNU010000001.1:5277202	CAJNNU010000001.1:5277202-5277284	CAJNNU010000001.1	5277202	5277284	82	<DEL>	0.168605	0.1686	MODIFIER	intergenic_region	MODIFIER	ENSDLAG00005010515,crispld1b_(Stickleback),N/A	ENSDLAG00005010743,neto1_(Seabass),neuropilin (NRP) and tolloid (TLL)-like 1 [Source:ZFIN;Acc:ZDB-GENE-070912-592]
CAJNNU010000001.1:5279583	CAJNNU010000001.1:5279583-5279835	CAJNNU010000001.1	5279583	5279835	252	<DEL>	0.139535	0.1395	MODIFIER	intergenic_region	MODIFIER	ENSDLAG00005010515,crispld1b_(Stickleback),N/A	ENSDLAG00005010743,neto1_(Seabass),neuropilin (NRP) and tolloid (TLL)-like 1 [Source:ZFIN;Acc:ZDB-GENE-070912-592]
CAJNNU010000001.1:5297975	CAJNNU010000001.1:5297975-5298311	CAJNNU010000001.1	5297975	5298311	336	<DEL>	0.376471	0.3765	MODIFIER	intron_variant	MODIFIER	ENSDLAG00005010743,neto1_(Seabass),neuropilin (NRP) and tolloid (TLL)-like 1 [Source:ZFIN;Acc:ZDB-GENE-070912-592]		upstream_gene_variant	MODIFIER	ENSDLAG00005010825,march6_(Seabass),membrane-associated ring finger (C3HC4) 6 [Source:ZFIN;Acc:ZDB-GENE-070912-530]
CAJNNU010000001.1:5312945	CAJNNU010000001.1:5312945-5313024	CAJNNU010000001.1	5312945	5313024	79	<DEL>	0.138889	0.1389	MODIFIER	intron_variant	MODIFIER	ENSDLAG00005010825,march6_(Seabass),membrane-associated ring finger (C3HC4) 6 [Source:ZFIN;Acc:ZDB-GENE-070912-530]
CAJNNU010000001.1:5326944	CAJNNU010000001.1:5326944-5327022	CAJNNU010000001.1	5326944	5327022	78	<DEL>	0.153409	0.1534	MODIFIER	intergenic_region	MODIFIER	ENSDLAG00005010825,march6_(Seabass),membrane-associated ring finger (C3HC4) 6 [Source:ZFIN;Acc:ZDB-GENE-070912-530]	ENSDLAG00005028782,ankrd33bb_(Seabass),ankyrin repeat domain 33Bb [Source:ZFIN;Acc:ZDB-GENE-070912-531]	upstream_gene_variant	MODIFIER	ENSDLAG00005028782,ankrd33bb_(Seabass),ankyrin repeat domain 33Bb [Source:ZFIN;Acc:ZDB-GENE-070912-531]
CAJNNU010000001.1:5386744	CAJNNU010000001.1:5386744-5386810	CAJNNU010000001.1	5386744	5386810	66	<DEL>	0.709302	0.2907	MODIFIER	intron_variant	MODIFIER	ENSDLAG00005011434,ctnnd2b_(Seabass),catenin (cadherin-associated protein)
CAJNNU010000001.1:5392946	CAJNNU010000001.1:5392946-5393281	CAJNNU010000001.1	5392946	5393281	335	<DEL>	0.0909091	0.09091	MODIFIER	intron_variant	MODIFIER	ENSDLAG00005011434,ctnnd2b_(Seabass),catenin (cadherin-associated protein)
CAJNNU010000001.1:5396404	CAJNNU010000001.1:5396404-5396659	CAJNNU010000001.1	5396404	5396659	255	<DEL>	0.127907	0.1279	MODIFIER	intron_variant	MODIFIER	ENSDLAG00005011434,ctnnd2b_(Seabass),catenin (cadherin-associated protein)
CAJNNU010000001.1:5398484	CAJNNU010000001.1:5398484-5398712	CAJNNU010000001.1	5398484	5398712	228	<DEL>	0.0872093	0.08721	MODIFIER	intron_variant	MODIFIER	ENSDLAG00005011434,ctnnd2b_(Seabass),catenin (cadherin-associated protein)
CAJNNU010000001.1:5422009	CAJNNU010000001.1:5422009-5422133	CAJNNU010000001.1	5422009	5422133	124	<DEL>	0.253012	0.253	MODIFIER	intron_variant	MODIFIER	ENSDLAG00005011434,ctnnd2b_(Seabass),catenin (cadherin-associated protein)
CAJNNU010000001.1:5445322	CAJNNU010000001.1:5445322-5445725	CAJNNU010000001.1	5445322	5445725	403	<DEL>	0.0813953	0.0814	MODIFIER	intron_variant	MODIFIER	ENSDLAG00005011434,ctnnd2b_(Seabass),catenin (cadherin-associated protein)
CAJNNU010000001.1:5447213	CAJNNU010000001.1:5447213-5447325	CAJNNU010000001.1	5447213	5447325	112	<DEL>	0.0730337	0.07303	MODIFIER	intron_variant	MODIFIER	ENSDLAG00005011434,ctnnd2b_(Seabass),catenin (cadherin-associated protein)
CAJNNU010000001.1:5447750	CAJNNU010000001.1:5447750-5447911	CAJNNU010000001.1	5447750	5447911	161	<DEL>	0.0632184	0.06322	MODIFIER	intron_variant	MODIFIER	ENSDLAG00005011434,ctnnd2b_(Seabass),catenin (cadherin-associated protein)
CAJNNU010000001.1:5485403	CAJNNU010000001.1:5485403-5485511	CAJNNU010000001.1	5485403	5485511	108	<DEL>	0.0280899	0.02809	MODIFIER	intron_variant	MODIFIER	ENSDLAG00005011434,ctnnd2b_(Seabass),catenin (cadherin-associated protein)
CAJNNU010000001.1:5519558	CAJNNU010000001.1:5519558-5519744	CAJNNU010000001.1	5519558	5519744	186	<DEL>	0.0170455	0.01705	MODIFIER	intergenic_region	MODIFIER	ENSDLAG00005011434,ctnnd2b_(Seabass),catenin (cadherin-associated protein)	ENSDLAG00005013580,si:ch211-132g1.7_(Salmon),N/A	downstream_gene_variant	MODIFIER	ENSDLAG00005013580,si:ch211-132g1.7_(Salmon),N/A
CAJNNU010000001.1:5591409	CAJNNU010000001.1:5591409-5591803	CAJNNU010000001.1	5591409	5591803	394	<DEL>	0.23494	0.2349	MODIFIER	intron_variant	MODIFIER	ENSDLAG00005014224,zswim5_(Seabass),zinc finger
CAJNNU010000001.1:5617437	CAJNNU010000001.1:5617437-5617529	CAJNNU010000001.1	5617437	5617529	92	<DEL>	0.0611111	0.06111	MODIFIER	intron_variant	MODIFIER	ENSDLAG00005014224,zswim5_(Seabass),zinc finger
CAJNNU010000001.1:5624498	CAJNNU010000001.1:5624498-5624640	CAJNNU010000001.1	5624498	5624640	142	<DEL>	0.535714	0.4643	MODIFIER	intron_variant	MODIFIER	ENSDLAG00005014224,zswim5_(Seabass),zinc finger
CAJNNU010000001.1:5639066	CAJNNU010000001.1:5639066-5639173	CAJNNU010000001.1	5639066	5639173	107	<DEL>	0.125	0.125	MODIFIER	intron_variant	MODIFIER	ENSDLAG00005014224,zswim5_(Seabass),zinc finger
CAJNNU010000001.1:5705037	CAJNNU010000001.1:5705037-5705089	CAJNNU010000001.1	5705037	5705089	52	<DEL>	0.166667	0.1667	MODIFIER	intergenic_region	MODIFIER	ENSDLAG00005014776,fabp6_(Stickleback),N/A	ENSDLAG00005014786,elovl8a_(Seabass),ELOVL fatty acid elongase 8a [Source:ZFIN;Acc:ZDB-GENE-060929-240]
CAJNNU010000001.1:5705961	CAJNNU010000001.1:5705961-5706379	CAJNNU010000001.1	5705961	5706379	418	<DEL>	0.0224719	0.02247	MODIFIER	intergenic_region	MODIFIER	ENSDLAG00005014776,fabp6_(Stickleback),N/A	ENSDLAG00005014786,elovl8a_(Seabass),ELOVL fatty acid elongase 8a [Source:ZFIN;Acc:ZDB-GENE-060929-240]
CAJNNU010000001.1:5710288	CAJNNU010000001.1:5710288-5710570	CAJNNU010000001.1	5710288	5710570	282	<DEL>	0.377778	0.3778	MODIFIER	intergenic_region	MODIFIER	ENSDLAG00005014776,fabp6_(Stickleback),N/A	ENSDLAG00005014786,elovl8a_(Seabass),ELOVL fatty acid elongase 8a [Source:ZFIN;Acc:ZDB-GENE-060929-240]
CAJNNU010000001.1:5711996	CAJNNU010000001.1:5711996-5712061	CAJNNU010000001.1	5711996	5712061	65	<DEL>	0.311765	0.3118	MODIFIER	intergenic_region	MODIFIER	ENSDLAG00005014776,fabp6_(Stickleback),N/A	ENSDLAG00005014786,elovl8a_(Seabass),ELOVL fatty acid elongase 8a [Source:ZFIN;Acc:ZDB-GENE-060929-240]	downstream_gene_variant	MODIFIER	ENSDLAG00005014786,elovl8a_(Seabass),ELOVL fatty acid elongase 8a [Source:ZFIN;Acc:ZDB-GENE-060929-240]
CAJNNU010000001.1:5739879	CAJNNU010000001.1:5739879-5739973	CAJNNU010000001.1	5739879	5739973	94	<DEL>	0.0862069	0.08621	MODIFIER	downstream_gene_variant	MODIFIER	ENSDLAG00005032942,toe1_(Seabass),target of EGR1		intron_variant	MODIFIER	ENSDLAG00005032942,toe1_(Seabass),target of EGR1
CAJNNU010000001.1:5740882	CAJNNU010000001.1:5740882-5741474	CAJNNU010000001.1	5740882	5741474	592	<DEL>	0.445122	0.4451	MODIFIER	downstream_gene_variant	MODIFIER	ENSDLAG00005032942,toe1_(Seabass),target of EGR1		intron_variant	MODIFIER	ENSDLAG00005032942,toe1_(Seabass),target of EGR1
CAJNNU010000001.1:5754775	CAJNNU010000001.1:5754775-5754958	CAJNNU010000001.1	5754775	5754958	183	<DEL>	0.9	0.1	MODIFIER	intergenic_region	MODIFIER	ENSDLAG00005032942,toe1_(Seabass),target of EGR1	ENSDLAG00005014852,rnf220a_(Seabass),ring finger protein 220a [Source:ZFIN;Acc:ZDB-GENE-060929-1006]
CAJNNU010000001.1:5778931	CAJNNU010000001.1:5778931-5779012	CAJNNU010000001.1	5778931	5779012	81	<DEL>	0.235955	0.236	MODIFIER	intergenic_region	MODIFIER	ENSDLAG00005032942,toe1_(Seabass),target of EGR1	ENSDLAG00005014852,rnf220a_(Seabass),ring finger protein 220a [Source:ZFIN;Acc:ZDB-GENE-060929-1006]
CAJNNU010000001.1:5797186	CAJNNU010000001.1:5797186-5797267	CAJNNU010000001.1	5797186	5797267	81	<DEL>	0.294444	0.2944	MODIFIER	intergenic_region	MODIFIER	ENSDLAG00005032942,toe1_(Seabass),target of EGR1	ENSDLAG00005014852,rnf220a_(Seabass),ring finger protein 220a [Source:ZFIN;Acc:ZDB-GENE-060929-1006]
CAJNNU010000001.1:5804666	CAJNNU010000001.1:5804666-5804851	CAJNNU010000001.1	5804666	5804851	185	<DEL>	0.0280899	0.02809	MODIFIER	intergenic_region	MODIFIER	ENSDLAG00005032942,toe1_(Seabass),target of EGR1	ENSDLAG00005014852,rnf220a_(Seabass),ring finger protein 220a [Source:ZFIN;Acc:ZDB-GENE-060929-1006]
CAJNNU010000001.1:5822442	CAJNNU010000001.1:5822442-5822621	CAJNNU010000001.1	5822442	5822621	179	<DEL>	0.0444444	0.04444	MODIFIER	intergenic_region	MODIFIER	ENSDLAG00005032942,toe1_(Seabass),target of EGR1	ENSDLAG00005014852,rnf220a_(Seabass),ring finger protein 220a [Source:ZFIN;Acc:ZDB-GENE-060929-1006]
CAJNNU010000001.1:5888617	CAJNNU010000001.1:5888617-5888683	CAJNNU010000001.1	5888617	5888683	66	<DEL>	0.0523256	0.05233	MODIFIER	intergenic_region	MODIFIER	ENSDLAG00005032942,toe1_(Seabass),target of EGR1	ENSDLAG00005014852,rnf220a_(Seabass),ring finger protein 220a [Source:ZFIN;Acc:ZDB-GENE-060929-1006]
CAJNNU010000001.1:5909009	CAJNNU010000001.1:5909009-5909089	CAJNNU010000001.1	5909009	5909089	80	<DEL>	0.193182	0.1932	MODIFIER	intergenic_region	MODIFIER	ENSDLAG00005032942,toe1_(Seabass),target of EGR1	ENSDLAG00005014852,rnf220a_(Seabass),ring finger protein 220a [Source:ZFIN;Acc:ZDB-GENE-060929-1006]
CAJNNU010000001.1:6010909	CAJNNU010000001.1:6010909-6011117	CAJNNU010000001.1	6010909	6011117	208	<DEL>	0.0588235	0.05882	MODIFIER	intron_variant	MODIFIER	ENSDLAG00005014852,rnf220a_(Seabass),ring finger protein 220a [Source:ZFIN;Acc:ZDB-GENE-060929-1006]
CAJNNU010000001.1:6056667	CAJNNU010000001.1:6056667-6056773	CAJNNU010000001.1	6056667	6056773	106	<DEL>	0.361111	0.3611	MODIFIER	downstream_gene_variant	MODIFIER	ENSDLAG00005014852,rnf220a_(Seabass),ring finger protein 220a [Source:ZFIN;Acc:ZDB-GENE-060929-1006]		intergenic_region	MODIFIER	ENSDLAG00005014852,rnf220a_(Seabass),ring finger protein 220a [Source:ZFIN;Acc:ZDB-GENE-060929-1006]	ENSDLAG00005014978,klf17_(Stickleback),N/A
CAJNNU010000001.1:6078502	CAJNNU010000001.1:6078502-6078556	CAJNNU010000001.1	6078502	6078556	54	<DEL>	0.0561798	0.05618	MODIFIER	intergenic_region	MODIFIER	ENSDLAG00005014852,rnf220a_(Seabass),ring finger protein 220a [Source:ZFIN;Acc:ZDB-GENE-060929-1006]	ENSDLAG00005014978,klf17_(Stickleback),N/A
CAJNNU010000001.1:6126896	CAJNNU010000001.1:6126896-6126987	CAJNNU010000001.1	6126896	6126987	91	<DEL>	0.0747126	0.07471	MODIFIER	downstream_gene_variant	MODIFIER	ENSDLAG00005014978,klf17_(Stickleback),N/A		intergenic_region	MODIFIER	ENSDLAG00005014978,klf17_(Stickleback),N/A	ENSDLAG00005015088,slc6a9_(Seabass),solute carrier family 6 member 9 [Source:ZFIN;Acc:ZDB-GENE-050105-3]
CAJNNU010000001.1:6132191	CAJNNU010000001.1:6132191-6132386	CAJNNU010000001.1	6132191	6132386	195	<DEL>	0.0333333	0.03333	MODIFIER	intergenic_region	MODIFIER	ENSDLAG00005014978,klf17_(Stickleback),N/A	ENSDLAG00005015088,slc6a9_(Seabass),solute carrier family 6 member 9 [Source:ZFIN;Acc:ZDB-GENE-050105-3]
CAJNNU010000001.1:6134249	CAJNNU010000001.1:6134249-6134322	CAJNNU010000001.1	6134249	6134322	73	<DEL>	0.0465116	0.04651	MODIFIER	intergenic_region	MODIFIER	ENSDLAG00005014978,klf17_(Stickleback),N/A	ENSDLAG00005015088,slc6a9_(Seabass),solute carrier family 6 member 9 [Source:ZFIN;Acc:ZDB-GENE-050105-3]
CAJNNU010000001.1:6145441	CAJNNU010000001.1:6145441-6145512	CAJNNU010000001.1	6145441	6145512	71	<DEL>	0.129213	0.1292	MODIFIER	intron_variant	MODIFIER	ENSDLAG00005015088,slc6a9_(Seabass),solute carrier family 6 member 9 [Source:ZFIN;Acc:ZDB-GENE-050105-3]
CAJNNU010000001.1:6154651	CAJNNU010000001.1:6154651-6154743	CAJNNU010000001.1	6154651	6154743	92	<DEL>	0.0681818	0.06818	MODIFIER	intron_variant	MODIFIER	ENSDLAG00005015088,slc6a9_(Seabass),solute carrier family 6 member 9 [Source:ZFIN;Acc:ZDB-GENE-050105-3]
CAJNNU010000001.1:6181332	CAJNNU010000001.1:6181332-6181407	CAJNNU010000001.1	6181332	6181407	75	<DEL>	0.47093	0.4709	MODIFIER	intron_variant	MODIFIER	ENSDLAG00005015088,slc6a9_(Seabass),solute carrier family 6 member 9 [Source:ZFIN;Acc:ZDB-GENE-050105-3]
CAJNNU010000001.1:6275001	CAJNNU010000001.1:6275001-6275050	CAJNNU010000001.1	6275001	6275050	49	<DEL>	0.0529412	0.05294	MODIFIER	3_prime_UTR_variant	MODIFIER	ENSDLAG00005017659,tgm1l1_(Seabass),transglutaminase 1 like 1 [Source:ZFIN;Acc:ZDB-GENE-060503-139]		downstream_gene_variant	MODIFIER	ENSDLAG00005017659,tgm1l1_(Seabass),transglutaminase 1 like 1 [Source:ZFIN;Acc:ZDB-GENE-060503-139]		intron_variant	MODIFIER	ENSDLAG00005017659,tgm1l1_(Seabass),transglutaminase 1 like 1 [Source:ZFIN;Acc:ZDB-GENE-060503-139]
CAJNNU010000001.1:6294814	CAJNNU010000001.1:6294814-6295026	CAJNNU010000001.1	6294814	6295026	212	<DEL>	0.229412	0.2294	MODIFIER	upstream_gene_variant	MODIFIER	ENSDLAG00005017659,tgm1l1_(Seabass),transglutaminase 1 like 1 [Source:ZFIN;Acc:ZDB-GENE-060503-139]		intron_variant	MODIFIER	ENSDLAG00005018089,AL954696.1_(Zebrafish),N/A
CAJNNU010000001.1:6303880	CAJNNU010000001.1:6303880-6303966	CAJNNU010000001.1	6303880	6303966	86	<DEL>	0.229885	0.2299	MODIFIER	intron_variant	MODIFIER	ENSDLAG00005018089,AL954696.1_(Zebrafish),N/A
CAJNNU010000001.1:6328013	CAJNNU010000001.1:6328013-6328200	CAJNNU010000001.1	6328013	6328200	187	<DEL>	0.0561798	0.05618	MODIFIER	intron_variant	MODIFIER	ENSDLAG00005027657,rem2_(Seabass),RAS (RAD and GEM)-like GTP binding 2 [Source:ZFIN;Acc:ZDB-GENE-081110-1]
CAJNNU010000001.1:6338805	CAJNNU010000001.1:6338805-6339151	CAJNNU010000001.1	6338805	6339151	346	<DEL>	0.122093	0.1221	MODIFIER	intron_variant	MODIFIER	ENSDLAG00005027657,rem2_(Seabass),RAS (RAD and GEM)-like GTP binding 2 [Source:ZFIN;Acc:ZDB-GENE-081110-1]
CAJNNU010000001.1:6340688	CAJNNU010000001.1:6340688-6340754	CAJNNU010000001.1	6340688	6340754	66	<DEL>	0.0617978	0.0618	MODIFIER	intron_variant	MODIFIER	ENSDLAG00005027657,rem2_(Seabass),RAS (RAD and GEM)-like GTP binding 2 [Source:ZFIN;Acc:ZDB-GENE-081110-1]
CAJNNU010000001.1:6366301	CAJNNU010000001.1:6366301-6366382	CAJNNU010000001.1	6366301	6366382	81	<DEL>	0.0166667	0.01667	MODIFIER	intron_variant	MODIFIER	ENSDLAG00005018141,carmil3_(Seabass),capping protein regulator and myosin 1 linker 3 [Source:ZFIN;Acc:ZDB-GENE-070912-183]
CAJNNU010000001.1:6379222	CAJNNU010000001.1:6379222-6379590	CAJNNU010000001.1	6379222	6379590	368	<DEL>	0.0397727	0.03977	MODIFIER	intron_variant	MODIFIER	ENSDLAG00005018141,carmil3_(Seabass),capping protein regulator and myosin 1 linker 3 [Source:ZFIN;Acc:ZDB-GENE-070912-183]
CAJNNU010000001.1:6382305	CAJNNU010000001.1:6382305-6382384	CAJNNU010000001.1	6382305	6382384	79	<DEL>	0.176471	0.1765	MODIFIER	intron_variant	MODIFIER	ENSDLAG00005018141,carmil3_(Seabass),capping protein regulator and myosin 1 linker 3 [Source:ZFIN;Acc:ZDB-GENE-070912-183]
CAJNNU010000001.1:6407641	CAJNNU010000001.1:6407641-6407881	CAJNNU010000001.1	6407641	6407881	240	<DEL>	0.0617978	0.0618	MODIFIER	intron_variant	MODIFIER	ENSDLAG00005018141,carmil3_(Seabass),capping protein regulator and myosin 1 linker 3 [Source:ZFIN;Acc:ZDB-GENE-070912-183]
CAJNNU010000001.1:6426026	CAJNNU010000001.1:6426026-6426104	CAJNNU010000001.1	6426026	6426104	78	<DEL>	0.0222222	0.02222	MODIFIER	intron_variant	MODIFIER	ENSDLAG00005018141,carmil3_(Seabass),capping protein regulator and myosin 1 linker 3 [Source:ZFIN;Acc:ZDB-GENE-070912-183]
CAJNNU010000001.1:6437643	CAJNNU010000001.1:6437643-6437704	CAJNNU010000001.1	6437643	6437704	61	<DEL>	0.077381	0.07738	MODIFIER	upstream_gene_variant	MODIFIER	ENSDLAG00005018141,carmil3_(Seabass),capping protein regulator and myosin 1 linker 3 [Source:ZFIN;Acc:ZDB-GENE-070912-183]		intergenic_region	MODIFIER	ENSDLAG00005018141,carmil3_(Seabass),capping protein regulator and myosin 1 linker 3 [Source:ZFIN;Acc:ZDB-GENE-070912-183]	ENSDLAG00005028484,cdh24b_(Seabass),cadherin 24
CAJNNU010000001.1:6442087	CAJNNU010000001.1:6442087-6442447	CAJNNU010000001.1	6442087	6442447	360	<DEL>	0.441176	0.4412	MODIFIER	upstream_gene_variant	MODIFIER	ENSDLAG00005018141,carmil3_(Seabass),capping protein regulator and myosin 1 linker 3 [Source:ZFIN;Acc:ZDB-GENE-070912-183]		intergenic_region	MODIFIER	ENSDLAG00005018141,carmil3_(Seabass),capping protein regulator and myosin 1 linker 3 [Source:ZFIN;Acc:ZDB-GENE-070912-183]	ENSDLAG00005028484,cdh24b_(Seabass),cadherin 24
CAJNNU010000001.1:6443277	CAJNNU010000001.1:6443277-6443390	CAJNNU010000001.1	6443277	6443390	113	<DEL>	0.276471	0.2765	MODIFIER	intergenic_region	MODIFIER	ENSDLAG00005018141,carmil3_(Seabass),capping protein regulator and myosin 1 linker 3 [Source:ZFIN;Acc:ZDB-GENE-070912-183]	ENSDLAG00005028484,cdh24b_(Seabass),cadherin 24
CAJNNU010000001.1:6493088	CAJNNU010000001.1:6493088-6493328	CAJNNU010000001.1	6493088	6493328	240	<DEL>	0.0862069	0.08621	MODIFIER	intron_variant	MODIFIER	ENSDLAG00005028484,cdh24b_(Seabass),cadherin 24
CAJNNU010000001.1:6498543	CAJNNU010000001.1:6498543-6498784	CAJNNU010000001.1	6498543	6498784	241	<DEL>	0.436047	0.436	MODIFIER	intron_variant	MODIFIER	ENSDLAG00005028484,cdh24b_(Seabass),cadherin 24
CAJNNU010000001.1:6527509	CAJNNU010000001.1:6527509-6527839	CAJNNU010000001.1	6527509	6527839	330	<DEL>	0.0833333	0.08333	MODIFIER	intron_variant	MODIFIER	ENSDLAG00005028484,cdh24b_(Seabass),cadherin 24
CAJNNU010000001.1:6606279	CAJNNU010000001.1:6606279-6606530	CAJNNU010000001.1	6606279	6606530	251	<DEL>	0.0965909	0.09659	MODIFIER	intergenic_region	MODIFIER	ENSDLAG00005028484,cdh24b_(Seabass),cadherin 24	ENSDLAG00005018277,psmb5_(Seabass),proteasome 20S subunit beta 5 [Source:ZFIN;Acc:ZDB-GENE-990415-215]
CAJNNU010000001.1:6631663	CAJNNU010000001.1:6631663-6632021	CAJNNU010000001.1	6631663	6632021	358	<DEL>	0.0337079	0.03371	MODIFIER	intron_variant	MODIFIER	ENSDLAG00005018277,psmb5_(Seabass),proteasome 20S subunit beta 5 [Source:ZFIN;Acc:ZDB-GENE-990415-215]
CAJNNU010000001.1:6647375	CAJNNU010000001.1:6647375-6647427	CAJNNU010000001.1	6647375	6647427	52	<DEL>	0.440789	0.4408	MODIFIER	downstream_gene_variant	MODIFIER	ENSDLAG00005018348,prmt5_(Seabass),protein arginine methyltransferase 5 [Source:ZFIN;Acc:ZDB-GENE-030616-585]		intergenic_region	MODIFIER	ENSDLAG00005018348,prmt5_(Seabass),protein arginine methyltransferase 5 [Source:ZFIN;Acc:ZDB-GENE-030616-585]	ENSDLAG00005018770,slc7a8b_(Seabass),solute carrier family 7 member 8b [Source:ZFIN;Acc:ZDB-GENE-030616-586]	upstream_gene_variant	MODIFIER	ENSDLAG00005018770,slc7a8b_(Seabass),solute carrier family 7 member 8b [Source:ZFIN;Acc:ZDB-GENE-030616-586]
CAJNNU010000001.1:6655207	CAJNNU010000001.1:6655207-6655476	CAJNNU010000001.1	6655207	6655476	269	<DEL>	0.561111	0.4389	MODIFIER	intron_variant	MODIFIER	ENSDLAG00005018770,slc7a8b_(Seabass),solute carrier family 7 member 8b [Source:ZFIN;Acc:ZDB-GENE-030616-586]		upstream_gene_variant	MODIFIER	ENSDLAG00005019375,ap1g2_(Seabass),adaptor related protein complex 1 subunit gamma 2 [Source:ZFIN;Acc:ZDB-GENE-030616-587]
CAJNNU010000001.1:6660266	CAJNNU010000001.1:6660266-6660330	CAJNNU010000001.1	6660266	6660330	64	<DEL>	0.0166667	0.01667	MODIFIER	downstream_gene_variant	MODIFIER	ENSDLAG00005018770,slc7a8b_(Seabass),solute carrier family 7 member 8b [Source:ZFIN;Acc:ZDB-GENE-030616-586]		intergenic_region	MODIFIER	ENSDLAG00005018770,slc7a8b_(Seabass),solute carrier family 7 member 8b [Source:ZFIN;Acc:ZDB-GENE-030616-586]	ENSDLAG00005019375,ap1g2_(Seabass),adaptor related protein complex 1 subunit gamma 2 [Source:ZFIN;Acc:ZDB-GENE-030616-587]	upstream_gene_variant	MODIFIER	ENSDLAG00005019375,ap1g2_(Seabass),adaptor related protein complex 1 subunit gamma 2 [Source:ZFIN;Acc:ZDB-GENE-030616-587]
CAJNNU010000001.1:6668417	CAJNNU010000001.1:6668417-6668473	CAJNNU010000001.1	6668417	6668473	56	<DEL>	0.425287	0.4253	MODIFIER	intron_variant	MODIFIER	ENSDLAG00005019375,ap1g2_(Seabass),adaptor related protein complex 1 subunit gamma 2 [Source:ZFIN;Acc:ZDB-GENE-030616-587]
CAJNNU010000001.1:6683530	CAJNNU010000001.1:6683530-6683609	CAJNNU010000001.1	6683530	6683609	79	<DEL>	0.0166667	0.01667	HIGH	downstream_gene_variant	MODIFIER	ENSDLAG00005019805,zp3f.2_(Seabass),zona pellucida glycoprotein 3f		frameshift_variant&splice_donor_variant&splice_region_variant&intron_variant	HIGH	ENSDLAG00005019822,zp3f.1_(Seabass),zona pellucida glycoprotein 3f		upstream_gene_variant	MODIFIER	ENSDLAG00005026545,N/A,N/A		downstream_gene_variant	MODIFIER	ENSDLAG00005030477,homeza_(Seabass),homeobox and leucine zipper encoding a [Source:ZFIN;Acc:ZDB-GENE-030616-592]
CAJNNU010000001.1:6775666	CAJNNU010000001.1:6775666-6775748	CAJNNU010000001.1	6775666	6775748	82	<DEL>	0.0344828	0.03448	MODIFIER	upstream_gene_variant	MODIFIER	ENSDLAG00005031655,trim110_(Salmon),N/A		intron_variant	MODIFIER	ENSDLAG00005032091,N/A,N/A
CAJNNU010000001.1:6779274	CAJNNU010000001.1:6779274-6779828	CAJNNU010000001.1	6779274	6779828	554	<DEL>	0.196629	0.1966	MODIFIER	upstream_gene_variant	MODIFIER	ENSDLAG00005020246,cbln12_(Seabass),cerebellin 12 [Source:ZFIN;Acc:ZDB-GENE-070912-11]		intron_variant	MODIFIER	ENSDLAG00005031655,trim110_(Salmon),N/A		upstream_gene_variant	MODIFIER	ENSDLAG00005032091,N/A,N/A
CAJNNU010000001.1:6855693	CAJNNU010000001.1:6855693-6855836	CAJNNU010000001.1	6855693	6855836	143	<DEL>	0.0229885	0.02299	MODIFIER	upstream_gene_variant	MODIFIER	ENSDLAG00005022464,casq1a_(Seabass),calsequestrin 1a [Source:ZFIN;Acc:ZDB-GENE-040801-139]		intergenic_region	MODIFIER	ENSDLAG00005022464,casq1a_(Seabass),calsequestrin 1a [Source:ZFIN;Acc:ZDB-GENE-040801-139]	ENSDLAG00005022866,vipr1a_(Seabass),vasoactive intestinal peptide receptor 1a [Source:ZFIN;Acc:ZDB-GENE-070912-506]	upstream_gene_variant	MODIFIER	ENSDLAG00005022866,vipr1a_(Seabass),vasoactive intestinal peptide receptor 1a [Source:ZFIN;Acc:ZDB-GENE-070912-506]		upstream_gene_variant	MODIFIER	ENSDLAG00005033125,N/A,N/A
CAJNNU010000001.1:6871312	CAJNNU010000001.1:6871312-6871467	CAJNNU010000001.1	6871312	6871467	155	<DEL>	0.0284091	0.02841	MODIFIER	intron_variant	MODIFIER	ENSDLAG00005022866,vipr1a_(Seabass),vasoactive intestinal peptide receptor 1a [Source:ZFIN;Acc:ZDB-GENE-070912-506]
CAJNNU010000001.1:6899942	CAJNNU010000001.1:6899942-6900265	CAJNNU010000001.1	6899942	6900265	323	<DEL>	0.0227273	0.02273	MODIFIER	upstream_gene_variant	MODIFIER	ENSDLAG00005022928,hhatla_(Seabass),hedgehog acyltransferase like		upstream_gene_variant	MODIFIER	ENSDLAG00005023012,ctdsplb_(Seabass),CTD (carboxy-terminal domain		intron_variant	MODIFIER	ENSDLAG00005023012,ctdsplb_(Seabass),CTD (carboxy-terminal domain
CAJNNU010000001.1:6953406	CAJNNU010000001.1:6953406-6953590	CAJNNU010000001.1	6953406	6953590	184	<DEL>	0.0792683	0.07927	MODIFIER	intron_variant	MODIFIER	ENSDLAG00005023419,slc22a13a_(Seabass),solute carrier family 22 member 13a [Source:ZFIN;Acc:ZDB-GENE-070912-473]
CAJNNU010000001.1:6965536	CAJNNU010000001.1:6965536-6965770	CAJNNU010000001.1	6965536	6965770	234	<DEL>	0.127778	0.1278	MODIFIER	intron_variant	MODIFIER	ENSDLAG00005023419,slc22a13a_(Seabass),solute carrier family 22 member 13a [Source:ZFIN;Acc:ZDB-GENE-070912-473]
CAJNNU010000001.1:6967040	CAJNNU010000001.1:6967040-6967141	CAJNNU010000001.1	6967040	6967141	101	<DEL>	0.0397727	0.03977	MODIFIER	intron_variant	MODIFIER	ENSDLAG00005023419,slc22a13a_(Seabass),solute carrier family 22 member 13a [Source:ZFIN;Acc:ZDB-GENE-070912-473]
CAJNNU010000001.1:6995220	CAJNNU010000001.1:6995220-6995326	CAJNNU010000001.1	6995220	6995326	106	<DEL>	0.0227273	0.02273	MODIFIER	intergenic_region	MODIFIER	ENSDLAG00005030566,xirp1_(Seabass),xin actin binding repeat containing 1 [Source:NCBI gene;Acc:497637]	ENSDLAG00005034486,csrnp1a_(Seabass),cysteine-serine-rich nuclear protein 1a [Source:ZFIN;Acc:ZDB-GENE-070912-475]	upstream_gene_variant	MODIFIER	ENSDLAG00005034486,csrnp1a_(Seabass),cysteine-serine-rich nuclear protein 1a [Source:ZFIN;Acc:ZDB-GENE-070912-475]
CAJNNU010000001.1:7007718	CAJNNU010000001.1:7007718-7007858	CAJNNU010000001.1	7007718	7007858	140	<DEL>	0.127907	0.1279	MODIFIER	intron_variant	MODIFIER	ENSDLAG00005023436,gorasp1a_(Seabass),golgi reassembly stacking protein 1a [Source:ZFIN;Acc:ZDB-GENE-030826-23]		downstream_gene_variant	MODIFIER	ENSDLAG00005023445,WDR48_(Seabass),WD repeat domain 48 [Source:HGNC Symbol;Acc:HGNC:30914]		downstream_gene_variant	MODIFIER	ENSDLAG00005034486,csrnp1a_(Seabass),cysteine-serine-rich nuclear protein 1a [Source:ZFIN;Acc:ZDB-GENE-070912-475]
CAJNNU010000001.1:7012814	CAJNNU010000001.1:7012814-7013180	CAJNNU010000001.1	7012814	7013180	366	<DEL>	0.264045	0.264	MODIFIER	downstream_gene_variant	MODIFIER	ENSDLAG00005023436,gorasp1a_(Seabass),golgi reassembly stacking protein 1a [Source:ZFIN;Acc:ZDB-GENE-030826-23]		downstream_gene_variant	MODIFIER	ENSDLAG00005023445,WDR48_(Seabass),WD repeat domain 48 [Source:HGNC Symbol;Acc:HGNC:30914]		intron_variant	MODIFIER	ENSDLAG00005023445,WDR48_(Seabass),WD repeat domain 48 [Source:HGNC Symbol;Acc:HGNC:30914]
CAJNNU010000001.1:7018620	CAJNNU010000001.1:7018620-7018945	CAJNNU010000001.1	7018620	7018945	325	<DEL>	0.213483	0.2135	MODIFIER	upstream_gene_variant	MODIFIER	ENSDLAG00005023445,WDR48_(Seabass),WD repeat domain 48 [Source:HGNC Symbol;Acc:HGNC:30914]		intron_variant	MODIFIER	ENSDLAG00005023445,WDR48_(Seabass),WD repeat domain 48 [Source:HGNC Symbol;Acc:HGNC:30914]
CAJNNU010000001.1:7065431	CAJNNU010000001.1:7065431-7065634	CAJNNU010000001.1	7065431	7065634	203	<DEL>	0.103448	0.1034	MODIFIER	intergenic_region	MODIFIER	ENSDLAG00005023531,SCN10A_(Seabass),sodium voltage-gated channel alpha subunit 10 [Source:HGNC Symbol;Acc:HGNC:10582]	ENSDLAG00005034014,N/A,N/A	upstream_gene_variant	MODIFIER	ENSDLAG00005023884,ZNF778_(Human),N/A		upstream_gene_variant	MODIFIER	ENSDLAG00005034014,N/A,N/A
CAJNNU010000001.1:7105458	CAJNNU010000001.1:7105458-7105555	CAJNNU010000001.1	7105458	7105555	97	<DEL>	0.0523256	0.05233	MODIFIER	upstream_gene_variant	MODIFIER	ENSDLAG00005023911,col6a2_(Seabass),collagen		downstream_gene_variant	MODIFIER	ENSDLAG00005033968,col6a1_(Stickleback),N/A		intergenic_region	MODIFIER	ENSDLAG00005033968,col6a1_(Stickleback),N/A	ENSDLAG00005023911,col6a2_(Seabass),collagen
CAJNNU010000001.1:7112265	CAJNNU010000001.1:7112265-7112348	CAJNNU010000001.1	7112265	7112348	83	<DEL>	0.405882	0.4059	HIGH	splice_acceptor_variant&splice_region_variant&intron_variant	HIGH	ENSDLAG00005023911,col6a2_(Seabass),collagen		intron_variant	MODIFIER	ENSDLAG00005023911,col6a2_(Seabass),collagen
CAJNNU010000001.1:7141774	CAJNNU010000001.1:7141774-7141846	CAJNNU010000001.1	7141774	7141846	72	<DEL>	0.267045	0.267	MODIFIER	downstream_gene_variant	MODIFIER	ENSDLAG00005024073,orc2_(Seabass),origin recognition complex		intron_variant	MODIFIER	ENSDLAG00005024258,RPL37A_(Stickleback),zgc:171772 [Source:ZFIN;Acc:ZDB-GENE-070928-31]		upstream_gene_variant	MODIFIER	ENSDLAG00005024261,pecr_(Stickleback),N/A		5_prime_UTR_variant	MODIFIER	ENSDLAG00005029086,cfap410_(Stickleback),N/A
CAJNNU010000001.1:7149315	CAJNNU010000001.1:7149315-7149399	CAJNNU010000001.1	7149315	7149399	84	<DEL>	0.0930233	0.09302	MODIFIER	downstream_gene_variant	MODIFIER	ENSDLAG00005024261,pecr_(Stickleback),N/A		upstream_gene_variant	MODIFIER	ENSDLAG00005029086,cfap410_(Stickleback),N/A		downstream_gene_variant	MODIFIER	ENSDLAG00005033709,ugt1b5_(Stickleback),N/A		5_prime_UTR_variant	MODIFIER	ENSDLAG00005034460,ndufb3_(Stickleback),N/A		upstream_gene_variant	MODIFIER	ENSDLAG00005034460,ndufb3_(Stickleback),N/A
CAJNNU010000001.1:7149884	CAJNNU010000001.1:7149884-7150092	CAJNNU010000001.1	7149884	7150092	208	<DEL>	0.0227273	0.02273	HIGH	downstream_gene_variant	MODIFIER	ENSDLAG00005024261,pecr_(Stickleback),N/A		downstream_gene_variant	MODIFIER	ENSDLAG00005033709,ugt1b5_(Stickleback),N/A		exon_loss_variant&splice_donor_variant&splice_region_variant&intron_variant	HIGH	ENSDLAG00005034460,ndufb3_(Stickleback),N/A		splice_donor_variant&splice_region_variant&5_prime_UTR_variant&intron_variant	HIGH	ENSDLAG00005034460,ndufb3_(Stickleback),N/A		splice_region_variant	LOW	ENSDLAG00005034460,ndufb3_(Stickleback),N/A		upstream_gene_variant	MODIFIER	ENSDLAG00005034460,ndufb3_(Stickleback),N/A		non_coding_transcript_variant	MODIFIER	ENSDLAG00005034460,ndufb3_(Stickleback),N/A
CAJNNU010000001.1:7155114	CAJNNU010000001.1:7155114-7155166	CAJNNU010000001.1	7155114	7155166	52	<DEL>	0.441176	0.4412	MODIFIER	intron_variant	MODIFIER	ENSDLAG00005033709,ugt1b5_(Stickleback),N/A		3_prime_UTR_variant	MODIFIER	ENSDLAG00005034460,ndufb3_(Stickleback),N/A
CAJNNU010000001.1:7185885	CAJNNU010000001.1:7185885-7186014	CAJNNU010000001.1	7185885	7186014	129	<DEL>	0.0224719	0.02247	HIGH	frameshift_variant&start_lost	HIGH	ENSDLAG00005024300,tmbim1a_(Seabass),transmembrane BAX inhibitor motif containing 1a [Source:ZFIN;Acc:ZDB-GENE-041010-69]		splice_acceptor_variant&disruptive_inframe_deletion&splice_region_variant&intron_variant	HIGH	ENSDLAG00005024300,tmbim1a_(Seabass),transmembrane BAX inhibitor motif containing 1a [Source:ZFIN;Acc:ZDB-GENE-041010-69]		upstream_gene_variant	MODIFIER	ENSDLAG00005024300,tmbim1a_(Seabass),transmembrane BAX inhibitor motif containing 1a [Source:ZFIN;Acc:ZDB-GENE-041010-69]		downstream_gene_variant	MODIFIER	ENSDLAG00005030522,N/A,N/A
CAJNNU010000001.1:7189415	CAJNNU010000001.1:7189415-7189505	CAJNNU010000001.1	7189415	7189505	90	<DEL>	0.335227	0.3352	MODIFIER	upstream_gene_variant	MODIFIER	ENSDLAG00005024300,tmbim1a_(Seabass),transmembrane BAX inhibitor motif containing 1a [Source:ZFIN;Acc:ZDB-GENE-041010-69]		intergenic_region	MODIFIER	ENSDLAG00005024300,tmbim1a_(Seabass),transmembrane BAX inhibitor motif containing 1a [Source:ZFIN;Acc:ZDB-GENE-041010-69]	ENSDLAG00005024364,casp8_(Stickleback),N/A	downstream_gene_variant	MODIFIER	ENSDLAG00005024364,casp8_(Stickleback),N/A
CAJNNU010000001.1:7196512	CAJNNU010000001.1:7196512-7196577	CAJNNU010000001.1	7196512	7196577	65	<DEL>	0.221591	0.2216	MODIFIER	intron_variant	MODIFIER	ENSDLAG00005024364,casp8_(Stickleback),N/A		downstream_gene_variant	MODIFIER	ENSDLAG00005034463,N/A,N/A
CAJNNU010000001.1:7288741	CAJNNU010000001.1:7288741-7288791	CAJNNU010000001.1	7288741	7288791	50	<DEL>	0.235294	0.2353	MODIFIER	intron_variant	MODIFIER	ENSDLAG00005024387,SUGT1_(Seabass),SGT1 homolog		downstream_gene_variant	MODIFIER	ENSDLAG00005029039,ELF1_(Human),N/A
CAJNNU010000001.1:7291810	CAJNNU010000001.1:7291810-7291905	CAJNNU010000001.1	7291810	7291905	95	<DEL>	0.22619	0.2262	MODIFIER	upstream_gene_variant	MODIFIER	ENSDLAG00005024387,SUGT1_(Seabass),SGT1 homolog		intergenic_region	MODIFIER	ENSDLAG00005024387,SUGT1_(Seabass),SGT1 homolog	ENSDLAG00005029039,ELF1_(Human),N/A	downstream_gene_variant	MODIFIER	ENSDLAG00005029039,ELF1_(Human),N/A
CAJNNU010000001.1:7324532	CAJNNU010000001.1:7324532-7324599	CAJNNU010000001.1	7324532	7324599	67	<DEL>	0.0402299	0.04023	MODIFIER	intergenic_region	MODIFIER	ENSDLAG00005024400,ednrba_(Stickleback),N/A	ENSDLAG00005024406,SLC25A30_(Stickleback),N/A
CAJNNU010000001.1:7339371	CAJNNU010000001.1:7339371-7339892	CAJNNU010000001.1	7339371	7339892	521	<DEL>	0.406977	0.407	HIGH	exon_loss_variant&splice_donor_variant&splice_region_variant&intron_variant	HIGH	ENSDLAG00005024406,SLC25A30_(Stickleback),N/A		5_prime_UTR_variant	MODIFIER	ENSDLAG00005024406,SLC25A30_(Stickleback),N/A		upstream_gene_variant	MODIFIER	ENSDLAG00005024406,SLC25A30_(Stickleback),N/A
CAJNNU010000001.1:7351439	CAJNNU010000001.1:7351439-7351728	CAJNNU010000001.1	7351439	7351728	289	<DEL>	0.189873	0.1899	MODIFIER	intergenic_region	MODIFIER	ENSDLAG00005024406,SLC25A30_(Stickleback),N/A	ENSDLAG00005000274,gad1b_(Seabass),glutamate decarboxylase 1b [Source:ZFIN;Acc:ZDB-GENE-030909-3]
CAJNNU010000001.1:7352888	CAJNNU010000001.1:7352888-7353054	CAJNNU010000001.1	7352888	7353054	166	<DEL>	0.0722222	0.07222	MODIFIER	intergenic_region	MODIFIER	ENSDLAG00005024406,SLC25A30_(Stickleback),N/A	ENSDLAG00005000274,gad1b_(Seabass),glutamate decarboxylase 1b [Source:ZFIN;Acc:ZDB-GENE-030909-3]
CAJNNU010000001.1:7353484	CAJNNU010000001.1:7353484-7353543	CAJNNU010000001.1	7353484	7353543	59	<DEL>	0.194118	0.1941	MODIFIER	intergenic_region	MODIFIER	ENSDLAG00005024406,SLC25A30_(Stickleback),N/A	ENSDLAG00005000274,gad1b_(Seabass),glutamate decarboxylase 1b [Source:ZFIN;Acc:ZDB-GENE-030909-3]
CAJNNU010000001.1:7372131	CAJNNU010000001.1:7372131-7372250	CAJNNU010000001.1	7372131	7372250	119	<DEL>	0.168605	0.1686	MODIFIER	upstream_gene_variant	MODIFIER	ENSDLAG00005000274,gad1b_(Seabass),glutamate decarboxylase 1b [Source:ZFIN;Acc:ZDB-GENE-030909-3]		intron_variant	MODIFIER	ENSDLAG00005000274,gad1b_(Seabass),glutamate decarboxylase 1b [Source:ZFIN;Acc:ZDB-GENE-030909-3]
CAJNNU010000001.1:7373574	CAJNNU010000001.1:7373574-7373792	CAJNNU010000001.1	7373574	7373792	218	<DEL>	0.0224719	0.02247	MODIFIER	intron_variant	MODIFIER	ENSDLAG00005000274,gad1b_(Seabass),glutamate decarboxylase 1b [Source:ZFIN;Acc:ZDB-GENE-030909-3]
CAJNNU010000001.1:7391602	CAJNNU010000001.1:7391602-7391723	CAJNNU010000001.1	7391602	7391723	121	<DEL>	0.0977011	0.0977	MODIFIER	intron_variant	MODIFIER	ENSDLAG00005000858,gorasp2_(Stickleback),N/A		downstream_gene_variant	MODIFIER	ENSDLAG00005000908,tlk1b_(Seabass),tousled-like kinase 1b [Source:NCBI gene;Acc:326734]
CAJNNU010000001.1:7399069	CAJNNU010000001.1:7399069-7399134	CAJNNU010000001.1	7399069	7399134	65	<DEL>	0.4	0.4	MODIFIER	downstream_gene_variant	MODIFIER	ENSDLAG00005000908,tlk1b_(Seabass),tousled-like kinase 1b [Source:NCBI gene;Acc:326734]		intron_variant	MODIFIER	ENSDLAG00005000908,tlk1b_(Seabass),tousled-like kinase 1b [Source:NCBI gene;Acc:326734]
CAJNNU010000001.1:7430645	CAJNNU010000001.1:7430645-7430759	CAJNNU010000001.1	7430645	7430759	114	<DEL>	0.125	0.125	MODIFIER	upstream_gene_variant	MODIFIER	ENSDLAG00005001376,myo7bb_(Stickleback),N/A		intergenic_region	MODIFIER	ENSDLAG00005001376,myo7bb_(Stickleback),N/A	ENSDLAG00005003213,dis3l2_(Stickleback),N/A	downstream_gene_variant	MODIFIER	ENSDLAG00005003213,dis3l2_(Stickleback),N/A
CAJNNU010000001.1:7455691	CAJNNU010000001.1:7455691-7456070	CAJNNU010000001.1	7455691	7456070	379	<DEL>	0.0898876	0.08989	MODIFIER	intron_variant	MODIFIER	ENSDLAG00005005333,gpr158b_(Stickleback),N/A
CAJNNU010000001.1:7471270	CAJNNU010000001.1:7471270-7471403	CAJNNU010000001.1	7471270	7471403	133	<DEL>	0.0747126	0.07471	MODIFIER	intron_variant	MODIFIER	ENSDLAG00005005333,gpr158b_(Stickleback),N/A
CAJNNU010000001.1:7530692	CAJNNU010000001.1:7530692-7530750	CAJNNU010000001.1	7530692	7530750	58	<DEL>	0.0952381	0.09524	MODIFIER	intron_variant	MODIFIER	ENSDLAG00005005439,APBB1IP_(Seabass),amyloid beta precursor protein binding family B member 1 interacting protein [Source:HGNC Symbol;Acc:HGNC:17379]
CAJNNU010000001.1:7530895	CAJNNU010000001.1:7530895-7531179	CAJNNU010000001.1	7530895	7531179	284	<DEL>	0.102273	0.1023	MODIFIER	intron_variant	MODIFIER	ENSDLAG00005005439,APBB1IP_(Seabass),amyloid beta precursor protein binding family B member 1 interacting protein [Source:HGNC Symbol;Acc:HGNC:17379]
CAJNNU010000001.1:7532774	CAJNNU010000001.1:7532774-7532876	CAJNNU010000001.1	7532774	7532876	102	<DEL>	0.398734	0.3987	MODIFIER	intron_variant	MODIFIER	ENSDLAG00005005439,APBB1IP_(Seabass),amyloid beta precursor protein binding family B member 1 interacting protein [Source:HGNC Symbol;Acc:HGNC:17379]
CAJNNU010000001.1:7612684	CAJNNU010000001.1:7612684-7612936	CAJNNU010000001.1	7612684	7612936	252	<DEL>	0.305882	0.3059	MODIFIER	intron_variant	MODIFIER	ENSDLAG00005007524,mpp7b_(Zebrafish),N/A
CAJNNU010000001.1:7635959	CAJNNU010000001.1:7635959-7636026	CAJNNU010000001.1	7635959	7636026	67	<DEL>	0.262195	0.2622	MODIFIER	intron_variant	MODIFIER	ENSDLAG00005008485,WAC_(Stickleback),N/A
CAJNNU010000001.1:7684772	CAJNNU010000001.1:7684772-7684926	CAJNNU010000001.1	7684772	7684926	154	<DEL>	0.215116	0.2151	MODIFIER	intergenic_region	MODIFIER	ENSDLAG00005008485,WAC_(Stickleback),N/A	ENSDLAG00005008497,CABZ01063651.1_(Zebrafish),N/A
CAJNNU010000001.1:7686302	CAJNNU010000001.1:7686302-7686425	CAJNNU010000001.1	7686302	7686425	123	<DEL>	0.0852273	0.08523	MODIFIER	intergenic_region	MODIFIER	ENSDLAG00005008485,WAC_(Stickleback),N/A	ENSDLAG00005008497,CABZ01063651.1_(Zebrafish),N/A
CAJNNU010000001.1:7686808	CAJNNU010000001.1:7686808-7687019	CAJNNU010000001.1	7686808	7687019	211	<DEL>	0.0170455	0.01705	MODIFIER	intergenic_region	MODIFIER	ENSDLAG00005008485,WAC_(Stickleback),N/A	ENSDLAG00005008497,CABZ01063651.1_(Zebrafish),N/A
CAJNNU010000001.1:7696936	CAJNNU010000001.1:7696936-7697102	CAJNNU010000001.1	7696936	7697102	166	<DEL>	0.78481	0.2152	MODIFIER	intergenic_region	MODIFIER	ENSDLAG00005008485,WAC_(Stickleback),N/A	ENSDLAG00005008497,CABZ01063651.1_(Zebrafish),N/A
CAJNNU010000001.1:7786343	CAJNNU010000001.1:7786343-7786417	CAJNNU010000001.1	7786343	7786417	74	<DEL>	0.0555556	0.05556	MODIFIER	intergenic_region	MODIFIER	ENSDLAG00005008497,CABZ01063651.1_(Zebrafish),N/A	ENSDLAG00005008531,tnk2b_(Seabass),tyrosine kinase
CAJNNU010000001.1:7799956	CAJNNU010000001.1:7799956-7800315	CAJNNU010000001.1	7799956	7800315	359	<DEL>	0.0277778	0.02778	MODIFIER	intergenic_region	MODIFIER	ENSDLAG00005008497,CABZ01063651.1_(Zebrafish),N/A	ENSDLAG00005008531,tnk2b_(Seabass),tyrosine kinase
CAJNNU010000001.1:7817628	CAJNNU010000001.1:7817628-7817697	CAJNNU010000001.1	7817628	7817697	69	<DEL>	0.045977	0.04598	MODIFIER	intergenic_region	MODIFIER	ENSDLAG00005008497,CABZ01063651.1_(Zebrafish),N/A	ENSDLAG00005008531,tnk2b_(Seabass),tyrosine kinase
CAJNNU010000001.1:7822878	CAJNNU010000001.1:7822878-7822944	CAJNNU010000001.1	7822878	7822944	66	<DEL>	0.0166667	0.01667	MODIFIER	intergenic_region	MODIFIER	ENSDLAG00005008497,CABZ01063651.1_(Zebrafish),N/A	ENSDLAG00005008531,tnk2b_(Seabass),tyrosine kinase
CAJNNU010000001.1:7826779	CAJNNU010000001.1:7826779-7831725	CAJNNU010000001.1	7826779	7831725	4946	<DEL>	0.348837	0.3488	MODIFIER	intergenic_region	MODIFIER	ENSDLAG00005008497,CABZ01063651.1_(Zebrafish),N/A	ENSDLAG00005008531,tnk2b_(Seabass),tyrosine kinase
CAJNNU010000001.1:7838278	CAJNNU010000001.1:7838278-7838461	CAJNNU010000001.1	7838278	7838461	183	<DEL>	0.0393258	0.03933	MODIFIER	intergenic_region	MODIFIER	ENSDLAG00005008497,CABZ01063651.1_(Zebrafish),N/A	ENSDLAG00005008531,tnk2b_(Seabass),tyrosine kinase
CAJNNU010000001.1:7896061	CAJNNU010000001.1:7896061-7896262	CAJNNU010000001.1	7896061	7896262	201	<DEL>	0.0411765	0.04118	MODIFIER	intron_variant	MODIFIER	ENSDLAG00005008531,tnk2b_(Seabass),tyrosine kinase
CAJNNU010000001.1:8004933	CAJNNU010000001.1:8004933-8005088	CAJNNU010000001.1	8004933	8005088	155	<DEL>	0.0511364	0.05114	MODIFIER	intron_variant	MODIFIER	ENSDLAG00005027142,si:ch211-188c16.1_(Zebrafish),N/A
CAJNNU010000001.1:8048285	CAJNNU010000001.1:8048285-8048362	CAJNNU010000001.1	8048285	8048362	77	<DEL>	0.252874	0.2529	MODIFIER	intron_variant	MODIFIER	ENSDLAG00005009624,C8B_(Seabass),complement C8 beta chain [Source:HGNC Symbol;Acc:HGNC:1353]
CAJNNU010000001.1:8132902	CAJNNU010000001.1:8132902-8132955	CAJNNU010000001.1	8132902	8132955	53	<DEL>	0.0280899	0.02809	MODIFIER	intron_variant	MODIFIER	ENSDLAG00005009898,SUCO_(Stickleback),N/A
CAJNNU010000001.1:8167718	CAJNNU010000001.1:8167718-8167787	CAJNNU010000001.1	8167718	8167787	69	<DEL>	0.191011	0.191	MODIFIER	intron_variant	MODIFIER	ENSDLAG00005009996,DNM3_(Stickleback),N/A
CAJNNU010000001.1:8215994	CAJNNU010000001.1:8215994-8216165	CAJNNU010000001.1	8215994	8216165	171	<DEL>	0.0170455	0.01705	LOW	splice_region_variant	LOW	ENSDLAG00005002762,angptl1b_(Stickleback),N/A		3_prime_UTR_variant	MODIFIER	ENSDLAG00005002762,angptl1b_(Stickleback),N/A		downstream_gene_variant	MODIFIER	ENSDLAG00005002762,angptl1b_(Stickleback),N/A		non_coding_transcript_variant	MODIFIER	ENSDLAG00005002762,angptl1b_(Stickleback),N/A		upstream_gene_variant	MODIFIER	ENSDLAG00005030998,TADA1_(Stickleback),N/A		intergenic_region	MODIFIER	ENSDLAG00005030998,TADA1_(Stickleback),N/A	ENSDLAG00005002762,angptl1b_(Stickleback),N/A
CAJNNU010000001.1:8226596	CAJNNU010000001.1:8226596-8227008	CAJNNU010000001.1	8226596	8227008	412	<DEL>	0.0517241	0.05172	MODIFIER	intron_variant	MODIFIER	ENSDLAG00005002762,angptl1b_(Stickleback),N/A		upstream_gene_variant	MODIFIER	ENSDLAG00005013779,si:ch1073-82l19.1_(Stickleback),N/A
CAJNNU010000001.1:8240005	CAJNNU010000001.1:8240005-8240069	CAJNNU010000001.1	8240005	8240069	64	<DEL>	0.192771	0.1928	MODIFIER	downstream_gene_variant	MODIFIER	ENSDLAG00005013779,si:ch1073-82l19.1_(Stickleback),N/A		intergenic_region	MODIFIER	ENSDLAG00005013779,si:ch1073-82l19.1_(Stickleback),N/A	ENSDLAG00005014072,LRRC52_(Human),N/A
CAJNNU010000001.1:8245342	CAJNNU010000001.1:8245342-8245425	CAJNNU010000001.1	8245342	8245425	83	<DEL>	0.0898876	0.08989	MODIFIER	intergenic_region	MODIFIER	ENSDLAG00005013779,si:ch1073-82l19.1_(Stickleback),N/A	ENSDLAG00005014072,LRRC52_(Human),N/A	downstream_gene_variant	MODIFIER	ENSDLAG00005014072,LRRC52_(Human),N/A		upstream_gene_variant	MODIFIER	ENSDLAG00005014082,mgst3a_(Stickleback),N/A
CAJNNU010000001.1:8258492	CAJNNU010000001.1:8258492-8258565	CAJNNU010000001.1	8258492	8258565	73	<DEL>	0.231707	0.2317	HIGH	downstream_gene_variant	MODIFIER	ENSDLAG00005014082,mgst3a_(Stickleback),N/A		splice_donor_variant&splice_region_variant&intron_variant	HIGH	ENSDLAG00005014092,si:ch73-344o19.1_(Seabass),si:ch73-344o19.1 [Source:ZFIN;Acc:ZDB-GENE-081104-282]		5_prime_UTR_variant	MODIFIER	ENSDLAG00005014104,IPO13_(Stickleback),N/A		upstream_gene_variant	MODIFIER	ENSDLAG00005014104,IPO13_(Stickleback),N/A
CAJNNU010000001.1:8351377	CAJNNU010000001.1:8351377-8351554	CAJNNU010000001.1	8351377	8351554	177	<DEL>	0.0284091	0.02841	MODIFIER	5_prime_UTR_variant	MODIFIER	ENSDLAG00005015262,PGM1_(Stickleback),N/A		upstream_gene_variant	MODIFIER	ENSDLAG00005015262,PGM1_(Stickleback),N/A
CAJNNU010000001.1:8366329	CAJNNU010000001.1:8366329-8366581	CAJNNU010000001.1	8366329	8366581	252	<DEL>	0.482353	0.4824	MODIFIER	intron_variant	MODIFIER	ENSDLAG00005015541,KANK4_(Human),N/A
CAJNNU010000001.1:8374937	CAJNNU010000001.1:8374937-8375233	CAJNNU010000001.1	8374937	8375233	296	<DEL>	0.0168539	0.01685	MODIFIER	intron_variant	MODIFIER	ENSDLAG00005015541,KANK4_(Human),N/A		downstream_gene_variant	MODIFIER	ENSDLAG00005015591,LRP8_(Stickleback),N/A
CAJNNU010000001.1:8385687	CAJNNU010000001.1:8385687-8385761	CAJNNU010000001.1	8385687	8385761	74	<DEL>	0.138889	0.1389	MODIFIER	downstream_gene_variant	MODIFIER	ENSDLAG00005015591,LRP8_(Stickleback),N/A		intron_variant	MODIFIER	ENSDLAG00005015591,LRP8_(Stickleback),N/A
CAJNNU010000001.1:8483006	CAJNNU010000001.1:8483006-8483181	CAJNNU010000001.1	8483006	8483181	175	<DEL>	0.20122	0.2012	MODIFIER	intergenic_region	MODIFIER	ENSDLAG00005017575,SHISAL2A_(Human),N/A	ENSDLAG00005017586,slc1a7a_(Seabass),solute carrier family 1 member 7a [Source:ZFIN;Acc:ZDB-GENE-061009-24]
CAJNNU010000001.1:8486611	CAJNNU010000001.1:8486611-8486713	CAJNNU010000001.1	8486611	8486713	102	<DEL>	0.138889	0.1389	MODIFIER	intergenic_region	MODIFIER	ENSDLAG00005017575,SHISAL2A_(Human),N/A	ENSDLAG00005017586,slc1a7a_(Seabass),solute carrier family 1 member 7a [Source:ZFIN;Acc:ZDB-GENE-061009-24]	upstream_gene_variant	MODIFIER	ENSDLAG00005017586,slc1a7a_(Seabass),solute carrier family 1 member 7a [Source:ZFIN;Acc:ZDB-GENE-061009-24]
CAJNNU010000001.1:8495038	CAJNNU010000001.1:8495038-8495202	CAJNNU010000001.1	8495038	8495202	164	<DEL>	0.372093	0.3721	MODIFIER	intron_variant	MODIFIER	ENSDLAG00005017586,slc1a7a_(Seabass),solute carrier family 1 member 7a [Source:ZFIN;Acc:ZDB-GENE-061009-24]
CAJNNU010000001.1:8499337	CAJNNU010000001.1:8499337-8499513	CAJNNU010000001.1	8499337	8499513	176	<DEL>	0.377907	0.3779	MODIFIER	intron_variant	MODIFIER	ENSDLAG00005017586,slc1a7a_(Seabass),solute carrier family 1 member 7a [Source:ZFIN;Acc:ZDB-GENE-061009-24]
CAJNNU010000001.1:8515285	CAJNNU010000001.1:8515285-8515398	CAJNNU010000001.1	8515285	8515398	113	<DEL>	0.0930233	0.09302	MODIFIER	intron_variant	MODIFIER	ENSDLAG00005017586,slc1a7a_(Seabass),solute carrier family 1 member 7a [Source:ZFIN;Acc:ZDB-GENE-061009-24]		downstream_gene_variant	MODIFIER	ENSDLAG00005017705,scp2a_(Seabass),sterol carrier protein 2a [Source:ZFIN;Acc:ZDB-GENE-040426-1846]
CAJNNU010000001.1:8615614	CAJNNU010000001.1:8615614-8615848	CAJNNU010000001.1	8615614	8615848	234	<DEL>	0.0833333	0.08333	MODIFIER	intergenic_region	MODIFIER	ENSDLAG00005018322,PIK3R3_(Stickleback),N/A	ENSDLAG00005028022,sgip1b_(Stickleback),N/A
CAJNNU010000001.1:8675030	CAJNNU010000001.1:8675030-8675274	CAJNNU010000001.1	8675030	8675274	244	<DEL>	0.0277778	0.02778	MODIFIER	downstream_gene_variant	MODIFIER	ENSDLAG00005028109,hsd17b7_(Stickleback),N/A		5_prime_UTR_variant	MODIFIER	ENSDLAG00005029759,serbp1b_(Stickleback),N/A
CAJNNU010000001.1:8703272	CAJNNU010000001.1:8703272-8703825	CAJNNU010000001.1	8703272	8703825	553	<DEL>	0.0568182	0.05682	MODIFIER	intron_variant	MODIFIER	ENSDLAG00005018920,nos1apb_(Seabass),nitric oxide synthase 1 (neuronal) adaptor protein b [Source:ZFIN;Acc:ZDB-GENE-100824-1]
CAJNNU010000001.1:8726719	CAJNNU010000001.1:8726719-8726920	CAJNNU010000001.1	8726719	8726920	201	<DEL>	0.480263	0.4803	MODIFIER	upstream_gene_variant	MODIFIER	ENSDLAG00005033480,rgs5b_(Seabass),regulator of G protein signaling 5b [Source:ZFIN;Acc:ZDB-GENE-050417-359]		intergenic_region	MODIFIER	ENSDLAG00005033480,rgs5b_(Seabass),regulator of G protein signaling 5b [Source:ZFIN;Acc:ZDB-GENE-050417-359]	ENSDLAG00005018965,brinp3b_(Seabass),bone morphogenetic protein/retinoic acid inducible neural-specific 3b [Source:ZFIN;Acc:ZDB-GENE-121022-1]
CAJNNU010000001.1:8750177	CAJNNU010000001.1:8750177-8750290	CAJNNU010000001.1	8750177	8750290	113	<DEL>	0.155172	0.1552	MODIFIER	intergenic_region	MODIFIER	ENSDLAG00005033480,rgs5b_(Seabass),regulator of G protein signaling 5b [Source:ZFIN;Acc:ZDB-GENE-050417-359]	ENSDLAG00005018965,brinp3b_(Seabass),bone morphogenetic protein/retinoic acid inducible neural-specific 3b [Source:ZFIN;Acc:ZDB-GENE-121022-1]
CAJNNU010000001.1:8791996	CAJNNU010000001.1:8791996-8792112	CAJNNU010000001.1	8791996	8792112	116	<DEL>	0.0872093	0.08721	MODIFIER	intergenic_region	MODIFIER	ENSDLAG00005018965,brinp3b_(Seabass),bone morphogenetic protein/retinoic acid inducible neural-specific 3b [Source:ZFIN;Acc:ZDB-GENE-121022-1]	ENSDLAG00005032244,rgs18_(Seabass),regulator of G protein signaling 18 [Source:ZFIN;Acc:ZDB-GENE-061013-722]
CAJNNU010000001.1:8792377	CAJNNU010000001.1:8792377-8792720	CAJNNU010000001.1	8792377	8792720	343	<DEL>	0.170588	0.1706	MODIFIER	intergenic_region	MODIFIER	ENSDLAG00005018965,brinp3b_(Seabass),bone morphogenetic protein/retinoic acid inducible neural-specific 3b [Source:ZFIN;Acc:ZDB-GENE-121022-1]	ENSDLAG00005032244,rgs18_(Seabass),regulator of G protein signaling 18 [Source:ZFIN;Acc:ZDB-GENE-061013-722]
CAJNNU010000001.1:8877893	CAJNNU010000001.1:8877893-8878061	CAJNNU010000001.1	8877893	8878061	168	<DEL>	0.267442	0.2674	MODIFIER	intron_variant	MODIFIER	ENSDLAG00005019028,CDC73_(Seabass),cell division cycle 73 [Source:HGNC Symbol;Acc:HGNC:16783]		upstream_gene_variant	MODIFIER	ENSDLAG00005019076,beta-1,N/A
CAJNNU010000001.1:8963582	CAJNNU010000001.1:8963582-8963661	CAJNNU010000001.1	8963582	8963661	79	<DEL>	0.113095	0.1131	MODIFIER	upstream_gene_variant	MODIFIER	ENSDLAG00005019090,zbtb41_(Stickleback),N/A		intron_variant	MODIFIER	ENSDLAG00005019097,CRB1_(Human),N/A
CAJNNU010000001.1:8969672	CAJNNU010000001.1:8969672-8969757	CAJNNU010000001.1	8969672	8969757	85	<DEL>	0.63125	0.3688	MODIFIER	downstream_gene_variant	MODIFIER	ENSDLAG00005019097,CRB1_(Human),N/A		intergenic_region	MODIFIER	ENSDLAG00005019097,CRB1_(Human),N/A	ENSDLAG00005019107,SENP3_(Human),N/A	downstream_gene_variant	MODIFIER	ENSDLAG00005019107,SENP3_(Human),N/A		upstream_gene_variant	MODIFIER	ENSDLAG00005019115,ahsg2_(Stickleback),N/A
CAJNNU010000001.1:9013652	CAJNNU010000001.1:9013652-9013980	CAJNNU010000001.1	9013652	9013980	328	<DEL>	0.0222222	0.02222	MODIFIER	intron_variant	MODIFIER	ENSDLAG00005019146,TSC22D2_(Human),N/A
CAJNNU010000001.1:9038782	CAJNNU010000001.1:9038782-9038852	CAJNNU010000001.1	9038782	9038852	70	<DEL>	0.240964	0.241	MODIFIER	intron_variant	MODIFIER	ENSDLAG00005000078,NMUR1_(Stickleback),N/A
CAJNNU010000001.1:9055360	CAJNNU010000001.1:9055360-9055468	CAJNNU010000001.1	9055360	9055468	108	<DEL>	0.224138	0.2241	MODIFIER	intergenic_region	MODIFIER	ENSDLAG00005000078,NMUR1_(Stickleback),N/A	ENSDLAG00005000091,ephb3a_(Seabass),eph receptor B3a [Source:NCBI gene;Acc:30313]
CAJNNU010000001.1:9078678	CAJNNU010000001.1:9078678-9078734	CAJNNU010000001.1	9078678	9078734	56	<DEL>	0.0168539	0.01685	MODIFIER	intron_variant	MODIFIER	ENSDLAG00005000091,ephb3a_(Seabass),eph receptor B3a [Source:NCBI gene;Acc:30313]
CAJNNU010000001.1:9117304	CAJNNU010000001.1:9117304-9117387	CAJNNU010000001.1	9117304	9117387	83	<DEL>	0.23494	0.2349	MODIFIER	downstream_gene_variant	MODIFIER	ENSDLAG00005000156,si:ch211-38m6.6_(Seabass),si:ch211-38m6.6 [Source:ZFIN;Acc:ZDB-GENE-070705-179]		intron_variant	MODIFIER	ENSDLAG00005000156,si:ch211-38m6.6_(Seabass),si:ch211-38m6.6 [Source:ZFIN;Acc:ZDB-GENE-070705-179]
CAJNNU010000001.1:9246066	CAJNNU010000001.1:9246066-9246216	CAJNNU010000001.1	9246066	9246216	150	<DEL>	0.522989	0.477	MODIFIER	downstream_gene_variant	MODIFIER	ENSDLAG00005000865,SNX16_(Human),N/A		intergenic_region	MODIFIER	ENSDLAG00005000865,SNX16_(Human),N/A	ENSDLAG00005000869,asip2b_(Seabass),agouti signaling protein
CAJNNU010000001.1:9252386	CAJNNU010000001.1:9252386-9252448	CAJNNU010000001.1	9252386	9252448	62	<DEL>	0.493902	0.4939	MODIFIER	intergenic_region	MODIFIER	ENSDLAG00005000865,SNX16_(Human),N/A	ENSDLAG00005000869,asip2b_(Seabass),agouti signaling protein	upstream_gene_variant	MODIFIER	ENSDLAG00005000869,asip2b_(Seabass),agouti signaling protein
CAJNNU010000001.1:9267821	CAJNNU010000001.1:9267821-9267895	CAJNNU010000001.1	9267821	9267895	74	<DEL>	0.0611111	0.06111	MODIFIER	intron_variant	MODIFIER	ENSDLAG00005000869,asip2b_(Seabass),agouti signaling protein		upstream_gene_variant	MODIFIER	ENSDLAG00005000890,ATP6V0D2_(Human),N/A
CAJNNU010000001.1:9303305	CAJNNU010000001.1:9303305-9304291	CAJNNU010000001.1	9303305	9304291	986	<DEL>	0.0666667	0.06667	MODIFIER	intron_variant	MODIFIER	ENSDLAG00005026586,si:dkeyp-106c3.1_(Zebrafish),N/A		upstream_gene_variant	MODIFIER	ENSDLAG00005029219,zgc:153115_(Seabass),zgc:153115 [Source:ZFIN;Acc:ZDB-GENE-061013-418]
CAJNNU010000001.1:9308153	CAJNNU010000001.1:9308153-9308205	CAJNNU010000001.1	9308153	9308205	52	<DEL>	0.111111	0.1111	MODIFIER	upstream_gene_variant	MODIFIER	ENSDLAG00005026586,si:dkeyp-106c3.1_(Zebrafish),N/A		5_prime_UTR_variant	MODIFIER	ENSDLAG00005029219,zgc:153115_(Seabass),zgc:153115 [Source:ZFIN;Acc:ZDB-GENE-061013-418]
CAJNNU010000001.1:9311649	CAJNNU010000001.1:9311649-9311763	CAJNNU010000001.1	9311649	9311763	114	<DEL>	0.144444	0.1444	MODIFIER	downstream_gene_variant	MODIFIER	ENSDLAG00005000952,si:ch211-13f8.2_(Seabass),si:ch211-13f8.2 [Source:ZFIN;Acc:ZDB-GENE-070705-32]		upstream_gene_variant	MODIFIER	ENSDLAG00005026586,si:dkeyp-106c3.1_(Zebrafish),N/A		intron_variant	MODIFIER	ENSDLAG00005029219,zgc:153115_(Seabass),zgc:153115 [Source:ZFIN;Acc:ZDB-GENE-061013-418]
CAJNNU010000001.1:9343770	CAJNNU010000001.1:9343770-9343891	CAJNNU010000001.1	9343770	9343891	121	<DEL>	0.323864	0.3239	MODIFIER	upstream_gene_variant	MODIFIER	ENSDLAG00005001170,imp3_(Seabass),IMP U3 small nucleolar ribonucleoprotein 3 [Source:ZFIN;Acc:ZDB-GENE-040426-1062]		intron_variant	MODIFIER	ENSDLAG00005001173,slc35a3b_(Seabass),solute carrier family 35 member A3b [Source:ZFIN;Acc:ZDB-GENE-050417-460]
CAJNNU010000001.1:9346102	CAJNNU010000001.1:9346102-9346587	CAJNNU010000001.1	9346102	9346587	485	<DEL>	0.388889	0.3889	MODIFIER	upstream_gene_variant	MODIFIER	ENSDLAG00005001170,imp3_(Seabass),IMP U3 small nucleolar ribonucleoprotein 3 [Source:ZFIN;Acc:ZDB-GENE-040426-1062]		intron_variant	MODIFIER	ENSDLAG00005001173,slc35a3b_(Seabass),solute carrier family 35 member A3b [Source:ZFIN;Acc:ZDB-GENE-050417-460]
CAJNNU010000001.1:9346600	CAJNNU010000001.1:9346600-9346669	CAJNNU010000001.1	9346600	9346669	69	<DEL>	0.380952	0.381	MODIFIER	intron_variant	MODIFIER	ENSDLAG00005001173,slc35a3b_(Seabass),solute carrier family 35 member A3b [Source:ZFIN;Acc:ZDB-GENE-050417-460]
CAJNNU010000001.1:9348146	CAJNNU010000001.1:9348146-9348284	CAJNNU010000001.1	9348146	9348284	138	<DEL>	0.335294	0.3353	MODIFIER	upstream_gene_variant	MODIFIER	ENSDLAG00005001173,slc35a3b_(Seabass),solute carrier family 35 member A3b [Source:ZFIN;Acc:ZDB-GENE-050417-460]		intron_variant	MODIFIER	ENSDLAG00005001173,slc35a3b_(Seabass),solute carrier family 35 member A3b [Source:ZFIN;Acc:ZDB-GENE-050417-460]
CAJNNU010000001.1:9397936	CAJNNU010000001.1:9397936-9398122	CAJNNU010000001.1	9397936	9398122	186	<DEL>	0.764368	0.2356	MODIFIER	intergenic_region	MODIFIER	ENSDLAG00005028997,bcl6ab_(Seabass),BCL6A transcription repressor b [Source:ZFIN;Acc:ZDB-GENE-030131-7523]	ENSDLAG00005034946,CU694317.1_(Zebrafish),N/A	upstream_gene_variant	MODIFIER	ENSDLAG00005034946,CU694317.1_(Zebrafish),N/A
CAJNNU010000001.1:9425699	CAJNNU010000001.1:9425699-9425932	CAJNNU010000001.1	9425699	9425932	233	<DEL>	0.0852273	0.08523	MODIFIER	upstream_gene_variant	MODIFIER	ENSDLAG00005001201,HES1_(Stickleback),N/A		intergenic_region	MODIFIER	ENSDLAG00005001201,HES1_(Stickleback),N/A	ENSDLAG00005001354,ATP13A3_(Stickleback),N/A
CAJNNU010000001.1:9441599	CAJNNU010000001.1:9441599-9442040	CAJNNU010000001.1	9441599	9442040	441	<DEL>	0.831395	0.1686	HIGH	exon_loss_variant&splice_acceptor_variant&splice_donor_variant&splice_region_variant&intron_variant	HIGH	ENSDLAG00005001354,ATP13A3_(Stickleback),N/A		intron_variant	MODIFIER	ENSDLAG00005001354,ATP13A3_(Stickleback),N/A
CAJNNU010000001.1:9457988	CAJNNU010000001.1:9457988-9458140	CAJNNU010000001.1	9457988	9458140	152	<DEL>	0.176471	0.1765	HIGH	frameshift_variant&splice_donor_variant&splice_region_variant&intron_variant	HIGH	ENSDLAG00005002748,N/A,N/A		upstream_gene_variant	MODIFIER	ENSDLAG00005002877,gk5_(Stickleback),N/A
CAJNNU010000001.1:9467165	CAJNNU010000001.1:9467165-9467255	CAJNNU010000001.1	9467165	9467255	90	<DEL>	0.638554	0.3614	MODIFIER	downstream_gene_variant	MODIFIER	ENSDLAG00005002877,gk5_(Stickleback),N/A		intron_variant	MODIFIER	ENSDLAG00005002877,gk5_(Stickleback),N/A		upstream_gene_variant	MODIFIER	ENSDLAG00005032397,atp1b3a_(Seabass),ATPase Na+/K+ transporting subunit beta 3a [Source:ZFIN;Acc:ZDB-GENE-990415-167]
CAJNNU010000001.1:9549043	CAJNNU010000001.1:9549043-9549096	CAJNNU010000001.1	9549043	9549096	53	<DEL>	0.0872093	0.08721	MODIFIER	downstream_gene_variant	MODIFIER	ENSDLAG00005004071,N/A,N/A		intron_variant	MODIFIER	ENSDLAG00005004074,cldn18_(Seabass),claudin 18 [Source:ZFIN;Acc:ZDB-GENE-130530-867]		downstream_gene_variant	MODIFIER	ENSDLAG00005004087,selenof_(Seabass),selenoprotein F [Source:NCBI gene;Acc:352923]
CAJNNU010000001.1:9563974	CAJNNU010000001.1:9563974-9564123	CAJNNU010000001.1	9563974	9564123	149	<DEL>	0.0738636	0.07386	MODIFIER	intron_variant	MODIFIER	ENSDLAG00005004090,hs2st1a_(Seabass),heparan sulfate 2-O-sulfotransferase 1a [Source:ZFIN;Acc:ZDB-GENE-070112-2312]
CAJNNU010000001.1:9590926	CAJNNU010000001.1:9590926-9591027	CAJNNU010000001.1	9590926	9591027	101	<DEL>	0.0561798	0.05618	MODIFIER	upstream_gene_variant	MODIFIER	ENSDLAG00005004255,pkn2_(Seabass),protein kinase N2 [Source:ZFIN;Acc:ZDB-GENE-061207-42]		intron_variant	MODIFIER	ENSDLAG00005004255,pkn2_(Seabass),protein kinase N2 [Source:ZFIN;Acc:ZDB-GENE-061207-42]		downstream_gene_variant	MODIFIER	ENSDLAG00005008170,gtf2b_(Seabass),general transcription factor IIB [Source:ZFIN;Acc:ZDB-GENE-030131-3544]
CAJNNU010000001.1:9623058	CAJNNU010000001.1:9623058-9623112	CAJNNU010000001.1	9623058	9623112	54	<DEL>	0.566265	0.4337	MODIFIER	5_prime_UTR_variant	MODIFIER	ENSDLAG00005008170,gtf2b_(Seabass),general transcription factor IIB [Source:ZFIN;Acc:ZDB-GENE-030131-3544]		upstream_gene_variant	MODIFIER	ENSDLAG00005008170,gtf2b_(Seabass),general transcription factor IIB [Source:ZFIN;Acc:ZDB-GENE-030131-3544]		upstream_gene_variant	MODIFIER	ENSDLAG00005034065,N/A,N/A
CAJNNU010000001.1:9624119	CAJNNU010000001.1:9624119-9624220	CAJNNU010000001.1	9624119	9624220	101	<DEL>	0.255556	0.2556	MODERATE	conservative_inframe_deletion	MODERATE	ENSDLAG00005008170,gtf2b_(Seabass),general transcription factor IIB [Source:ZFIN;Acc:ZDB-GENE-030131-3544]		upstream_gene_variant	MODIFIER	ENSDLAG00005008170,gtf2b_(Seabass),general transcription factor IIB [Source:ZFIN;Acc:ZDB-GENE-030131-3544]		upstream_gene_variant	MODIFIER	ENSDLAG00005034065,N/A,N/A
CAJNNU010000001.1:9713139	CAJNNU010000001.1:9713139-9713366	CAJNNU010000001.1	9713139	9713366	227	<DEL>	0.0955056	0.09551	MODIFIER	upstream_gene_variant	MODIFIER	ENSDLAG00005008544,mtf2_(Seabass),metal response element binding transcription factor 2 [Source:ZFIN;Acc:ZDB-GENE-060512-94]		intron_variant	MODIFIER	ENSDLAG00005028677,dipk1aa_(Seabass),divergent protein kinase domain 1Aa [Source:NCBI gene;Acc:678606]
CAJNNU010000001.1:9730591	CAJNNU010000001.1:9730591-9730716	CAJNNU010000001.1	9730591	9730716	125	<DEL>	0.0965909	0.09659	MODIFIER	intron_variant	MODIFIER	ENSDLAG00005008680,ccdc18_(Seabass),coiled-coil domain containing 18 [Source:ZFIN;Acc:ZDB-GENE-030131-5414]
CAJNNU010000001.1:9792279	CAJNNU010000001.1:9792279-9792414	CAJNNU010000001.1	9792279	9792414	135	<DEL>	0.0517241	0.05172	MODIFIER	intergenic_region	MODIFIER	ENSDLAG00005009657,wls_(Seabass),Wnt ligand secretion mediator [Source:ZFIN;Acc:ZDB-GENE-040426-2161]	ENSDLAG00005026389,gng12a_(Seabass),guanine nucleotide binding protein (G protein)
CAJNNU010000001.1:9828889	CAJNNU010000001.1:9828889-9829109	CAJNNU010000001.1	9828889	9829109	220	<DEL>	0.0168539	0.01685	MODIFIER	upstream_gene_variant	MODIFIER	ENSDLAG00005009801,N/A,N/A		intergenic_region	MODIFIER	ENSDLAG00005028099,gadd45aa_(Seabass),growth arrest and DNA-damage-inducible	ENSDLAG00005009801,N/A,N/A
CAJNNU010000001.1:9830566	CAJNNU010000001.1:9830566-9830665	CAJNNU010000001.1	9830566	9830665	99	<DEL>	0.0681818	0.06818	MODIFIER	intron_variant	MODIFIER	ENSDLAG00005009801,N/A,N/A
CAJNNU010000001.1:9834575	CAJNNU010000001.1:9834575-9834748	CAJNNU010000001.1	9834575	9834748	173	<DEL>	0.432927	0.4329	HIGH	exon_loss_variant&splice_acceptor_variant&splice_donor_variant&splice_region_variant&intron_variant	HIGH	ENSDLAG00005009801,N/A,N/A
CAJNNU010000001.1:9853370	CAJNNU010000001.1:9853370-9853450	CAJNNU010000001.1	9853370	9853450	80	<DEL>	0.102273	0.1023	MODIFIER	intergenic_region	MODIFIER	ENSDLAG00005009801,N/A,N/A	ENSDLAG00005009876,dmbx1a_(Seabass),diencephalon/mesencephalon homeobox 1a [Source:NCBI gene;Acc:142987]
CAJNNU010000001.1:9857503	CAJNNU010000001.1:9857503-9858462	CAJNNU010000001.1	9857503	9858462	959	<DEL>	0.0337079	0.03371	MODIFIER	intergenic_region	MODIFIER	ENSDLAG00005009801,N/A,N/A	ENSDLAG00005009876,dmbx1a_(Seabass),diencephalon/mesencephalon homeobox 1a [Source:NCBI gene;Acc:142987]
CAJNNU010000001.1:9914270	CAJNNU010000001.1:9914270-9914588	CAJNNU010000001.1	9914270	9914588	318	<DEL>	0.0388889	0.03889	MODIFIER	upstream_gene_variant	MODIFIER	ENSDLAG00005009902,pif1_(Seabass),PIF1 5'-to-3' DNA helicase homolog (S. cerevisiae) [Source:NCBI gene;Acc:326729]		intergenic_region	MODIFIER	ENSDLAG00005009902,pif1_(Seabass),PIF1 5'-to-3' DNA helicase homolog (S. cerevisiae) [Source:NCBI gene;Acc:326729]	ENSDLAG00005010077,ptger4c_(Seabass),prostaglandin E receptor 4 (subtype EP4) c [Source:ZFIN;Acc:ZDB-GENE-070705-128]
CAJNNU010000001.1:9949925	CAJNNU010000001.1:9949925-9950164	CAJNNU010000001.1	9949925	9950164	239	<DEL>	0.0168539	0.01685	MODIFIER	intron_variant	MODIFIER	ENSDLAG00005028756,ARTN_(Human),N/A
CAJNNU010000001.1:10016359	CAJNNU010000001.1:10016359-10016529	CAJNNU010000001.1	10016359	10016529	170	<DEL>	0.534483	0.4655	MODIFIER	3_prime_UTR_variant	MODIFIER	ENSDLAG00005010197,kdm4ab_(Seabass),lysine (K)-specific demethylase 4A		intron_variant	MODIFIER	ENSDLAG00005010197,kdm4ab_(Seabass),lysine (K)-specific demethylase 4A
CAJNNU010000001.1:10173505	CAJNNU010000001.1:10173505-10173723	CAJNNU010000001.1	10173505	10173723	218	<DEL>	0.333333	0.3333	MODIFIER	upstream_gene_variant	MODIFIER	ENSDLAG00005010612,kcnn1a_(Seabass),potassium intermediate/small conductance calcium-activated channel		intergenic_region	MODIFIER	ENSDLAG00005010612,kcnn1a_(Seabass),potassium intermediate/small conductance calcium-activated channel	ENSDLAG00005010672,N/A,N/A
CAJNNU010000001.1:10176642	CAJNNU010000001.1:10176642-10177265	CAJNNU010000001.1	10176642	10177265	623	<DEL>	0.0511364	0.05114	MODIFIER	upstream_gene_variant	MODIFIER	ENSDLAG00005010612,kcnn1a_(Seabass),potassium intermediate/small conductance calcium-activated channel		intergenic_region	MODIFIER	ENSDLAG00005010612,kcnn1a_(Seabass),potassium intermediate/small conductance calcium-activated channel	ENSDLAG00005010672,N/A,N/A
CAJNNU010000001.1:10200538	CAJNNU010000001.1:10200538-10200645	CAJNNU010000001.1	10200538	10200645	107	<DEL>	0.217647	0.2176	MODIFIER	upstream_gene_variant	MODIFIER	ENSDLAG00005010672,N/A,N/A		intergenic_region	MODIFIER	ENSDLAG00005010672,N/A,N/A	ENSDLAG00005010678,si:rp71-39b20.4_(Seabass),si:rp71-39b20.4 [Source:ZFIN;Acc:ZDB-GENE-070912-704]	downstream_gene_variant	MODIFIER	ENSDLAG00005010678,si:rp71-39b20.4_(Seabass),si:rp71-39b20.4 [Source:ZFIN;Acc:ZDB-GENE-070912-704]
CAJNNU010000001.1:10254430	CAJNNU010000001.1:10254430-10254698	CAJNNU010000001.1	10254430	10254698	268	<DEL>	0.159091	0.1591	MODIFIER	upstream_gene_variant	MODIFIER	ENSDLAG00005003495,rps15_(Stickleback),N/A		intron_variant	MODIFIER	ENSDLAG00005011937,N/A,N/A
CAJNNU010000001.1:10282285	CAJNNU010000001.1:10282285-10282364	CAJNNU010000001.1	10282285	10282364	79	<DEL>	0.298851	0.2989	MODIFIER	intron_variant	MODIFIER	ENSDLAG00005011972,crtc1a_(Seabass),CREB regulated transcription coactivator 1a [Source:ZFIN;Acc:ZDB-GENE-061027-225]
CAJNNU010000001.1:10293121	CAJNNU010000001.1:10293121-10293200	CAJNNU010000001.1	10293121	10293200	79	<DEL>	0.176136	0.1761	MODIFIER	upstream_gene_variant	MODIFIER	ENSDLAG00005011972,crtc1a_(Seabass),CREB regulated transcription coactivator 1a [Source:ZFIN;Acc:ZDB-GENE-061027-225]		intergenic_region	MODIFIER	ENSDLAG00005011972,crtc1a_(Seabass),CREB regulated transcription coactivator 1a [Source:ZFIN;Acc:ZDB-GENE-061027-225]	ENSDLAG00005002544,GDF15_(Human),N/A
CAJNNU010000001.1:10348007	CAJNNU010000001.1:10348007-10348063	CAJNNU010000001.1	10348007	10348063	56	<DEL>	0.0166667	0.01667	MODIFIER	intron_variant	MODIFIER	ENSDLAG00005003340,pik3r2_(Seabass),phosphoinositide-3-kinase
CAJNNU010000001.1:10368145	CAJNNU010000001.1:10368145-10368383	CAJNNU010000001.1	10368145	10368383	238	<DEL>	0.0277778	0.02778	HIGH	splice_acceptor_variant&splice_region_variant&3_prime_UTR_variant&intron_variant	HIGH	ENSDLAG00005003340,pik3r2_(Seabass),phosphoinositide-3-kinase		splice_region_variant	LOW	ENSDLAG00005003340,pik3r2_(Seabass),phosphoinositide-3-kinase		downstream_gene_variant	MODIFIER	ENSDLAG00005003340,pik3r2_(Seabass),phosphoinositide-3-kinase		non_coding_transcript_variant	MODIFIER	ENSDLAG00005003340,pik3r2_(Seabass),phosphoinositide-3-kinase
CAJNNU010000001.1:10509675	CAJNNU010000001.1:10509675-10509776	CAJNNU010000001.1	10509675	10509776	101	<DEL>	0.170455	0.1705	MODIFIER	upstream_gene_variant	MODIFIER	ENSDLAG00005006586,ctxn1_(Zebrafish),N/A		intergenic_region	MODIFIER	ENSDLAG00005006586,ctxn1_(Zebrafish),N/A	ENSDLAG00005031877,TIMM44_(Stickleback),N/A	downstream_gene_variant	MODIFIER	ENSDLAG00005031877,TIMM44_(Stickleback),N/A
CAJNNU010000001.1:10545672	CAJNNU010000001.1:10545672-10545753	CAJNNU010000001.1	10545672	10545753	81	<DEL>	0.435897	0.4359	MODIFIER	intron_variant	MODIFIER	ENSDLAG00005007214,SLC25A36_(Stickleback),N/A
CAJNNU010000001.1:10590749	CAJNNU010000001.1:10590749-10591040	CAJNNU010000001.1	10590749	10591040	291	<DEL>	0.1	0.1	MODIFIER	intron_variant	MODIFIER	ENSDLAG00005007214,SLC25A36_(Stickleback),N/A		intron_variant	MODIFIER	ENSDLAG00005007295,spsb4a_(Stickleback),splA/ryanodine receptor domain and SOCS box containing 4a [Source:ZFIN;Acc:ZDB-GENE-070911-3]
CAJNNU010000001.1:10635629	CAJNNU010000001.1:10635629-10635908	CAJNNU010000001.1	10635629	10635908	279	<DEL>	0.0170455	0.01705	MODIFIER	intergenic_region	MODIFIER	ENSDLAG00005007295,spsb4a_(Stickleback),splA/ryanodine receptor domain and SOCS box containing 4a [Source:ZFIN;Acc:ZDB-GENE-070911-3]	ENSDLAG00005007311,clstn2_(Seabass),calsyntenin 2 [Source:ZFIN;Acc:ZDB-GENE-070911-2]	downstream_gene_variant	MODIFIER	ENSDLAG00005007311,clstn2_(Seabass),calsyntenin 2 [Source:ZFIN;Acc:ZDB-GENE-070911-2]
CAJNNU010000001.1:10708533	CAJNNU010000001.1:10708533-10708859	CAJNNU010000001.1	10708533	10708859	326	<DEL>	0.343023	0.343	MODIFIER	intron_variant	MODIFIER	ENSDLAG00005007311,clstn2_(Seabass),calsyntenin 2 [Source:ZFIN;Acc:ZDB-GENE-070911-2]
CAJNNU010000001.1:10735548	CAJNNU010000001.1:10735548-10735738	CAJNNU010000001.1	10735548	10735738	190	<DEL>	0.116667	0.1167	MODIFIER	intron_variant	MODIFIER	ENSDLAG00005007311,clstn2_(Seabass),calsyntenin 2 [Source:ZFIN;Acc:ZDB-GENE-070911-2]
CAJNNU010000001.1:10741192	CAJNNU010000001.1:10741192-10741548	CAJNNU010000001.1	10741192	10741548	356	<DEL>	0.190476	0.1905	MODIFIER	intron_variant	MODIFIER	ENSDLAG00005007311,clstn2_(Seabass),calsyntenin 2 [Source:ZFIN;Acc:ZDB-GENE-070911-2]
CAJNNU010000001.1:10756142	CAJNNU010000001.1:10756142-10756368	CAJNNU010000001.1	10756142	10756368	226	<DEL>	0.14881	0.1488	MODIFIER	intron_variant	MODIFIER	ENSDLAG00005007311,clstn2_(Seabass),calsyntenin 2 [Source:ZFIN;Acc:ZDB-GENE-070911-2]
CAJNNU010000001.1:10785062	CAJNNU010000001.1:10785062-10785401	CAJNNU010000001.1	10785062	10785401	339	<DEL>	0.528409	0.4716	MODIFIER	intron_variant	MODIFIER	ENSDLAG00005007373,nmnat3_(Seabass),nicotinamide nucleotide adenylyltransferase 3 [Source:ZFIN;Acc:ZDB-GENE-070912-331]		upstream_gene_variant	MODIFIER	ENSDLAG00005027822,rbp1.1_(Seabass),retinol binding protein 1
CAJNNU010000001.1:10809318	CAJNNU010000001.1:10809318-10809479	CAJNNU010000001.1	10809318	10809479	161	<DEL>	0.213483	0.2135	MODIFIER	downstream_gene_variant	MODIFIER	ENSDLAG00005007428,copb2_(Seabass),coatomer protein complex		intron_variant	MODIFIER	ENSDLAG00005008457,dvl3a_(Stickleback),N/A
CAJNNU010000001.1:10921551	CAJNNU010000001.1:10921551-10921655	CAJNNU010000001.1	10921551	10921655	104	<DEL>	0.0402299	0.04023	MODIFIER	upstream_gene_variant	MODIFIER	ENSDLAG00005014829,ppp1r9alb_(Seabass),protein phosphatase 1 regulatory subunit 9A-like B [Source:ZFIN;Acc:ZDB-GENE-090312-99]		intron_variant	MODIFIER	ENSDLAG00005014910,RAPGEF4_(Salmon),N/A
CAJNNU010000001.1:10991395	CAJNNU010000001.1:10991395-10991496	CAJNNU010000001.1	10991395	10991496	101	<DEL>	0.0595238	0.05952	MODIFIER	intron_variant	MODIFIER	ENSDLAG00005017303,dnah9l_(Stickleback),N/A
CAJNNU010000001.1:11070819	CAJNNU010000001.1:11070819-11070973	CAJNNU010000001.1	11070819	11070973	154	<DEL>	0.0224719	0.02247	MODIFIER	intergenic_region	MODIFIER	ENSDLAG00005017303,dnah9l_(Stickleback),N/A	ENSDLAG00005019620,epha4b_(Stickleback),N/A
CAJNNU010000001.1:11160327	CAJNNU010000001.1:11160327-11160389	CAJNNU010000001.1	11160327	11160389	62	<DEL>	0.0170455	0.01705	MODIFIER	intron_variant	MODIFIER	ENSDLAG00005019620,epha4b_(Stickleback),N/A		downstream_gene_variant	MODIFIER	ENSDLAG00005027145,N/A,N/A
CAJNNU010000001.1:11202678	CAJNNU010000001.1:11202678-11202812	CAJNNU010000001.1	11202678	11202812	134	<DEL>	0.0666667	0.06667	MODIFIER	downstream_gene_variant	MODIFIER	ENSDLAG00005020004,N/A,N/A		upstream_gene_variant	MODIFIER	ENSDLAG00005020072,N/A,N/A		upstream_gene_variant	MODIFIER	ENSDLAG00005029256,N/A,N/A		intergenic_region	MODIFIER	ENSDLAG00005029256,N/A,N/A	ENSDLAG00005020072,N/A,N/A
CAJNNU010000001.1:11278276	CAJNNU010000001.1:11278276-11278690	CAJNNU010000001.1	11278276	11278690	414	<DEL>	0.05	0.05	MODIFIER	intergenic_region	MODIFIER	ENSDLAG00005021152,GPX4_(Stickleback),N/A	ENSDLAG00005021172,C2CD4C_(Stickleback),N/A
CAJNNU010000001.1:11282376	CAJNNU010000001.1:11282376-11282706	CAJNNU010000001.1	11282376	11282706	330	<DEL>	0.106742	0.1067	MODIFIER	intergenic_region	MODIFIER	ENSDLAG00005021152,GPX4_(Stickleback),N/A	ENSDLAG00005021172,C2CD4C_(Stickleback),N/A	upstream_gene_variant	MODIFIER	ENSDLAG00005021172,C2CD4C_(Stickleback),N/A
CAJNNU010000001.1:11312124	CAJNNU010000001.1:11312124-11312342	CAJNNU010000001.1	11312124	11312342	218	<DEL>	0.0909091	0.09091	MODIFIER	intron_variant	MODIFIER	ENSDLAG00005021235,ptprsa_(Stickleback),N/A
CAJNNU010000001.1:11318041	CAJNNU010000001.1:11318041-11318143	CAJNNU010000001.1	11318041	11318143	102	<DEL>	0.0172414	0.01724	MODIFIER	upstream_gene_variant	MODIFIER	ENSDLAG00005021235,ptprsa_(Stickleback),N/A		intron_variant	MODIFIER	ENSDLAG00005021235,ptprsa_(Stickleback),N/A
CAJNNU010000001.1:11377882	CAJNNU010000001.1:11377882-11378443	CAJNNU010000001.1	11377882	11378443	561	<DEL>	0.144444	0.1444	MODIFIER	intron_variant	MODIFIER	ENSDLAG00005022534,N/A,N/A		downstream_gene_variant	MODIFIER	ENSDLAG00005022542,abhd17aa_(Stickleback),N/A
CAJNNU010000001.1:11385948	CAJNNU010000001.1:11385948-11386107	CAJNNU010000001.1	11385948	11386107	159	<DEL>	0.301136	0.3011	MODIFIER	downstream_gene_variant	MODIFIER	ENSDLAG00005022534,N/A,N/A		intron_variant	MODIFIER	ENSDLAG00005022542,abhd17aa_(Stickleback),N/A		upstream_gene_variant	MODIFIER	ENSDLAG00005022592,sema6ba_(Seabass),sema domain
CAJNNU010000001.1:11433671	CAJNNU010000001.1:11433671-11433732	CAJNNU010000001.1	11433671	11433732	61	<DEL>	0.0280899	0.02809	MODIFIER	upstream_gene_variant	MODIFIER	ENSDLAG00005022683,rorcb_(Seabass),RAR-related orphan receptor C b [Source:ZFIN;Acc:ZDB-GENE-040724-215]		intron_variant	MODIFIER	ENSDLAG00005029894,CT583662.1_(Zebrafish),N/A
CAJNNU010000001.1:11442806	CAJNNU010000001.1:11442806-11443051	CAJNNU010000001.1	11442806	11443051	245	<DEL>	0.191011	0.191	MODIFIER	intron_variant	MODIFIER	ENSDLAG00005022683,rorcb_(Seabass),RAR-related orphan receptor C b [Source:ZFIN;Acc:ZDB-GENE-040724-215]
CAJNNU010000001.1:11637423	CAJNNU010000001.1:11637423-11637668	CAJNNU010000001.1	11637423	11637668	245	<DEL>	0.55618	0.4438	MODIFIER	upstream_gene_variant	MODIFIER	ENSDLAG00005024852,map2k2b_(Seabass),mitogen-activated protein kinase kinase 2b [Source:ZFIN;Acc:ZDB-GENE-080219-34]		intron_variant	MODIFIER	ENSDLAG00005024878,SLC22A11_(Human),N/A
CAJNNU010000001.1:11639096	CAJNNU010000001.1:11639096-11639177	CAJNNU010000001.1	11639096	11639177	81	<DEL>	0.0852273	0.08523	MODIFIER	upstream_gene_variant	MODIFIER	ENSDLAG00005024852,map2k2b_(Seabass),mitogen-activated protein kinase kinase 2b [Source:ZFIN;Acc:ZDB-GENE-080219-34]		intron_variant	MODIFIER	ENSDLAG00005024878,SLC22A11_(Human),N/A
CAJNNU010000001.1:11643170	CAJNNU010000001.1:11643170-11643249	CAJNNU010000001.1	11643170	11643249	79	<DEL>	0.106742	0.1067	MODIFIER	intron_variant	MODIFIER	ENSDLAG00005024878,SLC22A11_(Human),N/A
CAJNNU010000001.1:11688013	CAJNNU010000001.1:11688013-11688319	CAJNNU010000001.1	11688013	11688319	306	<DEL>	0.0393258	0.03933	MODIFIER	intron_variant	MODIFIER	ENSDLAG00005024881,CABZ01060891.1_(Zebrafish),N/A
CAJNNU010000001.1:11694242	CAJNNU010000001.1:11694242-11694344	CAJNNU010000001.1	11694242	11694344	102	<DEL>	0.0892857	0.08929	MODIFIER	intron_variant	MODIFIER	ENSDLAG00005024881,CABZ01060891.1_(Zebrafish),N/A
CAJNNU010000001.1:11722435	CAJNNU010000001.1:11722435-11722509	CAJNNU010000001.1	11722435	11722509	74	<DEL>	0.0224719	0.02247	MODIFIER	intergenic_region	MODIFIER	ENSDLAG00005024881,CABZ01060891.1_(Zebrafish),N/A	ENSDLAG00005024884,N/A,N/A
CAJNNU010000001.1:11747509	CAJNNU010000001.1:11747509-11747651	CAJNNU010000001.1	11747509	11747651	142	<DEL>	0.0388889	0.03889	MODIFIER	intron_variant	MODIFIER	ENSDLAG00005024884,N/A,N/A		downstream_gene_variant	MODIFIER	ENSDLAG00005024886,sf3a2_(Seabass),splicing factor 3a
CAJNNU010000001.1:11751018	CAJNNU010000001.1:11751018-11751108	CAJNNU010000001.1	11751018	11751108	90	<DEL>	0.0444444	0.04444	MODIFIER	downstream_gene_variant	MODIFIER	ENSDLAG00005024884,N/A,N/A		intron_variant	MODIFIER	ENSDLAG00005024886,sf3a2_(Seabass),splicing factor 3a		upstream_gene_variant	MODIFIER	ENSDLAG00005024891,FZR1_(Stickleback),N/A
CAJNNU010000001.1:11793046	CAJNNU010000001.1:11793046-11793106	CAJNNU010000001.1	11793046	11793106	60	<DEL>	0.047619	0.04762	MODIFIER	intergenic_region	MODIFIER	ENSDLAG00005024905,zmp:0000000521_(Zebrafish),N/A	ENSDLAG00005024908,CABZ01086574.1_(Zebrafish),N/A
CAJNNU010000001.1:11812181	CAJNNU010000001.1:11812181-11812273	CAJNNU010000001.1	11812181	11812273	92	<DEL>	0.0166667	0.01667	MODIFIER	intron_variant	MODIFIER	ENSDLAG00005024908,CABZ01086574.1_(Zebrafish),N/A
CAJNNU010000001.1:11920265	CAJNNU010000001.1:11920265-11920315	CAJNNU010000001.1	11920265	11920315	50	<DEL>	0.0333333	0.03333	MODIFIER	intron_variant	MODIFIER	ENSDLAG00005024979,GATAD2A_(Stickleback),N/A
CAJNNU010000001.1:12004150	CAJNNU010000001.1:12004150-12004394	CAJNNU010000001.1	12004150	12004394	244	<DEL>	0.283333	0.2833	MODIFIER	intron_variant	MODIFIER	ENSDLAG00005025115,CU861477.1_(Zebrafish),N/A
CAJNNU010000001.1:12009435	CAJNNU010000001.1:12009435-12009490	CAJNNU010000001.1	12009435	12009490	55	<DEL>	0.0388889	0.03889	MODIFIER	upstream_gene_variant	MODIFIER	ENSDLAG00005025115,CU861477.1_(Zebrafish),N/A		intron_variant	MODIFIER	ENSDLAG00005025115,CU861477.1_(Zebrafish),N/A
CAJNNU010000001.1:12053269	CAJNNU010000001.1:12053269-12053363	CAJNNU010000001.1	12053269	12053363	94	<DEL>	0.0444444	0.04444	MODIFIER	upstream_gene_variant	MODIFIER	ENSDLAG00005025119,N/A,N/A		intergenic_region	MODIFIER	ENSDLAG00005034749,zgc:85843_(Stickleback),N/A	ENSDLAG00005025119,N/A,N/A
CAJNNU010000001.1:12166007	CAJNNU010000001.1:12166007-12166141	CAJNNU010000001.1	12166007	12166141	134	<DEL>	0.27381	0.2738	MODIFIER	intron_variant	MODIFIER	ENSDLAG00005000160,camsap2b_(Stickleback),N/A		upstream_gene_variant	MODIFIER	ENSDLAG00005025229,fndc7a_(Seabass),fibronectin type III domain containing 7a [Source:ZFIN;Acc:ZDB-GENE-070216-2]		downstream_gene_variant	MODIFIER	ENSDLAG00005025234,AKNAD1_(Human),N/A
CAJNNU010000001.1:12231852	CAJNNU010000001.1:12231852-12231993	CAJNNU010000001.1	12231852	12231993	141	<DEL>	0.0284091	0.02841	MODIFIER	intron_variant	MODIFIER	ENSDLAG00005000160,camsap2b_(Stickleback),N/A
CAJNNU010000001.1:12319165	CAJNNU010000001.1:12319165-12319251	CAJNNU010000001.1	12319165	12319251	86	<DEL>	0.05	0.05	MODIFIER	intron_variant	MODIFIER	ENSDLAG00005000332,vwa5b2_(Seabass),von Willebrand factor A domain containing 5B2 [Source:ZFIN;Acc:ZDB-GENE-070912-216]
CAJNNU010000001.1:12339117	CAJNNU010000001.1:12339117-12339308	CAJNNU010000001.1	12339117	12339308	191	<DEL>	0.0229885	0.02299	HIGH	upstream_gene_variant	MODIFIER	ENSDLAG00005000346,camk2n1a_(Seabass),calcium/calmodulin-dependent protein kinase II inhibitor 1a [Source:ZFIN;Acc:ZDB-GENE-050522-319]		splice_acceptor_variant&splice_donor_variant&5_prime_UTR_truncation&exon_loss_variant&splice_region_variant&intron_variant	HIGH	ENSDLAG00005026331,alg3_(Seabass),ALG3 alpha-1		splice_region_variant	LOW	ENSDLAG00005026331,alg3_(Seabass),ALG3 alpha-1		non_coding_transcript_variant	MODIFIER	ENSDLAG00005026331,alg3_(Seabass),ALG3 alpha-1		downstream_gene_variant	MODIFIER	ENSDLAG00005033371,mul1a_(Seabass),mitochondrial E3 ubiquitin protein ligase 1a [Source:NCBI gene;Acc:553180]
CAJNNU010000001.1:12372470	CAJNNU010000001.1:12372470-12372713	CAJNNU010000001.1	12372470	12372713	243	<DEL>	0.135294	0.1353	MODIFIER	intron_variant	MODIFIER	ENSDLAG00005000349,ece2a_(Seabass),endothelin converting enzyme 2a [Source:ZFIN;Acc:ZDB-GENE-070912-214]
CAJNNU010000001.1:12373778	CAJNNU010000001.1:12373778-12373952	CAJNNU010000001.1	12373778	12373952	174	<DEL>	0.161111	0.1611	MODIFIER	intron_variant	MODIFIER	ENSDLAG00005000349,ece2a_(Seabass),endothelin converting enzyme 2a [Source:ZFIN;Acc:ZDB-GENE-070912-214]
CAJNNU010000001.1:12378471	CAJNNU010000001.1:12378471-12378951	CAJNNU010000001.1	12378471	12378951	480	<DEL>	0.0944444	0.09444	MODIFIER	intron_variant	MODIFIER	ENSDLAG00005000349,ece2a_(Seabass),endothelin converting enzyme 2a [Source:ZFIN;Acc:ZDB-GENE-070912-214]
CAJNNU010000001.1:12398982	CAJNNU010000001.1:12398982-12399149	CAJNNU010000001.1	12398982	12399149	167	<DEL>	0.0505618	0.05056	MODIFIER	intron_variant	MODIFIER	ENSDLAG00005000349,ece2a_(Seabass),endothelin converting enzyme 2a [Source:ZFIN;Acc:ZDB-GENE-070912-214]
CAJNNU010000001.1:12406188	CAJNNU010000001.1:12406188-12406297	CAJNNU010000001.1	12406188	12406297	109	<DEL>	0.0388889	0.03889	MODIFIER	intron_variant	MODIFIER	ENSDLAG00005000349,ece2a_(Seabass),endothelin converting enzyme 2a [Source:ZFIN;Acc:ZDB-GENE-070912-214]
CAJNNU010000001.1:12432134	CAJNNU010000001.1:12432134-12432325	CAJNNU010000001.1	12432134	12432325	191	<DEL>	0.0705882	0.07059	MODIFIER	downstream_gene_variant	MODIFIER	ENSDLAG00005000359,yeats2_(Seabass),YEATS domain containing 2 [Source:ZFIN;Acc:ZDB-GENE-081104-292]		downstream_gene_variant	MODIFIER	ENSDLAG00005027995,map6d1_(Seabass),MAP6 domain containing 1 [Source:ZFIN;Acc:ZDB-GENE-081104-293]		intergenic_region	MODIFIER	ENSDLAG00005027995,map6d1_(Seabass),MAP6 domain containing 1 [Source:ZFIN;Acc:ZDB-GENE-081104-293]	ENSDLAG00005000359,yeats2_(Seabass),YEATS domain containing 2 [Source:ZFIN;Acc:ZDB-GENE-081104-292]
CAJNNU010000001.1:12465339	CAJNNU010000001.1:12465339-12465462	CAJNNU010000001.1	12465339	12465462	123	<DEL>	0.0393258	0.03933	MODIFIER	intron_variant	MODIFIER	ENSDLAG00005000370,klhl24a_(Seabass),kelch-like family member 24a [Source:ZFIN;Acc:ZDB-GENE-061013-572]
CAJNNU010000001.1:12466984	CAJNNU010000001.1:12466984-12467043	CAJNNU010000001.1	12466984	12467043	59	<DEL>	0.283333	0.2833	MODIFIER	intron_variant	MODIFIER	ENSDLAG00005000370,klhl24a_(Seabass),kelch-like family member 24a [Source:ZFIN;Acc:ZDB-GENE-061013-572]
CAJNNU010000001.1:12488479	CAJNNU010000001.1:12488479-12488654	CAJNNU010000001.1	12488479	12488654	175	<DEL>	0.0337079	0.03371	MODIFIER	intron_variant	MODIFIER	ENSDLAG00005000376,MTERF4_(Zebrafish),mitochondrial transcription termination factor 4 [Source:ZFIN;Acc:ZDB-GENE-070912-693]		downstream_gene_variant	MODIFIER	ENSDLAG00005000378,pask_(Seabass),PAS domain containing serine/threonine kinase [Source:ZFIN;Acc:ZDB-GENE-030131-1394]
CAJNNU010000001.1:12488987	CAJNNU010000001.1:12488987-12489102	CAJNNU010000001.1	12488987	12489102	115	<DEL>	0.0909091	0.09091	MODIFIER	upstream_gene_variant	MODIFIER	ENSDLAG00005000376,MTERF4_(Zebrafish),mitochondrial transcription termination factor 4 [Source:ZFIN;Acc:ZDB-GENE-070912-693]		intergenic_region	MODIFIER	ENSDLAG00005000376,MTERF4_(Zebrafish),mitochondrial transcription termination factor 4 [Source:ZFIN;Acc:ZDB-GENE-070912-693]	ENSDLAG00005000378,pask_(Seabass),PAS domain containing serine/threonine kinase [Source:ZFIN;Acc:ZDB-GENE-030131-1394]	downstream_gene_variant	MODIFIER	ENSDLAG00005000378,pask_(Seabass),PAS domain containing serine/threonine kinase [Source:ZFIN;Acc:ZDB-GENE-030131-1394]
CAJNNU010000001.1:12508479	CAJNNU010000001.1:12508479-12508829	CAJNNU010000001.1	12508479	12508829	350	<DEL>	0.0393258	0.03933	MODIFIER	intron_variant	MODIFIER	ENSDLAG00005000412,kcnab1b_(Seabass),potassium voltage-gated channel
CAJNNU010000001.1:12658078	CAJNNU010000001.1:12658078-12658231	CAJNNU010000001.1	12658078	12658231	153	<DEL>	0.683333	0.3167	MODIFIER	upstream_gene_variant	MODIFIER	ENSDLAG00005001296,N/A,N/A		intergenic_region	MODIFIER	ENSDLAG00005001296,N/A,N/A	ENSDLAG00005001320,pax3a_(Seabass),paired box 3a [Source:ZFIN;Acc:ZDB-GENE-980526-52]	upstream_gene_variant	MODIFIER	ENSDLAG00005001320,pax3a_(Seabass),paired box 3a [Source:ZFIN;Acc:ZDB-GENE-980526-52]
CAJNNU010000001.1:12771142	CAJNNU010000001.1:12771142-12771474	CAJNNU010000001.1	12771142	12771474	332	<DEL>	0.145349	0.1453	MODIFIER	intergenic_region	MODIFIER	ENSDLAG00005001462,N/A,N/A	ENSDLAG00005001548,ephb1_(Seabass),EPH receptor B1 [Source:ZFIN;Acc:ZDB-GENE-070912-219]
CAJNNU010000001.1:12794874	CAJNNU010000001.1:12794874-12795157	CAJNNU010000001.1	12794874	12795157	283	<DEL>	0.0674157	0.06742	MODIFIER	intergenic_region	MODIFIER	ENSDLAG00005001462,N/A,N/A	ENSDLAG00005001548,ephb1_(Seabass),EPH receptor B1 [Source:ZFIN;Acc:ZDB-GENE-070912-219]
CAJNNU010000001.1:13103756	CAJNNU010000001.1:13103756-13103815	CAJNNU010000001.1	13103756	13103815	59	<DEL>	0.0764706	0.07647	MODIFIER	intron_variant	MODIFIER	ENSDLAG00005001840,gpc5c_(Seabass),glypican 5c [Source:ZFIN;Acc:ZDB-GENE-141112-1]
CAJNNU010000001.1:13104861	CAJNNU010000001.1:13104861-13105150	CAJNNU010000001.1	13104861	13105150	289	<DEL>	0.0722222	0.07222	MODIFIER	intron_variant	MODIFIER	ENSDLAG00005001840,gpc5c_(Seabass),glypican 5c [Source:ZFIN;Acc:ZDB-GENE-141112-1]
CAJNNU010000001.1:13192059	CAJNNU010000001.1:13192059-13192332	CAJNNU010000001.1	13192059	13192332	273	<DEL>	0.0170455	0.01705	MODIFIER	intron_variant	MODIFIER	ENSDLAG00005001855,NYAP2_(Seabass),neuronal tyrosine-phosphorylated phosphoinositide-3-kinase adaptor 2 [Source:HGNC Symbol;Acc:HGNC:29291]
CAJNNU010000001.1:13199169	CAJNNU010000001.1:13199169-13199264	CAJNNU010000001.1	13199169	13199264	95	<DEL>	0.0224719	0.02247	MODIFIER	intron_variant	MODIFIER	ENSDLAG00005001855,NYAP2_(Seabass),neuronal tyrosine-phosphorylated phosphoinositide-3-kinase adaptor 2 [Source:HGNC Symbol;Acc:HGNC:29291]
CAJNNU010000001.1:13250791	CAJNNU010000001.1:13250791-13250957	CAJNNU010000001.1	13250791	13250957	166	<DEL>	0.488095	0.4881	MODIFIER	intron_variant	MODIFIER	ENSDLAG00005032448,COL4A3_(Seabass),collagen type IV alpha 3 chain [Source:HGNC Symbol;Acc:HGNC:2204]
CAJNNU010000001.1:13304139	CAJNNU010000001.1:13304139-13304200	CAJNNU010000001.1	13304139	13304200	61	<DEL>	0.0804598	0.08046	MODIFIER	intergenic_region	MODIFIER	ENSDLAG00005027555,fgf12a_(Seabass),fibroblast growth factor 12a [Source:ZFIN;Acc:ZDB-GENE-050221-6]	ENSDLAG00005028884,parla_(Stickleback),N/A	upstream_gene_variant	MODIFIER	ENSDLAG00005028884,parla_(Stickleback),N/A
CAJNNU010000001.1:13356984	CAJNNU010000001.1:13356984-13357240	CAJNNU010000001.1	13356984	13357240	256	<DEL>	0.0681818	0.06818	MODIFIER	intron_variant	MODIFIER	ENSDLAG00005002060,si:ch211-13f8.1_(Seabass),si:ch211-13f8.1 [Source:ZFIN;Acc:ZDB-GENE-061207-4]		upstream_gene_variant	MODIFIER	ENSDLAG00005030174,tal1_(Stickleback),N/A
CAJNNU010000001.1:13420426	CAJNNU010000001.1:13420426-13420870	CAJNNU010000001.1	13420426	13420870	444	<DEL>	0.511111	0.4889	HIGH	intron_variant	MODIFIER	ENSDLAG00005002071,selenot1a_(Seabass),selenoprotein T		gene_fusion	HIGH	ENSDLAG00005002071&ENSDLAG00005033279,N/A,N/A		splice_acceptor_variant&splice_region_variant&5_prime_UTR_variant&intron_variant	HIGH	ENSDLAG00005002127,ERICH6_(Human),N/A		splice_region_variant	LOW	ENSDLAG00005002127,ERICH6_(Human),N/A		5_prime_UTR_variant	MODIFIER	ENSDLAG00005002127,ERICH6_(Human),N/A		non_coding_transcript_variant	MODIFIER	ENSDLAG00005002127,ERICH6_(Human),N/A		bidirectional_gene_fusion	HIGH	ENSDLAG00005002127&ENSDLAG00005033279,N/A,N/A		intron_variant	MODIFIER	ENSDLAG00005026557,otol1a_(Seabass),otolin 1a [Source:NCBI gene;Acc:553759]		gene_fusion	HIGH	ENSDLAG00005026557&ENSDLAG00005033279,N/A,N/A	5_prime_UTR_variant	MODIFIER	ENSDLAG00005033279,N/A,N/A		upstream_gene_variant
CAJNNU010000001.1:13512832	CAJNNU010000001.1:13512832-13513092	CAJNNU010000001.1	13512832	13513092	260	<DEL>	0.0755814	0.07558	MODIFIER	intron_variant	MODIFIER	ENSDLAG00005005026,eif2b3_(Stickleback),N/A
CAJNNU010000001.1:13552300	CAJNNU010000001.1:13552300-13552375	CAJNNU010000001.1	13552300	13552375	75	<DEL>	0.0898876	0.08989	MODIFIER	intergenic_region	MODIFIER	ENSDLAG00005005026,eif2b3_(Stickleback),N/A	ENSDLAG00005005093,plk3_(Seabass),polo-like kinase 3 (Drosophila) [Source:ZFIN;Acc:ZDB-GENE-030131-6134]
CAJNNU010000001.1:13631464	CAJNNU010000001.1:13631464-13631611	CAJNNU010000001.1	13631464	13631611	147	<DEL>	0.166667	0.1667	MODIFIER	intron_variant	MODIFIER	ENSDLAG00005005467,tnn_(Seabass),tenascin N [Source:ZFIN;Acc:ZDB-GENE-990415-262]
CAJNNU010000001.1:13638702	CAJNNU010000001.1:13638702-13638835	CAJNNU010000001.1	13638702	13638835	133	<DEL>	0.0872093	0.08721	MODIFIER	intron_variant	MODIFIER	ENSDLAG00005005467,tnn_(Seabass),tenascin N [Source:ZFIN;Acc:ZDB-GENE-990415-262]
CAJNNU010000001.1:13717926	CAJNNU010000001.1:13717926-13718042	CAJNNU010000001.1	13717926	13718042	116	<DEL>	0.132184	0.1322	MODIFIER	intron_variant	MODIFIER	ENSDLAG00005006476,tnr_(Seabass),tenascin R (restrictin
CAJNNU010000001.1:13824019	CAJNNU010000001.1:13824019-13824072	CAJNNU010000001.1	13824019	13824072	53	<DEL>	0.454545	0.4545	MODIFIER	intron_variant	MODIFIER	ENSDLAG00005006476,tnr_(Seabass),tenascin R (restrictin
CAJNNU010000001.1:13858046	CAJNNU010000001.1:13858046-13859539	CAJNNU010000001.1	13858046	13859539	1493	<DEL>	0.0568182	0.05682	MODIFIER	intergenic_region	MODIFIER	ENSDLAG00005006476,tnr_(Seabass),tenascin R (restrictin	ENSDLAG00005010383,N/A,N/A
CAJNNU010000001.1:13912919	CAJNNU010000001.1:13912919-13912974	CAJNNU010000001.1	13912919	13912974	55	<DEL>	0.0511364	0.05114	MODIFIER	intron_variant	MODIFIER	ENSDLAG00005010383,N/A,N/A		downstream_gene_variant	MODIFIER	ENSDLAG00005018047,N/A,N/A
CAJNNU010000001.1:14075648	CAJNNU010000001.1:14075648-14075787	CAJNNU010000001.1	14075648	14075787	139	<DEL>	0.0222222	0.02222	MODIFIER	3_prime_UTR_variant	MODIFIER	ENSDLAG00005007899,ubxn7_(Seabass),UBX domain protein 7 [Source:ZFIN;Acc:ZDB-GENE-040704-8]		downstream_gene_variant	MODIFIER	ENSDLAG00005007899,ubxn7_(Seabass),UBX domain protein 7 [Source:ZFIN;Acc:ZDB-GENE-040704-8]
CAJNNU010000001.1:14106599	CAJNNU010000001.1:14106599-14106694	CAJNNU010000001.1	14106599	14106694	95	<DEL>	0.358824	0.3588	MODIFIER	downstream_gene_variant	MODIFIER	ENSDLAG00005000065,CU462977.2_(Zebrafish),N/A		intron_variant	MODIFIER	ENSDLAG00005008736,eif4g1a_(Seabass),eukaryotic translation initiation factor 4 gamma
CAJNNU010000001.1:14173365	CAJNNU010000001.1:14173365-14173474	CAJNNU010000001.1	14173365	14173474	109	<DEL>	0.0337079	0.03371	LOW	splice_region_variant&intron_variant	LOW	ENSDLAG00005000383,N/A,N/A
CAJNNU010000001.1:14183665	CAJNNU010000001.1:14183665-14183965	CAJNNU010000001.1	14183665	14183965	300	<DEL>	0.0944444	0.09444	MODIFIER	intergenic_region	MODIFIER	ENSDLAG00005000383,N/A,N/A	ENSDLAG00005000521,per2_(Seabass),period circadian clock 2 [Source:ZFIN;Acc:ZDB-GENE-011220-2]	upstream_gene_variant	MODIFIER	ENSDLAG00005000521,per2_(Seabass),period circadian clock 2 [Source:ZFIN;Acc:ZDB-GENE-011220-2]
CAJNNU010000001.1:14216631	CAJNNU010000001.1:14216631-14216891	CAJNNU010000001.1	14216631	14216891	260	<DEL>	0.566667	0.4333	HIGH	downstream_gene_variant	MODIFIER	ENSDLAG00005000521,per2_(Seabass),period circadian clock 2 [Source:ZFIN;Acc:ZDB-GENE-011220-2]		upstream_gene_variant	MODIFIER	ENSDLAG00005000795,itm2cb_(Seabass),integral membrane protein 2Cb [Source:ZFIN;Acc:ZDB-GENE-030131-7806]		intron_variant	MODIFIER	ENSDLAG00005000795,itm2cb_(Seabass),integral membrane protein 2Cb [Source:ZFIN;Acc:ZDB-GENE-030131-7806]		exon_loss_variant	HIGH	ENSDLAG00005029235,hes6_(Stickleback),N/A		conservative_inframe_deletion	MODERATE	ENSDLAG00005029235,hes6_(Stickleback),N/A
CAJNNU010000001.1:14257101	CAJNNU010000001.1:14257101-14257689	CAJNNU010000001.1	14257101	14257689	588	<DEL>	0.0674157	0.06742	MODIFIER	upstream_gene_variant	MODIFIER	ENSDLAG00005000852,gigyf2_(Stickleback),N/A		intergenic_region	MODIFIER	ENSDLAG00005000852,gigyf2_(Stickleback),N/A	ENSDLAG00005032392,kncn_(Seabass),kinocilin [Source:ZFIN;Acc:ZDB-GENE-070705-385]	upstream_gene_variant	MODIFIER	ENSDLAG00005032392,kncn_(Seabass),kinocilin [Source:ZFIN;Acc:ZDB-GENE-070705-385]
CAJNNU010000001.1:14260637	CAJNNU010000001.1:14260637-14260734	CAJNNU010000001.1	14260637	14260734	97	<DEL>	0.123529	0.1235	MODIFIER	upstream_gene_variant	MODIFIER	ENSDLAG00005000852,gigyf2_(Stickleback),N/A		intron_variant	MODIFIER	ENSDLAG00005032392,kncn_(Seabass),kinocilin [Source:ZFIN;Acc:ZDB-GENE-070705-385]
CAJNNU010000001.1:14280639	CAJNNU010000001.1:14280639-14281449	CAJNNU010000001.1	14280639	14281449	810	<DEL>	0.0333333	0.03333	MODIFIER	intergenic_region	MODIFIER	ENSDLAG00005032392,kncn_(Seabass),kinocilin [Source:ZFIN;Acc:ZDB-GENE-070705-385]	ENSDLAG00005001128,glula_(Stickleback),N/A
CAJNNU010000001.1:14364231	CAJNNU010000001.1:14364231-14364345	CAJNNU010000001.1	14364231	14364345	114	<DEL>	0.0625	0.0625	MODIFIER	intron_variant	MODIFIER	ENSDLAG00005001146,pbx1a_(Seabass),pre-B-cell leukemia homeobox 1a [Source:ZFIN;Acc:ZDB-GENE-000405-1]
CAJNNU010000001.1:14415585	CAJNNU010000001.1:14415585-14415711	CAJNNU010000001.1	14415585	14415711	126	<DEL>	0.107955	0.108	MODIFIER	intron_variant	MODIFIER	ENSDLAG00005001353,arhgap21b_(Seabass),Rho GTPase activating protein 21b [Source:ZFIN;Acc:ZDB-GENE-030131-4944]
CAJNNU010000001.1:14425876	CAJNNU010000001.1:14425876-14425977	CAJNNU010000001.1	14425876	14425977	101	<DEL>	0.0941176	0.09412	MODIFIER	intron_variant	MODIFIER	ENSDLAG00005001353,arhgap21b_(Seabass),Rho GTPase activating protein 21b [Source:ZFIN;Acc:ZDB-GENE-030131-4944]		downstream_gene_variant	MODIFIER	ENSDLAG00005032383,dpp6b_(Seabass),dipeptidyl-peptidase 6b [Source:ZFIN;Acc:ZDB-GENE-070705-88]
CAJNNU010000001.1:14492369	CAJNNU010000001.1:14492369-14492508	CAJNNU010000001.1	14492369	14492508	139	<DEL>	0.1	0.1	MODIFIER	intron_variant	MODIFIER	ENSDLAG00005032383,dpp6b_(Seabass),dipeptidyl-peptidase 6b [Source:ZFIN;Acc:ZDB-GENE-070705-88]
CAJNNU010000001.1:14545881	CAJNNU010000001.1:14545881-14545945	CAJNNU010000001.1	14545881	14545945	64	<DEL>	0.227778	0.2278	MODIFIER	intron_variant	MODIFIER	ENSDLAG00005008906,kmt2cb_(Seabass),lysine (K)-specific methyltransferase 2Cb [Source:ZFIN;Acc:ZDB-GENE-070705-340]
CAJNNU010000001.1:14729430	CAJNNU010000001.1:14729430-14729709	CAJNNU010000001.1	14729430	14729709	279	<DEL>	0.0280899	0.02809	HIGH	exon_loss_variant&splice_donor_variant&splice_region_variant&intron_variant	HIGH	ENSDLAG00005012161,TTC39C_(Seabass),tetratricopeptide repeat domain 39C [Source:HGNC Symbol;Acc:HGNC:26595]		upstream_gene_variant	MODIFIER	ENSDLAG00005012161,TTC39C_(Seabass),tetratricopeptide repeat domain 39C [Source:HGNC Symbol;Acc:HGNC:26595]		intron_variant	MODIFIER	ENSDLAG00005012161,TTC39C_(Seabass),tetratricopeptide repeat domain 39C [Source:HGNC Symbol;Acc:HGNC:26595]
CAJNNU010000001.1:14732109	CAJNNU010000001.1:14732109-14732403	CAJNNU010000001.1	14732109	14732403	294	<DEL>	0.0449438	0.04494	HIGH	exon_loss_variant&splice_acceptor_variant&splice_donor_variant&splice_region_variant&intron_variant	HIGH	ENSDLAG00005012161,TTC39C_(Seabass),tetratricopeptide repeat domain 39C [Source:HGNC Symbol;Acc:HGNC:26595]		intron_variant	MODIFIER	ENSDLAG00005012161,TTC39C_(Seabass),tetratricopeptide repeat domain 39C [Source:HGNC Symbol;Acc:HGNC:26595]		downstream_gene_variant	MODIFIER	ENSDLAG00005012507,OSBPL1A_(Seabass),oxysterol binding protein like 1A [Source:HGNC Symbol;Acc:HGNC:16398]
CAJNNU010000001.1:14741824	CAJNNU010000001.1:14741824-14741910	CAJNNU010000001.1	14741824	14741910	86	<DEL>	0.0617978	0.0618	MODIFIER	intron_variant	MODIFIER	ENSDLAG00005012507,OSBPL1A_(Seabass),oxysterol binding protein like 1A [Source:HGNC Symbol;Acc:HGNC:16398]
CAJNNU010000001.1:14749584	CAJNNU010000001.1:14749584-14750218	CAJNNU010000001.1	14749584	14750218	634	<DEL>	0.5	0.5	MODIFIER	upstream_gene_variant	MODIFIER	ENSDLAG00005012507,OSBPL1A_(Seabass),oxysterol binding protein like 1A [Source:HGNC Symbol;Acc:HGNC:16398]		intron_variant	MODIFIER	ENSDLAG00005012507,OSBPL1A_(Seabass),oxysterol binding protein like 1A [Source:HGNC Symbol;Acc:HGNC:16398]
CAJNNU010000001.1:14938585	CAJNNU010000001.1:14938585-14938823	CAJNNU010000001.1	14938585	14938823	238	<DEL>	0.168539	0.1685	MODIFIER	upstream_gene_variant	MODIFIER	ENSDLAG00005016121,KCTD1_(Seabass),potassium channel tetramerization domain containing 1 [Source:HGNC Symbol;Acc:HGNC:18249]		intergenic_region	MODIFIER	ENSDLAG00005016121,KCTD1_(Seabass),potassium channel tetramerization domain containing 1 [Source:HGNC Symbol;Acc:HGNC:18249]	ENSDLAG00005016143,AQP4_(Seabass),aquaporin 4 [Source:HGNC Symbol;Acc:HGNC:637]	downstream_gene_variant	MODIFIER	ENSDLAG00005016143,AQP4_(Seabass),aquaporin 4 [Source:HGNC Symbol;Acc:HGNC:637]
CAJNNU010000001.1:14980778	CAJNNU010000001.1:14980778-14981274	CAJNNU010000001.1	14980778	14981274	496	<DEL>	0.155556	0.1556	MODIFIER	intergenic_region	MODIFIER	ENSDLAG00005016143,AQP4_(Seabass),aquaporin 4 [Source:HGNC Symbol;Acc:HGNC:637]	ENSDLAG00005016326,CDH2_(Seabass),cadherin 2 [Source:HGNC Symbol;Acc:HGNC:1759]
CAJNNU010000001.1:14999113	CAJNNU010000001.1:14999113-14999587	CAJNNU010000001.1	14999113	14999587	474	<DEL>	0.342697	0.3427	MODIFIER	intergenic_region	MODIFIER	ENSDLAG00005016143,AQP4_(Seabass),aquaporin 4 [Source:HGNC Symbol;Acc:HGNC:637]	ENSDLAG00005016326,CDH2_(Seabass),cadherin 2 [Source:HGNC Symbol;Acc:HGNC:1759]
CAJNNU010000001.1:15068511	CAJNNU010000001.1:15068511-15068610	CAJNNU010000001.1	15068511	15068610	99	<DEL>	0.133333	0.1333	MODIFIER	intron_variant	MODIFIER	ENSDLAG00005016326,CDH2_(Seabass),cadherin 2 [Source:HGNC Symbol;Acc:HGNC:1759]
CAJNNU010000001.1:15294729	CAJNNU010000001.1:15294729-15295092	CAJNNU010000001.1	15294729	15295092	363	<DEL>	0.0393258	0.03933	MODIFIER	intron_variant	MODIFIER	ENSDLAG00005021110,TNS3_(Seabass),tensin 3 [Source:HGNC Symbol;Acc:HGNC:21616]
CAJNNU010000001.1:15364658	CAJNNU010000001.1:15364658-15364710	CAJNNU010000001.1	15364658	15364710	52	<DEL>	0.0229885	0.02299	MODIFIER	upstream_gene_variant	MODIFIER	ENSDLAG00005021214,ADCY1_(Seabass),adenylate cyclase 1 [Source:HGNC Symbol;Acc:HGNC:232]		intergenic_region	MODIFIER	ENSDLAG00005021214,ADCY1_(Seabass),adenylate cyclase 1 [Source:HGNC Symbol;Acc:HGNC:232]	ENSDLAG00005021506,SIRT5_(Stickleback),N/A
CAJNNU010000001.1:15371159	CAJNNU010000001.1:15371159-15371223	CAJNNU010000001.1	15371159	15371223	64	<DEL>	0.275281	0.2753	MODIFIER	intergenic_region	MODIFIER	ENSDLAG00005021214,ADCY1_(Seabass),adenylate cyclase 1 [Source:HGNC Symbol;Acc:HGNC:232]	ENSDLAG00005021506,SIRT5_(Stickleback),N/A	downstream_gene_variant	MODIFIER	ENSDLAG00005021506,SIRT5_(Stickleback),N/A
CAJNNU010000001.1:15400386	CAJNNU010000001.1:15400386-15400600	CAJNNU010000001.1	15400386	15400600	214	<DEL>	0.0511364	0.05114	MODIFIER	5_prime_UTR_variant	MODIFIER	ENSDLAG00005021514,PHACTR1_(Stickleback),N/A		upstream_gene_variant	MODIFIER	ENSDLAG00005021514,PHACTR1_(Stickleback),N/A		intron_variant	MODIFIER	ENSDLAG00005021514,PHACTR1_(Stickleback),N/A
CAJNNU010000001.1:15401596	CAJNNU010000001.1:15401596-15401744	CAJNNU010000001.1	15401596	15401744	148	<DEL>	0.129213	0.1292	MODIFIER	5_prime_UTR_variant	MODIFIER	ENSDLAG00005021514,PHACTR1_(Stickleback),N/A		upstream_gene_variant	MODIFIER	ENSDLAG00005021514,PHACTR1_(Stickleback),N/A		intron_variant	MODIFIER	ENSDLAG00005021514,PHACTR1_(Stickleback),N/A
CAJNNU010000001.1:15416622	CAJNNU010000001.1:15416622-15416698	CAJNNU010000001.1	15416622	15416698	76	<DEL>	0.0561798	0.05618	MODIFIER	upstream_gene_variant	MODIFIER	ENSDLAG00005021514,PHACTR1_(Stickleback),N/A		intron_variant	MODIFIER	ENSDLAG00005021514,PHACTR1_(Stickleback),N/A
CAJNNU010000001.1:15571096	CAJNNU010000001.1:15571096-15571453	CAJNNU010000001.1	15571096	15571453	357	<DEL>	0.255814	0.2558	MODIFIER	intergenic_region	MODIFIER	ENSDLAG00005021999,foxc1a_(Seabass),forkhead box C1a [Source:NCBI gene;Acc:100148408]	ENSDLAG00005022001,mylk4a_(Seabass),myosin light chain kinase family
CAJNNU010000001.1:15760570	CAJNNU010000001.1:15760570-15760800	CAJNNU010000001.1	15760570	15760800	230	<DEL>	0.0955056	0.09551	MODERATE	downstream_gene_variant	MODIFIER	ENSDLAG00005022026,dhx30_(Stickleback),N/A		conservative_inframe_deletion	MODERATE	ENSDLAG00005022055,GPT_(Stickleback),N/A		upstream_gene_variant	MODIFIER	ENSDLAG00005022085,sharpin_(Seabass),SHANK-associated RH domain interacting protein [Source:ZFIN;Acc:ZDB-GENE-101223-1]
CAJNNU010000001.1:15770314	CAJNNU010000001.1:15770314-15770373	CAJNNU010000001.1	15770314	15770373	59	<DEL>	0.142857	0.1429	MODIFIER	intron_variant	MODIFIER	ENSDLAG00005022055,GPT_(Stickleback),N/A		intron_variant	MODIFIER	ENSDLAG00005022085,sharpin_(Seabass),SHANK-associated RH domain interacting protein [Source:ZFIN;Acc:ZDB-GENE-101223-1]		downstream_gene_variant	MODIFIER	ENSDLAG00005022092,gpaa1_(Stickleback),N/A
CAJNNU010000001.1:15829450	CAJNNU010000001.1:15829450-15830057	CAJNNU010000001.1	15829450	15830057	607	<DEL>	0.15	0.15	MODIFIER	intron_variant	MODIFIER	ENSDLAG00005022421,N/A,N/A
CAJNNU010000001.1:15875372	CAJNNU010000001.1:15875372-15875767	CAJNNU010000001.1	15875372	15875767	395	<DEL>	0.0333333	0.03333	MODIFIER	upstream_gene_variant	MODIFIER	ENSDLAG00005022421,N/A,N/A		intron_variant	MODIFIER	ENSDLAG00005022421,N/A,N/A
CAJNNU010000001.1:15895130	CAJNNU010000001.1:15895130-15895327	CAJNNU010000001.1	15895130	15895327	197	<DEL>	0.0348837	0.03488	MODIFIER	intron_variant	MODIFIER	ENSDLAG00005022421,N/A,N/A
CAJNNU010000001.1:16000535	CAJNNU010000001.1:16000535-16000647	CAJNNU010000001.1	16000535	16000647	112	<DEL>	0.39881	0.3988	MODIFIER	intron_variant	MODIFIER	ENSDLAG00005025342,cacna1eb_(Stickleback),N/A
CAJNNU010000001.1:16033028	CAJNNU010000001.1:16033028-16033107	CAJNNU010000001.1	16033028	16033107	79	<DEL>	0.0730337	0.07303	MODIFIER	intron_variant	MODIFIER	ENSDLAG00005025342,cacna1eb_(Stickleback),N/A
CAJNNU010000001.1:16101410	CAJNNU010000001.1:16101410-16101476	CAJNNU010000001.1	16101410	16101476	66	<DEL>	0.045977	0.04598	MODIFIER	5_prime_UTR_variant	MODIFIER	ENSDLAG00005025785,dtna_(Seabass),dystrobrevin		upstream_gene_variant	MODIFIER	ENSDLAG00005025785,dtna_(Seabass),dystrobrevin		upstream_gene_variant	MODIFIER	ENSDLAG00005033233,si:dkeyp-7a3.1_(Salmon),N/A
CAJNNU010000001.1:16118421	CAJNNU010000001.1:16118421-16118553	CAJNNU010000001.1	16118421	16118553	132	<DEL>	0.210843	0.2108	MODIFIER	intron_variant	MODIFIER	ENSDLAG00005025785,dtna_(Seabass),dystrobrevin
CAJNNU010000001.1:16120983	CAJNNU010000001.1:16120983-16121088	CAJNNU010000001.1	16120983	16121088	105	<DEL>	0.05	0.05	MODIFIER	downstream_gene_variant	MODIFIER	ENSDLAG00005025785,dtna_(Seabass),dystrobrevin		intron_variant	MODIFIER	ENSDLAG00005025785,dtna_(Seabass),dystrobrevin		upstream_gene_variant	MODIFIER	ENSDLAG00005025797,mapre2_(Seabass),microtubule-associated protein
CAJNNU010000001.1:16130051	CAJNNU010000001.1:16130051-16130111	CAJNNU010000001.1	16130051	16130111	60	<DEL>	0.0965909	0.09659	MODIFIER	intron_variant	MODIFIER	ENSDLAG00005025797,mapre2_(Seabass),microtubule-associated protein
CAJNNU010000001.1:16160120	CAJNNU010000001.1:16160120-16160210	CAJNNU010000001.1	16160120	16160210	90	<DEL>	0.410112	0.4101	MODIFIER	intron_variant	MODIFIER	ENSDLAG00005025799,mcm4_(Seabass),minichromosome maintenance complex component 4 [Source:ZFIN;Acc:ZDB-GENE-030131-9544]
CAJNNU010000001.1:16198762	CAJNNU010000001.1:16198762-16198874	CAJNNU010000001.1	16198762	16198874	112	<DEL>	0.0227273	0.02273	MODIFIER	intergenic_region	MODIFIER	ENSDLAG00005025803,cebpd_(Seabass),CCAAT enhancer binding protein delta [Source:ZFIN;Acc:ZDB-GENE-020111-4]	ENSDLAG00005025886,SNAI2_(Seabass),snail family transcriptional repressor 2 [Source:HGNC Symbol;Acc:HGNC:11094]
CAJNNU010000001.1:16224139	CAJNNU010000001.1:16224139-16224332	CAJNNU010000001.1	16224139	16224332	193	<DEL>	0.0862069	0.08621	MODIFIER	intergenic_region	MODIFIER	ENSDLAG00005025803,cebpd_(Seabass),CCAAT enhancer binding protein delta [Source:ZFIN;Acc:ZDB-GENE-020111-4]	ENSDLAG00005025886,SNAI2_(Seabass),snail family transcriptional repressor 2 [Source:HGNC Symbol;Acc:HGNC:11094]
CAJNNU010000001.1:16524834	CAJNNU010000001.1:16524834-16525121	CAJNNU010000001.1	16524834	16525121	287	<DEL>	0.205882	0.2059	MODIFIER	intron_variant	MODIFIER	ENSDLAG00005025961,asic1c_(Seabass),acid-sensing (proton-gated) ion channel 1c [Source:NCBI gene;Acc:407670]
CAJNNU010000001.1:16706636	CAJNNU010000001.1:16706636-16706899	CAJNNU010000001.1	16706636	16706899	263	<DEL>	0.0722222	0.07222	MODIFIER	downstream_gene_variant	MODIFIER	ENSDLAG00005030355,C1orf35_(Seabass),chromosome 1 open reading frame 35 [Source:HGNC Symbol;Acc:HGNC:19032]		intron_variant	MODIFIER	ENSDLAG00005033446,ADP,N/A
CAJNNU010000001.1:16794308	CAJNNU010000001.1:16794308-16794471	CAJNNU010000001.1	16794308	16794471	163	<DEL>	0.575	0.425	MODIFIER	intergenic_region	MODIFIER	ENSDLAG00005026035,wnt9a_(Seabass),wingless-type MMTV integration site family	ENSDLAG00005026038,snap47_(Seabass),synaptosome associated protein 47 [Source:NCBI gene;Acc:751727]
CAJNNU010000001.1:16796700	CAJNNU010000001.1:16796700-16796764	CAJNNU010000001.1	16796700	16796764	64	<DEL>	0.114943	0.1149	MODIFIER	intergenic_region	MODIFIER	ENSDLAG00005026035,wnt9a_(Seabass),wingless-type MMTV integration site family	ENSDLAG00005026038,snap47_(Seabass),synaptosome associated protein 47 [Source:NCBI gene;Acc:751727]
CAJNNU010000001.1:16843755	CAJNNU010000001.1:16843755-16844072	CAJNNU010000001.1	16843755	16844072	317	<DEL>	0.147727	0.1477	MODIFIER	intron_variant	MODIFIER	ENSDLAG00005026038,snap47_(Seabass),synaptosome associated protein 47 [Source:NCBI gene;Acc:751727]
CAJNNU010000001.1:16851666	CAJNNU010000001.1:16851666-16851731	CAJNNU010000001.1	16851666	16851731	65	<DEL>	0.385542	0.3855	MODIFIER	intron_variant	MODIFIER	ENSDLAG00005026038,snap47_(Seabass),synaptosome associated protein 47 [Source:NCBI gene;Acc:751727]
CAJNNU010000001.1:16857401	CAJNNU010000001.1:16857401-16857573	CAJNNU010000001.1	16857401	16857573	172	<DEL>	0.0755814	0.07558	MODIFIER	upstream_gene_variant	MODIFIER	ENSDLAG00005026038,snap47_(Seabass),synaptosome associated protein 47 [Source:NCBI gene;Acc:751727]		intergenic_region	MODIFIER	ENSDLAG00005026038,snap47_(Seabass),synaptosome associated protein 47 [Source:NCBI gene;Acc:751727]	ENSDLAG00005028827,pth1r_(Seabass),parathyroid hormone 1 receptor [Source:ZFIN;Acc:ZDB-GENE-991123-8]	downstream_gene_variant	MODIFIER	ENSDLAG00005028827,pth1r_(Seabass),parathyroid hormone 1 receptor [Source:ZFIN;Acc:ZDB-GENE-991123-8]
CAJNNU010000001.1:16857825	CAJNNU010000001.1:16857825-16858338	CAJNNU010000001.1	16857825	16858338	513	<DEL>	0.0166667	0.01667	MODIFIER	intergenic_region	MODIFIER	ENSDLAG00005026038,snap47_(Seabass),synaptosome associated protein 47 [Source:NCBI gene;Acc:751727]	ENSDLAG00005028827,pth1r_(Seabass),parathyroid hormone 1 receptor [Source:ZFIN;Acc:ZDB-GENE-991123-8]	downstream_gene_variant	MODIFIER	ENSDLAG00005028827,pth1r_(Seabass),parathyroid hormone 1 receptor [Source:ZFIN;Acc:ZDB-GENE-991123-8]
CAJNNU010000001.1:16866627	CAJNNU010000001.1:16866627-16866800	CAJNNU010000001.1	16866627	16866800	173	<DEL>	0.747191	0.2528	MODIFIER	upstream_gene_variant	MODIFIER	ENSDLAG00005002661,ccdc13_(Seabass),coiled-coil domain containing 13 [Source:ZFIN;Acc:ZDB-GENE-061207-11]		intron_variant	MODIFIER	ENSDLAG00005028827,pth1r_(Seabass),parathyroid hormone 1 receptor [Source:ZFIN;Acc:ZDB-GENE-991123-8]		upstream_gene_variant	MODIFIER	ENSDLAG00005030746,HIGD1A_(Stickleback),N/A
CAJNNU010000001.1:16866642	CAJNNU010000001.1:16866642-16867078	CAJNNU010000001.1	16866642	16867078	436	<DEL>	0.0444444	0.04444	HIGH	upstream_gene_variant	MODIFIER	ENSDLAG00005002661,ccdc13_(Seabass),coiled-coil domain containing 13 [Source:ZFIN;Acc:ZDB-GENE-061207-11]		intron_variant	MODIFIER	ENSDLAG00005028827,pth1r_(Seabass),parathyroid hormone 1 receptor [Source:ZFIN;Acc:ZDB-GENE-991123-8]		bidirectional_gene_fusion	HIGH	ENSDLAG00005028827&ENSDLAG00005030746,N/A,N/A		splice_donor_variant&5_prime_UTR_truncation&exon_loss_variant&splice_region_variant&intron_variant	HIGH	ENSDLAG00005030746,HIGD1A_(Stickleback),N/A		splice_region_variant	LOW	ENSDLAG00005030746,HIGD1A_(Stickleback),N/A		upstream_gene_variant	MODIFIER	ENSDLAG00005030746,HIGD1A_(Stickleback),N/A		non_coding_transcript_variant	MODIFIER	ENSDLAG00005030746,HIGD1A_(Stickleback),N/A
CAJNNU010000001.1:16880788	CAJNNU010000001.1:16880788-16881161	CAJNNU010000001.1	16880788	16881161	373	<DEL>	0.0280899	0.02809	MODIFIER	downstream_gene_variant	MODIFIER	ENSDLAG00005002661,ccdc13_(Seabass),coiled-coil domain containing 13 [Source:ZFIN;Acc:ZDB-GENE-061207-11]		upstream_gene_variant	MODIFIER	ENSDLAG00005002754,tmie_(Seabass),transmembrane inner ear [Source:ZFIN;Acc:ZDB-GENE-061207-9]		intron_variant	MODIFIER	ENSDLAG00005028827,pth1r_(Seabass),parathyroid hormone 1 receptor [Source:ZFIN;Acc:ZDB-GENE-991123-8]
CAJNNU010000001.1:16894349	CAJNNU010000001.1:16894349-16894408	CAJNNU010000001.1	16894349	16894408	59	<DEL>	0.564706	0.4353	MODIFIER	downstream_gene_variant	MODIFIER	ENSDLAG00005002754,tmie_(Seabass),transmembrane inner ear [Source:ZFIN;Acc:ZDB-GENE-061207-9]		intron_variant	MODIFIER	ENSDLAG00005002754,tmie_(Seabass),transmembrane inner ear [Source:ZFIN;Acc:ZDB-GENE-061207-9]		intron_variant	MODIFIER	ENSDLAG00005028827,pth1r_(Seabass),parathyroid hormone 1 receptor [Source:ZFIN;Acc:ZDB-GENE-991123-8]
CAJNNU010000001.1:16907159	CAJNNU010000001.1:16907159-16907247	CAJNNU010000001.1	16907159	16907247	88	<DEL>	0.129213	0.1292	MODIFIER	intron_variant	MODIFIER	ENSDLAG00005028827,pth1r_(Seabass),parathyroid hormone 1 receptor [Source:ZFIN;Acc:ZDB-GENE-991123-8]
CAJNNU010000001.1:16914077	CAJNNU010000001.1:16914077-16914694	CAJNNU010000001.1	16914077	16914694	617	<DEL>	0.555556	0.4444	MODIFIER	intron_variant	MODIFIER	ENSDLAG00005028827,pth1r_(Seabass),parathyroid hormone 1 receptor [Source:ZFIN;Acc:ZDB-GENE-991123-8]
CAJNNU010000001.1:16929393	CAJNNU010000001.1:16929393-16929506	CAJNNU010000001.1	16929393	16929506	113	<DEL>	0.542169	0.4578	MODIFIER	upstream_gene_variant	MODIFIER	ENSDLAG00005028827,pth1r_(Seabass),parathyroid hormone 1 receptor [Source:ZFIN;Acc:ZDB-GENE-991123-8]		intron_variant	MODIFIER	ENSDLAG00005028827,pth1r_(Seabass),parathyroid hormone 1 receptor [Source:ZFIN;Acc:ZDB-GENE-991123-8]
CAJNNU010000001.1:16958460	CAJNNU010000001.1:16958460-16958557	CAJNNU010000001.1	16958460	16958557	97	<DEL>	0.267857	0.2679	MODIFIER	upstream_gene_variant	MODIFIER	ENSDLAG00005003140,myl13_(Seabass),myosin		intergenic_region	MODIFIER	ENSDLAG00005028827,pth1r_(Seabass),parathyroid hormone 1 receptor [Source:ZFIN;Acc:ZDB-GENE-991123-8]	ENSDLAG00005003140,myl13_(Seabass),myosin
CAJNNU010000001.1:16987955	CAJNNU010000001.1:16987955-16988015	CAJNNU010000001.1	16987955	16988015	60	<DEL>	0.134831	0.1348	MODIFIER	intron_variant	MODIFIER	ENSDLAG00005030068,CRHR2_(Stickleback),N/A
CAJNNU010000001.1:16989940	CAJNNU010000001.1:16989940-16990853	CAJNNU010000001.1	16989940	16990853	913	<DEL>	0.0166667	0.01667	MODIFIER	intron_variant	MODIFIER	ENSDLAG00005030068,CRHR2_(Stickleback),N/A
CAJNNU010000001.1:17012922	CAJNNU010000001.1:17012922-17013227	CAJNNU010000001.1	17012922	17013227	305	<DEL>	0.625	0.375	MODIFIER	upstream_gene_variant	MODIFIER	ENSDLAG00005030068,CRHR2_(Stickleback),N/A		intron_variant	MODIFIER	ENSDLAG00005030068,CRHR2_(Stickleback),N/A
CAJNNU010000001.1:17036302	CAJNNU010000001.1:17036302-17036593	CAJNNU010000001.1	17036302	17036593	291	<DEL>	0.0449438	0.04494	MODIFIER	intergenic_region	MODIFIER	ENSDLAG00005030068,CRHR2_(Stickleback),N/A	ENSDLAG00005026637,N/A,N/A
CAJNNU010000001.1:17043599	CAJNNU010000001.1:17043599-17046905	CAJNNU010000001.1	17043599	17046905	3306	<DEL>	0.644444	0.3556	MODIFIER	downstream_gene_variant	MODIFIER	ENSDLAG00005026637,N/A,N/A		intergenic_region	MODIFIER	ENSDLAG00005030068,CRHR2_(Stickleback),N/A	ENSDLAG00005026637,N/A,N/A
CAJNNU010000001.1:17049634	CAJNNU010000001.1:17049634-17049942	CAJNNU010000001.1	17049634	17049942	308	<DEL>	0.654762	0.3452	LOW	splice_region_variant&intron_variant	LOW	ENSDLAG00005026637,N/A,N/A
CAJNNU010000001.1:17055970	CAJNNU010000001.1:17055970-17056219	CAJNNU010000001.1	17055970	17056219	249	<DEL>	0.0804598	0.08046	MODIFIER	intergenic_region	MODIFIER	ENSDLAG00005026637,N/A,N/A	ENSDLAG00005005353,aqp1a.1_(Seabass),aquaporin 1a (Colton blood group)
CAJNNU010000001.1:17126178	CAJNNU010000001.1:17126178-17126281	CAJNNU010000001.1	17126178	17126281	103	<DEL>	0.423529	0.4235	MODIFIER	intron_variant	MODIFIER	ENSDLAG00005006807,ROCK1_(Seabass),Rho associated coiled-coil containing protein kinase 1 [Source:HGNC Symbol;Acc:HGNC:10251]
CAJNNU010000001.1:17132831	CAJNNU010000001.1:17132831-17132967	CAJNNU010000001.1	17132831	17132967	136	<DEL>	0.0852273	0.08523	MODIFIER	upstream_gene_variant	MODIFIER	ENSDLAG00005006807,ROCK1_(Seabass),Rho associated coiled-coil containing protein kinase 1 [Source:HGNC Symbol;Acc:HGNC:10251]		intron_variant	MODIFIER	ENSDLAG00005010652,GREB1L_(Seabass),GREB1 like retinoic acid receptor coactivator [Source:HGNC Symbol;Acc:HGNC:31042]
CAJNNU010000001.1:17138527	CAJNNU010000001.1:17138527-17138601	CAJNNU010000001.1	17138527	17138601	74	<DEL>	0.435294	0.4353	MODIFIER	intron_variant	MODIFIER	ENSDLAG00005010652,GREB1L_(Seabass),GREB1 like retinoic acid receptor coactivator [Source:HGNC Symbol;Acc:HGNC:31042]
CAJNNU010000001.1:17142888	CAJNNU010000001.1:17142888-17143103	CAJNNU010000001.1	17142888	17143103	215	<DEL>	0.0625	0.0625	MODIFIER	intron_variant	MODIFIER	ENSDLAG00005010652,GREB1L_(Seabass),GREB1 like retinoic acid receptor coactivator [Source:HGNC Symbol;Acc:HGNC:31042]
CAJNNU010000001.1:17189791	CAJNNU010000001.1:17189791-17189970	CAJNNU010000001.1	17189791	17189970	179	<DEL>	0.0280899	0.02809	MODIFIER	upstream_gene_variant	MODIFIER	ENSDLAG00005010773,mib1_(Seabass),mindbomb E3 ubiquitin protein ligase 1 [Source:NCBI gene;Acc:352910]		intron_variant	MODIFIER	ENSDLAG00005031659,ABHD3_(Seabass),abhydrolase domain containing 3
CAJNNU010000001.1:17193299	CAJNNU010000001.1:17193299-17193409	CAJNNU010000001.1	17193299	17193409	110	<DEL>	0.0344828	0.03448	MODIFIER	5_prime_UTR_variant	MODIFIER	ENSDLAG00005010773,mib1_(Seabass),mindbomb E3 ubiquitin protein ligase 1 [Source:NCBI gene;Acc:352910]		5_prime_UTR_variant	MODIFIER	ENSDLAG00005031659,ABHD3_(Seabass),abhydrolase domain containing 3
CAJNNU010000001.1:17345766	CAJNNU010000001.1:17345766-17345842	CAJNNU010000001.1	17345766	17345842	76	<DEL>	0.0280899	0.02809	MODIFIER	upstream_gene_variant	MODIFIER	ENSDLAG00005011147,npc1_(Seabass),Niemann-Pick disease		intron_variant	MODIFIER	ENSDLAG00005011147,npc1_(Seabass),Niemann-Pick disease		downstream_gene_variant	MODIFIER	ENSDLAG00005012486,egfra_(Seabass),epidermal growth factor receptor a (erythroblastic leukemia viral (v-erb-b) oncogene homolog
CAJNNU010000001.1:17384009	CAJNNU010000001.1:17384009-17384088	CAJNNU010000001.1	17384009	17384088	79	<DEL>	0.109195	0.1092	MODIFIER	intron_variant	MODIFIER	ENSDLAG00005012486,egfra_(Seabass),epidermal growth factor receptor a (erythroblastic leukemia viral (v-erb-b) oncogene homolog
CAJNNU010000001.1:17404734	CAJNNU010000001.1:17404734-17404973	CAJNNU010000001.1	17404734	17404973	239	<DEL>	0.0337079	0.03371	MODIFIER	intron_variant	MODIFIER	ENSDLAG00005016848,mmp16b_(Seabass),matrix metallopeptidase 16b (membrane-inserted) [Source:ZFIN;Acc:ZDB-GENE-061009-22]
CAJNNU010000001.1:17454308	CAJNNU010000001.1:17454308-17454368	CAJNNU010000001.1	17454308	17454368	60	<DEL>	0.216216	0.2162	MODIFIER	upstream_gene_variant	MODIFIER	ENSDLAG00005017588,pter_(Seabass),phosphotriesterase related [Source:NCBI gene;Acc:751664]		intron_variant	MODIFIER	ENSDLAG00005017638,gpt2l_(Seabass),glutamic pyruvate transaminase (alanine aminotransferase) 2
CAJNNU010000001.1:17571311	CAJNNU010000001.1:17571311-17571364	CAJNNU010000001.1	17571311	17571364	53	<DEL>	0.0166667	0.01667	MODIFIER	intergenic_region	MODIFIER	ENSDLAG00005019337,N/A,N/A	ENSDLAG00005019344,kiss1ra_(Seabass),KISS1 receptor a [Source:ZFIN;Acc:ZDB-GENE-070912-521]
CAJNNU010000001.1:17580676	CAJNNU010000001.1:17580676-17580904	CAJNNU010000001.1	17580676	17580904	228	<DEL>	0.0170455	0.01705	MODIFIER	intergenic_region	MODIFIER	ENSDLAG00005019337,N/A,N/A	ENSDLAG00005019344,kiss1ra_(Seabass),KISS1 receptor a [Source:ZFIN;Acc:ZDB-GENE-070912-521]
CAJNNU010000001.1:17609676	CAJNNU010000001.1:17609676-17609731	CAJNNU010000001.1	17609676	17609731	55	<DEL>	0.0222222	0.02222	MODIFIER	intron_variant	MODIFIER	ENSDLAG00005019344,kiss1ra_(Seabass),KISS1 receptor a [Source:ZFIN;Acc:ZDB-GENE-070912-521]
CAJNNU010000001.1:17643438	CAJNNU010000001.1:17643438-17643577	CAJNNU010000001.1	17643438	17643577	139	<DEL>	0.39881	0.3988	MODIFIER	downstream_gene_variant	MODIFIER	ENSDLAG00005031838,atp6v0b_(Seabass),ATPase H+ transporting V0 subunit b [Source:ZFIN;Acc:ZDB-GENE-030131-443]		5_prime_UTR_variant	MODIFIER	ENSDLAG00005032644,b4galt2_(Seabass),UDP-Gal:betaGlcNAc beta 1
CAJNNU010000001.1:17682373	CAJNNU010000001.1:17682373-17682429	CAJNNU010000001.1	17682373	17682429	56	<DEL>	0.556818	0.4432	MODIFIER	intron_variant	MODIFIER	ENSDLAG00005032644,b4galt2_(Seabass),UDP-Gal:betaGlcNAc beta 1
CAJNNU010000001.1:17686277	CAJNNU010000001.1:17686277-17686391	CAJNNU010000001.1	17686277	17686391	114	<DEL>	0.315068	0.3151	MODIFIER	intron_variant	MODIFIER	ENSDLAG00005032644,b4galt2_(Seabass),UDP-Gal:betaGlcNAc beta 1
CAJNNU010000001.1:17702869	CAJNNU010000001.1:17702869-17702970	CAJNNU010000001.1	17702869	17702970	101	<DEL>	0.0277778	0.02778	MODIFIER	intron_variant	MODIFIER	ENSDLAG00005032644,b4galt2_(Seabass),UDP-Gal:betaGlcNAc beta 1
CAJNNU010000001.1:17733789	CAJNNU010000001.1:17733789-17734113	CAJNNU010000001.1	17733789	17734113	324	<DEL>	0.174157	0.1742	MODIFIER	intron_variant	MODIFIER	ENSDLAG00005032644,b4galt2_(Seabass),UDP-Gal:betaGlcNAc beta 1
CAJNNU010000001.1:17738066	CAJNNU010000001.1:17738066-17738245	CAJNNU010000001.1	17738066	17738245	179	<DEL>	0.0747126	0.07471	MODIFIER	intron_variant	MODIFIER	ENSDLAG00005032644,b4galt2_(Seabass),UDP-Gal:betaGlcNAc beta 1
CAJNNU010000001.1:17739651	CAJNNU010000001.1:17739651-17739947	CAJNNU010000001.1	17739651	17739947	296	<DEL>	0.0333333	0.03333	MODIFIER	intron_variant	MODIFIER	ENSDLAG00005032644,b4galt2_(Seabass),UDP-Gal:betaGlcNAc beta 1
CAJNNU010000001.1:17752926	CAJNNU010000001.1:17752926-17753020	CAJNNU010000001.1	17752926	17753020	94	<DEL>	0.0166667	0.01667	MODIFIER	intron_variant	MODIFIER	ENSDLAG00005032644,b4galt2_(Seabass),UDP-Gal:betaGlcNAc beta 1
CAJNNU010000001.1:17790568	CAJNNU010000001.1:17790568-17791148	CAJNNU010000001.1	17790568	17791148	580	<DEL>	0.0277778	0.02778	MODIFIER	intron_variant	MODIFIER	ENSDLAG00005032644,b4galt2_(Seabass),UDP-Gal:betaGlcNAc beta 1
CAJNNU010000001.1:17822560	CAJNNU010000001.1:17822560-17822632	CAJNNU010000001.1	17822560	17822632	72	<DEL>	0.101124	0.1011	MODIFIER	upstream_gene_variant	MODIFIER	ENSDLAG00005026544,zgc:113531_(Seabass),zgc:113531 [Source:ZFIN;Acc:ZDB-GENE-050320-52]		intron_variant	MODIFIER	ENSDLAG00005029420,ccdc24_(Zebrafish),N/A
CAJNNU010000001.1:17864410	CAJNNU010000001.1:17864410-17864964	CAJNNU010000001.1	17864410	17864964	554	<DEL>	0.0444444	0.04444	MODIFIER	downstream_gene_variant	MODIFIER	ENSDLAG00005019391,eef1da_(Seabass),eukaryotic translation elongation factor 1 delta a (guanine nucleotide exchange protein) [Source:ZFIN;Acc:ZDB-GENE-040426-2740]		intron_variant	MODIFIER	ENSDLAG00005019441,ftr87_(Seabass),finTRIM family
CAJNNU010000001.1:17868308	CAJNNU010000001.1:17868308-17868377	CAJNNU010000001.1	17868308	17868377	69	<DEL>	0.0170455	0.01705	MODIFIER	3_prime_UTR_variant	MODIFIER	ENSDLAG00005019391,eef1da_(Seabass),eukaryotic translation elongation factor 1 delta a (guanine nucleotide exchange protein) [Source:ZFIN;Acc:ZDB-GENE-040426-2740]		intron_variant	MODIFIER	ENSDLAG00005019441,ftr87_(Seabass),finTRIM family
CAJNNU010000001.1:18022127	CAJNNU010000001.1:18022127-18022373	CAJNNU010000001.1	18022127	18022373	246	<DEL>	0.276471	0.2765	MODIFIER	intergenic_region	MODIFIER	ENSDLAG00005002973,CABZ01053221.1_(Zebrafish),N/A	ENSDLAG00005029904,neurod6b_(Seabass),neuronal differentiation 6b [Source:NCBI gene;Acc:114415]	downstream_gene_variant	MODIFIER	ENSDLAG00005029904,neurod6b_(Seabass),neuronal differentiation 6b [Source:NCBI gene;Acc:114415]
CAJNNU010000001.1:18056427	CAJNNU010000001.1:18056427-18056836	CAJNNU010000001.1	18056427	18056836	409	<DEL>	0.0444444	0.04444	MODIFIER	intron_variant	MODIFIER	ENSDLAG00005020495,PDE1C_(Zebrafish),N/A
CAJNNU010000001.1:18081281	CAJNNU010000001.1:18081281-18082171	CAJNNU010000001.1	18081281	18082171	890	<DEL>	0.0222222	0.02222	MODIFIER	intron_variant	MODIFIER	ENSDLAG00005020495,PDE1C_(Zebrafish),N/A
CAJNNU010000001.1:18082580	CAJNNU010000001.1:18082580-18082666	CAJNNU010000001.1	18082580	18082666	86	<DEL>	0.278481	0.2785	MODIFIER	intron_variant	MODIFIER	ENSDLAG00005020495,PDE1C_(Zebrafish),N/A
CAJNNU010000001.1:18129952	CAJNNU010000001.1:18129952-18130196	CAJNNU010000001.1	18129952	18130196	244	<DEL>	0.164706	0.1647	MODIFIER	intron_variant	MODIFIER	ENSDLAG00005020495,PDE1C_(Zebrafish),N/A
CAJNNU010000001.1:18168033	CAJNNU010000001.1:18168033-18168087	CAJNNU010000001.1	18168033	18168087	54	<DEL>	0.35	0.35	MODIFIER	upstream_gene_variant	MODIFIER	ENSDLAG00005021809,rp1_(Seabass),RP1 axonemal microtubule associated [Source:ZFIN;Acc:ZDB-GENE-070912-612]		upstream_gene_variant	MODIFIER	ENSDLAG00005021812,tcea1_(Seabass),transcription elongation factor A (SII)		intron_variant	MODIFIER	ENSDLAG00005021812,tcea1_(Seabass),transcription elongation factor A (SII)
CAJNNU010000001.1:18214791	CAJNNU010000001.1:18214791-18214875	CAJNNU010000001.1	18214791	18214875	84	<DEL>	0.307229	0.3072	MODIFIER	downstream_gene_variant	MODIFIER	ENSDLAG00005021830,atp6v1h_(Seabass),ATPase H+ transporting V1 subunit H [Source:ZFIN;Acc:ZDB-GENE-021219-2]		intergenic_region	MODIFIER	ENSDLAG00005021830,atp6v1h_(Seabass),ATPase H+ transporting V1 subunit H [Source:ZFIN;Acc:ZDB-GENE-021219-2]	ENSDLAG00005021950,oprk1_(Seabass),opioid receptor
CAJNNU010000001.1:18217200	CAJNNU010000001.1:18217200-18217283	CAJNNU010000001.1	18217200	18217283	83	<DEL>	0.595506	0.4045	MODIFIER	downstream_gene_variant	MODIFIER	ENSDLAG00005021830,atp6v1h_(Seabass),ATPase H+ transporting V1 subunit H [Source:ZFIN;Acc:ZDB-GENE-021219-2]		intergenic_region	MODIFIER	ENSDLAG00005021830,atp6v1h_(Seabass),ATPase H+ transporting V1 subunit H [Source:ZFIN;Acc:ZDB-GENE-021219-2]	ENSDLAG00005021950,oprk1_(Seabass),opioid receptor
CAJNNU010000001.1:18236301	CAJNNU010000001.1:18236301-18236378	CAJNNU010000001.1	18236301	18236378	77	<DEL>	0.0882353	0.08824	MODIFIER	intron_variant	MODIFIER	ENSDLAG00005021959,chmp5a_(Seabass),charged multivesicular body protein 5a [Source:ZFIN;Acc:ZDB-GENE-060503-60]
CAJNNU010000001.1:18241392	CAJNNU010000001.1:18241392-18241470	CAJNNU010000001.1	18241392	18241470	78	<DEL>	0.311765	0.3118	MODIFIER	downstream_gene_variant	MODIFIER	ENSDLAG00005021760,myl12.2_(Seabass),myosin		downstream_gene_variant	MODIFIER	ENSDLAG00005021959,chmp5a_(Seabass),charged multivesicular body protein 5a [Source:ZFIN;Acc:ZDB-GENE-060503-60]		intergenic_region	MODIFIER	ENSDLAG00005021959,chmp5a_(Seabass),charged multivesicular body protein 5a [Source:ZFIN;Acc:ZDB-GENE-060503-60]	ENSDLAG00005021969,bag1_(Seabass),BCL2 associated athanogene 1 [Source:ZFIN;Acc:ZDB-GENE-050309-89]	upstream_gene_variant	MODIFIER	ENSDLAG00005021969,bag1_(Seabass),BCL2 associated athanogene 1 [Source:ZFIN;Acc:ZDB-GENE-050309-89]
CAJNNU010000001.1:18278698	CAJNNU010000001.1:18278698-18278870	CAJNNU010000001.1	18278698	18278870	172	<DUP>	0.0222222	0.02222	MODIFIER	intragenic_variant	MODIFIER	ENSDLAG00005022324,lpin2_(Seabass),lipin 2 [Source:ZFIN;Acc:ZDB-GENE-060503-153]
CAJNNU010000001.1:18305629	CAJNNU010000001.1:18305629-18305757	CAJNNU010000001.1	18305629	18305757	128	<DEL>	0.252809	0.2528	MODIFIER	intron_variant	MODIFIER	ENSDLAG00005022480,emilin2a_(Seabass),elastin microfibril interfacer 2a [Source:ZFIN;Acc:ZDB-GENE-060503-247]
CAJNNU010000001.1:18461273	CAJNNU010000001.1:18461273-18461331	CAJNNU010000001.1	18461273	18461331	58	<DEL>	0.493506	0.4935	HIGH	frameshift_variant	HIGH	ENSDLAG00005022554,clul1_(Seabass),clusterin-like 1 (retinal) [Source:ZFIN;Acc:ZDB-GENE-031118-57]		upstream_gene_variant	MODIFIER	ENSDLAG00005022554,clul1_(Seabass),clusterin-like 1 (retinal) [Source:ZFIN;Acc:ZDB-GENE-031118-57]		intron_variant	MODIFIER	ENSDLAG00005022554,clul1_(Seabass),clusterin-like 1 (retinal) [Source:ZFIN;Acc:ZDB-GENE-031118-57]
CAJNNU010000001.1:18467945	CAJNNU010000001.1:18467945-18468181	CAJNNU010000001.1	18467945	18468181	236	<DEL>	0.323529	0.3235	MODIFIER	intron_variant	MODIFIER	ENSDLAG00005022554,clul1_(Seabass),clusterin-like 1 (retinal) [Source:ZFIN;Acc:ZDB-GENE-031118-57]
CAJNNU010000001.1:18490838	CAJNNU010000001.1:18490838-18490925	CAJNNU010000001.1	18490838	18490925	87	<DEL>	0.0168539	0.01685	MODIFIER	intron_variant	MODIFIER	ENSDLAG00005023615,colec12_(Seabass),collectin sub-family member 12 [Source:NCBI gene;Acc:558942]
CAJNNU010000001.1:18497859	CAJNNU010000001.1:18497859-18498054	CAJNNU010000001.1	18497859	18498054	195	<DEL>	0.0284091	0.02841	MODIFIER	intron_variant	MODIFIER	ENSDLAG00005023615,colec12_(Seabass),collectin sub-family member 12 [Source:NCBI gene;Acc:558942]
CAJNNU010000001.1:18500230	CAJNNU010000001.1:18500230-18500310	CAJNNU010000001.1	18500230	18500310	80	<DEL>	0.0888889	0.08889	MODIFIER	intron_variant	MODIFIER	ENSDLAG00005023615,colec12_(Seabass),collectin sub-family member 12 [Source:NCBI gene;Acc:558942]
CAJNNU010000001.1:18522036	CAJNNU010000001.1:18522036-18522178	CAJNNU010000001.1	18522036	18522178	142	<DEL>	0.321429	0.3214	MODIFIER	intron_variant	MODIFIER	ENSDLAG00005023623,stam_(Seabass),signal transducing adaptor molecule (SH3 domain and ITAM motif) 1 [Source:ZFIN;Acc:ZDB-GENE-031118-123]
CAJNNU010000001.1:18530438	CAJNNU010000001.1:18530438-18530833	CAJNNU010000001.1	18530438	18530833	395	<DEL>	0.344156	0.3442	MODIFIER	intron_variant	MODIFIER	ENSDLAG00005023623,stam_(Seabass),signal transducing adaptor molecule (SH3 domain and ITAM motif) 1 [Source:ZFIN;Acc:ZDB-GENE-031118-123]		intron_variant	MODIFIER	ENSDLAG00005023657,si:dkey-32m20.1_(Seabass),si:dkey-32m20.1 [Source:ZFIN;Acc:ZDB-GENE-070705-455]		upstream_gene_variant	MODIFIER	ENSDLAG00005023661,cacnb2b_(Seabass),calcium channel
CAJNNU010000001.1:18530913	CAJNNU010000001.1:18530913-18531578	CAJNNU010000001.1	18530913	18531578	665	<DEL>	0.0224719	0.02247	MODIFIER	intron_variant	MODIFIER	ENSDLAG00005023623,stam_(Seabass),signal transducing adaptor molecule (SH3 domain and ITAM motif) 1 [Source:ZFIN;Acc:ZDB-GENE-031118-123]		intron_variant	MODIFIER	ENSDLAG00005023657,si:dkey-32m20.1_(Seabass),si:dkey-32m20.1 [Source:ZFIN;Acc:ZDB-GENE-070705-455]		upstream_gene_variant	MODIFIER	ENSDLAG00005023661,cacnb2b_(Seabass),calcium channel
CAJNNU010000001.1:18540859	CAJNNU010000001.1:18540859-18541133	CAJNNU010000001.1	18540859	18541133	274	<DEL>	0.651685	0.3483	MODIFIER	intron_variant	MODIFIER	ENSDLAG00005023623,stam_(Seabass),signal transducing adaptor molecule (SH3 domain and ITAM motif) 1 [Source:ZFIN;Acc:ZDB-GENE-031118-123]		upstream_gene_variant	MODIFIER	ENSDLAG00005023661,cacnb2b_(Seabass),calcium channel		intron_variant	MODIFIER	ENSDLAG00005023661,cacnb2b_(Seabass),calcium channel
CAJNNU010000001.1:18600286	CAJNNU010000001.1:18600286-18600388	CAJNNU010000001.1	18600286	18600388	102	<DEL>	0.572222	0.4278	MODIFIER	intron_variant	MODIFIER	ENSDLAG00005023623,stam_(Seabass),signal transducing adaptor molecule (SH3 domain and ITAM motif) 1 [Source:ZFIN;Acc:ZDB-GENE-031118-123]		downstream_gene_variant	MODIFIER	ENSDLAG00005023708,mrc1b_(Seabass),mannose receptor
CAJNNU010000001.1:18605663	CAJNNU010000001.1:18605663-18605865	CAJNNU010000001.1	18605663	18605865	202	<DEL>	0.625	0.375	HIGH	splice_acceptor_variant&splice_region_variant&3_prime_UTR_variant&intron_variant	HIGH	ENSDLAG00005023623,stam_(Seabass),signal transducing adaptor molecule (SH3 domain and ITAM motif) 1 [Source:ZFIN;Acc:ZDB-GENE-031118-123]		splice_region_variant	LOW	ENSDLAG00005023623,stam_(Seabass),signal transducing adaptor molecule (SH3 domain and ITAM motif) 1 [Source:ZFIN;Acc:ZDB-GENE-031118-123]		non_coding_transcript_variant	MODIFIER	ENSDLAG00005023623,stam_(Seabass),signal transducing adaptor molecule (SH3 domain and ITAM motif) 1 [Source:ZFIN;Acc:ZDB-GENE-031118-123]		splice_donor_variant&conservative_inframe_deletion&splice_region_variant&intron_variant	HIGH	ENSDLAG00005023708,mrc1b_(Seabass),mannose receptor		splice_region_variant&intron_variant	LOW	ENSDLAG00005023708,mrc1b_(Seabass),mannose receptor		intron_variant	MODIFIER	ENSDLAG00005023708,mrc1b_(Seabass),mannose receptor
CAJNNU010000001.1:18607438	CAJNNU010000001.1:18607438-18607575	CAJNNU010000001.1	18607438	18607575	137	<DEL>	0.0333333	0.03333	MODIFIER	downstream_gene_variant	MODIFIER	ENSDLAG00005023623,stam_(Seabass),signal transducing adaptor molecule (SH3 domain and ITAM motif) 1 [Source:ZFIN;Acc:ZDB-GENE-031118-123]		intron_variant	MODIFIER	ENSDLAG00005023708,mrc1b_(Seabass),mannose receptor
CAJNNU010000001.1:18619710	CAJNNU010000001.1:18619710-18619851	CAJNNU010000001.1	18619710	18619851	141	<DEL>	0.337079	0.3371	MODIFIER	upstream_gene_variant	MODIFIER	ENSDLAG00005023708,mrc1b_(Seabass),mannose receptor		intergenic_region	MODIFIER	ENSDLAG00005023708,mrc1b_(Seabass),mannose receptor	ENSDLAG00005023847,N/A,N/A	upstream_gene_variant	MODIFIER	ENSDLAG00005023847,N/A,N/A
CAJNNU010000001.1:18624594	CAJNNU010000001.1:18624594-18624706	CAJNNU010000001.1	18624594	18624706	112	<DEL>	0.589286	0.4107	MODIFIER	intron_variant	MODIFIER	ENSDLAG00005023847,N/A,N/A
CAJNNU010000001.1:18647545	CAJNNU010000001.1:18647545-18647835	CAJNNU010000001.1	18647545	18647835	290	<DEL>	0.0852273	0.08523	MODIFIER	downstream_gene_variant	MODIFIER	ENSDLAG00005023866,si:ch211-106h4.4_(Zebrafish),N/A		intergenic_region	MODIFIER	ENSDLAG00005023866,si:ch211-106h4.4_(Zebrafish),N/A	ENSDLAG00005028737,N/A,N/A	upstream_gene_variant	MODIFIER	ENSDLAG00005028737,N/A,N/A
CAJNNU010000001.1:18656631	CAJNNU010000001.1:18656631-18656685	CAJNNU010000001.1	18656631	18656685	54	<DEL>	0.0511364	0.05114	MODIFIER	upstream_gene_variant	MODIFIER	ENSDLAG00005023887,si:ch211-106h4.6_(Seabass),si:ch211-106h4.6 [Source:ZFIN;Acc:ZDB-GENE-070705-16]		intron_variant	MODIFIER	ENSDLAG00005023887,si:ch211-106h4.6_(Seabass),si:ch211-106h4.6 [Source:ZFIN;Acc:ZDB-GENE-070705-16]		downstream_gene_variant	MODIFIER	ENSDLAG00005028737,N/A,N/A
CAJNNU010000001.1:18688047	CAJNNU010000001.1:18688047-18688239	CAJNNU010000001.1	18688047	18688239	192	<DEL>	0.0337079	0.03371	MODIFIER	intron_variant	MODIFIER	ENSDLAG00005023907,si:ch211-106h4.9_(Seabass),si:ch211-106h4.9 [Source:ZFIN;Acc:ZDB-GENE-070705-17]
CAJNNU010000001.1:18695880	CAJNNU010000001.1:18695880-18695995	CAJNNU010000001.1	18695880	18695995	115	<DEL>	0.0166667	0.01667	MODIFIER	5_prime_UTR_variant	MODIFIER	ENSDLAG00005023907,si:ch211-106h4.9_(Seabass),si:ch211-106h4.9 [Source:ZFIN;Acc:ZDB-GENE-070705-17]		upstream_gene_variant	MODIFIER	ENSDLAG00005023917,N/A,N/A
CAJNNU010000001.1:18713848	CAJNNU010000001.1:18713848-18714919	CAJNNU010000001.1	18713848	18714919	1071	<DEL>	0.0168539	0.01685	MODIFIER	intergenic_region	MODIFIER	ENSDLAG00005023917,N/A,N/A	ENSDLAG00005028522,ackr4a_(Seabass),atypical chemokine receptor 4a [Source:ZFIN;Acc:ZDB-GENE-070301-6]
CAJNNU010000001.1:18731504	CAJNNU010000001.1:18731504-18734044	CAJNNU010000001.1	18731504	18734044	2540	<DEL>	0.0227273	0.02273	MODIFIER	intergenic_region	MODIFIER	ENSDLAG00005023917,N/A,N/A	ENSDLAG00005028522,ackr4a_(Seabass),atypical chemokine receptor 4a [Source:ZFIN;Acc:ZDB-GENE-070301-6]
CAJNNU010000001.1:18759453	CAJNNU010000001.1:18759453-18759506	CAJNNU010000001.1	18759453	18759506	53	<DEL>	0.0166667	0.01667	MODIFIER	downstream_gene_variant	MODIFIER	ENSDLAG00005023927,lrrcc1_(Seabass),leucine rich repeat and coiled-coil centrosomal protein 1 [Source:ZFIN;Acc:ZDB-GENE-041111-207]		intergenic_region	MODIFIER	ENSDLAG00005028522,ackr4a_(Seabass),atypical chemokine receptor 4a [Source:ZFIN;Acc:ZDB-GENE-070301-6]	ENSDLAG00005023927,lrrcc1_(Seabass),leucine rich repeat and coiled-coil centrosomal protein 1 [Source:ZFIN;Acc:ZDB-GENE-041111-207]
CAJNNU010000001.1:18767011	CAJNNU010000001.1:18767011-18767133	CAJNNU010000001.1	18767011	18767133	122	<DEL>	0.0581395	0.05814	MODIFIER	intron_variant	MODIFIER	ENSDLAG00005023927,lrrcc1_(Seabass),leucine rich repeat and coiled-coil centrosomal protein 1 [Source:ZFIN;Acc:ZDB-GENE-041111-207]
CAJNNU010000001.1:18778557	CAJNNU010000001.1:18778557-18778655	CAJNNU010000001.1	18778557	18778655	98	<DEL>	0.168675	0.1687	MODIFIER	upstream_gene_variant	MODIFIER	ENSDLAG00005023927,lrrcc1_(Seabass),leucine rich repeat and coiled-coil centrosomal protein 1 [Source:ZFIN;Acc:ZDB-GENE-041111-207]		intergenic_region	MODIFIER	ENSDLAG00005023927,lrrcc1_(Seabass),leucine rich repeat and coiled-coil centrosomal protein 1 [Source:ZFIN;Acc:ZDB-GENE-041111-207]	ENSDLAG00005023942,ralyl_(Seabass),RALY RNA binding protein like [Source:ZFIN;Acc:ZDB-GENE-060607-5]	downstream_gene_variant	MODIFIER	ENSDLAG00005023942,ralyl_(Seabass),RALY RNA binding protein like [Source:ZFIN;Acc:ZDB-GENE-060607-5]
CAJNNU010000001.1:18783243	CAJNNU010000001.1:18783243-18784069	CAJNNU010000001.1	18783243	18784069	826	<DEL>	0.0555556	0.05556	MODIFIER	intron_variant	MODIFIER	ENSDLAG00005023942,ralyl_(Seabass),RALY RNA binding protein like [Source:ZFIN;Acc:ZDB-GENE-060607-5]
CAJNNU010000001.1:18783606	CAJNNU010000001.1:18783606-18783915	CAJNNU010000001.1	18783606	18783915	309	<DEL>	0.275281	0.2753	MODIFIER	intron_variant	MODIFIER	ENSDLAG00005023942,ralyl_(Seabass),RALY RNA binding protein like [Source:ZFIN;Acc:ZDB-GENE-060607-5]
CAJNNU010000001.1:18792245	CAJNNU010000001.1:18792245-18792401	CAJNNU010000001.1	18792245	18792401	156	<DEL>	0.303571	0.3036	MODIFIER	intron_variant	MODIFIER	ENSDLAG00005023942,ralyl_(Seabass),RALY RNA binding protein like [Source:ZFIN;Acc:ZDB-GENE-060607-5]
CAJNNU010000001.1:18831036	CAJNNU010000001.1:18831036-18831169	CAJNNU010000001.1	18831036	18831169	133	<DEL>	0.0397727	0.03977	MODIFIER	intergenic_region	MODIFIER	ENSDLAG00005023942,ralyl_(Seabass),RALY RNA binding protein like [Source:ZFIN;Acc:ZDB-GENE-060607-5]	ENSDLAG00005023958,and2_(Seabass),actinodin2 [Source:ZFIN;Acc:ZDB-GENE-041105-2]
CAJNNU010000001.1:18833035	CAJNNU010000001.1:18833035-18833170	CAJNNU010000001.1	18833035	18833170	135	<DEL>	0.0333333	0.03333	MODIFIER	intergenic_region	MODIFIER	ENSDLAG00005023942,ralyl_(Seabass),RALY RNA binding protein like [Source:ZFIN;Acc:ZDB-GENE-060607-5]	ENSDLAG00005023958,and2_(Seabass),actinodin2 [Source:ZFIN;Acc:ZDB-GENE-041105-2]
CAJNNU010000001.1:18842473	CAJNNU010000001.1:18842473-18843019	CAJNNU010000001.1	18842473	18843019	546	<DEL>	0.0842697	0.08427	MODIFIER	intergenic_region	MODIFIER	ENSDLAG00005023942,ralyl_(Seabass),RALY RNA binding protein like [Source:ZFIN;Acc:ZDB-GENE-060607-5]	ENSDLAG00005023958,and2_(Seabass),actinodin2 [Source:ZFIN;Acc:ZDB-GENE-041105-2]	downstream_gene_variant	MODIFIER	ENSDLAG00005023958,and2_(Seabass),actinodin2 [Source:ZFIN;Acc:ZDB-GENE-041105-2]
CAJNNU010000001.1:18856225	CAJNNU010000001.1:18856225-18856274	CAJNNU010000001.1	18856225	18856274	49	<DEL>	0.0172414	0.01724	MODIFIER	upstream_gene_variant	MODIFIER	ENSDLAG00005023958,and2_(Seabass),actinodin2 [Source:ZFIN;Acc:ZDB-GENE-041105-2]		intergenic_region	MODIFIER	ENSDLAG00005023958,and2_(Seabass),actinodin2 [Source:ZFIN;Acc:ZDB-GENE-041105-2]	ENSDLAG00005023962,cops9_(Stickleback),N/A	downstream_gene_variant	MODIFIER	ENSDLAG00005023962,cops9_(Stickleback),N/A
CAJNNU010000001.1:18869790	CAJNNU010000001.1:18869790-18869845	CAJNNU010000001.1	18869790	18869845	55	<DEL>	0.117978	0.118	MODIFIER	upstream_gene_variant	MODIFIER	ENSDLAG00005023964,apoda.1_(Seabass),apolipoprotein Da		intergenic_region	MODIFIER	ENSDLAG00005023964,apoda.1_(Seabass),apolipoprotein Da	ENSDLAG00005023966,apoda.2_(Seabass),apolipoprotein Da
CAJNNU010000001.1:18871427	CAJNNU010000001.1:18871427-18871709	CAJNNU010000001.1	18871427	18871709	282	<DEL>	0.146067	0.1461	MODIFIER	upstream_gene_variant	MODIFIER	ENSDLAG00005023964,apoda.1_(Seabass),apolipoprotein Da		intergenic_region	MODIFIER	ENSDLAG00005023964,apoda.1_(Seabass),apolipoprotein Da	ENSDLAG00005023966,apoda.2_(Seabass),apolipoprotein Da	upstream_gene_variant	MODIFIER	ENSDLAG00005023966,apoda.2_(Seabass),apolipoprotein Da
CAJNNU010000001.1:18899296	CAJNNU010000001.1:18899296-18899374	CAJNNU010000001.1	18899296	18899374	78	<DEL>	0.0639535	0.06395	MODIFIER	downstream_gene_variant	MODIFIER	ENSDLAG00005023972,samd7_(Seabass),sterile alpha motif domain containing 7 [Source:ZFIN;Acc:ZDB-GENE-070912-549]		intergenic_region	MODIFIER	ENSDLAG00005023972,samd7_(Seabass),sterile alpha motif domain containing 7 [Source:ZFIN;Acc:ZDB-GENE-070912-549]	ENSDLAG00005023976,sec62_(Seabass),SEC62 homolog	upstream_gene_variant	MODIFIER	ENSDLAG00005023976,sec62_(Seabass),SEC62 homolog
CAJNNU010000001.1:18904746	CAJNNU010000001.1:18904746-18904807	CAJNNU010000001.1	18904746	18904807	61	<DEL>	0.303371	0.3034	MODIFIER	intron_variant	MODIFIER	ENSDLAG00005023976,sec62_(Seabass),SEC62 homolog
CAJNNU010000001.1:18909232	CAJNNU010000001.1:18909232-18909283	CAJNNU010000001.1	18909232	18909283	51	<DEL>	0.0886076	0.08861	MODIFIER	downstream_gene_variant	MODIFIER	ENSDLAG00005023976,sec62_(Seabass),SEC62 homolog		intergenic_region	MODIFIER	ENSDLAG00005023976,sec62_(Seabass),SEC62 homolog	ENSDLAG00005023992,nadkb_(Seabass),NAD kinase b [Source:ZFIN;Acc:ZDB-GENE-061103-433]	downstream_gene_variant	MODIFIER	ENSDLAG00005023992,nadkb_(Seabass),NAD kinase b [Source:ZFIN;Acc:ZDB-GENE-061103-433]
CAJNNU010000001.1:18948053	CAJNNU010000001.1:18948053-18948130	CAJNNU010000001.1	18948053	18948130	77	<DEL>	0.52381	0.4762	MODIFIER	intergenic_region	MODIFIER	ENSDLAG00005024151,gpr160_(Seabass),G protein-coupled receptor 160 [Source:ZFIN;Acc:ZDB-GENE-081022-189]	ENSDLAG00005024200,prkci_(Seabass),protein kinase C
CAJNNU010000001.1:18950671	CAJNNU010000001.1:18950671-18950784	CAJNNU010000001.1	18950671	18950784	113	<DEL>	0.113636	0.1136	MODIFIER	intergenic_region	MODIFIER	ENSDLAG00005024151,gpr160_(Seabass),G protein-coupled receptor 160 [Source:ZFIN;Acc:ZDB-GENE-081022-189]	ENSDLAG00005024200,prkci_(Seabass),protein kinase C
CAJNNU010000001.1:18961852	CAJNNU010000001.1:18961852-18961918	CAJNNU010000001.1	18961852	18961918	66	<DEL>	0.777778	0.2222	MODIFIER	intergenic_region	MODIFIER	ENSDLAG00005024151,gpr160_(Seabass),G protein-coupled receptor 160 [Source:ZFIN;Acc:ZDB-GENE-081022-189]	ENSDLAG00005024200,prkci_(Seabass),protein kinase C
CAJNNU010000001.1:18972325	CAJNNU010000001.1:18972325-18972382	CAJNNU010000001.1	18972325	18972382	57	<DEL>	0.0222222	0.02222	MODIFIER	intergenic_region	MODIFIER	ENSDLAG00005024151,gpr160_(Seabass),G protein-coupled receptor 160 [Source:ZFIN;Acc:ZDB-GENE-081022-189]	ENSDLAG00005024200,prkci_(Seabass),protein kinase C	downstream_gene_variant	MODIFIER	ENSDLAG00005024200,prkci_(Seabass),protein kinase C
CAJNNU010000001.1:19037187	CAJNNU010000001.1:19037187-19037258	CAJNNU010000001.1	19037187	19037258	71	<DEL>	0.261628	0.2616	MODIFIER	intron_variant	MODIFIER	ENSDLAG00005024680,sppl2_(Seabass),signal peptide peptidase-like 2 [Source:ZFIN;Acc:ZDB-GENE-030131-4265]
CAJNNU010000001.1:19134296	CAJNNU010000001.1:19134296-19134382	CAJNNU010000001.1	19134296	19134382	86	<DEL>	0.0393258	0.03933	MODIFIER	intron_variant	MODIFIER	ENSDLAG00005005155,hiat1a_(Seabass),hippocampus abundant transcript 1a [Source:ZFIN;Acc:ZDB-GENE-030131-834]
CAJNNU010000001.1:19169960	CAJNNU010000001.1:19169960-19170016	CAJNNU010000001.1	19169960	19170016	56	<DEL>	0.522472	0.4775	MODIFIER	intron_variant	MODIFIER	ENSDLAG00005005742,myosin,N/A
CAJNNU010000001.1:19205540	CAJNNU010000001.1:19205540-19205606	CAJNNU010000001.1	19205540	19205606	66	<DEL>	0.152941	0.1529	MODIFIER	intergenic_region	MODIFIER	ENSDLAG00005005756,N/A,N/A	ENSDLAG00005005761,loxl5b_(Seabass),lysyl oxidase-like 5b [Source:ZFIN;Acc:ZDB-GENE-070818-3]
CAJNNU010000001.1:19227052	CAJNNU010000001.1:19227052-19227107	CAJNNU010000001.1	19227052	19227107	55	<DEL>	0.115854	0.1159	MODIFIER	intergenic_region	MODIFIER	ENSDLAG00005005761,loxl5b_(Seabass),lysyl oxidase-like 5b [Source:ZFIN;Acc:ZDB-GENE-070818-3]	ENSDLAG00005005781,nmrk2_(Seabass),nicotinamide riboside kinase 2 [Source:ZFIN;Acc:ZDB-GENE-040912-44]	downstream_gene_variant	MODIFIER	ENSDLAG00005005781,nmrk2_(Seabass),nicotinamide riboside kinase 2 [Source:ZFIN;Acc:ZDB-GENE-040912-44]
CAJNNU010000001.1:19428388	CAJNNU010000001.1:19428388-19428485	CAJNNU010000001.1	19428388	19428485	97	<DEL>	0.433735	0.4337	MODIFIER	intron_variant	MODIFIER	ENSDLAG00005011421,admp_(Seabass),anti-dorsalizing morphogenic protein [Source:ZFIN;Acc:ZDB-GENE-011214-1]		upstream_gene_variant	MODIFIER	ENSDLAG00005032165,cib3_(Seabass),calcium and integrin binding family member 3 [Source:ZFIN;Acc:ZDB-GENE-121121-1]
CAJNNU010000001.1:19547816	CAJNNU010000001.1:19547816-19547958	CAJNNU010000001.1	19547816	19547958	142	<DEL>	0.0454545	0.04545	MODIFIER	intron_variant	MODIFIER	ENSDLAG00005011855,ptprfb_(Stickleback),N/A
CAJNNU010000001.1:19556621	CAJNNU010000001.1:19556621-19556903	CAJNNU010000001.1	19556621	19556903	282	<DEL>	0.0388889	0.03889	MODIFIER	intron_variant	MODIFIER	ENSDLAG00005011855,ptprfb_(Stickleback),N/A
CAJNNU010000001.1:19586819	CAJNNU010000001.1:19586819-19586961	CAJNNU010000001.1	19586819	19586961	142	<DEL>	0.309524	0.3095	MODIFIER	intron_variant	MODIFIER	ENSDLAG00005011855,ptprfb_(Stickleback),N/A
CAJNNU010000001.1:19615187	CAJNNU010000001.1:19615187-19615273	CAJNNU010000001.1	19615187	19615273	86	<DEL>	0.305882	0.3059	MODIFIER	intron_variant	MODIFIER	ENSDLAG00005011855,ptprfb_(Stickleback),N/A
CAJNNU010000001.1:19660448	CAJNNU010000001.1:19660448-19660503	CAJNNU010000001.1	19660448	19660503	55	<DEL>	0.208861	0.2089	MODIFIER	upstream_gene_variant	MODIFIER	ENSDLAG00005011855,ptprfb_(Stickleback),N/A		intergenic_region	MODIFIER	ENSDLAG00005011855,ptprfb_(Stickleback),N/A	ENSDLAG00005022623,CDCP2_(Seabass),CUB domain containing protein 2 [Source:HGNC Symbol;Acc:HGNC:27297]
CAJNNU010000001.1:19707390	CAJNNU010000001.1:19707390-19707445	CAJNNU010000001.1	19707390	19707445	55	<DEL>	0.0344828	0.03448	MODIFIER	intergenic_region	MODIFIER	ENSDLAG00005011855,ptprfb_(Stickleback),N/A	ENSDLAG00005022623,CDCP2_(Seabass),CUB domain containing protein 2 [Source:HGNC Symbol;Acc:HGNC:27297]
CAJNNU010000001.1:19744818	CAJNNU010000001.1:19744818-19744883	CAJNNU010000001.1	19744818	19744883	65	<DEL>	0.670886	0.3291	MODIFIER	intergenic_region	MODIFIER	ENSDLAG00005011855,ptprfb_(Stickleback),N/A	ENSDLAG00005022623,CDCP2_(Seabass),CUB domain containing protein 2 [Source:HGNC Symbol;Acc:HGNC:27297]
CAJNNU010000001.1:19750102	CAJNNU010000001.1:19750102-19750243	CAJNNU010000001.1	19750102	19750243	141	<DEL>	0.0277778	0.02778	MODIFIER	intergenic_region	MODIFIER	ENSDLAG00005011855,ptprfb_(Stickleback),N/A	ENSDLAG00005022623,CDCP2_(Seabass),CUB domain containing protein 2 [Source:HGNC Symbol;Acc:HGNC:27297]
CAJNNU010000001.1:19758642	CAJNNU010000001.1:19758642-19758703	CAJNNU010000001.1	19758642	19758703	61	<DEL>	0.132184	0.1322	MODIFIER	intergenic_region	MODIFIER	ENSDLAG00005011855,ptprfb_(Stickleback),N/A	ENSDLAG00005022623,CDCP2_(Seabass),CUB domain containing protein 2 [Source:HGNC Symbol;Acc:HGNC:27297]
CAJNNU010000001.1:19777927	CAJNNU010000001.1:19777927-19778017	CAJNNU010000001.1	19777927	19778017	90	<DEL>	0.0402299	0.04023	MODIFIER	intergenic_region	MODIFIER	ENSDLAG00005011855,ptprfb_(Stickleback),N/A	ENSDLAG00005022623,CDCP2_(Seabass),CUB domain containing protein 2 [Source:HGNC Symbol;Acc:HGNC:27297]
CAJNNU010000001.1:19801564	CAJNNU010000001.1:19801564-19801650	CAJNNU010000001.1	19801564	19801650	86	<DEL>	0.0764706	0.07647	MODIFIER	intergenic_region	MODIFIER	ENSDLAG00005011855,ptprfb_(Stickleback),N/A	ENSDLAG00005022623,CDCP2_(Seabass),CUB domain containing protein 2 [Source:HGNC Symbol;Acc:HGNC:27297]
CAJNNU010000001.1:19826546	CAJNNU010000001.1:19826546-19826598	CAJNNU010000001.1	19826546	19826598	52	<DEL>	0.0823529	0.08235	MODIFIER	downstream_gene_variant	MODIFIER	ENSDLAG00005022623,CDCP2_(Seabass),CUB domain containing protein 2 [Source:HGNC Symbol;Acc:HGNC:27297]		upstream_gene_variant	MODIFIER	ENSDLAG00005022629,tmem59_(Seabass),transmembrane protein 59 [Source:ZFIN;Acc:ZDB-GENE-070912-397]		3_prime_UTR_variant	MODIFIER	ENSDLAG00005033498,TCEANC2_(Seabass),transcription elongation factor A N-terminal and central domain containing 2 [Source:HGNC Symbol;Acc:HGNC:26494]
CAJNNU010000001.1:19828753	CAJNNU010000001.1:19828753-19828822	CAJNNU010000001.1	19828753	19828822	69	<DEL>	0.0574713	0.05747	MODIFIER	downstream_gene_variant	MODIFIER	ENSDLAG00005022623,CDCP2_(Seabass),CUB domain containing protein 2 [Source:HGNC Symbol;Acc:HGNC:27297]		upstream_gene_variant	MODIFIER	ENSDLAG00005022629,tmem59_(Seabass),transmembrane protein 59 [Source:ZFIN;Acc:ZDB-GENE-070912-397]		upstream_gene_variant	MODIFIER	ENSDLAG00005033498,TCEANC2_(Seabass),transcription elongation factor A N-terminal and central domain containing 2 [Source:HGNC Symbol;Acc:HGNC:26494]		intergenic_region	MODIFIER	ENSDLAG00005033498,TCEANC2_(Seabass),transcription elongation factor A N-terminal and central domain containing 2 [Source:HGNC Symbol;Acc:HGNC:26494]	ENSDLAG00005022629,tmem59_(Seabass),transmembrane protein 59 [Source:ZFIN;Acc:ZDB-GENE-070912-397]
CAJNNU010000001.1:19887571	CAJNNU010000001.1:19887571-19887644	CAJNNU010000001.1	19887571	19887644	73	<DEL>	0.567416	0.4326	MODIFIER	intron_variant	MODIFIER	ENSDLAG00005022961,vav3b_(Seabass),vav 3 guanine nucleotide exchange factor b [Source:ZFIN;Acc:ZDB-GENE-070912-251]
CAJNNU010000001.1:19895104	CAJNNU010000001.1:19895104-19895335	CAJNNU010000001.1	19895104	19895335	231	<DEL>	0.0393258	0.03933	HIGH	exon_loss_variant&splice_acceptor_variant&splice_donor_variant&splice_region_variant&intron_variant	HIGH	ENSDLAG00005022961,vav3b_(Seabass),vav 3 guanine nucleotide exchange factor b [Source:ZFIN;Acc:ZDB-GENE-070912-251]		intron_variant	MODIFIER	ENSDLAG00005022961,vav3b_(Seabass),vav 3 guanine nucleotide exchange factor b [Source:ZFIN;Acc:ZDB-GENE-070912-251]
CAJNNU010000001.1:19911069	CAJNNU010000001.1:19911069-19911169	CAJNNU010000001.1	19911069	19911169	100	<DEL>	0.0944444	0.09444	MODIFIER	intron_variant	MODIFIER	ENSDLAG00005022961,vav3b_(Seabass),vav 3 guanine nucleotide exchange factor b [Source:ZFIN;Acc:ZDB-GENE-070912-251]
CAJNNU010000001.1:20006842	CAJNNU010000001.1:20006842-20006899	CAJNNU010000001.1	20006842	20006899	57	<DEL>	0.166667	0.1667	MODIFIER	intergenic_region	MODIFIER	ENSDLAG00005023943,vav3b_(Seabass),vav 3 guanine nucleotide exchange factor b [Source:ZFIN;Acc:ZDB-GENE-070912-251]	ENSDLAG00005023956,zgc:66313_(Zebrafish),N/A
CAJNNU010000001.1:20027422	CAJNNU010000001.1:20027422-20027664	CAJNNU010000001.1	20027422	20027664	242	<DEL>	0.0555556	0.05556	MODIFIER	intergenic_region	MODIFIER	ENSDLAG00005023943,vav3b_(Seabass),vav 3 guanine nucleotide exchange factor b [Source:ZFIN;Acc:ZDB-GENE-070912-251]	ENSDLAG00005023956,zgc:66313_(Zebrafish),N/A
CAJNNU010000001.1:20028595	CAJNNU010000001.1:20028595-20028666	CAJNNU010000001.1	20028595	20028666	71	<DEL>	0.270115	0.2701	MODIFIER	intergenic_region	MODIFIER	ENSDLAG00005023943,vav3b_(Seabass),vav 3 guanine nucleotide exchange factor b [Source:ZFIN;Acc:ZDB-GENE-070912-251]	ENSDLAG00005023956,zgc:66313_(Zebrafish),N/A
CAJNNU010000001.1:20063024	CAJNNU010000001.1:20063024-20063074	CAJNNU010000001.1	20063024	20063074	50	<DEL>	0.0454545	0.04545	MODIFIER	upstream_gene_variant	MODIFIER	ENSDLAG00005023956,zgc:66313_(Zebrafish),N/A		intergenic_region	MODIFIER	ENSDLAG00005023956,zgc:66313_(Zebrafish),N/A	ENSDLAG00005023991,col11a1b_(Seabass),collagen
CAJNNU010000001.1:20130679	CAJNNU010000001.1:20130679-20130775	CAJNNU010000001.1	20130679	20130775	96	<DEL>	0.301136	0.3011	MODIFIER	intron_variant	MODIFIER	ENSDLAG00005023991,col11a1b_(Seabass),collagen
CAJNNU010000001.1:20168738	CAJNNU010000001.1:20168738-20169126	CAJNNU010000001.1	20168738	20169126	388	<DEL>	0.769663	0.2303	MODIFIER	intergenic_region	MODIFIER	ENSDLAG00005023991,col11a1b_(Seabass),collagen	ENSDLAG00005023994,olfm3b_(Seabass),olfactomedin 3b [Source:ZFIN;Acc:ZDB-GENE-070912-606]	upstream_gene_variant	MODIFIER	ENSDLAG00005023994,olfm3b_(Seabass),olfactomedin 3b [Source:ZFIN;Acc:ZDB-GENE-070912-606]
CAJNNU010000001.1:20213584	CAJNNU010000001.1:20213584-20213696	CAJNNU010000001.1	20213584	20213696	112	<DEL>	0.546512	0.4535	MODIFIER	intron_variant	MODIFIER	ENSDLAG00005024275,abca4b_(Seabass),ATP-binding cassette
CAJNNU010000001.1:20228746	CAJNNU010000001.1:20228746-20228822	CAJNNU010000001.1	20228746	20228822	76	<DEL>	0.0277778	0.02778	MODIFIER	intron_variant	MODIFIER	ENSDLAG00005024275,abca4b_(Seabass),ATP-binding cassette
CAJNNU010000001.1:20230123	CAJNNU010000001.1:20230123-20230180	CAJNNU010000001.1	20230123	20230180	57	<DEL>	0.157303	0.1573	MODIFIER	intron_variant	MODIFIER	ENSDLAG00005024275,abca4b_(Seabass),ATP-binding cassette
CAJNNU010000001.1:20241179	CAJNNU010000001.1:20241179-20241308	CAJNNU010000001.1	20241179	20241308	129	<DEL>	0.0454545	0.04545	MODIFIER	upstream_gene_variant	MODIFIER	ENSDLAG00005024275,abca4b_(Seabass),ATP-binding cassette		intergenic_region	MODIFIER	ENSDLAG00005024275,abca4b_(Seabass),ATP-binding cassette	ENSDLAG00005025722,arhgap29b_(Seabass),Rho GTPase activating protein 29b [Source:NCBI gene;Acc:378998]	downstream_gene_variant	MODIFIER	ENSDLAG00005025722,arhgap29b_(Seabass),Rho GTPase activating protein 29b [Source:NCBI gene;Acc:378998]
CAJNNU010000001.1:20316519	CAJNNU010000001.1:20316519-20316572	CAJNNU010000001.1	20316519	20316572	53	<DEL>	0.0617978	0.0618	MODIFIER	upstream_gene_variant	MODIFIER	ENSDLAG00005025790,PTPRM_(Stickleback),N/A		downstream_gene_variant	MODIFIER	ENSDLAG00005030471,lrrc30a_(Salmon),N/A		intergenic_region	MODIFIER	ENSDLAG00005030471,lrrc30a_(Salmon),N/A	ENSDLAG00005025790,PTPRM_(Stickleback),N/A
CAJNNU010000001.1:20355695	CAJNNU010000001.1:20355695-20355768	CAJNNU010000001.1	20355695	20355768	73	<DEL>	0.156977	0.157	MODIFIER	upstream_gene_variant	MODIFIER	ENSDLAG00005025790,PTPRM_(Stickleback),N/A		intron_variant	MODIFIER	ENSDLAG00005025790,PTPRM_(Stickleback),N/A
CAJNNU010000001.1:20414259	CAJNNU010000001.1:20414259-20414503	CAJNNU010000001.1	20414259	20414503	244	<DEL>	0.41954	0.4195	MODIFIER	intron_variant	MODIFIER	ENSDLAG00005025790,PTPRM_(Stickleback),N/A
CAJNNU010000001.1:20478851	CAJNNU010000001.1:20478851-20479155	CAJNNU010000001.1	20478851	20479155	304	<DEL>	0.0333333	0.03333	MODIFIER	downstream_gene_variant	MODIFIER	ENSDLAG00005025790,PTPRM_(Stickleback),N/A		intergenic_region	MODIFIER	ENSDLAG00005025790,PTPRM_(Stickleback),N/A	ENSDLAG00005025892,CABZ01081294.2_(Zebrafish),N/A
CAJNNU010000001.1:20486396	CAJNNU010000001.1:20486396-20487364	CAJNNU010000001.1	20486396	20487364	968	<DEL>	0.0337079	0.03371	MODIFIER	intergenic_region	MODIFIER	ENSDLAG00005025790,PTPRM_(Stickleback),N/A	ENSDLAG00005025892,CABZ01081294.2_(Zebrafish),N/A
CAJNNU010000001.1:20512857	CAJNNU010000001.1:20512857-20512958	CAJNNU010000001.1	20512857	20512958	101	<DEL>	0.0795455	0.07955	MODIFIER	upstream_gene_variant	MODIFIER	ENSDLAG00005025904,epb41l3b_(Seabass),erythrocyte membrane protein band 4.1-like 3b [Source:ZFIN;Acc:ZDB-GENE-021106-1]		intron_variant	MODIFIER	ENSDLAG00005025904,epb41l3b_(Seabass),erythrocyte membrane protein band 4.1-like 3b [Source:ZFIN;Acc:ZDB-GENE-021106-1]
CAJNNU010000001.1:20519146	CAJNNU010000001.1:20519146-20519348	CAJNNU010000001.1	20519146	20519348	202	<DEL>	0.494186	0.4942	MODIFIER	upstream_gene_variant	MODIFIER	ENSDLAG00005025904,epb41l3b_(Seabass),erythrocyte membrane protein band 4.1-like 3b [Source:ZFIN;Acc:ZDB-GENE-021106-1]		intron_variant	MODIFIER	ENSDLAG00005025904,epb41l3b_(Seabass),erythrocyte membrane protein band 4.1-like 3b [Source:ZFIN;Acc:ZDB-GENE-021106-1]
CAJNNU010000001.1:20521761	CAJNNU010000001.1:20521761-20521822	CAJNNU010000001.1	20521761	20521822	61	<DEL>	0.0333333	0.03333	MODIFIER	upstream_gene_variant	MODIFIER	ENSDLAG00005025904,epb41l3b_(Seabass),erythrocyte membrane protein band 4.1-like 3b [Source:ZFIN;Acc:ZDB-GENE-021106-1]		intron_variant	MODIFIER	ENSDLAG00005025904,epb41l3b_(Seabass),erythrocyte membrane protein band 4.1-like 3b [Source:ZFIN;Acc:ZDB-GENE-021106-1]
CAJNNU010000001.1:20532575	CAJNNU010000001.1:20532575-20532678	CAJNNU010000001.1	20532575	20532678	103	<DEL>	0.0284091	0.02841	MODIFIER	intron_variant	MODIFIER	ENSDLAG00005025904,epb41l3b_(Seabass),erythrocyte membrane protein band 4.1-like 3b [Source:ZFIN;Acc:ZDB-GENE-021106-1]
CAJNNU010000001.1:20552713	CAJNNU010000001.1:20552713-20552857	CAJNNU010000001.1	20552713	20552857	144	<DEL>	0.147727	0.1477	MODIFIER	downstream_gene_variant	MODIFIER	ENSDLAG00005025904,epb41l3b_(Seabass),erythrocyte membrane protein band 4.1-like 3b [Source:ZFIN;Acc:ZDB-GENE-021106-1]		intron_variant	MODIFIER	ENSDLAG00005025904,epb41l3b_(Seabass),erythrocyte membrane protein band 4.1-like 3b [Source:ZFIN;Acc:ZDB-GENE-021106-1]
CAJNNU010000001.1:20565960	CAJNNU010000001.1:20565960-20566022	CAJNNU010000001.1	20565960	20566022	62	<DEL>	0.0795455	0.07955	MODIFIER	downstream_gene_variant	MODIFIER	ENSDLAG00005025926,N/A,N/A		intergenic_region	MODIFIER	ENSDLAG00005025926,N/A,N/A	ENSDLAG00005025928,N/A,N/A	upstream_gene_variant	MODIFIER	ENSDLAG00005025927,N/A,N/A
CAJNNU010000001.1:20586999	CAJNNU010000001.1:20586999-20587548	CAJNNU010000001.1	20586999	20587548	549	<DEL>	0.154321	0.1543	MODIFIER	intergenic_region	MODIFIER	ENSDLAG00005025926,N/A,N/A	ENSDLAG00005025928,N/A,N/A
CAJNNU010000001.1:20597342	CAJNNU010000001.1:20597342-20597537	CAJNNU010000001.1	20597342	20597537	195	<DEL>	0.827586	0.1724	MODIFIER	intergenic_region	MODIFIER	ENSDLAG00005025926,N/A,N/A	ENSDLAG00005025928,N/A,N/A	upstream_gene_variant	MODIFIER	ENSDLAG00005025928,N/A,N/A
CAJNNU010000001.1:20597569	CAJNNU010000001.1:20597569-20597666	CAJNNU010000001.1	20597569	20597666	97	<DEL>	0.122093	0.1221	MODIFIER	intergenic_region	MODIFIER	ENSDLAG00005025926,N/A,N/A	ENSDLAG00005025928,N/A,N/A	upstream_gene_variant	MODIFIER	ENSDLAG00005025928,N/A,N/A
CAJNNU010000001.1:20607633	CAJNNU010000001.1:20607633-20607710	CAJNNU010000001.1	20607633	20607710	77	<DEL>	0.366667	0.3667	MODIFIER	intron_variant	MODIFIER	ENSDLAG00005025928,N/A,N/A
CAJNNU010000001.1:20612764	CAJNNU010000001.1:20612764-20612833	CAJNNU010000001.1	20612764	20612833	69	<DEL>	0.138889	0.1389	MODIFIER	intron_variant	MODIFIER	ENSDLAG00005025928,N/A,N/A
CAJNNU010000001.1:20618893	CAJNNU010000001.1:20618893-20618983	CAJNNU010000001.1	20618893	20618983	90	<DEL>	0.0833333	0.08333	MODIFIER	intron_variant	MODIFIER	ENSDLAG00005025928,N/A,N/A
CAJNNU010000001.1:20670759	CAJNNU010000001.1:20670759-20670854	CAJNNU010000001.1	20670759	20670854	95	<DEL>	0.579545	0.4205	MODIFIER	upstream_gene_variant	MODIFIER	ENSDLAG00005025941,TWSG1_(Seabass),twisted gastrulation BMP signaling modulator 1a [Source:NCBI gene;Acc:84037]		intergenic_region	MODIFIER	ENSDLAG00005025941,TWSG1_(Seabass),twisted gastrulation BMP signaling modulator 1a [Source:NCBI gene;Acc:84037]	ENSDLAG00005025944,ANKRD12_(Seabass),ankyrin repeat domain 12 [Source:ZFIN;Acc:ZDB-GENE-040426-846]
CAJNNU010000001.1:20682242	CAJNNU010000001.1:20682242-20682311	CAJNNU010000001.1	20682242	20682311	69	<DEL>	0.533333	0.4667	MODIFIER	intron_variant	MODIFIER	ENSDLAG00005025944,ANKRD12_(Seabass),ankyrin repeat domain 12 [Source:ZFIN;Acc:ZDB-GENE-040426-846]
CAJNNU010000001.1:20699203	CAJNNU010000001.1:20699203-20699265	CAJNNU010000001.1	20699203	20699265	62	<DEL>	0.0617978	0.0618	MODIFIER	upstream_gene_variant	MODIFIER	ENSDLAG00005025944,ANKRD12_(Seabass),ankyrin repeat domain 12 [Source:ZFIN;Acc:ZDB-GENE-040426-846]		intergenic_region	MODIFIER	ENSDLAG00005025944,ANKRD12_(Seabass),ankyrin repeat domain 12 [Source:ZFIN;Acc:ZDB-GENE-040426-846]	ENSDLAG00005025967,acss2l_(Seabass),acyl-CoA synthetase short chain family member 2 like [Source:ZFIN;Acc:ZDB-GENE-130530-723]
CAJNNU010000001.1:20709489	CAJNNU010000001.1:20709489-20709663	CAJNNU010000001.1	20709489	20709663	174	<DEL>	0.0344828	0.03448	MODIFIER	intergenic_region	MODIFIER	ENSDLAG00005025944,ANKRD12_(Seabass),ankyrin repeat domain 12 [Source:ZFIN;Acc:ZDB-GENE-040426-846]	ENSDLAG00005025967,acss2l_(Seabass),acyl-CoA synthetase short chain family member 2 like [Source:ZFIN;Acc:ZDB-GENE-130530-723]
CAJNNU010000001.1:20743548	CAJNNU010000001.1:20743548-20743811	CAJNNU010000001.1	20743548	20743811	263	<DEL>	0.305882	0.3059	MODIFIER	downstream_gene_variant	MODIFIER	ENSDLAG00005025967,acss2l_(Seabass),acyl-CoA synthetase short chain family member 2 like [Source:ZFIN;Acc:ZDB-GENE-130530-723]		intergenic_region	MODIFIER	ENSDLAG00005025967,acss2l_(Seabass),acyl-CoA synthetase short chain family member 2 like [Source:ZFIN;Acc:ZDB-GENE-130530-723]	ENSDLAG00005026000,MTCL1_(Seabass),microtubule crosslinking factor 1 [Source:HGNC Symbol;Acc:HGNC:29121]
CAJNNU010000001.1:20746643	CAJNNU010000001.1:20746643-20746751	CAJNNU010000001.1	20746643	20746751	108	<DEL>	0.0222222	0.02222	MODIFIER	downstream_gene_variant	MODIFIER	ENSDLAG00005025967,acss2l_(Seabass),acyl-CoA synthetase short chain family member 2 like [Source:ZFIN;Acc:ZDB-GENE-130530-723]		intergenic_region	MODIFIER	ENSDLAG00005025967,acss2l_(Seabass),acyl-CoA synthetase short chain family member 2 like [Source:ZFIN;Acc:ZDB-GENE-130530-723]	ENSDLAG00005026000,MTCL1_(Seabass),microtubule crosslinking factor 1 [Source:HGNC Symbol;Acc:HGNC:29121]
CAJNNU010000001.1:20831723	CAJNNU010000001.1:20831723-20831815	CAJNNU010000001.1	20831723	20831815	92	<DEL>	0.0229885	0.02299	MODIFIER	intron_variant	MODIFIER	ENSDLAG00005026000,MTCL1_(Seabass),microtubule crosslinking factor 1 [Source:HGNC Symbol;Acc:HGNC:29121]
CAJNNU010000001.1:20839485	CAJNNU010000001.1:20839485-20839547	CAJNNU010000001.1	20839485	20839547	62	<DEL>	0.829268	0.1707	MODIFIER	intron_variant	MODIFIER	ENSDLAG00005026000,MTCL1_(Seabass),microtubule crosslinking factor 1 [Source:HGNC Symbol;Acc:HGNC:29121]
CAJNNU010000001.1:20845895	CAJNNU010000001.1:20845895-20846099	CAJNNU010000001.1	20845895	20846099	204	<DEL>	0.0284091	0.02841	MODIFIER	intron_variant	MODIFIER	ENSDLAG00005026000,MTCL1_(Seabass),microtubule crosslinking factor 1 [Source:HGNC Symbol;Acc:HGNC:29121]
CAJNNU010000001.1:20864779	CAJNNU010000001.1:20864779-20864974	CAJNNU010000001.1	20864779	20864974	195	<DEL>	0.0722222	0.07222	MODIFIER	intron_variant	MODIFIER	ENSDLAG00005026000,MTCL1_(Seabass),microtubule crosslinking factor 1 [Source:HGNC Symbol;Acc:HGNC:29121]
CAJNNU010000001.1:20870655	CAJNNU010000001.1:20870655-20870758	CAJNNU010000001.1	20870655	20870758	103	<DEL>	0.892405	0.1076	MODIFIER	5_prime_UTR_variant	MODIFIER	ENSDLAG00005026000,MTCL1_(Seabass),microtubule crosslinking factor 1 [Source:HGNC Symbol;Acc:HGNC:29121]		upstream_gene_variant	MODIFIER	ENSDLAG00005026005,napgb_(Seabass),N-ethylmaleimide-sensitive factor attachment protein
CAJNNU010000001.1:20907539	CAJNNU010000001.1:20907539-20908054	CAJNNU010000001.1	20907539	20908054	515	<DEL>	0.0722222	0.07222	MODIFIER	intron_variant	MODIFIER	ENSDLAG00005026017,PIEZO2_(Stickleback),N/A
CAJNNU010000001.1:20907554	CAJNNU010000001.1:20907554-20907630	CAJNNU010000001.1	20907554	20907630	76	<DEL>	0.154762	0.1548	MODIFIER	intron_variant	MODIFIER	ENSDLAG00005026017,PIEZO2_(Stickleback),N/A
CAJNNU010000001.1:20932209	CAJNNU010000001.1:20932209-20932285	CAJNNU010000001.1	20932209	20932285	76	<DEL>	0.224138	0.2241	MODIFIER	intron_variant	MODIFIER	ENSDLAG00005026017,PIEZO2_(Stickleback),N/A
CAJNNU010000001.1:20946042	CAJNNU010000001.1:20946042-20946225	CAJNNU010000001.1	20946042	20946225	183	<DEL>	0.282353	0.2824	MODIFIER	intron_variant	MODIFIER	ENSDLAG00005026017,PIEZO2_(Stickleback),N/A
CAJNNU010000001.1:20968509	CAJNNU010000001.1:20968509-20968703	CAJNNU010000001.1	20968509	20968703	194	<DEL>	0.109195	0.1092	MODIFIER	upstream_gene_variant	MODIFIER	ENSDLAG00005026017,PIEZO2_(Stickleback),N/A		intron_variant	MODIFIER	ENSDLAG00005026017,PIEZO2_(Stickleback),N/A
CAJNNU010000001.1:20987048	CAJNNU010000001.1:20987048-20987103	CAJNNU010000001.1	20987048	20987103	55	<DEL>	0.0681818	0.06818	MODIFIER	upstream_gene_variant	MODIFIER	ENSDLAG00005026017,PIEZO2_(Stickleback),N/A		intron_variant	MODIFIER	ENSDLAG00005026017,PIEZO2_(Stickleback),N/A		upstream_gene_variant	MODIFIER	ENSDLAG00005026029,mppe1_(Stickleback),N/A		downstream_gene_variant	MODIFIER	ENSDLAG00005032006,CABZ01050249.1_(Zebrafish),N/A
CAJNNU010000001.1:21028691	CAJNNU010000001.1:21028691-21028751	CAJNNU010000001.1	21028691	21028751	60	<DEL>	0.107143	0.1071	MODIFIER	intron_variant	MODIFIER	ENSDLAG00005026037,gnal2_(Stickleback),N/A
CAJNNU010000001.1:21054315	CAJNNU010000001.1:21054315-21054613	CAJNNU010000001.1	21054315	21054613	298	<DEL>	0.107955	0.108	MODIFIER	intergenic_region	MODIFIER	ENSDLAG00005026037,gnal2_(Stickleback),N/A	ENSDLAG00005026041,MAK_(Human),N/A	upstream_gene_variant	MODIFIER	ENSDLAG00005026041,MAK_(Human),N/A
CAJNNU010000001.1:21068949	CAJNNU010000001.1:21068949-21069032	CAJNNU010000001.1	21068949	21069032	83	<DEL>	0.194118	0.1941	MODIFIER	downstream_gene_variant	MODIFIER	ENSDLAG00005026041,MAK_(Human),N/A		downstream_gene_variant	MODIFIER	ENSDLAG00005026046,pak1ip1_(Stickleback),N/A		intron_variant	MODIFIER	ENSDLAG00005026046,pak1ip1_(Stickleback),N/A
CAJNNU010000001.1:21070552	CAJNNU010000001.1:21070552-21070608	CAJNNU010000001.1	21070552	21070608	56	<DEL>	0.104651	0.1047	HIGH	downstream_gene_variant	MODIFIER	ENSDLAG00005026041,MAK_(Human),N/A		frameshift_variant	HIGH	ENSDLAG00005026046,pak1ip1_(Stickleback),N/A		intron_variant	MODIFIER	ENSDLAG00005026046,pak1ip1_(Stickleback),N/A		upstream_gene_variant	MODIFIER	ENSDLAG00005026048,si:dkey-222f8.3_(Stickleback),N/A
CAJNNU010000001.1:21078522	CAJNNU010000001.1:21078522-21078585	CAJNNU010000001.1	21078522	21078585	63	<DEL>	0.403409	0.4034	MODIFIER	upstream_gene_variant	MODIFIER	ENSDLAG00005026046,pak1ip1_(Stickleback),N/A		intron_variant	MODIFIER	ENSDLAG00005026048,si:dkey-222f8.3_(Stickleback),N/A		upstream_gene_variant	MODIFIER	ENSDLAG00005026053,CC2D1B_(Seabass),coiled-coil and C2 domain containing 1B [Source:HGNC Symbol;Acc:HGNC:29386]
CAJNNU010000001.1:21102406	CAJNNU010000001.1:21102406-21102624	CAJNNU010000001.1	21102406	21102624	218	<DEL>	0.0561798	0.05618	MODIFIER	downstream_gene_variant	MODIFIER	ENSDLAG00005026053,CC2D1B_(Seabass),coiled-coil and C2 domain containing 1B [Source:HGNC Symbol;Acc:HGNC:29386]		3_prime_UTR_variant	MODIFIER	ENSDLAG00005026070,ZFYVE9_(Seabass),zinc finger FYVE-type containing 9 [Source:HGNC Symbol;Acc:HGNC:6775]
CAJNNU010000001.1:21122899	CAJNNU010000001.1:21122899-21123395	CAJNNU010000001.1	21122899	21123395	496	<DEL>	0.158824	0.1588	MODIFIER	intron_variant	MODIFIER	ENSDLAG00005026070,ZFYVE9_(Seabass),zinc finger FYVE-type containing 9 [Source:HGNC Symbol;Acc:HGNC:6775]
CAJNNU010000001.1:21135512	CAJNNU010000001.1:21135512-21135564	CAJNNU010000001.1	21135512	21135564	52	<DEL>	0.0529412	0.05294	HIGH	upstream_gene_variant	MODIFIER	ENSDLAG00005026070,ZFYVE9_(Seabass),zinc finger FYVE-type containing 9 [Source:HGNC Symbol;Acc:HGNC:6775]		frameshift_variant&splice_acceptor_variant&splice_region_variant&intron_variant	HIGH	ENSDLAG00005026073,BTF3L4_(Seabass),basic transcription factor 3 like 4 [Source:HGNC Symbol;Acc:HGNC:30547]		downstream_gene_variant	MODIFIER	ENSDLAG00005026073,BTF3L4_(Seabass),basic transcription factor 3 like 4 [Source:HGNC Symbol;Acc:HGNC:30547]		intron_variant	MODIFIER	ENSDLAG00005026073,BTF3L4_(Seabass),basic transcription factor 3 like 4 [Source:HGNC Symbol;Acc:HGNC:30547]		upstream_gene_variant	MODIFIER	ENSDLAG00005028634,txndc12_(Seabass),thioredoxin domain containing 12 (endoplasmic reticulum) [Source:ZFIN;Acc:ZDB-GENE-050522-497]
CAJNNU010000001.1:21185675	CAJNNU010000001.1:21185675-21185761	CAJNNU010000001.1	21185675	21185761	86	<DEL>	0.0786517	0.07865	MODIFIER	intron_variant	MODIFIER	ENSDLAG00005026099,fubp1_(Seabass),far upstream element (FUSE) binding protein 1 [Source:ZFIN;Acc:ZDB-GENE-040426-2159]		3_prime_UTR_variant	MODIFIER	ENSDLAG00005029505,miga1_(Seabass),mitoguardin 1 [Source:NCBI gene;Acc:450070]
CAJNNU010000001.1:21200190	CAJNNU010000001.1:21200190-21200531	CAJNNU010000001.1	21200190	21200531	341	<DEL>	0.0444444	0.04444	MODIFIER	intron_variant	MODIFIER	ENSDLAG00005029505,miga1_(Seabass),mitoguardin 1 [Source:NCBI gene;Acc:450070]
CAJNNU010000001.1:21205978	CAJNNU010000001.1:21205978-21206159	CAJNNU010000001.1	21205978	21206159	181	<DEL>	0.421687	0.4217	MODIFIER	upstream_gene_variant	MODIFIER	ENSDLAG00005026141,usp33_(Seabass),ubiquitin specific peptidase 33 [Source:NCBI gene;Acc:406508]		upstream_gene_variant	MODIFIER	ENSDLAG00005029505,miga1_(Seabass),mitoguardin 1 [Source:NCBI gene;Acc:450070]		intergenic_region	MODIFIER	ENSDLAG00005029505,miga1_(Seabass),mitoguardin 1 [Source:NCBI gene;Acc:450070]	ENSDLAG00005026141,usp33_(Seabass),ubiquitin specific peptidase 33 [Source:NCBI gene;Acc:406508]
CAJNNU010000001.1:21209489	CAJNNU010000001.1:21209489-21209551	CAJNNU010000001.1	21209489	21209551	62	<DEL>	0.0795455	0.07955	MODIFIER	upstream_gene_variant	MODIFIER	ENSDLAG00005026141,usp33_(Seabass),ubiquitin specific peptidase 33 [Source:NCBI gene;Acc:406508]		intron_variant	MODIFIER	ENSDLAG00005026141,usp33_(Seabass),ubiquitin specific peptidase 33 [Source:NCBI gene;Acc:406508]		upstream_gene_variant	MODIFIER	ENSDLAG00005029505,miga1_(Seabass),mitoguardin 1 [Source:NCBI gene;Acc:450070]
CAJNNU010000001.1:21288348	CAJNNU010000001.1:21288348-21288675	CAJNNU010000001.1	21288348	21288675	327	<DEL>	0.0166667	0.01667	MODIFIER	intron_variant	MODIFIER	ENSDLAG00005026171,ak5_(Seabass),adenylate kinase 5 [Source:ZFIN;Acc:ZDB-GENE-030131-8256]
CAJNNU010000001.1:21300625	CAJNNU010000001.1:21300625-21302590	CAJNNU010000001.1	21300625	21302590	1965	<DEL>	0.627778	0.3722	MODIFIER	intron_variant	MODIFIER	ENSDLAG00005026171,ak5_(Seabass),adenylate kinase 5 [Source:ZFIN;Acc:ZDB-GENE-030131-8256]
CAJNNU010000001.1:21348549	CAJNNU010000001.1:21348549-21348764	CAJNNU010000001.1	21348549	21348764	215	<DEL>	0.505618	0.4944	MODIFIER	intron_variant	MODIFIER	ENSDLAG00005026185,pigk_(Seabass),phosphatidylinositol glycan anchor biosynthesis
CAJNNU010000001.1:21348927	CAJNNU010000001.1:21348927-21349244	CAJNNU010000001.1	21348927	21349244	317	<DEL>	0.19186	0.1919	MODIFIER	intron_variant	MODIFIER	ENSDLAG00005026185,pigk_(Seabass),phosphatidylinositol glycan anchor biosynthesis
CAJNNU010000001.1:21402566	CAJNNU010000001.1:21402566-21403005	CAJNNU010000001.1	21402566	21403005	439	<DEL>	0.0505618	0.05056	MODIFIER	intron_variant	MODIFIER	ENSDLAG00005026195,st6galnac5a_(Seabass),ST6 (alpha-N-acetyl-neuraminyl-2
CAJNNU010000001.1:21418473	CAJNNU010000001.1:21418473-21418747	CAJNNU010000001.1	21418473	21418747	274	<DEL>	0.0813953	0.0814	MODIFIER	upstream_gene_variant	MODIFIER	ENSDLAG00005026195,st6galnac5a_(Seabass),ST6 (alpha-N-acetyl-neuraminyl-2		intergenic_region	MODIFIER	ENSDLAG00005026195,st6galnac5a_(Seabass),ST6 (alpha-N-acetyl-neuraminyl-2	ENSDLAG00005030520,N/A,N/A
CAJNNU010000001.1:21443841	CAJNNU010000001.1:21443841-21444021	CAJNNU010000001.1	21443841	21444021	180	<DEL>	0.0777778	0.07778	MODIFIER	intron_variant	MODIFIER	ENSDLAG00005033454,st6galnac3_(Seabass),ST6 (alpha-N-acetyl-neuraminyl-2
CAJNNU010000001.1:21457417	CAJNNU010000001.1:21457417-21457631	CAJNNU010000001.1	21457417	21457631	214	<DEL>	0.139535	0.1395	MODIFIER	intron_variant	MODIFIER	ENSDLAG00005033454,st6galnac3_(Seabass),ST6 (alpha-N-acetyl-neuraminyl-2
CAJNNU010000001.1:21495764	CAJNNU010000001.1:21495764-21496267	CAJNNU010000001.1	21495764	21496267	503	<DEL>	0.0277778	0.02778	MODIFIER	intron_variant	MODIFIER	ENSDLAG00005033454,st6galnac3_(Seabass),ST6 (alpha-N-acetyl-neuraminyl-2
CAJNNU010000001.1:21506832	CAJNNU010000001.1:21506832-21506944	CAJNNU010000001.1	21506832	21506944	112	<DEL>	0.0222222	0.02222	MODIFIER	intron_variant	MODIFIER	ENSDLAG00005033454,st6galnac3_(Seabass),ST6 (alpha-N-acetyl-neuraminyl-2
CAJNNU010000001.1:21514371	CAJNNU010000001.1:21514371-21514440	CAJNNU010000001.1	21514371	21514440	69	<DEL>	0.0511364	0.05114	MODIFIER	upstream_gene_variant	MODIFIER	ENSDLAG00005033454,st6galnac3_(Seabass),ST6 (alpha-N-acetyl-neuraminyl-2		intergenic_region	MODIFIER	ENSDLAG00005033454,st6galnac3_(Seabass),ST6 (alpha-N-acetyl-neuraminyl-2	ENSDLAG00005026197,RABGGTB_(Seabass),Rab geranylgeranyltransferase subunit beta [Source:HGNC Symbol;Acc:HGNC:9796]
CAJNNU010000001.1:21514853	CAJNNU010000001.1:21514853-21515363	CAJNNU010000001.1	21514853	21515363	510	<DEL>	0.335227	0.3352	MODIFIER	upstream_gene_variant	MODIFIER	ENSDLAG00005033454,st6galnac3_(Seabass),ST6 (alpha-N-acetyl-neuraminyl-2		intergenic_region	MODIFIER	ENSDLAG00005033454,st6galnac3_(Seabass),ST6 (alpha-N-acetyl-neuraminyl-2	ENSDLAG00005026197,RABGGTB_(Seabass),Rab geranylgeranyltransferase subunit beta [Source:HGNC Symbol;Acc:HGNC:9796]
CAJNNU010000001.1:21516824	CAJNNU010000001.1:21516824-21516881	CAJNNU010000001.1	21516824	21516881	57	<DEL>	0.0574713	0.05747	MODIFIER	upstream_gene_variant	MODIFIER	ENSDLAG00005033454,st6galnac3_(Seabass),ST6 (alpha-N-acetyl-neuraminyl-2		intergenic_region	MODIFIER	ENSDLAG00005033454,st6galnac3_(Seabass),ST6 (alpha-N-acetyl-neuraminyl-2	ENSDLAG00005026197,RABGGTB_(Seabass),Rab geranylgeranyltransferase subunit beta [Source:HGNC Symbol;Acc:HGNC:9796]
CAJNNU010000001.1:21518297	CAJNNU010000001.1:21518297-21518401	CAJNNU010000001.1	21518297	21518401	104	<DEL>	0.0280899	0.02809	MODIFIER	intergenic_region	MODIFIER	ENSDLAG00005033454,st6galnac3_(Seabass),ST6 (alpha-N-acetyl-neuraminyl-2	ENSDLAG00005026197,RABGGTB_(Seabass),Rab geranylgeranyltransferase subunit beta [Source:HGNC Symbol;Acc:HGNC:9796]
CAJNNU010000001.1:21520106	CAJNNU010000001.1:21520106-21520301	CAJNNU010000001.1	21520106	21520301	195	<DEL>	0.244444	0.2444	MODIFIER	intergenic_region	MODIFIER	ENSDLAG00005033454,st6galnac3_(Seabass),ST6 (alpha-N-acetyl-neuraminyl-2	ENSDLAG00005026197,RABGGTB_(Seabass),Rab geranylgeranyltransferase subunit beta [Source:HGNC Symbol;Acc:HGNC:9796]
CAJNNU010000001.1:21544978	CAJNNU010000001.1:21544978-21545430	CAJNNU010000001.1	21544978	21545430	452	<DEL>	0.344156	0.3442	MODIFIER	upstream_gene_variant	MODIFIER	ENSDLAG00005026198,ACADM_(Seabass),acyl-CoA dehydrogenase medium chain [Source:HGNC Symbol;Acc:HGNC:89]		intergenic_region	MODIFIER	ENSDLAG00005026198,ACADM_(Seabass),acyl-CoA dehydrogenase medium chain [Source:HGNC Symbol;Acc:HGNC:89]	ENSDLAG00005026203,rps8a_(Stickleback),N/A	downstream_gene_variant	MODIFIER	ENSDLAG00005026203,rps8a_(Stickleback),N/A		downstream_gene_variant	MODIFIER	ENSDLAG00005028551,SNORD38A_(Human),N/A
CAJNNU010000001.1:21578569	CAJNNU010000001.1:21578569-21578833	CAJNNU010000001.1	21578569	21578833	264	<DEL>	0.0738636	0.07386	MODIFIER	downstream_gene_variant	MODIFIER	ENSDLAG00005026226,GLIS,N/A		intron_variant	MODIFIER	ENSDLAG00005028999,si:ch211-106k21.5_(Zebrafish),N/A
CAJNNU010000001.1:21603353	CAJNNU010000001.1:21603353-21603556	CAJNNU010000001.1	21603353	21603556	203	<DEL>	0.841176	0.1588	MODIFIER	intron_variant	MODIFIER	ENSDLAG00005026226,GLIS,N/A
CAJNNU010000001.1:21659531	CAJNNU010000001.1:21659531-21659708	CAJNNU010000001.1	21659531	21659708	177	<DEL>	0.0882353	0.08824	MODIFIER	intergenic_region	MODIFIER	ENSDLAG00005026229,hnrnpc_(Stickleback),N/A	ENSDLAG00005033906,si:rp71-1g18.13_(Stickleback),N/A	downstream_gene_variant	MODIFIER	ENSDLAG00005033906,si:rp71-1g18.13_(Stickleback),N/A
CAJNNU010000001.1:21664613	CAJNNU010000001.1:21664613-21664665	CAJNNU010000001.1	21664613	21664665	52	<DEL>	0.162338	0.1623	MODIFIER	intron_variant	MODIFIER	ENSDLAG00005033906,si:rp71-1g18.13_(Stickleback),N/A
CAJNNU010000001.1:21665847	CAJNNU010000001.1:21665847-21666063	CAJNNU010000001.1	21665847	21666063	216	<DEL>	0.101124	0.1011	MODIFIER	intron_variant	MODIFIER	ENSDLAG00005033906,si:rp71-1g18.13_(Stickleback),N/A
CAJNNU010000001.1:21675087	CAJNNU010000001.1:21675087-21675234	CAJNNU010000001.1	21675087	21675234	147	<DEL>	0.198864	0.1989	MODIFIER	intron_variant	MODIFIER	ENSDLAG00005033906,si:rp71-1g18.13_(Stickleback),N/A
CAJNNU010000001.1:21678057	CAJNNU010000001.1:21678057-21678152	CAJNNU010000001.1	21678057	21678152	95	<DEL>	0.348315	0.3483	MODIFIER	intron_variant	MODIFIER	ENSDLAG00005033906,si:rp71-1g18.13_(Stickleback),N/A
CAJNNU010000001.1:21685639	CAJNNU010000001.1:21685639-21685770	CAJNNU010000001.1	21685639	21685770	131	<DEL>	0.311765	0.3118	MODIFIER	downstream_gene_variant	MODIFIER	ENSDLAG00005028217,apol1_(Stickleback),N/A		upstream_gene_variant	MODIFIER	ENSDLAG00005033906,si:rp71-1g18.13_(Stickleback),N/A		intergenic_region	MODIFIER	ENSDLAG00005033906,si:rp71-1g18.13_(Stickleback),N/A	ENSDLAG00005028217,apol1_(Stickleback),N/A
CAJNNU010000001.1:21770735	CAJNNU010000001.1:21770735-21770893	CAJNNU010000001.1	21770735	21770893	158	<DEL>	0.26875	0.2688	MODIFIER	downstream_gene_variant	MODIFIER	ENSDLAG00005003253,mettl17_(Seabass),methyltransferase like 17 [Source:ZFIN;Acc:ZDB-GENE-031118-203]		downstream_gene_variant	MODIFIER	ENSDLAG00005003304,ltb4r2b_(Seabass),leukotriene B4 receptor 2b [Source:ZFIN;Acc:ZDB-GENE-070912-658]		5_prime_UTR_variant	MODIFIER	ENSDLAG00005035084,sdr39u1_(Seabass),short chain dehydrogenase/reductase family 39U		upstream_gene_variant	MODIFIER	ENSDLAG00005035084,sdr39u1_(Seabass),short chain dehydrogenase/reductase family 39U		non_coding_transcript_variant	MODIFIER	ENSDLAG00005035084,sdr39u1_(Seabass),short chain dehydrogenase/reductase family 39U		intergenic_region	MODIFIER	ENSDLAG00005035084,sdr39u1_(Seabass),short chain dehydrogenase/reductase family 39U	ENSDLAG00005003304,ltb4r2b_(Seabass),leukotriene B4 receptor 2b [Source:ZFIN;Acc:ZDB-GENE-070912-658]
CAJNNU010000001.1:21777113	CAJNNU010000001.1:21777113-21777172	CAJNNU010000001.1	21777113	21777172	59	<DEL>	0.119318	0.1193	MODIFIER	intron_variant	MODIFIER	ENSDLAG00005003304,ltb4r2b_(Seabass),leukotriene B4 receptor 2b [Source:ZFIN;Acc:ZDB-GENE-070912-658]
CAJNNU010000001.1:21798407	CAJNNU010000001.1:21798407-21798744	CAJNNU010000001.1	21798407	21798744	337	<DEL>	0.0166667	0.01667	MODIFIER	intron_variant	MODIFIER	ENSDLAG00005003381,nfatc4_(Seabass),nuclear factor of activated T cells 4 [Source:ZFIN;Acc:ZDB-GENE-070912-659]
CAJNNU010000001.1:21810491	CAJNNU010000001.1:21810491-21810542	CAJNNU010000001.1	21810491	21810542	51	<DEL>	0.0555556	0.05556	MODIFIER	3_prime_UTR_variant	MODIFIER	ENSDLAG00005032072,MYADM_(Stickleback),N/A
CAJNNU010000001.1:21870643	CAJNNU010000001.1:21870643-21871280	CAJNNU010000001.1	21870643	21871280	637	<DEL>	0.941176	0.05882	MODIFIER	intron_variant	MODIFIER	ENSDLAG00005033199,VANGL2_(Stickleback),N/A
CAJNNU010000001.1:21872377	CAJNNU010000001.1:21872377-21872469	CAJNNU010000001.1	21872377	21872469	92	<DEL>	0.0842697	0.08427	MODIFIER	upstream_gene_variant	MODIFIER	ENSDLAG00005005472,N/A,N/A		intron_variant	MODIFIER	ENSDLAG00005033199,VANGL2_(Stickleback),N/A
CAJNNU010000001.1:21882652	CAJNNU010000001.1:21882652-21882722	CAJNNU010000001.1	21882652	21882722	70	<DEL>	0.139241	0.1392	MODIFIER	downstream_gene_variant	MODIFIER	ENSDLAG00005005472,N/A,N/A		intron_variant	MODIFIER	ENSDLAG00005005481,nectin4b_(Stickleback),nectin cell adhesion molecule 4b [Source:ZFIN;Acc:ZDB-GENE-070912-114]
CAJNNU010000001.1:21887000	CAJNNU010000001.1:21887000-21887078	CAJNNU010000001.1	21887000	21887078	78	<DEL>	0.0965909	0.09659	MODIFIER	intron_variant	MODIFIER	ENSDLAG00005005481,nectin4b_(Stickleback),nectin cell adhesion molecule 4b [Source:ZFIN;Acc:ZDB-GENE-070912-114]
CAJNNU010000001.1:21894696	CAJNNU010000001.1:21894696-21894876	CAJNNU010000001.1	21894696	21894876	180	<DEL>	0.0568182	0.05682	MODIFIER	intron_variant	MODIFIER	ENSDLAG00005005481,nectin4b_(Stickleback),nectin cell adhesion molecule 4b [Source:ZFIN;Acc:ZDB-GENE-070912-114]		downstream_gene_variant	MODIFIER	ENSDLAG00005030495,N/A,N/A
CAJNNU010000001.1:21904089	CAJNNU010000001.1:21904089-21904236	CAJNNU010000001.1	21904089	21904236	147	<DEL>	0.269231	0.2692	MODIFIER	upstream_gene_variant	MODIFIER	ENSDLAG00005005496,tesk2_(Stickleback),N/A		5_prime_UTR_variant	MODIFIER	ENSDLAG00005030495,N/A,N/A		upstream_gene_variant	MODIFIER	ENSDLAG00005030495,N/A,N/A
CAJNNU010000001.1:21904204	CAJNNU010000001.1:21904204-21904392	CAJNNU010000001.1	21904204	21904392	188	<DEL>	0.21519	0.2152	MODIFIER	upstream_gene_variant	MODIFIER	ENSDLAG00005005496,tesk2_(Stickleback),N/A		5_prime_UTR_variant	MODIFIER	ENSDLAG00005030495,N/A,N/A		upstream_gene_variant	MODIFIER	ENSDLAG00005030495,N/A,N/A
CAJNNU010000001.1:21945165	CAJNNU010000001.1:21945165-21945247	CAJNNU010000001.1	21945165	21945247	82	<DEL>	0.202381	0.2024	MODIFIER	intron_variant	MODIFIER	ENSDLAG00005005533,si:dkeyp-68b7.12_(Seabass),si:dkeyp-68b7.12 [Source:ZFIN;Acc:ZDB-GENE-141212-333]		upstream_gene_variant	MODIFIER	ENSDLAG00005030495,N/A,N/A
CAJNNU010000001.1:21954863	CAJNNU010000001.1:21954863-21954923	CAJNNU010000001.1	21954863	21954923	60	<DEL>	0.229412	0.2294	MODIFIER	intron_variant	MODIFIER	ENSDLAG00005005533,si:dkeyp-68b7.12_(Seabass),si:dkeyp-68b7.12 [Source:ZFIN;Acc:ZDB-GENE-141212-333]
CAJNNU010000001.1:21978458	CAJNNU010000001.1:21978458-21978535	CAJNNU010000001.1	21978458	21978535	77	<DEL>	0.0795455	0.07955	MODIFIER	downstream_gene_variant	MODIFIER	ENSDLAG00005005597,pnp5b_(Zebrafish),N/A		downstream_gene_variant	MODIFIER	ENSDLAG00005028631,N/A,N/A		intergenic_region	MODIFIER	ENSDLAG00005028631,N/A,N/A	ENSDLAG00005005597,pnp5b_(Zebrafish),N/A
CAJNNU010000001.1:21993942	CAJNNU010000001.1:21993942-21994111	CAJNNU010000001.1	21993942	21994111	169	<DEL>	0.444444	0.4444	MODIFIER	intergenic_region	MODIFIER	ENSDLAG00005005597,pnp5b_(Zebrafish),N/A	ENSDLAG00005005612,KCNJ10_(Stickleback),N/A
CAJNNU010000001.1:22009637	CAJNNU010000001.1:22009637-22009876	CAJNNU010000001.1	22009637	22009876	239	<DEL>	0.0898876	0.08989	MODIFIER	downstream_gene_variant	MODIFIER	ENSDLAG00005005612,KCNJ10_(Stickleback),N/A		intergenic_region	MODIFIER	ENSDLAG00005005612,KCNJ10_(Stickleback),N/A	ENSDLAG00005034895,N/A,N/A	upstream_gene_variant	MODIFIER	ENSDLAG00005034895,N/A,N/A
CAJNNU010000001.1:22016137	CAJNNU010000001.1:22016137-22016222	CAJNNU010000001.1	22016137	22016222	85	<DEL>	0.0224719	0.02247	MODIFIER	downstream_gene_variant	MODIFIER	ENSDLAG00005034895,N/A,N/A		intergenic_region	MODIFIER	ENSDLAG00005034895,N/A,N/A	ENSDLAG00005034674,CR381673.1_(Zebrafish),N/A
CAJNNU010000001.1:22019807	CAJNNU010000001.1:22019807-22019933	CAJNNU010000001.1	22019807	22019933	126	<DEL>	0.149425	0.1494	MODIFIER	downstream_gene_variant	MODIFIER	ENSDLAG00005034674,CR381673.1_(Zebrafish),N/A		intergenic_region	MODIFIER	ENSDLAG00005034895,N/A,N/A	ENSDLAG00005034674,CR381673.1_(Zebrafish),N/A
CAJNNU010000001.1:22038121	CAJNNU010000001.1:22038121-22038208	CAJNNU010000001.1	22038121	22038208	87	<DEL>	0.803571	0.1964	MODIFIER	downstream_gene_variant	MODIFIER	ENSDLAG00005030729,N/A,N/A		intron_variant	MODIFIER	ENSDLAG00005034674,CR381673.1_(Zebrafish),N/A
CAJNNU010000001.1:22063683	CAJNNU010000001.1:22063683-22063756	CAJNNU010000001.1	22063683	22063756	73	<DEL>	0.145349	0.1453	MODIFIER	downstream_gene_variant	MODIFIER	ENSDLAG00005005673,kirrel1b_(Seabass),kirre like nephrin family adhesion molecule 1b [Source:ZFIN;Acc:ZDB-GENE-070912-173]		intron_variant	MODIFIER	ENSDLAG00005005673,kirrel1b_(Seabass),kirre like nephrin family adhesion molecule 1b [Source:ZFIN;Acc:ZDB-GENE-070912-173]
CAJNNU010000001.1:22075548	CAJNNU010000001.1:22075548-22076012	CAJNNU010000001.1	22075548	22076012	464	<DEL>	0.283333	0.2833	MODIFIER	intron_variant	MODIFIER	ENSDLAG00005005673,kirrel1b_(Seabass),kirre like nephrin family adhesion molecule 1b [Source:ZFIN;Acc:ZDB-GENE-070912-173]
CAJNNU010000001.1:22098319	CAJNNU010000001.1:22098319-22098759	CAJNNU010000001.1	22098319	22098759	440	<DEL>	0.0348837	0.03488	MODIFIER	intron_variant	MODIFIER	ENSDLAG00005005673,kirrel1b_(Seabass),kirre like nephrin family adhesion molecule 1b [Source:ZFIN;Acc:ZDB-GENE-070912-173]
CAJNNU010000001.1:22157273	CAJNNU010000001.1:22157273-22157327	CAJNNU010000001.1	22157273	22157327	54	<DEL>	0.0795455	0.07955	MODIFIER	intron_variant	MODIFIER	ENSDLAG00005033644,cadm3_(Seabass),cell adhesion molecule 3 [Source:ZFIN;Acc:ZDB-GENE-060512-196]
CAJNNU010000001.1:22272589	CAJNNU010000001.1:22272589-22272651	CAJNNU010000001.1	22272589	22272651	62	<DEL>	0.0465116	0.04651	MODIFIER	intron_variant	MODIFIER	ENSDLAG00005027465,mpz_(Seabass),myelin protein zero [Source:ZFIN;Acc:ZDB-GENE-010724-4]
CAJNNU010000001.1:22296941	CAJNNU010000001.1:22296941-22297029	CAJNNU010000001.1	22296941	22297029	88	<DEL>	0.109195	0.1092	MODIFIER	intron_variant	MODIFIER	ENSDLAG00005007329,lig1_(Seabass),ligase I
CAJNNU010000001.1:22319164	CAJNNU010000001.1:22319164-22319216	CAJNNU010000001.1	22319164	22319216	52	<DEL>	0.0681818	0.06818	MODIFIER	upstream_gene_variant	MODIFIER	ENSDLAG00005007329,lig1_(Seabass),ligase I		intron_variant	MODIFIER	ENSDLAG00005007329,lig1_(Seabass),ligase I
CAJNNU010000001.1:22362968	CAJNNU010000001.1:22362968-22363544	CAJNNU010000001.1	22362968	22363544	576	<DEL>	0.0393258	0.03933	HIGH	downstream_gene_variant	MODIFIER	ENSDLAG00005008905,pih1d3_(Seabass),PIH1 domain containing 3 [Source:ZFIN;Acc:ZDB-GENE-040722-2]		upstream_gene_variant	MODIFIER	ENSDLAG00005008912,apooa_(Salmon),N/A		upstream_gene_variant	MODIFIER	ENSDLAG00005026490,pip4p1a_(Seabass),phosphatidylinositol-4		exon_loss_variant&splice_donor_variant&splice_region_variant&intron_variant	HIGH	ENSDLAG00005031915,N/A,N/A		upstream_gene_variant	MODIFIER	ENSDLAG00005031915,N/A,N/A		intergenic_region	MODIFIER	ENSDLAG00005031915,N/A,N/A	ENSDLAG00005008905,pih1d3_(Seabass),PIH1 domain containing 3 [Source:ZFIN;Acc:ZDB-GENE-040722-2]
CAJNNU010000001.1:22376086	CAJNNU010000001.1:22376086-22376196	CAJNNU010000001.1	22376086	22376196	110	<DEL>	0.154762	0.1548	MODIFIER	upstream_gene_variant	MODIFIER	ENSDLAG00005008926,eif3f_(Stickleback),N/A		intron_variant	MODIFIER	ENSDLAG00005030436,kcnj9_(Stickleback),N/A
CAJNNU010000001.1:22386371	CAJNNU010000001.1:22386371-22386472	CAJNNU010000001.1	22386371	22386472	101	<DEL>	0.304054	0.3041	MODIFIER	3_prime_UTR_variant	MODIFIER	ENSDLAG00005030436,kcnj9_(Stickleback),N/A
CAJNNU010000001.1:22398868	CAJNNU010000001.1:22398868-22399120	CAJNNU010000001.1	22398868	22399120	252	<DEL>	0.0898876	0.08989	MODIFIER	intron_variant	MODIFIER	ENSDLAG00005009081,N/A,N/A
CAJNNU010000001.1:22426373	CAJNNU010000001.1:22426373-22426626	CAJNNU010000001.1	22426373	22426626	253	<DEL>	0.0170455	0.01705	MODIFIER	intron_variant	MODIFIER	ENSDLAG00005009237,SVIL_(Stickleback),N/A
CAJNNU010000001.1:22460543	CAJNNU010000001.1:22460543-22460621	CAJNNU010000001.1	22460543	22460621	78	<DEL>	0.0277778	0.02778	MODIFIER	downstream_gene_variant	MODIFIER	ENSDLAG00005009237,SVIL_(Stickleback),N/A		intron_variant	MODIFIER	ENSDLAG00005009237,SVIL_(Stickleback),N/A
CAJNNU010000001.1:22465279	CAJNNU010000001.1:22465279-22465711	CAJNNU010000001.1	22465279	22465711	432	<DEL>	0.477778	0.4778	MODIFIER	downstream_gene_variant	MODIFIER	ENSDLAG00005009237,SVIL_(Stickleback),N/A		intergenic_region	MODIFIER	ENSDLAG00005009237,SVIL_(Stickleback),N/A	ENSDLAG00005013626,ACOT6_(Human),N/A	upstream_gene_variant	MODIFIER	ENSDLAG00005013626,ACOT6_(Human),N/A
CAJNNU010000001.1:22486259	CAJNNU010000001.1:22486259-22486328	CAJNNU010000001.1	22486259	22486328	69	<DEL>	0.103448	0.1034	MODIFIER	intergenic_region	MODIFIER	ENSDLAG00005013626,ACOT6_(Human),N/A	ENSDLAG00005013633,zeb1a_(Stickleback),N/A
CAJNNU010000001.1:22490076	CAJNNU010000001.1:22490076-22490143	CAJNNU010000001.1	22490076	22490143	67	<DEL>	0.0402299	0.04023	MODIFIER	intergenic_region	MODIFIER	ENSDLAG00005013626,ACOT6_(Human),N/A	ENSDLAG00005013633,zeb1a_(Stickleback),N/A
CAJNNU010000001.1:22582021	CAJNNU010000001.1:22582021-22582199	CAJNNU010000001.1	22582021	22582199	178	<DEL>	0.143678	0.1437	MODIFIER	intergenic_region	MODIFIER	ENSDLAG00005013633,zeb1a_(Stickleback),N/A	ENSDLAG00005013663,cntnap3_(Stickleback),N/A
CAJNNU010000001.1:22588095	CAJNNU010000001.1:22588095-22588195	CAJNNU010000001.1	22588095	22588195	100	<DEL>	0.306818	0.3068	MODIFIER	intergenic_region	MODIFIER	ENSDLAG00005013633,zeb1a_(Stickleback),N/A	ENSDLAG00005013663,cntnap3_(Stickleback),N/A
CAJNNU010000001.1:22595290	CAJNNU010000001.1:22595290-22595871	CAJNNU010000001.1	22595290	22595871	581	<DEL>	0.235632	0.2356	MODIFIER	intergenic_region	MODIFIER	ENSDLAG00005013633,zeb1a_(Stickleback),N/A	ENSDLAG00005013663,cntnap3_(Stickleback),N/A
CAJNNU010000001.1:22602704	CAJNNU010000001.1:22602704-22602840	CAJNNU010000001.1	22602704	22602840	136	<DEL>	0.247059	0.2471	MODIFIER	intergenic_region	MODIFIER	ENSDLAG00005013633,zeb1a_(Stickleback),N/A	ENSDLAG00005013663,cntnap3_(Stickleback),N/A
CAJNNU010000001.1:22646170	CAJNNU010000001.1:22646170-22646287	CAJNNU010000001.1	22646170	22646287	117	<DEL>	0.151163	0.1512	MODIFIER	intron_variant	MODIFIER	ENSDLAG00005013663,cntnap3_(Stickleback),N/A
CAJNNU010000001.1:22650780	CAJNNU010000001.1:22650780-22651354	CAJNNU010000001.1	22650780	22651354	574	<DEL>	0.0674157	0.06742	MODIFIER	intron_variant	MODIFIER	ENSDLAG00005013663,cntnap3_(Stickleback),N/A
CAJNNU010000001.1:22670120	CAJNNU010000001.1:22670120-22670273	CAJNNU010000001.1	22670120	22670273	153	<DEL>	0.283133	0.2831	MODIFIER	upstream_gene_variant	MODIFIER	ENSDLAG00005013663,cntnap3_(Stickleback),N/A		intron_variant	MODIFIER	ENSDLAG00005013663,cntnap3_(Stickleback),N/A
CAJNNU010000001.1:22710798	CAJNNU010000001.1:22710798-22710959	CAJNNU010000001.1	22710798	22710959	161	<DEL>	0.537037	0.463	MODIFIER	upstream_gene_variant	MODIFIER	ENSDLAG00005013663,cntnap3_(Stickleback),N/A		intergenic_region	MODIFIER	ENSDLAG00005013663,cntnap3_(Stickleback),N/A	ENSDLAG00005032022,N/A,N/A
CAJNNU010000001.1:22719473	CAJNNU010000001.1:22719473-22719680	CAJNNU010000001.1	22719473	22719680	207	<DEL>	0.0481928	0.04819	MODIFIER	intergenic_region	MODIFIER	ENSDLAG00005013663,cntnap3_(Stickleback),N/A	ENSDLAG00005032022,N/A,N/A
CAJNNU010000001.1:22720341	CAJNNU010000001.1:22720341-22720554	CAJNNU010000001.1	22720341	22720554	213	<DEL>	0.718391	0.2816	MODIFIER	intergenic_region	MODIFIER	ENSDLAG00005013663,cntnap3_(Stickleback),N/A	ENSDLAG00005032022,N/A,N/A
CAJNNU010000001.1:22728539	CAJNNU010000001.1:22728539-22728731	CAJNNU010000001.1	22728539	22728731	192	<DEL>	0.201149	0.2011	MODIFIER	intergenic_region	MODIFIER	ENSDLAG00005013663,cntnap3_(Stickleback),N/A	ENSDLAG00005032022,N/A,N/A
CAJNNU010000001.1:22737296	CAJNNU010000001.1:22737296-22737525	CAJNNU010000001.1	22737296	22737525	229	<DEL>	0.0229885	0.02299	MODIFIER	intergenic_region	MODIFIER	ENSDLAG00005013663,cntnap3_(Stickleback),N/A	ENSDLAG00005032022,N/A,N/A
CAJNNU010000001.1:22739811	CAJNNU010000001.1:22739811-22739880	CAJNNU010000001.1	22739811	22739880	69	<DEL>	0.0168539	0.01685	MODIFIER	intergenic_region	MODIFIER	ENSDLAG00005013663,cntnap3_(Stickleback),N/A	ENSDLAG00005032022,N/A,N/A	downstream_gene_variant	MODIFIER	ENSDLAG00005032022,N/A,N/A
CAJNNU010000001.1:22741245	CAJNNU010000001.1:22741245-22741314	CAJNNU010000001.1	22741245	22741314	69	<DEL>	0.23494	0.2349	MODIFIER	intergenic_region	MODIFIER	ENSDLAG00005013663,cntnap3_(Stickleback),N/A	ENSDLAG00005032022,N/A,N/A	downstream_gene_variant	MODIFIER	ENSDLAG00005032022,N/A,N/A
CAJNNU010000001.1:22750765	CAJNNU010000001.1:22750765-22750834	CAJNNU010000001.1	22750765	22750834	69	<DEL>	0.522222	0.4778	MODIFIER	intergenic_region	MODIFIER	ENSDLAG00005032022,N/A,N/A	ENSDLAG00005014090,pold3_(Stickleback),N/A
CAJNNU010000001.1:22764276	CAJNNU010000001.1:22764276-22764424	CAJNNU010000001.1	22764276	22764424	148	<DEL>	0.354651	0.3547	MODIFIER	intergenic_region	MODIFIER	ENSDLAG00005032022,N/A,N/A	ENSDLAG00005014090,pold3_(Stickleback),N/A
CAJNNU010000001.1:22765556	CAJNNU010000001.1:22765556-22766091	CAJNNU010000001.1	22765556	22766091	535	<DEL>	0.0277778	0.02778	MODIFIER	upstream_gene_variant	MODIFIER	ENSDLAG00005014090,pold3_(Stickleback),N/A		intergenic_region	MODIFIER	ENSDLAG00005032022,N/A,N/A	ENSDLAG00005014090,pold3_(Stickleback),N/A
CAJNNU010000001.1:22768856	CAJNNU010000001.1:22768856-22769066	CAJNNU010000001.1	22768856	22769066	210	<DEL>	0.147727	0.1477	MODIFIER	upstream_gene_variant	MODIFIER	ENSDLAG00005014090,pold3_(Stickleback),N/A		intergenic_region	MODIFIER	ENSDLAG00005032022,N/A,N/A	ENSDLAG00005014090,pold3_(Stickleback),N/A
CAJNNU010000001.1:22814580	CAJNNU010000001.1:22814580-22814734	CAJNNU010000001.1	22814580	22814734	154	<DEL>	0.0813953	0.0814	MODIFIER	intron_variant	MODIFIER	ENSDLAG00005028337,N/A,N/A		downstream_gene_variant	MODIFIER	ENSDLAG00005028552,N/A,N/A
CAJNNU010000001.1:22818079	CAJNNU010000001.1:22818079-22818458	CAJNNU010000001.1	22818079	22818458	379	<DEL>	0.302326	0.3023	HIGH	exon_loss_variant&splice_donor_variant&splice_region_variant&intron_variant	HIGH	ENSDLAG00005028337,N/A,N/A		exon_loss_variant&splice_acceptor_variant&splice_donor_variant&splice_region_variant&intron_variant	HIGH	ENSDLAG00005028337,N/A,N/A		upstream_gene_variant	MODIFIER	ENSDLAG00005028337,N/A,N/A		downstream_gene_variant	MODIFIER	ENSDLAG00005028552,N/A,N/A
CAJNNU010000001.1:22821967	CAJNNU010000001.1:22821967-22822051	CAJNNU010000001.1	22821967	22822051	84	<DEL>	0.0511364	0.05114	MODIFIER	downstream_gene_variant	MODIFIER	ENSDLAG00005027646,N/A,N/A		upstream_gene_variant	MODIFIER	ENSDLAG00005028337,N/A,N/A		intron_variant	MODIFIER	ENSDLAG00005028552,N/A,N/A
CAJNNU010000001.1:22854502	CAJNNU010000001.1:22854502-22854635	CAJNNU010000001.1	22854502	22854635	133	<DEL>	0.676471	0.3235	MODIFIER	upstream_gene_variant	MODIFIER	ENSDLAG00005014351,KIF5B_(Stickleback),N/A		upstream_gene_variant	MODIFIER	ENSDLAG00005029666,N/A,N/A		intergenic_region	MODIFIER	ENSDLAG00005029666,N/A,N/A	ENSDLAG00005014351,KIF5B_(Stickleback),N/A
CAJNNU010000001.1:22873837	CAJNNU010000001.1:22873837-22873898	CAJNNU010000001.1	22873837	22873898	61	<DEL>	0.288235	0.2882	MODIFIER	intron_variant	MODIFIER	ENSDLAG00005014351,KIF5B_(Stickleback),N/A		intron_variant	MODIFIER	ENSDLAG00005018316,N/A,N/A
CAJNNU010000001.1:22899989	CAJNNU010000001.1:22899989-22900059	CAJNNU010000001.1	22899989	22900059	70	<DEL>	0.0681818	0.06818	MODIFIER	intron_variant	MODIFIER	ENSDLAG00005018386,arhgap12a_(Salmon),N/A
CAJNNU010000001.1:22903059	CAJNNU010000001.1:22903059-22903375	CAJNNU010000001.1	22903059	22903375	316	<DEL>	0.0454545	0.04545	MODIFIER	intron_variant	MODIFIER	ENSDLAG00005018386,arhgap12a_(Salmon),N/A
CAJNNU010000001.1:22908532	CAJNNU010000001.1:22908532-22908714	CAJNNU010000001.1	22908532	22908714	182	<DEL>	0.119318	0.1193	MODIFIER	intron_variant	MODIFIER	ENSDLAG00005018386,arhgap12a_(Salmon),N/A
CAJNNU010000001.1:22924195	CAJNNU010000001.1:22924195-22924288	CAJNNU010000001.1	22924195	22924288	93	<DEL>	0.270588	0.2706	MODIFIER	intron_variant	MODIFIER	ENSDLAG00005018386,arhgap12a_(Salmon),N/A
CAJNNU010000001.1:22939094	CAJNNU010000001.1:22939094-22939397	CAJNNU010000001.1	22939094	22939397	303	<DEL>	0.0406977	0.0407	MODIFIER	intergenic_region	MODIFIER	ENSDLAG00005018386,arhgap12a_(Salmon),N/A	ENSDLAG00005019771,cntnap3_(Stickleback),N/A	upstream_gene_variant	MODIFIER	ENSDLAG00005019771,cntnap3_(Stickleback),N/A
CAJNNU010000001.1:22939399	CAJNNU010000001.1:22939399-22939476	CAJNNU010000001.1	22939399	22939476	77	<DEL>	0.0444444	0.04444	MODIFIER	intergenic_region	MODIFIER	ENSDLAG00005018386,arhgap12a_(Salmon),N/A	ENSDLAG00005019771,cntnap3_(Stickleback),N/A	upstream_gene_variant	MODIFIER	ENSDLAG00005019771,cntnap3_(Stickleback),N/A
CAJNNU010000001.1:22969003	CAJNNU010000001.1:22969003-22969633	CAJNNU010000001.1	22969003	22969633	630	<DEL>	0.366279	0.3663	HIGH	splice_acceptor_variant&splice_donor_variant&5_prime_UTR_truncation&exon_loss_variant&splice_region_variant&intron_variant	HIGH	ENSDLAG00005019771,cntnap3_(Stickleback),N/A		splice_region_variant	LOW	ENSDLAG00005019771,cntnap3_(Stickleback),N/A		non_coding_transcript_variant	MODIFIER	ENSDLAG00005019771,cntnap3_(Stickleback),N/A
CAJNNU010000001.1:22969592	CAJNNU010000001.1:22969592-22969666	CAJNNU010000001.1	22969592	22969666	74	<DEL>	0.0611111	0.06111	MODIFIER	intron_variant	MODIFIER	ENSDLAG00005019771,cntnap3_(Stickleback),N/A
CAJNNU010000001.1:22976454	CAJNNU010000001.1:22976454-22976954	CAJNNU010000001.1	22976454	22976954	500	<DEL>	0.142045	0.142	MODIFIER	intron_variant	MODIFIER	ENSDLAG00005019771,cntnap3_(Stickleback),N/A
CAJNNU010000001.1:22978906	CAJNNU010000001.1:22978906-22979396	CAJNNU010000001.1	22978906	22979396	490	<DEL>	0.157303	0.1573	MODIFIER	intron_variant	MODIFIER	ENSDLAG00005019771,cntnap3_(Stickleback),N/A
CAJNNU010000001.1:22998010	CAJNNU010000001.1:22998010-22998076	CAJNNU010000001.1	22998010	22998076	66	<DEL>	0.567416	0.4326	MODIFIER	intron_variant	MODIFIER	ENSDLAG00005019771,cntnap3_(Stickleback),N/A
CAJNNU010000001.1:23016108	CAJNNU010000001.1:23016108-23016315	CAJNNU010000001.1	23016108	23016315	207	<DEL>	0.0862069	0.08621	MODIFIER	intron_variant	MODIFIER	ENSDLAG00005019771,cntnap3_(Stickleback),N/A
CAJNNU010000001.1:23042309	CAJNNU010000001.1:23042309-23042547	CAJNNU010000001.1	23042309	23042547	238	<DEL>	0.651685	0.3483	MODIFIER	intron_variant	MODIFIER	ENSDLAG00005019771,cntnap3_(Stickleback),N/A
CAJNNU010000001.1:23051104	CAJNNU010000001.1:23051104-23051493	CAJNNU010000001.1	23051104	23051493	389	<DEL>	0.0388889	0.03889	MODIFIER	intron_variant	MODIFIER	ENSDLAG00005019771,cntnap3_(Stickleback),N/A
CAJNNU010000001.1:23059928	CAJNNU010000001.1:23059928-23060196	CAJNNU010000001.1	23059928	23060196	268	<DEL>	0.0388889	0.03889	MODIFIER	intron_variant	MODIFIER	ENSDLAG00005019771,cntnap3_(Stickleback),N/A
CAJNNU010000001.1:23078263	CAJNNU010000001.1:23078263-23078432	CAJNNU010000001.1	23078263	23078432	169	<DEL>	0.0888889	0.08889	MODIFIER	intron_variant	MODIFIER	ENSDLAG00005019771,cntnap3_(Stickleback),N/A
CAJNNU010000001.1:23134654	CAJNNU010000001.1:23134654-23134851	CAJNNU010000001.1	23134654	23134851	197	<DEL>	0.157303	0.1573	MODIFIER	intergenic_region	MODIFIER	ENSDLAG00005030488,N/A,N/A	ENSDLAG00005020288,N/A,N/A
CAJNNU010000001.1:23149180	CAJNNU010000001.1:23149180-23149429	CAJNNU010000001.1	23149180	23149429	249	<DEL>	0.212644	0.2126	MODIFIER	intergenic_region	MODIFIER	ENSDLAG00005030488,N/A,N/A	ENSDLAG00005020288,N/A,N/A
CAJNNU010000001.1:23154958	CAJNNU010000001.1:23154958-23155110	CAJNNU010000001.1	23154958	23155110	152	<DEL>	0.267045	0.267	MODIFIER	downstream_gene_variant	MODIFIER	ENSDLAG00005020288,N/A,N/A		intergenic_region	MODIFIER	ENSDLAG00005030488,N/A,N/A	ENSDLAG00005020288,N/A,N/A
CAJNNU010000001.1:23168045	CAJNNU010000001.1:23168045-23168382	CAJNNU010000001.1	23168045	23168382	337	<DEL>	0.23494	0.2349	MODIFIER	intron_variant	MODIFIER	ENSDLAG00005020288,N/A,N/A		upstream_gene_variant	MODIFIER	ENSDLAG00005031532,arsib_(Salmon),N/A
CAJNNU010000001.1:23202838	CAJNNU010000001.1:23202838-23203013	CAJNNU010000001.1	23202838	23203013	175	<DEL>	0.045977	0.04598	MODIFIER	intron_variant	MODIFIER	ENSDLAG00005020359,EPC1_(Seabass),enhancer of polycomb homolog 1 [Source:HGNC Symbol;Acc:HGNC:19876]
CAJNNU010000001.1:23355837	CAJNNU010000001.1:23355837-23356187	CAJNNU010000001.1	23355837	23356187	350	<DEL>	0.0842697	0.08427	MODIFIER	intron_variant	MODIFIER	ENSDLAG00005020423,NRP1_(Seabass),neuropilin 1 [Source:HGNC Symbol;Acc:HGNC:8004]
CAJNNU010000001.1:23383050	CAJNNU010000001.1:23383050-23383211	CAJNNU010000001.1	23383050	23383211	161	<DEL>	0.178161	0.1782	MODIFIER	intergenic_region	MODIFIER	ENSDLAG00005020423,NRP1_(Seabass),neuropilin 1 [Source:HGNC Symbol;Acc:HGNC:8004]	ENSDLAG00005020611,PARD3_(Seabass),par-3 family cell polarity regulator [Source:HGNC Symbol;Acc:HGNC:16051]
CAJNNU010000001.1:23415427	CAJNNU010000001.1:23415427-23415613	CAJNNU010000001.1	23415427	23415613	186	<DEL>	0.113636	0.1136	MODIFIER	intergenic_region	MODIFIER	ENSDLAG00005020423,NRP1_(Seabass),neuropilin 1 [Source:HGNC Symbol;Acc:HGNC:8004]	ENSDLAG00005020611,PARD3_(Seabass),par-3 family cell polarity regulator [Source:HGNC Symbol;Acc:HGNC:16051]
CAJNNU010000001.1:23436913	CAJNNU010000001.1:23436913-23437103	CAJNNU010000001.1	23436913	23437103	190	<DEL>	0.270588	0.2706	MODIFIER	intergenic_region	MODIFIER	ENSDLAG00005020423,NRP1_(Seabass),neuropilin 1 [Source:HGNC Symbol;Acc:HGNC:8004]	ENSDLAG00005020611,PARD3_(Seabass),par-3 family cell polarity regulator [Source:HGNC Symbol;Acc:HGNC:16051]
CAJNNU010000001.1:23453879	CAJNNU010000001.1:23453879-23453949	CAJNNU010000001.1	23453879	23453949	70	<DEL>	0.0795455	0.07955	MODIFIER	intergenic_region	MODIFIER	ENSDLAG00005020423,NRP1_(Seabass),neuropilin 1 [Source:HGNC Symbol;Acc:HGNC:8004]	ENSDLAG00005020611,PARD3_(Seabass),par-3 family cell polarity regulator [Source:HGNC Symbol;Acc:HGNC:16051]
CAJNNU010000001.1:23464780	CAJNNU010000001.1:23464780-23465271	CAJNNU010000001.1	23464780	23465271	491	<DEL>	0.855556	0.1444	MODIFIER	intergenic_region	MODIFIER	ENSDLAG00005020423,NRP1_(Seabass),neuropilin 1 [Source:HGNC Symbol;Acc:HGNC:8004]	ENSDLAG00005020611,PARD3_(Seabass),par-3 family cell polarity regulator [Source:HGNC Symbol;Acc:HGNC:16051]
CAJNNU010000001.1:23471378	CAJNNU010000001.1:23471378-23471573	CAJNNU010000001.1	23471378	23471573	195	<DEL>	0.0511364	0.05114	MODIFIER	intergenic_region	MODIFIER	ENSDLAG00005020423,NRP1_(Seabass),neuropilin 1 [Source:HGNC Symbol;Acc:HGNC:8004]	ENSDLAG00005020611,PARD3_(Seabass),par-3 family cell polarity regulator [Source:HGNC Symbol;Acc:HGNC:16051]
CAJNNU010000001.1:23483233	CAJNNU010000001.1:23483233-23483305	CAJNNU010000001.1	23483233	23483305	72	<DEL>	0.0222222	0.02222	MODIFIER	intron_variant	MODIFIER	ENSDLAG00005020611,PARD3_(Seabass),par-3 family cell polarity regulator [Source:HGNC Symbol;Acc:HGNC:16051]
CAJNNU010000001.1:23488554	CAJNNU010000001.1:23488554-23488699	CAJNNU010000001.1	23488554	23488699	145	<DEL>	0.0892857	0.08929	MODIFIER	intron_variant	MODIFIER	ENSDLAG00005020611,PARD3_(Seabass),par-3 family cell polarity regulator [Source:HGNC Symbol;Acc:HGNC:16051]
CAJNNU010000001.1:23547523	CAJNNU010000001.1:23547523-23547605	CAJNNU010000001.1	23547523	23547605	82	<DEL>	0.33125	0.3312	MODIFIER	intron_variant	MODIFIER	ENSDLAG00005020611,PARD3_(Seabass),par-3 family cell polarity regulator [Source:HGNC Symbol;Acc:HGNC:16051]
CAJNNU010000001.1:23563724	CAJNNU010000001.1:23563724-23563884	CAJNNU010000001.1	23563724	23563884	160	<DEL>	0.243902	0.2439	MODIFIER	intron_variant	MODIFIER	ENSDLAG00005020611,PARD3_(Seabass),par-3 family cell polarity regulator [Source:HGNC Symbol;Acc:HGNC:16051]
CAJNNU010000001.1:23580927	CAJNNU010000001.1:23580927-23581039	CAJNNU010000001.1	23580927	23581039	112	<DEL>	0.164706	0.1647	MODIFIER	intron_variant	MODIFIER	ENSDLAG00005020611,PARD3_(Seabass),par-3 family cell polarity regulator [Source:HGNC Symbol;Acc:HGNC:16051]
CAJNNU010000001.1:23606013	CAJNNU010000001.1:23606013-23606070	CAJNNU010000001.1	23606013	23606070	57	<DEL>	0.451807	0.4518	MODIFIER	intron_variant	MODIFIER	ENSDLAG00005020611,PARD3_(Seabass),par-3 family cell polarity regulator [Source:HGNC Symbol;Acc:HGNC:16051]
CAJNNU010000001.1:23617385	CAJNNU010000001.1:23617385-23617544	CAJNNU010000001.1	23617385	23617544	159	<DEL>	0.0529412	0.05294	MODIFIER	intron_variant	MODIFIER	ENSDLAG00005020611,PARD3_(Seabass),par-3 family cell polarity regulator [Source:HGNC Symbol;Acc:HGNC:16051]
CAJNNU010000001.1:23641898	CAJNNU010000001.1:23641898-23642639	CAJNNU010000001.1	23641898	23642639	741	<DEL>	0.0393258	0.03933	MODIFIER	intron_variant	MODIFIER	ENSDLAG00005020611,PARD3_(Seabass),par-3 family cell polarity regulator [Source:HGNC Symbol;Acc:HGNC:16051]
CAJNNU010000001.1:23649713	CAJNNU010000001.1:23649713-23649764	CAJNNU010000001.1	23649713	23649764	51	<DEL>	0.0361446	0.03614	MODIFIER	intron_variant	MODIFIER	ENSDLAG00005020611,PARD3_(Seabass),par-3 family cell polarity regulator [Source:HGNC Symbol;Acc:HGNC:16051]
CAJNNU010000001.1:23675077	CAJNNU010000001.1:23675077-23675156	CAJNNU010000001.1	23675077	23675156	79	<DEL>	0.0730337	0.07303	MODIFIER	intron_variant	MODIFIER	ENSDLAG00005020611,PARD3_(Seabass),par-3 family cell polarity regulator [Source:HGNC Symbol;Acc:HGNC:16051]
CAJNNU010000001.1:23698445	CAJNNU010000001.1:23698445-23698603	CAJNNU010000001.1	23698445	23698603	158	<DEL>	0.0166667	0.01667	MODIFIER	intron_variant	MODIFIER	ENSDLAG00005020611,PARD3_(Seabass),par-3 family cell polarity regulator [Source:HGNC Symbol;Acc:HGNC:16051]
CAJNNU010000001.1:23782855	CAJNNU010000001.1:23782855-23783088	CAJNNU010000001.1	23782855	23783088	233	<DEL>	0.0632184	0.06322	MODIFIER	intergenic_region	MODIFIER	ENSDLAG00005023341,FZD8_(Seabass),frizzled class receptor 8 [Source:HGNC Symbol;Acc:HGNC:4046]	ENSDLAG00005023342,KLF6_(Seabass),Kruppel like factor 6 [Source:HGNC Symbol;Acc:HGNC:2235]
CAJNNU010000001.1:23799277	CAJNNU010000001.1:23799277-23799343	CAJNNU010000001.1	23799277	23799343	66	<DEL>	0.76875	0.2312	MODIFIER	intergenic_region	MODIFIER	ENSDLAG00005023341,FZD8_(Seabass),frizzled class receptor 8 [Source:HGNC Symbol;Acc:HGNC:4046]	ENSDLAG00005023342,KLF6_(Seabass),Kruppel like factor 6 [Source:HGNC Symbol;Acc:HGNC:2235]
CAJNNU010000001.1:23802913	CAJNNU010000001.1:23802913-23803052	CAJNNU010000001.1	23802913	23803052	139	<DEL>	0.367816	0.3678	MODIFIER	intergenic_region	MODIFIER	ENSDLAG00005023341,FZD8_(Seabass),frizzled class receptor 8 [Source:HGNC Symbol;Acc:HGNC:4046]	ENSDLAG00005023342,KLF6_(Seabass),Kruppel like factor 6 [Source:HGNC Symbol;Acc:HGNC:2235]
CAJNNU010000001.1:23807109	CAJNNU010000001.1:23807109-23807193	CAJNNU010000001.1	23807109	23807193	84	<DEL>	0.232143	0.2321	MODIFIER	intergenic_region	MODIFIER	ENSDLAG00005023341,FZD8_(Seabass),frizzled class receptor 8 [Source:HGNC Symbol;Acc:HGNC:4046]	ENSDLAG00005023342,KLF6_(Seabass),Kruppel like factor 6 [Source:HGNC Symbol;Acc:HGNC:2235]
CAJNNU010000001.1:23817386	CAJNNU010000001.1:23817386-23817589	CAJNNU010000001.1	23817386	23817589	203	<DEL>	0.0705882	0.07059	MODIFIER	intergenic_region	MODIFIER	ENSDLAG00005023341,FZD8_(Seabass),frizzled class receptor 8 [Source:HGNC Symbol;Acc:HGNC:4046]	ENSDLAG00005023342,KLF6_(Seabass),Kruppel like factor 6 [Source:HGNC Symbol;Acc:HGNC:2235]
CAJNNU010000001.1:23826547	CAJNNU010000001.1:23826547-23826636	CAJNNU010000001.1	23826547	23826636	89	<DEL>	0.3	0.3	MODIFIER	intergenic_region	MODIFIER	ENSDLAG00005023341,FZD8_(Seabass),frizzled class receptor 8 [Source:HGNC Symbol;Acc:HGNC:4046]	ENSDLAG00005023342,KLF6_(Seabass),Kruppel like factor 6 [Source:HGNC Symbol;Acc:HGNC:2235]
CAJNNU010000001.1:23836836	CAJNNU010000001.1:23836836-23837079	CAJNNU010000001.1	23836836	23837079	243	<DEL>	0.0561798	0.05618	MODIFIER	intergenic_region	MODIFIER	ENSDLAG00005023341,FZD8_(Seabass),frizzled class receptor 8 [Source:HGNC Symbol;Acc:HGNC:4046]	ENSDLAG00005023342,KLF6_(Seabass),Kruppel like factor 6 [Source:HGNC Symbol;Acc:HGNC:2235]
CAJNNU010000001.1:23837100	CAJNNU010000001.1:23837100-23837268	CAJNNU010000001.1	23837100	23837268	168	<DEL>	0.166667	0.1667	MODIFIER	intergenic_region	MODIFIER	ENSDLAG00005023341,FZD8_(Seabass),frizzled class receptor 8 [Source:HGNC Symbol;Acc:HGNC:4046]	ENSDLAG00005023342,KLF6_(Seabass),Kruppel like factor 6 [Source:HGNC Symbol;Acc:HGNC:2235]
CAJNNU010000001.1:23852867	CAJNNU010000001.1:23852867-23852937	CAJNNU010000001.1	23852867	23852937	70	<DEL>	0.932584	0.06742	MODIFIER	intergenic_region	MODIFIER	ENSDLAG00005023341,FZD8_(Seabass),frizzled class receptor 8 [Source:HGNC Symbol;Acc:HGNC:4046]	ENSDLAG00005023342,KLF6_(Seabass),Kruppel like factor 6 [Source:HGNC Symbol;Acc:HGNC:2235]
CAJNNU010000001.1:23869443	CAJNNU010000001.1:23869443-23869529	CAJNNU010000001.1	23869443	23869529	86	<DEL>	0.156977	0.157	MODIFIER	intergenic_region	MODIFIER	ENSDLAG00005023341,FZD8_(Seabass),frizzled class receptor 8 [Source:HGNC Symbol;Acc:HGNC:4046]	ENSDLAG00005023342,KLF6_(Seabass),Kruppel like factor 6 [Source:HGNC Symbol;Acc:HGNC:2235]
CAJNNU010000001.1:23870289	CAJNNU010000001.1:23870289-23870346	CAJNNU010000001.1	23870289	23870346	57	<DEL>	0.0465116	0.04651	MODIFIER	intergenic_region	MODIFIER	ENSDLAG00005023341,FZD8_(Seabass),frizzled class receptor 8 [Source:HGNC Symbol;Acc:HGNC:4046]	ENSDLAG00005023342,KLF6_(Seabass),Kruppel like factor 6 [Source:HGNC Symbol;Acc:HGNC:2235]
CAJNNU010000001.1:23899518	CAJNNU010000001.1:23899518-23899613	CAJNNU010000001.1	23899518	23899613	95	<DEL>	0.943182	0.05682	MODIFIER	intergenic_region	MODIFIER	ENSDLAG00005023341,FZD8_(Seabass),frizzled class receptor 8 [Source:HGNC Symbol;Acc:HGNC:4046]	ENSDLAG00005023342,KLF6_(Seabass),Kruppel like factor 6 [Source:HGNC Symbol;Acc:HGNC:2235]
CAJNNU010000001.1:23911832	CAJNNU010000001.1:23911832-23912025	CAJNNU010000001.1	23911832	23912025	193	<DEL>	0.0617978	0.0618	MODIFIER	intergenic_region	MODIFIER	ENSDLAG00005023341,FZD8_(Seabass),frizzled class receptor 8 [Source:HGNC Symbol;Acc:HGNC:4046]	ENSDLAG00005023342,KLF6_(Seabass),Kruppel like factor 6 [Source:HGNC Symbol;Acc:HGNC:2235]
CAJNNU010000001.1:23987100	CAJNNU010000001.1:23987100-23987153	CAJNNU010000001.1	23987100	23987153	53	<DEL>	0.585366	0.4146	MODIFIER	intergenic_region	MODIFIER	ENSDLAG00005023341,FZD8_(Seabass),frizzled class receptor 8 [Source:HGNC Symbol;Acc:HGNC:4046]	ENSDLAG00005023342,KLF6_(Seabass),Kruppel like factor 6 [Source:HGNC Symbol;Acc:HGNC:2235]
CAJNNU010000001.1:23987570	CAJNNU010000001.1:23987570-23987636	CAJNNU010000001.1	23987570	23987636	66	<DEL>	0.333333	0.3333	MODIFIER	intergenic_region	MODIFIER	ENSDLAG00005023341,FZD8_(Seabass),frizzled class receptor 8 [Source:HGNC Symbol;Acc:HGNC:4046]	ENSDLAG00005023342,KLF6_(Seabass),Kruppel like factor 6 [Source:HGNC Symbol;Acc:HGNC:2235]
CAJNNU010000001.1:23992347	CAJNNU010000001.1:23992347-23992534	CAJNNU010000001.1	23992347	23992534	187	<DEL>	0.567416	0.4326	MODIFIER	intergenic_region	MODIFIER	ENSDLAG00005023341,FZD8_(Seabass),frizzled class receptor 8 [Source:HGNC Symbol;Acc:HGNC:4046]	ENSDLAG00005023342,KLF6_(Seabass),Kruppel like factor 6 [Source:HGNC Symbol;Acc:HGNC:2235]
CAJNNU010000001.1:24004867	CAJNNU010000001.1:24004867-24005015	CAJNNU010000001.1	24004867	24005015	148	<DEL>	0.0393258	0.03933	MODIFIER	intergenic_region	MODIFIER	ENSDLAG00005023341,FZD8_(Seabass),frizzled class receptor 8 [Source:HGNC Symbol;Acc:HGNC:4046]	ENSDLAG00005023342,KLF6_(Seabass),Kruppel like factor 6 [Source:HGNC Symbol;Acc:HGNC:2235]
CAJNNU010000001.1:24008304	CAJNNU010000001.1:24008304-24008367	CAJNNU010000001.1	24008304	24008367	63	<DEL>	0.0344828	0.03448	MODIFIER	intergenic_region	MODIFIER	ENSDLAG00005023341,FZD8_(Seabass),frizzled class receptor 8 [Source:HGNC Symbol;Acc:HGNC:4046]	ENSDLAG00005023342,KLF6_(Seabass),Kruppel like factor 6 [Source:HGNC Symbol;Acc:HGNC:2235]
CAJNNU010000001.1:24117862	CAJNNU010000001.1:24117862-24117915	CAJNNU010000001.1	24117862	24117915	53	<DEL>	0.158537	0.1585	MODIFIER	intergenic_region	MODIFIER	ENSDLAG00005023342,KLF6_(Seabass),Kruppel like factor 6 [Source:HGNC Symbol;Acc:HGNC:2235]	ENSDLAG00005023350,pitrm1_(Stickleback),N/A
CAJNNU010000001.1:24146215	CAJNNU010000001.1:24146215-24146443	CAJNNU010000001.1	24146215	24146443	228	<DEL>	0.0388889	0.03889	LOW	splice_region_variant&intron_variant	LOW	ENSDLAG00005023350,pitrm1_(Stickleback),N/A
CAJNNU010000001.1:24155920	CAJNNU010000001.1:24155920-24156108	CAJNNU010000001.1	24155920	24156108	188	<DEL>	0.445122	0.4451	HIGH	splice_region_variant	LOW	ENSDLAG00005023350,pitrm1_(Stickleback),N/A		3_prime_UTR_variant	MODIFIER	ENSDLAG00005023350,pitrm1_(Stickleback),N/A		downstream_gene_variant	MODIFIER	ENSDLAG00005023350,pitrm1_(Stickleback),N/A		non_coding_transcript_variant	MODIFIER	ENSDLAG00005023350,pitrm1_(Stickleback),N/A		bidirectional_gene_fusion	HIGH	ENSDLAG00005023350&ENSDLAG00005023447,N/A,N/A		intron_variant	MODIFIER	ENSDLAG00005023447,PFKP_(Seabass),phosphofructokinase
CAJNNU010000001.1:24165317	CAJNNU010000001.1:24165317-24165374	CAJNNU010000001.1	24165317	24165374	57	<DEL>	0.528736	0.4713	MODIFIER	intron_variant	MODIFIER	ENSDLAG00005023447,PFKP_(Seabass),phosphofructokinase
CAJNNU010000001.1:24173427	CAJNNU010000001.1:24173427-24173821	CAJNNU010000001.1	24173427	24173821	394	<DEL>	0.11236	0.1124	MODIFIER	intron_variant	MODIFIER	ENSDLAG00005023447,PFKP_(Seabass),phosphofructokinase
CAJNNU010000001.1:24209084	CAJNNU010000001.1:24209084-24209151	CAJNNU010000001.1	24209084	24209151	67	<DEL>	0.0722222	0.07222	MODIFIER	intron_variant	MODIFIER	ENSDLAG00005023447,PFKP_(Seabass),phosphofructokinase
CAJNNU010000001.1:24214692	CAJNNU010000001.1:24214692-24214820	CAJNNU010000001.1	24214692	24214820	128	<DEL>	0.246988	0.247	MODIFIER	intron_variant	MODIFIER	ENSDLAG00005023447,PFKP_(Seabass),phosphofructokinase
CAJNNU010000001.1:24220615	CAJNNU010000001.1:24220615-24220995	CAJNNU010000001.1	24220615	24220995	380	<DEL>	0.0523256	0.05233	MODIFIER	upstream_gene_variant	MODIFIER	ENSDLAG00005023447,PFKP_(Seabass),phosphofructokinase		intergenic_region	MODIFIER	ENSDLAG00005023447,PFKP_(Seabass),phosphofructokinase	ENSDLAG00005023589,NCOA2_(Salmon),N/A	downstream_gene_variant	MODIFIER	ENSDLAG00005023589,NCOA2_(Salmon),N/A
CAJNNU010000001.1:24260235	CAJNNU010000001.1:24260235-24260289	CAJNNU010000001.1	24260235	24260289	54	<DEL>	0.047619	0.04762	MODIFIER	intron_variant	MODIFIER	ENSDLAG00005023589,NCOA2_(Salmon),N/A
CAJNNU010000001.1:24330085	CAJNNU010000001.1:24330085-24330304	CAJNNU010000001.1	24330085	24330304	219	<DEL>	0.0454545	0.04545	MODIFIER	intron_variant	MODIFIER	ENSDLAG00005029335,slco5a1a_(Zebrafish),N/A
CAJNNU010000001.1:24342684	CAJNNU010000001.1:24342684-24343209	CAJNNU010000001.1	24342684	24343209	525	<DEL>	0.0344828	0.03448	MODIFIER	intron_variant	MODIFIER	ENSDLAG00005029335,slco5a1a_(Zebrafish),N/A
CAJNNU010000001.1:24373200	CAJNNU010000001.1:24373200-24373743	CAJNNU010000001.1	24373200	24373743	543	<DEL>	0.0182927	0.01829	MODIFIER	intron_variant	MODIFIER	ENSDLAG00005029002,N/A,N/A		3_prime_UTR_variant	MODIFIER	ENSDLAG00005035029,N/A,N/A
CAJNNU010000001.1:24395802	CAJNNU010000001.1:24395802-24395871	CAJNNU010000001.1	24395802	24395871	69	<DEL>	0.102273	0.1023	MODIFIER	upstream_gene_variant	MODIFIER	ENSDLAG00005023622,ADARB2_(Seabass),adenosine deaminase RNA specific B2 (inactive) [Source:HGNC Symbol;Acc:HGNC:227]		downstream_gene_variant	MODIFIER	ENSDLAG00005032578,N/A,N/A		intron_variant	MODIFIER	ENSDLAG00005032578,N/A,N/A
CAJNNU010000001.1:24414948	CAJNNU010000001.1:24414948-24415146	CAJNNU010000001.1	24414948	24415146	198	<DEL>	0.0444444	0.04444	MODIFIER	intron_variant	MODIFIER	ENSDLAG00005023622,ADARB2_(Seabass),adenosine deaminase RNA specific B2 (inactive) [Source:HGNC Symbol;Acc:HGNC:227]
CAJNNU010000001.1:24417359	CAJNNU010000001.1:24417359-24417432	CAJNNU010000001.1	24417359	24417432	73	<DEL>	0.408046	0.408	MODIFIER	intron_variant	MODIFIER	ENSDLAG00005023622,ADARB2_(Seabass),adenosine deaminase RNA specific B2 (inactive) [Source:HGNC Symbol;Acc:HGNC:227]
CAJNNU010000001.1:24426340	CAJNNU010000001.1:24426340-24426578	CAJNNU010000001.1	24426340	24426578	238	<DEL>	0.238095	0.2381	MODIFIER	intron_variant	MODIFIER	ENSDLAG00005023622,ADARB2_(Seabass),adenosine deaminase RNA specific B2 (inactive) [Source:HGNC Symbol;Acc:HGNC:227]
CAJNNU010000001.1:24432308	CAJNNU010000001.1:24432308-24432398	CAJNNU010000001.1	24432308	24432398	90	<DEL>	0.0280899	0.02809	MODIFIER	intron_variant	MODIFIER	ENSDLAG00005023622,ADARB2_(Seabass),adenosine deaminase RNA specific B2 (inactive) [Source:HGNC Symbol;Acc:HGNC:227]
CAJNNU010000001.1:24435567	CAJNNU010000001.1:24435567-24435649	CAJNNU010000001.1	24435567	24435649	82	<DEL>	0.0561798	0.05618	MODIFIER	intron_variant	MODIFIER	ENSDLAG00005023622,ADARB2_(Seabass),adenosine deaminase RNA specific B2 (inactive) [Source:HGNC Symbol;Acc:HGNC:227]
CAJNNU010000001.1:24454992	CAJNNU010000001.1:24454992-24455160	CAJNNU010000001.1	24454992	24455160	168	<DEL>	0.105556	0.1056	MODIFIER	intron_variant	MODIFIER	ENSDLAG00005023629,WDR37_(Seabass),WD repeat domain 37 [Source:HGNC Symbol;Acc:HGNC:31406]
CAJNNU010000001.1:24474389	CAJNNU010000001.1:24474389-24474526	CAJNNU010000001.1	24474389	24474526	137	<DEL>	0.141176	0.1412	MODIFIER	upstream_gene_variant	MODIFIER	ENSDLAG00005023663,GTPBP4_(Seabass),GTP binding protein 4 [Source:HGNC Symbol;Acc:HGNC:21535]		intergenic_region	MODIFIER	ENSDLAG00005023663,GTPBP4_(Seabass),GTP binding protein 4 [Source:HGNC Symbol;Acc:HGNC:21535]	ENSDLAG00005023702,LARP4B_(Seabass),La ribonucleoprotein 4B [Source:HGNC Symbol;Acc:HGNC:28987]	upstream_gene_variant	MODIFIER	ENSDLAG00005023702,LARP4B_(Seabass),La ribonucleoprotein 4B [Source:HGNC Symbol;Acc:HGNC:28987]
CAJNNU010000001.1:24489204	CAJNNU010000001.1:24489204-24489271	CAJNNU010000001.1	24489204	24489271	67	<DEL>	0.0222222	0.02222	MODIFIER	intron_variant	MODIFIER	ENSDLAG00005023702,LARP4B_(Seabass),La ribonucleoprotein 4B [Source:HGNC Symbol;Acc:HGNC:28987]
CAJNNU010000001.1:24494708	CAJNNU010000001.1:24494708-24494836	CAJNNU010000001.1	24494708	24494836	128	<DEL>	0.1	0.1	MODIFIER	intron_variant	MODIFIER	ENSDLAG00005023702,LARP4B_(Seabass),La ribonucleoprotein 4B [Source:HGNC Symbol;Acc:HGNC:28987]
CAJNNU010000001.1:24516448	CAJNNU010000001.1:24516448-24516502	CAJNNU010000001.1	24516448	24516502	54	<DEL>	0.232955	0.233	MODIFIER	downstream_gene_variant	MODIFIER	ENSDLAG00005023702,LARP4B_(Seabass),La ribonucleoprotein 4B [Source:HGNC Symbol;Acc:HGNC:28987]		intergenic_region	MODIFIER	ENSDLAG00005023702,LARP4B_(Seabass),La ribonucleoprotein 4B [Source:HGNC Symbol;Acc:HGNC:28987]	ENSDLAG00005030845,N/A,N/A	upstream_gene_variant	MODIFIER	ENSDLAG00005030845,N/A,N/A
CAJNNU010000001.1:24583947	CAJNNU010000001.1:24583947-24584023	CAJNNU010000001.1	24583947	24584023	76	<DEL>	0.735632	0.2644	MODIFIER	intron_variant	MODIFIER	ENSDLAG00005030195,N/A,N/A		intron_variant	MODIFIER	ENSDLAG00005030845,N/A,N/A		intron_variant	MODIFIER	ENSDLAG00005033433,N/A,N/A
CAJNNU010000001.1:24589959	CAJNNU010000001.1:24589959-24590924	CAJNNU010000001.1	24589959	24590924	965	<DEL>	0.03125	0.03125	MODIFIER	intron_variant	MODIFIER	ENSDLAG00005030195,N/A,N/A		intron_variant	MODIFIER	ENSDLAG00005030845,N/A,N/A		downstream_gene_variant	MODIFIER	ENSDLAG00005031320,N/A,N/A		downstream_gene_variant	MODIFIER	ENSDLAG00005031701,N/A,N/A		downstream_gene_variant	MODIFIER	ENSDLAG00005033433,N/A,N/A
CAJNNU010000001.1:24624431	CAJNNU010000001.1:24624431-24625040	CAJNNU010000001.1	24624431	24625040	609	<DEL>	0.0888889	0.08889	MODIFIER	intron_variant	MODIFIER	ENSDLAG00005023732,DIP2C_(Seabass),disco interacting protein 2 homolog C [Source:HGNC Symbol;Acc:HGNC:29150]
CAJNNU010000001.1:24625195	CAJNNU010000001.1:24625195-24625333	CAJNNU010000001.1	24625195	24625333	138	<DEL>	0.28481	0.2848	MODIFIER	intron_variant	MODIFIER	ENSDLAG00005023732,DIP2C_(Seabass),disco interacting protein 2 homolog C [Source:HGNC Symbol;Acc:HGNC:29150]
CAJNNU010000001.1:24631237	CAJNNU010000001.1:24631237-24631387	CAJNNU010000001.1	24631237	24631387	150	<DEL>	0.0454545	0.04545	MODIFIER	intron_variant	MODIFIER	ENSDLAG00005023732,DIP2C_(Seabass),disco interacting protein 2 homolog C [Source:HGNC Symbol;Acc:HGNC:29150]
CAJNNU010000001.1:24637717	CAJNNU010000001.1:24637717-24637797	CAJNNU010000001.1	24637717	24637797	80	<DEL>	0.0965909	0.09659	MODIFIER	intron_variant	MODIFIER	ENSDLAG00005023732,DIP2C_(Seabass),disco interacting protein 2 homolog C [Source:HGNC Symbol;Acc:HGNC:29150]
CAJNNU010000001.1:24658152	CAJNNU010000001.1:24658152-24658512	CAJNNU010000001.1	24658152	24658512	360	<DEL>	0.116667	0.1167	MODIFIER	intron_variant	MODIFIER	ENSDLAG00005023732,DIP2C_(Seabass),disco interacting protein 2 homolog C [Source:HGNC Symbol;Acc:HGNC:29150]
CAJNNU010000001.1:24695112	CAJNNU010000001.1:24695112-24695914	CAJNNU010000001.1	24695112	24695914	802	<DEL>	0.0222222	0.02222	MODIFIER	upstream_gene_variant	MODIFIER	ENSDLAG00005023732,DIP2C_(Seabass),disco interacting protein 2 homolog C [Source:HGNC Symbol;Acc:HGNC:29150]		intron_variant	MODIFIER	ENSDLAG00005023732,DIP2C_(Seabass),disco interacting protein 2 homolog C [Source:HGNC Symbol;Acc:HGNC:29150]
CAJNNU010000001.1:24701242	CAJNNU010000001.1:24701242-24701374	CAJNNU010000001.1	24701242	24701374	132	<DEL>	0.181818	0.1818	MODIFIER	upstream_gene_variant	MODIFIER	ENSDLAG00005023732,DIP2C_(Seabass),disco interacting protein 2 homolog C [Source:HGNC Symbol;Acc:HGNC:29150]		intron_variant	MODIFIER	ENSDLAG00005023732,DIP2C_(Seabass),disco interacting protein 2 homolog C [Source:HGNC Symbol;Acc:HGNC:29150]
CAJNNU010000001.1:24712748	CAJNNU010000001.1:24712748-24712875	CAJNNU010000001.1	24712748	24712875	127	<DEL>	0.541176	0.4588	MODIFIER	intron_variant	MODIFIER	ENSDLAG00005023732,DIP2C_(Seabass),disco interacting protein 2 homolog C [Source:HGNC Symbol;Acc:HGNC:29150]
CAJNNU010000001.1:24733548	CAJNNU010000001.1:24733548-24734537	CAJNNU010000001.1	24733548	24734537	989	<DEL>	0.203488	0.2035	MODIFIER	intron_variant	MODIFIER	ENSDLAG00005023732,DIP2C_(Seabass),disco interacting protein 2 homolog C [Source:HGNC Symbol;Acc:HGNC:29150]
CAJNNU010000001.1:24776871	CAJNNU010000001.1:24776871-24776966	CAJNNU010000001.1	24776871	24776966	95	<DEL>	0.0449438	0.04494	MODIFIER	intron_variant	MODIFIER	ENSDLAG00005023732,DIP2C_(Seabass),disco interacting protein 2 homolog C [Source:HGNC Symbol;Acc:HGNC:29150]
CAJNNU010000001.1:24790941	CAJNNU010000001.1:24790941-24791506	CAJNNU010000001.1	24790941	24791506	565	<DEL>	0.0224719	0.02247	MODIFIER	intron_variant	MODIFIER	ENSDLAG00005023732,DIP2C_(Seabass),disco interacting protein 2 homolog C [Source:HGNC Symbol;Acc:HGNC:29150]
CAJNNU010000001.1:24796826	CAJNNU010000001.1:24796826-24797034	CAJNNU010000001.1	24796826	24797034	208	<DEL>	0.195402	0.1954	MODIFIER	intron_variant	MODIFIER	ENSDLAG00005023732,DIP2C_(Seabass),disco interacting protein 2 homolog C [Source:HGNC Symbol;Acc:HGNC:29150]
CAJNNU010000001.1:24800265	CAJNNU010000001.1:24800265-24800567	CAJNNU010000001.1	24800265	24800567	302	<DEL>	0.517241	0.4828	MODIFIER	intron_variant	MODIFIER	ENSDLAG00005023732,DIP2C_(Seabass),disco interacting protein 2 homolog C [Source:HGNC Symbol;Acc:HGNC:29150]
CAJNNU010000001.1:24805432	CAJNNU010000001.1:24805432-24805825	CAJNNU010000001.1	24805432	24805825	393	<DEL>	0.178161	0.1782	MODIFIER	intron_variant	MODIFIER	ENSDLAG00005023732,DIP2C_(Seabass),disco interacting protein 2 homolog C [Source:HGNC Symbol;Acc:HGNC:29150]
CAJNNU010000001.1:24813075	CAJNNU010000001.1:24813075-24813815	CAJNNU010000001.1	24813075	24813815	740	<DEL>	0.170455	0.1705	MODIFIER	intron_variant	MODIFIER	ENSDLAG00005023732,DIP2C_(Seabass),disco interacting protein 2 homolog C [Source:HGNC Symbol;Acc:HGNC:29150]
CAJNNU010000001.1:24827684	CAJNNU010000001.1:24827684-24827754	CAJNNU010000001.1	24827684	24827754	70	<DEL>	0.0898876	0.08989	MODIFIER	intron_variant	MODIFIER	ENSDLAG00005023732,DIP2C_(Seabass),disco interacting protein 2 homolog C [Source:HGNC Symbol;Acc:HGNC:29150]		intron_variant	MODIFIER	ENSDLAG00005026671,ZMYND11_(Seabass),zinc finger MYND-type containing 11 [Source:HGNC Symbol;Acc:HGNC:16966]
CAJNNU010000001.1:24837628	CAJNNU010000001.1:24837628-24837721	CAJNNU010000001.1	24837628	24837721	93	<DEL>	0.477011	0.477	MODIFIER	intron_variant	MODIFIER	ENSDLAG00005026671,ZMYND11_(Seabass),zinc finger MYND-type containing 11 [Source:HGNC Symbol;Acc:HGNC:16966]
CAJNNU010000001.1:24838961	CAJNNU010000001.1:24838961-24839079	CAJNNU010000001.1	24838961	24839079	118	<DEL>	0.411111	0.4111	MODIFIER	intron_variant	MODIFIER	ENSDLAG00005026671,ZMYND11_(Seabass),zinc finger MYND-type containing 11 [Source:HGNC Symbol;Acc:HGNC:16966]
CAJNNU010000001.1:24843233	CAJNNU010000001.1:24843233-24843284	CAJNNU010000001.1	24843233	24843284	51	<DEL>	0.0786517	0.07865	MODIFIER	intron_variant	MODIFIER	ENSDLAG00005026671,ZMYND11_(Seabass),zinc finger MYND-type containing 11 [Source:HGNC Symbol;Acc:HGNC:16966]
CAJNNU010000001.1:24843431	CAJNNU010000001.1:24843431-24843553	CAJNNU010000001.1	24843431	24843553	122	<DEL>	0.287356	0.2874	MODIFIER	intron_variant	MODIFIER	ENSDLAG00005026671,ZMYND11_(Seabass),zinc finger MYND-type containing 11 [Source:HGNC Symbol;Acc:HGNC:16966]
CAJNNU010000001.1:24846253	CAJNNU010000001.1:24846253-24846382	CAJNNU010000001.1	24846253	24846382	129	<DEL>	0.0222222	0.02222	MODIFIER	intron_variant	MODIFIER	ENSDLAG00005026671,ZMYND11_(Seabass),zinc finger MYND-type containing 11 [Source:HGNC Symbol;Acc:HGNC:16966]
CAJNNU010000001.1:24859182	CAJNNU010000001.1:24859182-24859445	CAJNNU010000001.1	24859182	24859445	263	<DEL>	0.0166667	0.01667	MODIFIER	intron_variant	MODIFIER	ENSDLAG00005026671,ZMYND11_(Seabass),zinc finger MYND-type containing 11 [Source:HGNC Symbol;Acc:HGNC:16966]
CAJNNU010000001.1:24944359	CAJNNU010000001.1:24944359-24945030	CAJNNU010000001.1	24944359	24945030	671	<DEL>	0.710227	0.2898	MODIFIER	intergenic_region	MODIFIER	ENSDLAG00005026675,N/A,N/A	ENSDLAG00005024250,VIPR2_(Stickleback),N/A
CAJNNU010000001.1:24950184	CAJNNU010000001.1:24950184-24950885	CAJNNU010000001.1	24950184	24950885	701	<DEL>	0.302469	0.3025	MODIFIER	intergenic_region	MODIFIER	ENSDLAG00005026675,N/A,N/A	ENSDLAG00005024250,VIPR2_(Stickleback),N/A
CAJNNU010000001.1:24950976	CAJNNU010000001.1:24950976-24951064	CAJNNU010000001.1	24950976	24951064	88	<DEL>	0.34375	0.3438	MODIFIER	intergenic_region	MODIFIER	ENSDLAG00005026675,N/A,N/A	ENSDLAG00005024250,VIPR2_(Stickleback),N/A
CAJNNU010000001.1:24964538	CAJNNU010000001.1:24964538-24964616	CAJNNU010000001.1	24964538	24964616	78	<DEL>	0.0170455	0.01705	MODIFIER	downstream_gene_variant	MODIFIER	ENSDLAG00005024250,VIPR2_(Stickleback),N/A		intergenic_region	MODIFIER	ENSDLAG00005026675,N/A,N/A	ENSDLAG00005024250,VIPR2_(Stickleback),N/A
CAJNNU010000001.1:24965585	CAJNNU010000001.1:24965585-24965635	CAJNNU010000001.1	24965585	24965635	50	<DEL>	0.241176	0.2412	MODIFIER	3_prime_UTR_variant	MODIFIER	ENSDLAG00005024250,VIPR2_(Stickleback),N/A
CAJNNU010000001.1:24993925	CAJNNU010000001.1:24993925-24994418	CAJNNU010000001.1	24993925	24994418	493	<DEL>	0.107955	0.108	MODIFIER	upstream_gene_variant	MODIFIER	ENSDLAG00005024250,VIPR2_(Stickleback),N/A		intron_variant	MODIFIER	ENSDLAG00005024250,VIPR2_(Stickleback),N/A
CAJNNU010000001.1:24994590	CAJNNU010000001.1:24994590-24994765	CAJNNU010000001.1	24994590	24994765	175	<DEL>	0.0277778	0.02778	MODIFIER	upstream_gene_variant	MODIFIER	ENSDLAG00005024250,VIPR2_(Stickleback),N/A		intron_variant	MODIFIER	ENSDLAG00005024250,VIPR2_(Stickleback),N/A
CAJNNU010000001.1:25000641	CAJNNU010000001.1:25000641-25000701	CAJNNU010000001.1	25000641	25000701	60	<DEL>	0.215909	0.2159	MODIFIER	intron_variant	MODIFIER	ENSDLAG00005024250,VIPR2_(Stickleback),N/A
CAJNNU010000001.1:25003234	CAJNNU010000001.1:25003234-25003685	CAJNNU010000001.1	25003234	25003685	451	<DEL>	0.188235	0.1882	MODIFIER	intron_variant	MODIFIER	ENSDLAG00005024250,VIPR2_(Stickleback),N/A
CAJNNU010000001.1:25003277	CAJNNU010000001.1:25003277-25003473	CAJNNU010000001.1	25003277	25003473	196	<DEL>	0.290541	0.2905	MODIFIER	intron_variant	MODIFIER	ENSDLAG00005024250,VIPR2_(Stickleback),N/A
CAJNNU010000001.1:25013314	CAJNNU010000001.1:25013314-25013435	CAJNNU010000001.1	25013314	25013435	121	<DEL>	0.41358	0.4136	MODIFIER	intron_variant	MODIFIER	ENSDLAG00005024250,VIPR2_(Stickleback),N/A
CAJNNU010000001.1:25028985	CAJNNU010000001.1:25028985-25029056	CAJNNU010000001.1	25028985	25029056	71	<DEL>	0.224138	0.2241	MODIFIER	upstream_gene_variant	MODIFIER	ENSDLAG00005024250,VIPR2_(Stickleback),N/A		intergenic_region	MODIFIER	ENSDLAG00005024250,VIPR2_(Stickleback),N/A	ENSDLAG00005024302,esyt2a_(Stickleback),N/A
CAJNNU010000001.1:25044881	CAJNNU010000001.1:25044881-25045017	CAJNNU010000001.1	25044881	25045017	136	<DEL>	0.189655	0.1897	MODIFIER	intron_variant	MODIFIER	ENSDLAG00005024302,esyt2a_(Stickleback),N/A
CAJNNU010000001.1:25063150	CAJNNU010000001.1:25063150-25063355	CAJNNU010000001.1	25063150	25063355	205	<DEL>	0.301205	0.3012	MODIFIER	intron_variant	MODIFIER	ENSDLAG00005024302,esyt2a_(Stickleback),N/A
CAJNNU010000001.1:25076512	CAJNNU010000001.1:25076512-25076693	CAJNNU010000001.1	25076512	25076693	181	<DEL>	0.229885	0.2299	MODIFIER	intron_variant	MODIFIER	ENSDLAG00005024302,esyt2a_(Stickleback),N/A
CAJNNU010000001.1:25087660	CAJNNU010000001.1:25087660-25087870	CAJNNU010000001.1	25087660	25087870	210	<DEL>	0.205882	0.2059	MODIFIER	intron_variant	MODIFIER	ENSDLAG00005024302,esyt2a_(Stickleback),N/A
CAJNNU010000001.1:25088878	CAJNNU010000001.1:25088878-25089061	CAJNNU010000001.1	25088878	25089061	183	<DEL>	0.255814	0.2558	MODIFIER	3_prime_UTR_variant	MODIFIER	ENSDLAG00005024302,esyt2a_(Stickleback),N/A		downstream_gene_variant	MODIFIER	ENSDLAG00005024302,esyt2a_(Stickleback),N/A
CAJNNU010000001.1:25105364	CAJNNU010000001.1:25105364-25105901	CAJNNU010000001.1	25105364	25105901	537	<DEL>	0.05	0.05	MODIFIER	intron_variant	MODIFIER	ENSDLAG00005024561,PTPRN2_(Human),N/A
CAJNNU010000001.1:25110624	CAJNNU010000001.1:25110624-25110809	CAJNNU010000001.1	25110624	25110809	185	<DEL>	0.0689655	0.06897	MODIFIER	intron_variant	MODIFIER	ENSDLAG00005024561,PTPRN2_(Human),N/A
CAJNNU010000001.1:25118818	CAJNNU010000001.1:25118818-25118881	CAJNNU010000001.1	25118818	25118881	63	<DEL>	0.385057	0.3851	MODIFIER	intron_variant	MODIFIER	ENSDLAG00005024561,PTPRN2_(Human),N/A
CAJNNU010000001.1:25125138	CAJNNU010000001.1:25125138-25125318	CAJNNU010000001.1	25125138	25125318	180	<DEL>	0.870787	0.1292	MODIFIER	upstream_gene_variant	MODIFIER	ENSDLAG00005024561,PTPRN2_(Human),N/A		intron_variant	MODIFIER	ENSDLAG00005024561,PTPRN2_(Human),N/A
CAJNNU010000001.1:25140760	CAJNNU010000001.1:25140760-25140826	CAJNNU010000001.1	25140760	25140826	66	<DEL>	0.0168539	0.01685	MODIFIER	intron_variant	MODIFIER	ENSDLAG00005024561,PTPRN2_(Human),N/A
CAJNNU010000001.1:25186363	CAJNNU010000001.1:25186363-25186440	CAJNNU010000001.1	25186363	25186440	77	<DEL>	0.0617978	0.0618	MODIFIER	intron_variant	MODIFIER	ENSDLAG00005024561,PTPRN2_(Human),N/A
CAJNNU010000001.1:25235551	CAJNNU010000001.1:25235551-25235636	CAJNNU010000001.1	25235551	25235636	85	<DEL>	0.0944444	0.09444	MODIFIER	intron_variant	MODIFIER	ENSDLAG00005024561,PTPRN2_(Human),N/A
CAJNNU010000001.1:25243044	CAJNNU010000001.1:25243044-25243170	CAJNNU010000001.1	25243044	25243170	126	<DEL>	0.116279	0.1163	MODIFIER	intron_variant	MODIFIER	ENSDLAG00005024561,PTPRN2_(Human),N/A
CAJNNU010000001.1:25251735	CAJNNU010000001.1:25251735-25251810	CAJNNU010000001.1	25251735	25251810	75	<DEL>	0.0561798	0.05618	MODIFIER	intron_variant	MODIFIER	ENSDLAG00005024561,PTPRN2_(Human),N/A
CAJNNU010000001.1:25306221	CAJNNU010000001.1:25306221-25306605	CAJNNU010000001.1	25306221	25306605	384	<DEL>	0.0813953	0.0814	MODIFIER	intron_variant	MODIFIER	ENSDLAG00005024561,PTPRN2_(Human),N/A
CAJNNU010000001.1:25309460	CAJNNU010000001.1:25309460-25309672	CAJNNU010000001.1	25309460	25309672	212	<DEL>	0.240964	0.241	MODIFIER	intron_variant	MODIFIER	ENSDLAG00005024561,PTPRN2_(Human),N/A
CAJNNU010000001.1:25311460	CAJNNU010000001.1:25311460-25311621	CAJNNU010000001.1	25311460	25311621	161	<DEL>	0.255814	0.2558	MODIFIER	intron_variant	MODIFIER	ENSDLAG00005024561,PTPRN2_(Human),N/A
CAJNNU010000001.1:25314397	CAJNNU010000001.1:25314397-25314501	CAJNNU010000001.1	25314397	25314501	104	<DEL>	0.0454545	0.04545	MODIFIER	3_prime_UTR_variant	MODIFIER	ENSDLAG00005024561,PTPRN2_(Human),N/A		downstream_gene_variant	MODIFIER	ENSDLAG00005024561,PTPRN2_(Human),N/A
CAJNNU010000001.1:25321881	CAJNNU010000001.1:25321881-25321953	CAJNNU010000001.1	25321881	25321953	72	<DEL>	0.0454545	0.04545	MODIFIER	intergenic_region	MODIFIER	ENSDLAG00005024561,PTPRN2_(Human),N/A	ENSDLAG00005032482,ftr50_(Zebrafish),N/A
CAJNNU010000001.1:25340294	CAJNNU010000001.1:25340294-25340397	CAJNNU010000001.1	25340294	25340397	103	<DEL>	0.102273	0.1023	MODIFIER	intergenic_region	MODIFIER	ENSDLAG00005024561,PTPRN2_(Human),N/A	ENSDLAG00005032482,ftr50_(Zebrafish),N/A
CAJNNU010000001.1:25420314	CAJNNU010000001.1:25420314-25420535	CAJNNU010000001.1	25420314	25420535	221	<DEL>	0.205479	0.2055	MODIFIER	intergenic_region	MODIFIER	ENSDLAG00005029595,N/A,N/A	ENSDLAG00005026526,N/A,N/A
CAJNNU010000001.1:25431760	CAJNNU010000001.1:25431760-25431852	CAJNNU010000001.1	25431760	25431852	92	<DEL>	0.188235	0.1882	MODIFIER	upstream_gene_variant	MODIFIER	ENSDLAG00005026526,N/A,N/A		intron_variant	MODIFIER	ENSDLAG00005029312,epdr1_(Seabass),ependymin related 1 [Source:ZFIN;Acc:ZDB-GENE-040718-113]		upstream_gene_variant	MODIFIER	ENSDLAG00005031609,nol7_(Seabass),nucleolar protein 7 [Source:ZFIN;Acc:ZDB-GENE-030131-9100]
CAJNNU010000001.1:25431933	CAJNNU010000001.1:25431933-25432072	CAJNNU010000001.1	25431933	25432072	139	<DEL>	0.149425	0.1494	MODIFIER	upstream_gene_variant	MODIFIER	ENSDLAG00005026526,N/A,N/A		intron_variant	MODIFIER	ENSDLAG00005029312,epdr1_(Seabass),ependymin related 1 [Source:ZFIN;Acc:ZDB-GENE-040718-113]		upstream_gene_variant	MODIFIER	ENSDLAG00005031609,nol7_(Seabass),nucleolar protein 7 [Source:ZFIN;Acc:ZDB-GENE-030131-9100]
CAJNNU010000001.1:25432357	CAJNNU010000001.1:25432357-25432446	CAJNNU010000001.1	25432357	25432446	89	<DEL>	0.0224719	0.02247	MODIFIER	upstream_gene_variant	MODIFIER	ENSDLAG00005026526,N/A,N/A		intron_variant	MODIFIER	ENSDLAG00005029312,epdr1_(Seabass),ependymin related 1 [Source:ZFIN;Acc:ZDB-GENE-040718-113]		upstream_gene_variant	MODIFIER	ENSDLAG00005031609,nol7_(Seabass),nucleolar protein 7 [Source:ZFIN;Acc:ZDB-GENE-030131-9100]
CAJNNU010000001.1:25446608	CAJNNU010000001.1:25446608-25447007	CAJNNU010000001.1	25446608	25447007	399	<DEL>	0.0842697	0.08427	MODIFIER	intron_variant	MODIFIER	ENSDLAG00005029146,ranbp9_(Seabass),RAN binding protein 9 [Source:NCBI gene;Acc:558976]		downstream_gene_variant	MODIFIER	ENSDLAG00005031609,nol7_(Seabass),nucleolar protein 7 [Source:ZFIN;Acc:ZDB-GENE-030131-9100]		intron_variant	MODIFIER	ENSDLAG00005031609,nol7_(Seabass),nucleolar protein 7 [Source:ZFIN;Acc:ZDB-GENE-030131-9100]
CAJNNU010000001.1:25447474	CAJNNU010000001.1:25447474-25447555	CAJNNU010000001.1	25447474	25447555	81	<DEL>	0.0862069	0.08621	MODIFIER	intron_variant	MODIFIER	ENSDLAG00005029146,ranbp9_(Seabass),RAN binding protein 9 [Source:NCBI gene;Acc:558976]		downstream_gene_variant	MODIFIER	ENSDLAG00005031609,nol7_(Seabass),nucleolar protein 7 [Source:ZFIN;Acc:ZDB-GENE-030131-9100]		intron_variant	MODIFIER	ENSDLAG00005031609,nol7_(Seabass),nucleolar protein 7 [Source:ZFIN;Acc:ZDB-GENE-030131-9100]
CAJNNU010000001.1:25453178	CAJNNU010000001.1:25453178-25453267	CAJNNU010000001.1	25453178	25453267	89	<DEL>	0.0454545	0.04545	MODIFIER	intron_variant	MODIFIER	ENSDLAG00005029146,ranbp9_(Seabass),RAN binding protein 9 [Source:NCBI gene;Acc:558976]		intron_variant	MODIFIER	ENSDLAG00005031609,nol7_(Seabass),nucleolar protein 7 [Source:ZFIN;Acc:ZDB-GENE-030131-9100]
CAJNNU010000001.1:25453903	CAJNNU010000001.1:25453903-25454216	CAJNNU010000001.1	25453903	25454216	313	<DEL>	0.5375	0.4625	MODIFIER	intron_variant	MODIFIER	ENSDLAG00005029146,ranbp9_(Seabass),RAN binding protein 9 [Source:NCBI gene;Acc:558976]		intron_variant	MODIFIER	ENSDLAG00005031609,nol7_(Seabass),nucleolar protein 7 [Source:ZFIN;Acc:ZDB-GENE-030131-9100]
CAJNNU010000001.1:25456434	CAJNNU010000001.1:25456434-25456624	CAJNNU010000001.1	25456434	25456624	190	<DEL>	0.561728	0.4383	MODIFIER	intron_variant	MODIFIER	ENSDLAG00005029146,ranbp9_(Seabass),RAN binding protein 9 [Source:NCBI gene;Acc:558976]		intron_variant	MODIFIER	ENSDLAG00005031609,nol7_(Seabass),nucleolar protein 7 [Source:ZFIN;Acc:ZDB-GENE-030131-9100]
CAJNNU010000001.1:25457021	CAJNNU010000001.1:25457021-25457292	CAJNNU010000001.1	25457021	25457292	271	<DEL>	0.0568182	0.05682	MODIFIER	intron_variant	MODIFIER	ENSDLAG00005029146,ranbp9_(Seabass),RAN binding protein 9 [Source:NCBI gene;Acc:558976]		intron_variant	MODIFIER	ENSDLAG00005031609,nol7_(Seabass),nucleolar protein 7 [Source:ZFIN;Acc:ZDB-GENE-030131-9100]
CAJNNU010000001.1:25474415	CAJNNU010000001.1:25474415-25474502	CAJNNU010000001.1	25474415	25474502	87	<DEL>	0.0666667	0.06667	MODIFIER	upstream_gene_variant	MODIFIER	ENSDLAG00005024591,rnf182_(Seabass),ring finger protein 182 [Source:ZFIN;Acc:ZDB-GENE-060825-49]		intron_variant	MODIFIER	ENSDLAG00005035051,retreg1_(Seabass),reticulophagy regulator 1 [Source:ZFIN;Acc:ZDB-GENE-130221-1]
CAJNNU010000001.1:25477073	CAJNNU010000001.1:25477073-25477143	CAJNNU010000001.1	25477073	25477143	70	<DEL>	0.151163	0.1512	MODIFIER	upstream_gene_variant	MODIFIER	ENSDLAG00005024591,rnf182_(Seabass),ring finger protein 182 [Source:ZFIN;Acc:ZDB-GENE-060825-49]		intron_variant	MODIFIER	ENSDLAG00005035051,retreg1_(Seabass),reticulophagy regulator 1 [Source:ZFIN;Acc:ZDB-GENE-130221-1]
CAJNNU010000001.1:25479130	CAJNNU010000001.1:25479130-25479237	CAJNNU010000001.1	25479130	25479237	107	<DEL>	0.674419	0.3256	MODIFIER	intron_variant	MODIFIER	ENSDLAG00005035051,retreg1_(Seabass),reticulophagy regulator 1 [Source:ZFIN;Acc:ZDB-GENE-130221-1]
CAJNNU010000001.1:25482810	CAJNNU010000001.1:25482810-25482865	CAJNNU010000001.1	25482810	25482865	55	<DEL>	0.0388889	0.03889	MODIFIER	upstream_gene_variant	MODIFIER	ENSDLAG00005035051,retreg1_(Seabass),reticulophagy regulator 1 [Source:ZFIN;Acc:ZDB-GENE-130221-1]		intron_variant	MODIFIER	ENSDLAG00005035051,retreg1_(Seabass),reticulophagy regulator 1 [Source:ZFIN;Acc:ZDB-GENE-130221-1]
CAJNNU010000001.1:25489052	CAJNNU010000001.1:25489052-25489214	CAJNNU010000001.1	25489052	25489214	162	<DEL>	0.196629	0.1966	MODIFIER	intron_variant	MODIFIER	ENSDLAG00005035051,retreg1_(Seabass),reticulophagy regulator 1 [Source:ZFIN;Acc:ZDB-GENE-130221-1]
CAJNNU010000001.1:25506274	CAJNNU010000001.1:25506274-25506375	CAJNNU010000001.1	25506274	25506375	101	<DEL>	0.235955	0.236	MODIFIER	intron_variant	MODIFIER	ENSDLAG00005014191,N/A,N/A		intron_variant	MODIFIER	ENSDLAG00005035051,retreg1_(Seabass),reticulophagy regulator 1 [Source:ZFIN;Acc:ZDB-GENE-130221-1]
CAJNNU010000001.1:25513190	CAJNNU010000001.1:25513190-25514023	CAJNNU010000001.1	25513190	25514023	833	<DEL>	0.166667	0.1667	MODIFIER	downstream_gene_variant	MODIFIER	ENSDLAG00005014191,N/A,N/A		upstream_gene_variant	MODIFIER	ENSDLAG00005024606,znf622_(Stickleback),N/A		intron_variant	MODIFIER	ENSDLAG00005035051,retreg1_(Seabass),reticulophagy regulator 1 [Source:ZFIN;Acc:ZDB-GENE-130221-1]
CAJNNU010000001.1:25518256	CAJNNU010000001.1:25518256-25518434	CAJNNU010000001.1	25518256	25518434	178	<DEL>	0.207865	0.2079	MODIFIER	intron_variant	MODIFIER	ENSDLAG00005024606,znf622_(Stickleback),N/A		downstream_gene_variant	MODIFIER	ENSDLAG00005035051,retreg1_(Seabass),reticulophagy regulator 1 [Source:ZFIN;Acc:ZDB-GENE-130221-1]
CAJNNU010000001.1:25581298	CAJNNU010000001.1:25581298-25581383	CAJNNU010000001.1	25581298	25581383	85	<DEL>	0.122093	0.1221	MODIFIER	intron_variant	MODIFIER	ENSDLAG00005024654,myo10_(Seabass),myosin X [Source:ZFIN;Acc:ZDB-GENE-070912-277]
CAJNNU010000001.1:25584813	CAJNNU010000001.1:25584813-25584877	CAJNNU010000001.1	25584813	25584877	64	<DEL>	0.0277778	0.02778	MODIFIER	intron_variant	MODIFIER	ENSDLAG00005024654,myo10_(Seabass),myosin X [Source:ZFIN;Acc:ZDB-GENE-070912-277]
CAJNNU010000001.1:25597480	CAJNNU010000001.1:25597480-25597572	CAJNNU010000001.1	25597480	25597572	92	<DEL>	0.102273	0.1023	MODIFIER	intron_variant	MODIFIER	ENSDLAG00005024654,myo10_(Seabass),myosin X [Source:ZFIN;Acc:ZDB-GENE-070912-277]
CAJNNU010000001.1:25612691	CAJNNU010000001.1:25612691-25612813	CAJNNU010000001.1	25612691	25612813	122	<DEL>	0.05	0.05	MODIFIER	intron_variant	MODIFIER	ENSDLAG00005024654,myo10_(Seabass),myosin X [Source:ZFIN;Acc:ZDB-GENE-070912-277]
CAJNNU010000001.1:25622501	CAJNNU010000001.1:25622501-25622555	CAJNNU010000001.1	25622501	25622555	54	<DEL>	0.116279	0.1163	MODIFIER	intron_variant	MODIFIER	ENSDLAG00005024654,myo10_(Seabass),myosin X [Source:ZFIN;Acc:ZDB-GENE-070912-277]
CAJNNU010000001.1:25624298	CAJNNU010000001.1:25624298-25624359	CAJNNU010000001.1	25624298	25624359	61	<DEL>	0.0166667	0.01667	MODIFIER	intron_variant	MODIFIER	ENSDLAG00005024654,myo10_(Seabass),myosin X [Source:ZFIN;Acc:ZDB-GENE-070912-277]
CAJNNU010000001.1:25628194	CAJNNU010000001.1:25628194-25628266	CAJNNU010000001.1	25628194	25628266	72	<DEL>	0.217647	0.2176	MODIFIER	intron_variant	MODIFIER	ENSDLAG00005024654,myo10_(Seabass),myosin X [Source:ZFIN;Acc:ZDB-GENE-070912-277]
CAJNNU010000001.1:25638998	CAJNNU010000001.1:25638998-25639061	CAJNNU010000001.1	25638998	25639061	63	<DEL>	0.0277778	0.02778	MODIFIER	upstream_gene_variant	MODIFIER	ENSDLAG00005024654,myo10_(Seabass),myosin X [Source:ZFIN;Acc:ZDB-GENE-070912-277]		intron_variant	MODIFIER	ENSDLAG00005024654,myo10_(Seabass),myosin X [Source:ZFIN;Acc:ZDB-GENE-070912-277]
CAJNNU010000001.1:25644393	CAJNNU010000001.1:25644393-25644481	CAJNNU010000001.1	25644393	25644481	88	<DEL>	0.05	0.05	MODIFIER	intron_variant	MODIFIER	ENSDLAG00005024654,myo10_(Seabass),myosin X [Source:ZFIN;Acc:ZDB-GENE-070912-277]
CAJNNU010000001.1:25670019	CAJNNU010000001.1:25670019-25670332	CAJNNU010000001.1	25670019	25670332	313	<DEL>	0.119318	0.1193	MODIFIER	intron_variant	MODIFIER	ENSDLAG00005024654,myo10_(Seabass),myosin X [Source:ZFIN;Acc:ZDB-GENE-070912-277]
CAJNNU010000001.1:25670081	CAJNNU010000001.1:25670081-25670266	CAJNNU010000001.1	25670081	25670266	185	<DEL>	0.106742	0.1067	MODIFIER	intron_variant	MODIFIER	ENSDLAG00005024654,myo10_(Seabass),myosin X [Source:ZFIN;Acc:ZDB-GENE-070912-277]
CAJNNU010000001.1:25670816	CAJNNU010000001.1:25670816-25671062	CAJNNU010000001.1	25670816	25671062	246	<DEL>	0.0222222	0.02222	MODIFIER	intron_variant	MODIFIER	ENSDLAG00005024654,myo10_(Seabass),myosin X [Source:ZFIN;Acc:ZDB-GENE-070912-277]
CAJNNU010000001.1:25672967	CAJNNU010000001.1:25672967-25673418	CAJNNU010000001.1	25672967	25673418	451	<DEL>	0.0222222	0.02222	MODIFIER	intron_variant	MODIFIER	ENSDLAG00005024654,myo10_(Seabass),myosin X [Source:ZFIN;Acc:ZDB-GENE-070912-277]
CAJNNU010000001.1:25701498	CAJNNU010000001.1:25701498-25701600	CAJNNU010000001.1	25701498	25701600	102	<DEL>	0.196429	0.1964	MODIFIER	intergenic_region	MODIFIER	ENSDLAG00005029754,N/A,N/A	ENSDLAG00005028922,N/A,N/A
CAJNNU010000001.1:25702721	CAJNNU010000001.1:25702721-25702776	CAJNNU010000001.1	25702721	25702776	55	<DEL>	0.656977	0.343	MODIFIER	intergenic_region	MODIFIER	ENSDLAG00005029754,N/A,N/A	ENSDLAG00005028922,N/A,N/A
CAJNNU010000001.1:25707547	CAJNNU010000001.1:25707547-25707608	CAJNNU010000001.1	25707547	25707608	61	<INV>	0.174699	0.1747	MODIFIER	intergenic_region	MODIFIER	ENSDLAG00005029754,N/A,N/A	ENSDLAG00005028922,N/A,N/A
CAJNNU010000001.1:25714877	CAJNNU010000001.1:25714877-25715150	CAJNNU010000001.1	25714877	25715150	273	<DEL>	0.0222222	0.02222	MODIFIER	intergenic_region	MODIFIER	ENSDLAG00005029754,N/A,N/A	ENSDLAG00005028922,N/A,N/A
CAJNNU010000001.1:25715493	CAJNNU010000001.1:25715493-25715658	CAJNNU010000001.1	25715493	25715658	165	<DEL>	0.0930233	0.09302	MODIFIER	intergenic_region	MODIFIER	ENSDLAG00005029754,N/A,N/A	ENSDLAG00005028922,N/A,N/A
CAJNNU010000001.1:25722190	CAJNNU010000001.1:25722190-25722404	CAJNNU010000001.1	25722190	25722404	214	<DEL>	0.0277778	0.02778	MODIFIER	intergenic_region	MODIFIER	ENSDLAG00005029754,N/A,N/A	ENSDLAG00005028922,N/A,N/A
CAJNNU010000001.1:25730197	CAJNNU010000001.1:25730197-25730333	CAJNNU010000001.1	25730197	25730333	136	<DEL>	0.539326	0.4607	MODIFIER	intergenic_region	MODIFIER	ENSDLAG00005029754,N/A,N/A	ENSDLAG00005028922,N/A,N/A
CAJNNU010000001.1:25735729	CAJNNU010000001.1:25735729-25735790	CAJNNU010000001.1	25735729	25735790	61	<DEL>	0.0465116	0.04651	MODIFIER	intergenic_region	MODIFIER	ENSDLAG00005029754,N/A,N/A	ENSDLAG00005028922,N/A,N/A
CAJNNU010000001.1:25736381	CAJNNU010000001.1:25736381-25736516	CAJNNU010000001.1	25736381	25736516	135	<DEL>	0.0581395	0.05814	MODIFIER	intergenic_region	MODIFIER	ENSDLAG00005029754,N/A,N/A	ENSDLAG00005028922,N/A,N/A
CAJNNU010000001.1:25736468	CAJNNU010000001.1:25736468-25736562	CAJNNU010000001.1	25736468	25736562	94	<DEL>	0.0581395	0.05814	MODIFIER	intergenic_region	MODIFIER	ENSDLAG00005029754,N/A,N/A	ENSDLAG00005028922,N/A,N/A
CAJNNU010000001.1:25754280	CAJNNU010000001.1:25754280-25754586	CAJNNU010000001.1	25754280	25754586	306	<DEL>	0.1	0.1	MODIFIER	intergenic_region	MODIFIER	ENSDLAG00005028922,N/A,N/A	ENSDLAG00005000073,N/A,N/A
CAJNNU010000001.1:25769099	CAJNNU010000001.1:25769099-25769203	CAJNNU010000001.1	25769099	25769203	104	<DEL>	0.0166667	0.01667	MODIFIER	downstream_gene_variant	MODIFIER	ENSDLAG00005000073,N/A,N/A		downstream_gene_variant	MODIFIER	ENSDLAG00005030886,N/A,N/A		non_coding_transcript_exon_variant	MODIFIER	ENSDLAG00005030886,N/A,N/A
CAJNNU010000001.1:25783697	CAJNNU010000001.1:25783697-25783937	CAJNNU010000001.1	25783697	25783937	240	<DEL>	0.0747126	0.07471	MODIFIER	downstream_gene_variant	MODIFIER	ENSDLAG00005000125,adcy8_(Seabass),adenylate cyclase 8 (brain) [Source:ZFIN;Acc:ZDB-GENE-070912-197]		upstream_gene_variant	MODIFIER	ENSDLAG00005028094,N/A,N/A		intron_variant	MODIFIER	ENSDLAG00005028285,N/A,N/A
CAJNNU010000001.1:25791205	CAJNNU010000001.1:25791205-25791307	CAJNNU010000001.1	25791205	25791307	102	<DEL>	0.0777778	0.07778	MODIFIER	intron_variant	MODIFIER	ENSDLAG00005000125,adcy8_(Seabass),adenylate cyclase 8 (brain) [Source:ZFIN;Acc:ZDB-GENE-070912-197]
CAJNNU010000001.1:25798308	CAJNNU010000001.1:25798308-25798381	CAJNNU010000001.1	25798308	25798381	73	<DEL>	0.111111	0.1111	MODIFIER	intron_variant	MODIFIER	ENSDLAG00005000125,adcy8_(Seabass),adenylate cyclase 8 (brain) [Source:ZFIN;Acc:ZDB-GENE-070912-197]
CAJNNU010000001.1:25819631	CAJNNU010000001.1:25819631-25819732	CAJNNU010000001.1	25819631	25819732	101	<DEL>	0.237805	0.2378	MODIFIER	intron_variant	MODIFIER	ENSDLAG00005000125,adcy8_(Seabass),adenylate cyclase 8 (brain) [Source:ZFIN;Acc:ZDB-GENE-070912-197]
CAJNNU010000001.1:25836421	CAJNNU010000001.1:25836421-25836493	CAJNNU010000001.1	25836421	25836493	72	<DEL>	0.0170455	0.01705	MODIFIER	intron_variant	MODIFIER	ENSDLAG00005000125,adcy8_(Seabass),adenylate cyclase 8 (brain) [Source:ZFIN;Acc:ZDB-GENE-070912-197]
CAJNNU010000001.1:25850538	CAJNNU010000001.1:25850538-25850841	CAJNNU010000001.1	25850538	25850841	303	<DEL>	0.134831	0.1348	MODIFIER	intron_variant	MODIFIER	ENSDLAG00005000125,adcy8_(Seabass),adenylate cyclase 8 (brain) [Source:ZFIN;Acc:ZDB-GENE-070912-197]
CAJNNU010000001.1:25857649	CAJNNU010000001.1:25857649-25857803	CAJNNU010000001.1	25857649	25857803	154	<DEL>	0.27439	0.2744	MODIFIER	intron_variant	MODIFIER	ENSDLAG00005000125,adcy8_(Seabass),adenylate cyclase 8 (brain) [Source:ZFIN;Acc:ZDB-GENE-070912-197]
CAJNNU010000001.1:25859448	CAJNNU010000001.1:25859448-25859557	CAJNNU010000001.1	25859448	25859557	109	<DEL>	0.157303	0.1573	MODIFIER	intron_variant	MODIFIER	ENSDLAG00005000125,adcy8_(Seabass),adenylate cyclase 8 (brain) [Source:ZFIN;Acc:ZDB-GENE-070912-197]
CAJNNU010000001.1:25876956	CAJNNU010000001.1:25876956-25877031	CAJNNU010000001.1	25876956	25877031	75	<DEL>	0.101124	0.1011	MODIFIER	intron_variant	MODIFIER	ENSDLAG00005000125,adcy8_(Seabass),adenylate cyclase 8 (brain) [Source:ZFIN;Acc:ZDB-GENE-070912-197]
CAJNNU010000001.1:25879840	CAJNNU010000001.1:25879840-25880249	CAJNNU010000001.1	25879840	25880249	409	<DEL>	0.0955056	0.09551	MODIFIER	intron_variant	MODIFIER	ENSDLAG00005000125,adcy8_(Seabass),adenylate cyclase 8 (brain) [Source:ZFIN;Acc:ZDB-GENE-070912-197]
CAJNNU010000001.1:25887152	CAJNNU010000001.1:25887152-25888424	CAJNNU010000001.1	25887152	25888424	1272	<DEL>	0.455556	0.4556	MODIFIER	upstream_gene_variant	MODIFIER	ENSDLAG00005000125,adcy8_(Seabass),adenylate cyclase 8 (brain) [Source:ZFIN;Acc:ZDB-GENE-070912-197]		intergenic_region	MODIFIER	ENSDLAG00005000125,adcy8_(Seabass),adenylate cyclase 8 (brain) [Source:ZFIN;Acc:ZDB-GENE-070912-197]	ENSDLAG00005034308,efr3a_(Seabass),EFR3 homolog A (S. cerevisiae) [Source:ZFIN;Acc:ZDB-GENE-040426-1681]
CAJNNU010000001.1:25896862	CAJNNU010000001.1:25896862-25897091	CAJNNU010000001.1	25896862	25897091	229	<DEL>	0.340909	0.3409	MODIFIER	intergenic_region	MODIFIER	ENSDLAG00005000125,adcy8_(Seabass),adenylate cyclase 8 (brain) [Source:ZFIN;Acc:ZDB-GENE-070912-197]	ENSDLAG00005034308,efr3a_(Seabass),EFR3 homolog A (S. cerevisiae) [Source:ZFIN;Acc:ZDB-GENE-040426-1681]
CAJNNU010000001.1:25911722	CAJNNU010000001.1:25911722-25911788	CAJNNU010000001.1	25911722	25911788	66	<DEL>	0.0730337	0.07303	MODIFIER	intergenic_region	MODIFIER	ENSDLAG00005000125,adcy8_(Seabass),adenylate cyclase 8 (brain) [Source:ZFIN;Acc:ZDB-GENE-070912-197]	ENSDLAG00005034308,efr3a_(Seabass),EFR3 homolog A (S. cerevisiae) [Source:ZFIN;Acc:ZDB-GENE-040426-1681]
CAJNNU010000001.1:25922336	CAJNNU010000001.1:25922336-25922583	CAJNNU010000001.1	25922336	25922583	247	<DEL>	0.144444	0.1444	MODIFIER	intergenic_region	MODIFIER	ENSDLAG00005000125,adcy8_(Seabass),adenylate cyclase 8 (brain) [Source:ZFIN;Acc:ZDB-GENE-070912-197]	ENSDLAG00005034308,efr3a_(Seabass),EFR3 homolog A (S. cerevisiae) [Source:ZFIN;Acc:ZDB-GENE-040426-1681]
CAJNNU010000001.1:25956964	CAJNNU010000001.1:25956964-25957044	CAJNNU010000001.1	25956964	25957044	80	<DEL>	0.0393258	0.03933	MODIFIER	intergenic_region	MODIFIER	ENSDLAG00005000125,adcy8_(Seabass),adenylate cyclase 8 (brain) [Source:ZFIN;Acc:ZDB-GENE-070912-197]	ENSDLAG00005034308,efr3a_(Seabass),EFR3 homolog A (S. cerevisiae) [Source:ZFIN;Acc:ZDB-GENE-040426-1681]
CAJNNU010000001.1:26020073	CAJNNU010000001.1:26020073-26020181	CAJNNU010000001.1	26020073	26020181	108	<DEL>	0.0842697	0.08427	MODIFIER	intron_variant	MODIFIER	ENSDLAG00005034308,efr3a_(Seabass),EFR3 homolog A (S. cerevisiae) [Source:ZFIN;Acc:ZDB-GENE-040426-1681]
CAJNNU010000001.1:26032562	CAJNNU010000001.1:26032562-26033000	CAJNNU010000001.1	26032562	26033000	438	<DEL>	0.0166667	0.01667	MODIFIER	intron_variant	MODIFIER	ENSDLAG00005034308,efr3a_(Seabass),EFR3 homolog A (S. cerevisiae) [Source:ZFIN;Acc:ZDB-GENE-040426-1681]
CAJNNU010000001.1:26034514	CAJNNU010000001.1:26034514-26034613	CAJNNU010000001.1	26034514	26034613	99	<DEL>	0.0222222	0.02222	MODIFIER	intron_variant	MODIFIER	ENSDLAG00005034308,efr3a_(Seabass),EFR3 homolog A (S. cerevisiae) [Source:ZFIN;Acc:ZDB-GENE-040426-1681]
CAJNNU010000001.1:26044794	CAJNNU010000001.1:26044794-26044906	CAJNNU010000001.1	26044794	26044906	112	<DEL>	0.0166667	0.01667	MODIFIER	intron_variant	MODIFIER	ENSDLAG00005034308,efr3a_(Seabass),EFR3 homolog A (S. cerevisiae) [Source:ZFIN;Acc:ZDB-GENE-040426-1681]
CAJNNU010000001.1:26052143	CAJNNU010000001.1:26052143-26052398	CAJNNU010000001.1	26052143	26052398	255	<DEL>	0.0166667	0.01667	MODIFIER	intron_variant	MODIFIER	ENSDLAG00005034308,efr3a_(Seabass),EFR3 homolog A (S. cerevisiae) [Source:ZFIN;Acc:ZDB-GENE-040426-1681]
CAJNNU010000001.1:26057211	CAJNNU010000001.1:26057211-26057291	CAJNNU010000001.1	26057211	26057291	80	<DEL>	0.214286	0.2143	MODIFIER	intron_variant	MODIFIER	ENSDLAG00005034308,efr3a_(Seabass),EFR3 homolog A (S. cerevisiae) [Source:ZFIN;Acc:ZDB-GENE-040426-1681]
CAJNNU010000001.1:26066849	CAJNNU010000001.1:26066849-26066901	CAJNNU010000001.1	26066849	26066901	52	<DEL>	0.0388889	0.03889	MODIFIER	intron_variant	MODIFIER	ENSDLAG00005034308,efr3a_(Seabass),EFR3 homolog A (S. cerevisiae) [Source:ZFIN;Acc:ZDB-GENE-040426-1681]
CAJNNU010000001.1:26069859	CAJNNU010000001.1:26069859-26070103	CAJNNU010000001.1	26069859	26070103	244	<DEL>	0.29878	0.2988	MODIFIER	intron_variant	MODIFIER	ENSDLAG00005034308,efr3a_(Seabass),EFR3 homolog A (S. cerevisiae) [Source:ZFIN;Acc:ZDB-GENE-040426-1681]
CAJNNU010000001.1:26085026	CAJNNU010000001.1:26085026-26086062	CAJNNU010000001.1	26085026	26086062	1036	<DEL>	0.05	0.05	MODIFIER	intron_variant	MODIFIER	ENSDLAG00005034308,efr3a_(Seabass),EFR3 homolog A (S. cerevisiae) [Source:ZFIN;Acc:ZDB-GENE-040426-1681]
CAJNNU010000001.1:26085516	CAJNNU010000001.1:26085516-26085889	CAJNNU010000001.1	26085516	26085889	373	<DEL>	0.0166667	0.01667	MODIFIER	intron_variant	MODIFIER	ENSDLAG00005034308,efr3a_(Seabass),EFR3 homolog A (S. cerevisiae) [Source:ZFIN;Acc:ZDB-GENE-040426-1681]
CAJNNU010000001.1:26093241	CAJNNU010000001.1:26093241-26093308	CAJNNU010000001.1	26093241	26093308	67	<DEL>	0.091954	0.09195	MODIFIER	intron_variant	MODIFIER	ENSDLAG00005034308,efr3a_(Seabass),EFR3 homolog A (S. cerevisiae) [Source:ZFIN;Acc:ZDB-GENE-040426-1681]
CAJNNU010000001.1:26093552	CAJNNU010000001.1:26093552-26093842	CAJNNU010000001.1	26093552	26093842	290	<DEL>	0.05	0.05	MODIFIER	intron_variant	MODIFIER	ENSDLAG00005034308,efr3a_(Seabass),EFR3 homolog A (S. cerevisiae) [Source:ZFIN;Acc:ZDB-GENE-040426-1681]
CAJNNU010000001.1:26120196	CAJNNU010000001.1:26120196-26120261	CAJNNU010000001.1	26120196	26120261	65	<DEL>	0.0944444	0.09444	MODIFIER	intron_variant	MODIFIER	ENSDLAG00005032245,oc90_(Zebrafish),otoconin 90 [Source:ZFIN;Acc:ZDB-GENE-070912-300]		3_prime_UTR_variant	MODIFIER	ENSDLAG00005034308,efr3a_(Seabass),EFR3 homolog A (S. cerevisiae) [Source:ZFIN;Acc:ZDB-GENE-040426-1681]		intron_variant	MODIFIER	ENSDLAG00005034308,efr3a_(Seabass),EFR3 homolog A (S. cerevisiae) [Source:ZFIN;Acc:ZDB-GENE-040426-1681]
CAJNNU010000001.1:26128395	CAJNNU010000001.1:26128395-26128815	CAJNNU010000001.1	26128395	26128815	420	<DEL>	0.672222	0.3278	MODIFIER	intron_variant	MODIFIER	ENSDLAG00005032245,oc90_(Zebrafish),otoconin 90 [Source:ZFIN;Acc:ZDB-GENE-070912-300]		intron_variant	MODIFIER	ENSDLAG00005034308,efr3a_(Seabass),EFR3 homolog A (S. cerevisiae) [Source:ZFIN;Acc:ZDB-GENE-040426-1681]
CAJNNU010000001.1:26139008	CAJNNU010000001.1:26139008-26139074	CAJNNU010000001.1	26139008	26139074	66	<DEL>	0.421687	0.4217	MODIFIER	intron_variant	MODIFIER	ENSDLAG00005032245,oc90_(Zebrafish),otoconin 90 [Source:ZFIN;Acc:ZDB-GENE-070912-300]
CAJNNU010000001.1:26139970	CAJNNU010000001.1:26139970-26140215	CAJNNU010000001.1	26139970	26140215	245	<DEL>	0.16875	0.1688	MODIFIER	intron_variant	MODIFIER	ENSDLAG00005032245,oc90_(Zebrafish),otoconin 90 [Source:ZFIN;Acc:ZDB-GENE-070912-300]
CAJNNU010000001.1:26141959	CAJNNU010000001.1:26141959-26142082	CAJNNU010000001.1	26141959	26142082	123	<DEL>	0.168605	0.1686	MODIFIER	intron_variant	MODIFIER	ENSDLAG00005032245,oc90_(Zebrafish),otoconin 90 [Source:ZFIN;Acc:ZDB-GENE-070912-300]
CAJNNU010000001.1:26149969	CAJNNU010000001.1:26149969-26150078	CAJNNU010000001.1	26149969	26150078	109	<DEL>	0.377907	0.3779	MODIFIER	upstream_gene_variant	MODIFIER	ENSDLAG00005032245,oc90_(Zebrafish),otoconin 90 [Source:ZFIN;Acc:ZDB-GENE-070912-300]		intergenic_region	MODIFIER	ENSDLAG00005032245,oc90_(Zebrafish),otoconin 90 [Source:ZFIN;Acc:ZDB-GENE-070912-300]	ENSDLAG00005001071,kcnq3_(Seabass),potassium voltage-gated channel
CAJNNU010000001.1:26162022	CAJNNU010000001.1:26162022-26162093	CAJNNU010000001.1	26162022	26162093	71	<DEL>	0.151685	0.1517	MODIFIER	intron_variant	MODIFIER	ENSDLAG00005001071,kcnq3_(Seabass),potassium voltage-gated channel
CAJNNU010000001.1:26170646	CAJNNU010000001.1:26170646-26170948	CAJNNU010000001.1	26170646	26170948	302	<DEL>	0.0852273	0.08523	MODIFIER	intron_variant	MODIFIER	ENSDLAG00005001071,kcnq3_(Seabass),potassium voltage-gated channel
CAJNNU010000001.1:26171087	CAJNNU010000001.1:26171087-26171175	CAJNNU010000001.1	26171087	26171175	88	<DEL>	0.208333	0.2083	MODIFIER	intron_variant	MODIFIER	ENSDLAG00005001071,kcnq3_(Seabass),potassium voltage-gated channel
CAJNNU010000001.1:26201634	CAJNNU010000001.1:26201634-26201975	CAJNNU010000001.1	26201634	26201975	341	<DEL>	0.0277778	0.02778	MODIFIER	intron_variant	MODIFIER	ENSDLAG00005001071,kcnq3_(Seabass),potassium voltage-gated channel
CAJNNU010000001.1:26202756	CAJNNU010000001.1:26202756-26203312	CAJNNU010000001.1	26202756	26203312	556	<DEL>	0.109195	0.1092	MODIFIER	intron_variant	MODIFIER	ENSDLAG00005001071,kcnq3_(Seabass),potassium voltage-gated channel
CAJNNU010000001.1:26223152	CAJNNU010000001.1:26223152-26223501	CAJNNU010000001.1	26223152	26223501	349	<DEL>	0.0388889	0.03889	MODIFIER	intron_variant	MODIFIER	ENSDLAG00005001071,kcnq3_(Seabass),potassium voltage-gated channel
CAJNNU010000001.1:26260170	CAJNNU010000001.1:26260170-26260755	CAJNNU010000001.1	26260170	26260755	585	<DEL>	0.0224719	0.02247	MODIFIER	intergenic_region	MODIFIER	ENSDLAG00005001071,kcnq3_(Seabass),potassium voltage-gated channel	ENSDLAG00005028471,lrrc6_(Seabass),leucine rich repeat containing 6 [Source:NCBI gene;Acc:432388]	downstream_gene_variant	MODIFIER	ENSDLAG00005028471,lrrc6_(Seabass),leucine rich repeat containing 6 [Source:NCBI gene;Acc:432388]
CAJNNU010000001.1:26266251	CAJNNU010000001.1:26266251-26266300	CAJNNU010000001.1	26266251	26266300	49	<DEL>	0.221591	0.2216	HIGH	splice_acceptor_variant&splice_region_variant&3_prime_UTR_variant&intron_variant	HIGH	ENSDLAG00005028471,lrrc6_(Seabass),leucine rich repeat containing 6 [Source:NCBI gene;Acc:432388]		splice_region_variant	LOW	ENSDLAG00005028471,lrrc6_(Seabass),leucine rich repeat containing 6 [Source:NCBI gene;Acc:432388]		3_prime_UTR_variant	MODIFIER	ENSDLAG00005028471,lrrc6_(Seabass),leucine rich repeat containing 6 [Source:NCBI gene;Acc:432388]		downstream_gene_variant	MODIFIER	ENSDLAG00005028471,lrrc6_(Seabass),leucine rich repeat containing 6 [Source:NCBI gene;Acc:432388]		non_coding_transcript_variant	MODIFIER	ENSDLAG00005028471,lrrc6_(Seabass),leucine rich repeat containing 6 [Source:NCBI gene;Acc:432388]
CAJNNU010000001.1:26268448	CAJNNU010000001.1:26268448-26268523	CAJNNU010000001.1	26268448	26268523	75	<DEL>	0.210227	0.2102	MODIFIER	intron_variant	MODIFIER	ENSDLAG00005028471,lrrc6_(Seabass),leucine rich repeat containing 6 [Source:NCBI gene;Acc:432388]
CAJNNU010000001.1:26269968	CAJNNU010000001.1:26269968-26270152	CAJNNU010000001.1	26269968	26270152	184	<DEL>	0.258824	0.2588	MODIFIER	intron_variant	MODIFIER	ENSDLAG00005028471,lrrc6_(Seabass),leucine rich repeat containing 6 [Source:NCBI gene;Acc:432388]
CAJNNU010000001.1:26279637	CAJNNU010000001.1:26279637-26279714	CAJNNU010000001.1	26279637	26279714	77	<DEL>	0.0227273	0.02273	MODIFIER	intron_variant	MODIFIER	ENSDLAG00005028471,lrrc6_(Seabass),leucine rich repeat containing 6 [Source:NCBI gene;Acc:432388]
CAJNNU010000001.1:26309481	CAJNNU010000001.1:26309481-26309561	CAJNNU010000001.1	26309481	26309561	80	<DEL>	0.0166667	0.01667	MODIFIER	intron_variant	MODIFIER	ENSDLAG00005032694,N/A,N/A		downstream_gene_variant	MODIFIER	ENSDLAG00005033689,si:ch211-235o23.1_(Stickleback),N/A
CAJNNU010000001.1:26396931	CAJNNU010000001.1:26396931-26397036	CAJNNU010000001.1	26396931	26397036	105	<DEL>	0.273973	0.274	MODIFIER	intron_variant	MODIFIER	ENSDLAG00005026723,N/A,N/A		downstream_gene_variant	MODIFIER	ENSDLAG00005028907,N/A,N/A		intron_variant	MODIFIER	ENSDLAG00005028907,N/A,N/A
CAJNNU010000001.1:26510328	CAJNNU010000001.1:26510328-26510799	CAJNNU010000001.1	26510328	26510799	471	<DEL>	0.684524	0.3155	MODIFIER	intergenic_region	MODIFIER	ENSDLAG00005002981,N/A,N/A	ENSDLAG00005034193,N/A,N/A	downstream_gene_variant	MODIFIER	ENSDLAG00005034193,N/A,N/A
CAJNNU010000002.1:45002	CAJNNU010000002.1:45002-45082	CAJNNU010000002.1	45002	45082	80	<DEL>	0.147727	0.1477	MODIFIER	intron_variant	MODIFIER	ENSDLAG00005001092,THADA_(Salmon),N/A
CAJNNU010000002.1:46561	CAJNNU010000002.1:46561-46767	CAJNNU010000002.1	46561	46767	206	<DEL>	0.304598	0.3046	MODIFIER	intron_variant	MODIFIER	ENSDLAG00005001092,THADA_(Salmon),N/A
CAJNNU010000002.1:53584	CAJNNU010000002.1:53584-53657	CAJNNU010000002.1	53584	53657	73	<DEL>	0.493506	0.4935	MODIFIER	intron_variant	MODIFIER	ENSDLAG00005001092,THADA_(Salmon),N/A
CAJNNU010000002.1:73386	CAJNNU010000002.1:73386-73446	CAJNNU010000002.1	73386	73446	60	<DEL>	0.0308642	0.03086	MODIFIER	intron_variant	MODIFIER	ENSDLAG00005001092,THADA_(Salmon),N/A
CAJNNU010000002.1:76996	CAJNNU010000002.1:76996-77049	CAJNNU010000002.1	76996	77049	53	<DEL>	0.0340909	0.03409	MODIFIER	intron_variant	MODIFIER	ENSDLAG00005001092,THADA_(Salmon),N/A
CAJNNU010000002.1:77295	CAJNNU010000002.1:77295-77364	CAJNNU010000002.1	77295	77364	69	<DEL>	0.101124	0.1011	MODIFIER	intron_variant	MODIFIER	ENSDLAG00005001092,THADA_(Salmon),N/A
CAJNNU010000002.1:81392	CAJNNU010000002.1:81392-81526	CAJNNU010000002.1	81392	81526	134	<DEL>	0.174419	0.1744	MODIFIER	intron_variant	MODIFIER	ENSDLAG00005001092,THADA_(Salmon),N/A
CAJNNU010000002.1:128655	CAJNNU010000002.1:128655-128718	CAJNNU010000002.1	128655	128718	63	<DEL>	0.353933	0.3539	MODIFIER	intergenic_region	MODIFIER	ENSDLAG00005032916,ZFP36L2_(Salmon),N/A	ENSDLAG00005030644,G109A_(Salmon),N/A
CAJNNU010000002.1:131747	CAJNNU010000002.1:131747-132087	CAJNNU010000002.1	131747	132087	340	<DEL>	0.29375	0.2938	MODIFIER	intergenic_region	MODIFIER	ENSDLAG00005032916,ZFP36L2_(Salmon),N/A	ENSDLAG00005030644,G109A_(Salmon),N/A
CAJNNU010000002.1:135680	CAJNNU010000002.1:135680-135906	CAJNNU010000002.1	135680	135906	226	<DEL>	0.0955056	0.09551	MODIFIER	intergenic_region	MODIFIER	ENSDLAG00005032916,ZFP36L2_(Salmon),N/A	ENSDLAG00005030644,G109A_(Salmon),N/A
CAJNNU010000002.1:140551	CAJNNU010000002.1:140551-140626	CAJNNU010000002.1	140551	140626	75	<DEL>	0.0738636	0.07386	MODIFIER	intergenic_region	MODIFIER	ENSDLAG00005032916,ZFP36L2_(Salmon),N/A	ENSDLAG00005030644,G109A_(Salmon),N/A
CAJNNU010000002.1:143056	CAJNNU010000002.1:143056-143234	CAJNNU010000002.1	143056	143234	178	<DEL>	0.0647059	0.06471	MODIFIER	intergenic_region	MODIFIER	ENSDLAG00005032916,ZFP36L2_(Salmon),N/A	ENSDLAG00005030644,G109A_(Salmon),N/A
CAJNNU010000002.1:158942	CAJNNU010000002.1:158942-159475	CAJNNU010000002.1	158942	159475	533	<DEL>	0.0333333	0.03333	MODIFIER	intergenic_region	MODIFIER	ENSDLAG00005032916,ZFP36L2_(Salmon),N/A	ENSDLAG00005030644,G109A_(Salmon),N/A
CAJNNU010000002.1:165576	CAJNNU010000002.1:165576-165629	CAJNNU010000002.1	165576	165629	53	<DEL>	0.375	0.375	MODIFIER	intergenic_region	MODIFIER	ENSDLAG00005032916,ZFP36L2_(Salmon),N/A	ENSDLAG00005030644,G109A_(Salmon),N/A
CAJNNU010000002.1:174355	CAJNNU010000002.1:174355-174465	CAJNNU010000002.1	174355	174465	110	<DEL>	0.267442	0.2674	MODIFIER	intergenic_region	MODIFIER	ENSDLAG00005032916,ZFP36L2_(Salmon),N/A	ENSDLAG00005030644,G109A_(Salmon),N/A
CAJNNU010000002.1:225953	CAJNNU010000002.1:225953-226174	CAJNNU010000002.1	225953	226174	221	<DEL>	0.0444444	0.04444	MODIFIER	intergenic_region	MODIFIER	ENSDLAG00005032916,ZFP36L2_(Salmon),N/A	ENSDLAG00005030644,G109A_(Salmon),N/A
CAJNNU010000002.1:243724	CAJNNU010000002.1:243724-243948	CAJNNU010000002.1	243724	243948	224	<DEL>	0.0344828	0.03448	MODIFIER	intergenic_region	MODIFIER	ENSDLAG00005032916,ZFP36L2_(Salmon),N/A	ENSDLAG00005030644,G109A_(Salmon),N/A
CAJNNU010000002.1:260616	CAJNNU010000002.1:260616-260854	CAJNNU010000002.1	260616	260854	238	<DEL>	0.271605	0.2716	MODIFIER	intergenic_region	MODIFIER	ENSDLAG00005032916,ZFP36L2_(Salmon),N/A	ENSDLAG00005030644,G109A_(Salmon),N/A
CAJNNU010000002.1:270399	CAJNNU010000002.1:270399-270816	CAJNNU010000002.1	270399	270816	417	<DEL>	0.0611111	0.06111	MODIFIER	intergenic_region	MODIFIER	ENSDLAG00005032916,ZFP36L2_(Salmon),N/A	ENSDLAG00005030644,G109A_(Salmon),N/A
CAJNNU010000002.1:270682	CAJNNU010000002.1:270682-270750	CAJNNU010000002.1	270682	270750	68	<DEL>	0.0449438	0.04494	MODIFIER	intergenic_region	MODIFIER	ENSDLAG00005032916,ZFP36L2_(Salmon),N/A	ENSDLAG00005030644,G109A_(Salmon),N/A
CAJNNU010000002.1:274104	CAJNNU010000002.1:274104-274171	CAJNNU010000002.1	274104	274171	67	<DEL>	0.0647059	0.06471	MODIFIER	intergenic_region	MODIFIER	ENSDLAG00005032916,ZFP36L2_(Salmon),N/A	ENSDLAG00005030644,G109A_(Salmon),N/A
CAJNNU010000002.1:296411	CAJNNU010000002.1:296411-296550	CAJNNU010000002.1	296411	296550	139	<DEL>	0.606742	0.3933	MODIFIER	intergenic_region	MODIFIER	ENSDLAG00005032916,ZFP36L2_(Salmon),N/A	ENSDLAG00005030644,G109A_(Salmon),N/A
CAJNNU010000002.1:329225	CAJNNU010000002.1:329225-329295	CAJNNU010000002.1	329225	329295	70	<DEL>	0.0730337	0.07303	MODIFIER	downstream_gene_variant	MODIFIER	ENSDLAG00005030644,G109A_(Salmon),N/A		intergenic_region	MODIFIER	ENSDLAG00005032916,ZFP36L2_(Salmon),N/A	ENSDLAG00005030644,G109A_(Salmon),N/A
CAJNNU010000002.1:392015	CAJNNU010000002.1:392015-392119	CAJNNU010000002.1	392015	392119	104	<DEL>	0.0617978	0.0618	MODIFIER	downstream_gene_variant	MODIFIER	ENSDLAG00005003780,PEX13_(Seabass),peroxisomal biogenesis factor 13 [Source:HGNC Symbol;Acc:HGNC:8855]		intergenic_region	MODIFIER	ENSDLAG00005003780,PEX13_(Seabass),peroxisomal biogenesis factor 13 [Source:HGNC Symbol;Acc:HGNC:8855]	ENSDLAG00005003788,SANBR_(Seabass),SANT and BTB domain regulator of CSR [Source:HGNC Symbol;Acc:HGNC:29387]	5_prime_UTR_variant	MODIFIER	ENSDLAG00005003788,SANBR_(Seabass),SANT and BTB domain regulator of CSR [Source:HGNC Symbol;Acc:HGNC:29387]		upstream_gene_variant	MODIFIER	ENSDLAG00005003788,SANBR_(Seabass),SANT and BTB domain regulator of CSR [Source:HGNC Symbol;Acc:HGNC:29387]		non_coding_transcript_variant	MODIFIER	ENSDLAG00005003788,SANBR_(Seabass),SANT and BTB domain regulator of CSR [Source:HGNC Symbol;Acc:HGNC:29387]
CAJNNU010000002.1:397629	CAJNNU010000002.1:397629-397701	CAJNNU010000002.1	397629	397701	72	<DEL>	0.0277778	0.02778	MODIFIER	intron_variant	MODIFIER	ENSDLAG00005003788,SANBR_(Seabass),SANT and BTB domain regulator of CSR [Source:HGNC Symbol;Acc:HGNC:29387]
CAJNNU010000002.1:429209	CAJNNU010000002.1:429209-429276	CAJNNU010000002.1	429209	429276	67	<DEL>	0.106742	0.1067	MODIFIER	intron_variant	MODIFIER	ENSDLAG00005034759,XPO1_(Stickleback),N/A
CAJNNU010000002.1:440626	CAJNNU010000002.1:440626-440724	CAJNNU010000002.1	440626	440724	98	<DEL>	0.0337079	0.03371	MODIFIER	upstream_gene_variant	MODIFIER	ENSDLAG00005029329,si:dkey-51a16.9_(Zebrafish),N/A		intergenic_region	MODIFIER	ENSDLAG00005034759,XPO1_(Stickleback),N/A	ENSDLAG00005029329,si:dkey-51a16.9_(Zebrafish),N/A
CAJNNU010000002.1:443565	CAJNNU010000002.1:443565-444266	CAJNNU010000002.1	443565	444266	701	<DEL>	0.111111	0.1111	MODIFIER	upstream_gene_variant	MODIFIER	ENSDLAG00005029329,si:dkey-51a16.9_(Zebrafish),N/A		intergenic_region	MODIFIER	ENSDLAG00005034759,XPO1_(Stickleback),N/A	ENSDLAG00005029329,si:dkey-51a16.9_(Zebrafish),N/A
CAJNNU010000002.1:482093	CAJNNU010000002.1:482093-482217	CAJNNU010000002.1	482093	482217	124	<DEL>	0.0738636	0.07386	MODIFIER	intron_variant	MODIFIER	ENSDLAG00005027007,sertad2b_(Stickleback),N/A
CAJNNU010000002.1:493195	CAJNNU010000002.1:493195-493300	CAJNNU010000002.1	493195	493300	105	<DEL>	0.0449438	0.04494	MODIFIER	intron_variant	MODIFIER	ENSDLAG00005027007,sertad2b_(Stickleback),N/A
CAJNNU010000002.1:533613	CAJNNU010000002.1:533613-533698	CAJNNU010000002.1	533613	533698	85	<DEL>	0.0227273	0.02273	MODIFIER	intron_variant	MODIFIER	ENSDLAG00005004045,slc1a4_(Stickleback),N/A
CAJNNU010000002.1:536228	CAJNNU010000002.1:536228-536293	CAJNNU010000002.1	536228	536293	65	<DEL>	0.33908	0.3391	MODIFIER	downstream_gene_variant	MODIFIER	ENSDLAG00005004045,slc1a4_(Stickleback),N/A		intergenic_region	MODIFIER	ENSDLAG00005004045,slc1a4_(Stickleback),N/A	ENSDLAG00005004091,U1_(Seabass),U1 spliceosomal RNA [Source:RFAM;Acc:RF00003]	downstream_gene_variant	MODIFIER	ENSDLAG00005004091,U1_(Seabass),U1 spliceosomal RNA [Source:RFAM;Acc:RF00003]		upstream_gene_variant	MODIFIER	ENSDLAG00005028051,smap1_(Seabass),small ArfGAP 1 [Source:ZFIN;Acc:ZDB-GENE-060920-2]
CAJNNU010000002.1:538053	CAJNNU010000002.1:538053-538707	CAJNNU010000002.1	538053	538707	654	<DEL>	0.0449438	0.04494	MODIFIER	downstream_gene_variant	MODIFIER	ENSDLAG00005004045,slc1a4_(Stickleback),N/A		intergenic_region	MODIFIER	ENSDLAG00005004045,slc1a4_(Stickleback),N/A	ENSDLAG00005004091,U1_(Seabass),U1 spliceosomal RNA [Source:RFAM;Acc:RF00003]	downstream_gene_variant	MODIFIER	ENSDLAG00005004091,U1_(Seabass),U1 spliceosomal RNA [Source:RFAM;Acc:RF00003]		upstream_gene_variant	MODIFIER	ENSDLAG00005028051,smap1_(Seabass),small ArfGAP 1 [Source:ZFIN;Acc:ZDB-GENE-060920-2]
CAJNNU010000002.1:577250	CAJNNU010000002.1:577250-577360	CAJNNU010000002.1	577250	577360	110	<DEL>	0.553333	0.4467	MODIFIER	intron_variant	MODIFIER	ENSDLAG00005028051,smap1_(Seabass),small ArfGAP 1 [Source:ZFIN;Acc:ZDB-GENE-060920-2]
CAJNNU010000002.1:578418	CAJNNU010000002.1:578418-578680	CAJNNU010000002.1	578418	578680	262	<DEL>	0.122222	0.1222	MODIFIER	intron_variant	MODIFIER	ENSDLAG00005028051,smap1_(Seabass),small ArfGAP 1 [Source:ZFIN;Acc:ZDB-GENE-060920-2]
CAJNNU010000002.1:583208	CAJNNU010000002.1:583208-583283	CAJNNU010000002.1	583208	583283	75	<DEL>	0.718391	0.2816	MODIFIER	intron_variant	MODIFIER	ENSDLAG00005028051,smap1_(Seabass),small ArfGAP 1 [Source:ZFIN;Acc:ZDB-GENE-060920-2]
CAJNNU010000002.1:602303	CAJNNU010000002.1:602303-602366	CAJNNU010000002.1	602303	602366	63	<DEL>	0.056962	0.05696	MODIFIER	intron_variant	MODIFIER	ENSDLAG00005028051,smap1_(Seabass),small ArfGAP 1 [Source:ZFIN;Acc:ZDB-GENE-060920-2]
CAJNNU010000002.1:602799	CAJNNU010000002.1:602799-602902	CAJNNU010000002.1	602799	602902	103	<DEL>	0.0222222	0.02222	MODIFIER	intron_variant	MODIFIER	ENSDLAG00005028051,smap1_(Seabass),small ArfGAP 1 [Source:ZFIN;Acc:ZDB-GENE-060920-2]
CAJNNU010000002.1:622515	CAJNNU010000002.1:622515-622932	CAJNNU010000002.1	622515	622932	417	<DEL>	0.0555556	0.05556	MODIFIER	intron_variant	MODIFIER	ENSDLAG00005028051,smap1_(Seabass),small ArfGAP 1 [Source:ZFIN;Acc:ZDB-GENE-060920-2]
CAJNNU010000002.1:627496	CAJNNU010000002.1:627496-627662	CAJNNU010000002.1	627496	627662	166	<DEL>	0.0280899	0.02809	MODIFIER	intron_variant	MODIFIER	ENSDLAG00005028051,smap1_(Seabass),small ArfGAP 1 [Source:ZFIN;Acc:ZDB-GENE-060920-2]
CAJNNU010000002.1:627724	CAJNNU010000002.1:627724-628037	CAJNNU010000002.1	627724	628037	313	<DEL>	0.0555556	0.05556	MODIFIER	intron_variant	MODIFIER	ENSDLAG00005028051,smap1_(Seabass),small ArfGAP 1 [Source:ZFIN;Acc:ZDB-GENE-060920-2]		downstream_gene_variant	MODIFIER	ENSDLAG00005034533,b3gat2_(Seabass),beta-1
CAJNNU010000002.1:689764	CAJNNU010000002.1:689764-689845	CAJNNU010000002.1	689764	689845	81	<DEL>	0.0561798	0.05618	MODIFIER	upstream_gene_variant	MODIFIER	ENSDLAG00005034533,b3gat2_(Seabass),beta-1		intergenic_region	MODIFIER	ENSDLAG00005034533,b3gat2_(Seabass),beta-1	ENSDLAG00005033311,N/A,N/A
CAJNNU010000002.1:701281	CAJNNU010000002.1:701281-701506	CAJNNU010000002.1	701281	701506	225	<DEL>	0.123529	0.1235	MODIFIER	upstream_gene_variant	MODIFIER	ENSDLAG00005031770,ogfrl1_(Seabass),opioid growth factor receptor-like 1 [Source:ZFIN;Acc:ZDB-GENE-061207-32]		upstream_gene_variant	MODIFIER	ENSDLAG00005033311,N/A,N/A		intergenic_region	MODIFIER	ENSDLAG00005033311,N/A,N/A	ENSDLAG00005031770,ogfrl1_(Seabass),opioid growth factor receptor-like 1 [Source:ZFIN;Acc:ZDB-GENE-061207-32]
CAJNNU010000002.1:728946	CAJNNU010000002.1:728946-729011	CAJNNU010000002.1	728946	729011	65	<DEL>	0.232558	0.2326	MODIFIER	intergenic_region	MODIFIER	ENSDLAG00005031770,ogfrl1_(Seabass),opioid growth factor receptor-like 1 [Source:ZFIN;Acc:ZDB-GENE-061207-32]	ENSDLAG00005004145,asrgl1_(Seabass),asparaginase and isoaspartyl peptidase 1 [Source:NCBI gene;Acc:541402]
CAJNNU010000002.1:764804	CAJNNU010000002.1:764804-765000	CAJNNU010000002.1	764804	765000	196	<DEL>	0.0449438	0.04494	MODIFIER	intron_variant	MODIFIER	ENSDLAG00005004145,asrgl1_(Seabass),asparaginase and isoaspartyl peptidase 1 [Source:NCBI gene;Acc:541402]		intron_variant	MODIFIER	ENSDLAG00005004444,rims1a_(Seabass),regulating synaptic membrane exocytosis 1a [Source:ZFIN;Acc:ZDB-GENE-090312-135]
CAJNNU010000002.1:785075	CAJNNU010000002.1:785075-785468	CAJNNU010000002.1	785075	785468	393	<DEL>	0.0333333	0.03333	MODIFIER	intron_variant	MODIFIER	ENSDLAG00005004145,asrgl1_(Seabass),asparaginase and isoaspartyl peptidase 1 [Source:NCBI gene;Acc:541402]		intron_variant	MODIFIER	ENSDLAG00005004444,rims1a_(Seabass),regulating synaptic membrane exocytosis 1a [Source:ZFIN;Acc:ZDB-GENE-090312-135]
CAJNNU010000002.1:793778	CAJNNU010000002.1:793778-793986	CAJNNU010000002.1	793778	793986	208	<DEL>	0.0337079	0.03371	MODIFIER	intron_variant	MODIFIER	ENSDLAG00005004145,asrgl1_(Seabass),asparaginase and isoaspartyl peptidase 1 [Source:NCBI gene;Acc:541402]		intron_variant	MODIFIER	ENSDLAG00005004444,rims1a_(Seabass),regulating synaptic membrane exocytosis 1a [Source:ZFIN;Acc:ZDB-GENE-090312-135]
CAJNNU010000002.1:831283	CAJNNU010000002.1:831283-831576	CAJNNU010000002.1	831283	831576	293	<DEL>	0.105556	0.1056	MODIFIER	intron_variant	MODIFIER	ENSDLAG00005004145,asrgl1_(Seabass),asparaginase and isoaspartyl peptidase 1 [Source:NCBI gene;Acc:541402]		intron_variant	MODIFIER	ENSDLAG00005004444,rims1a_(Seabass),regulating synaptic membrane exocytosis 1a [Source:ZFIN;Acc:ZDB-GENE-090312-135]
CAJNNU010000002.1:847241	CAJNNU010000002.1:847241-847380	CAJNNU010000002.1	847241	847380	139	<DEL>	0.105556	0.1056	MODIFIER	intron_variant	MODIFIER	ENSDLAG00005004145,asrgl1_(Seabass),asparaginase and isoaspartyl peptidase 1 [Source:NCBI gene;Acc:541402]		intron_variant	MODIFIER	ENSDLAG00005004444,rims1a_(Seabass),regulating synaptic membrane exocytosis 1a [Source:ZFIN;Acc:ZDB-GENE-090312-135]
CAJNNU010000002.1:854859	CAJNNU010000002.1:854859-854939	CAJNNU010000002.1	854859	854939	80	<DEL>	0.681818	0.3182	MODIFIER	downstream_gene_variant	MODIFIER	ENSDLAG00005004444,rims1a_(Seabass),regulating synaptic membrane exocytosis 1a [Source:ZFIN;Acc:ZDB-GENE-090312-135]		intergenic_region	MODIFIER	ENSDLAG00005004444,rims1a_(Seabass),regulating synaptic membrane exocytosis 1a [Source:ZFIN;Acc:ZDB-GENE-090312-135]	ENSDLAG00005008395,bcl11aa_(Seabass),BAF chromatin remodeling complex subunit BCL11A a [Source:ZFIN;Acc:ZDB-GENE-060421-4643]	upstream_gene_variant	MODIFIER	ENSDLAG00005008395,bcl11aa_(Seabass),BAF chromatin remodeling complex subunit BCL11A a [Source:ZFIN;Acc:ZDB-GENE-060421-4643]
CAJNNU010000002.1:883259	CAJNNU010000002.1:883259-883347	CAJNNU010000002.1	883259	883347	88	<DEL>	0.0738636	0.07386	MODIFIER	intron_variant	MODIFIER	ENSDLAG00005008395,bcl11aa_(Seabass),BAF chromatin remodeling complex subunit BCL11A a [Source:ZFIN;Acc:ZDB-GENE-060421-4643]
CAJNNU010000002.1:924924	CAJNNU010000002.1:924924-924977	CAJNNU010000002.1	924924	924977	53	<DEL>	0.0944444	0.09444	MODIFIER	downstream_gene_variant	MODIFIER	ENSDLAG00005008400,N/A,N/A		intergenic_region	MODIFIER	ENSDLAG00005008400,N/A,N/A	ENSDLAG00005032205,N/A,N/A
CAJNNU010000002.1:932962	CAJNNU010000002.1:932962-933097	CAJNNU010000002.1	932962	933097	135	<DEL>	0.475904	0.4759	MODIFIER	intergenic_region	MODIFIER	ENSDLAG00005008400,N/A,N/A	ENSDLAG00005032205,N/A,N/A
CAJNNU010000002.1:966225	CAJNNU010000002.1:966225-966347	CAJNNU010000002.1	966225	966347	122	<DEL>	0.0988372	0.09884	MODIFIER	intergenic_region	MODIFIER	ENSDLAG00005008400,N/A,N/A	ENSDLAG00005032205,N/A,N/A
CAJNNU010000002.1:972928	CAJNNU010000002.1:972928-973196	CAJNNU010000002.1	972928	973196	268	<DEL>	0.0786517	0.07865	MODIFIER	intergenic_region	MODIFIER	ENSDLAG00005008400,N/A,N/A	ENSDLAG00005032205,N/A,N/A
CAJNNU010000002.1:1020493	CAJNNU010000002.1:1020493-1020554	CAJNNU010000002.1	1020493	1020554	61	<DEL>	0.0287356	0.02874	MODIFIER	intergenic_region	MODIFIER	ENSDLAG00005008400,N/A,N/A	ENSDLAG00005032205,N/A,N/A
CAJNNU010000002.1:1021741	CAJNNU010000002.1:1021741-1021823	CAJNNU010000002.1	1021741	1021823	82	<DEL>	0.589286	0.4107	MODIFIER	intergenic_region	MODIFIER	ENSDLAG00005008400,N/A,N/A	ENSDLAG00005032205,N/A,N/A
CAJNNU010000002.1:1025076	CAJNNU010000002.1:1025076-1025184	CAJNNU010000002.1	1025076	1025184	108	<DEL>	0.0284091	0.02841	MODIFIER	intergenic_region	MODIFIER	ENSDLAG00005008400,N/A,N/A	ENSDLAG00005032205,N/A,N/A
CAJNNU010000002.1:1030300	CAJNNU010000002.1:1030300-1030361	CAJNNU010000002.1	1030300	1030361	61	<DEL>	0.329268	0.3293	MODIFIER	intergenic_region	MODIFIER	ENSDLAG00005008400,N/A,N/A	ENSDLAG00005032205,N/A,N/A
CAJNNU010000002.1:1031578	CAJNNU010000002.1:1031578-1031745	CAJNNU010000002.1	1031578	1031745	167	<DEL>	0.109195	0.1092	MODIFIER	intergenic_region	MODIFIER	ENSDLAG00005008400,N/A,N/A	ENSDLAG00005032205,N/A,N/A
CAJNNU010000002.1:1034001	CAJNNU010000002.1:1034001-1034318	CAJNNU010000002.1	1034001	1034318	317	<DEL>	0.0977011	0.0977	MODIFIER	intergenic_region	MODIFIER	ENSDLAG00005008400,N/A,N/A	ENSDLAG00005032205,N/A,N/A
CAJNNU010000002.1:1034416	CAJNNU010000002.1:1034416-1034898	CAJNNU010000002.1	1034416	1034898	482	<DEL>	0.189655	0.1897	MODIFIER	intergenic_region	MODIFIER	ENSDLAG00005008400,N/A,N/A	ENSDLAG00005032205,N/A,N/A
CAJNNU010000002.1:1063141	CAJNNU010000002.1:1063141-1063834	CAJNNU010000002.1	1063141	1063834	693	<DEL>	0.213483	0.2135	MODIFIER	intergenic_region	MODIFIER	ENSDLAG00005008400,N/A,N/A	ENSDLAG00005032205,N/A,N/A
CAJNNU010000002.1:1110810	CAJNNU010000002.1:1110810-1110862	CAJNNU010000002.1	1110810	1110862	52	<DEL>	0.0561798	0.05618	MODIFIER	intergenic_region	MODIFIER	ENSDLAG00005008400,N/A,N/A	ENSDLAG00005032205,N/A,N/A
CAJNNU010000002.1:1120822	CAJNNU010000002.1:1120822-1120899	CAJNNU010000002.1	1120822	1120899	77	<DEL>	0.0666667	0.06667	MODIFIER	intergenic_region	MODIFIER	ENSDLAG00005008400,N/A,N/A	ENSDLAG00005032205,N/A,N/A
CAJNNU010000002.1:1156039	CAJNNU010000002.1:1156039-1156123	CAJNNU010000002.1	1156039	1156123	84	<DEL>	0.0166667	0.01667	MODIFIER	downstream_gene_variant	MODIFIER	ENSDLAG00005032205,N/A,N/A		intergenic_region	MODIFIER	ENSDLAG00005032205,N/A,N/A	ENSDLAG00005033793,N/A,N/A
CAJNNU010000002.1:1178665	CAJNNU010000002.1:1178665-1178923	CAJNNU010000002.1	1178665	1178923	258	<DEL>	0.0280899	0.02809	MODIFIER	intergenic_region	MODIFIER	ENSDLAG00005032205,N/A,N/A	ENSDLAG00005033793,N/A,N/A	downstream_gene_variant	MODIFIER	ENSDLAG00005033793,N/A,N/A
CAJNNU010000002.1:1266045	CAJNNU010000002.1:1266045-1266096	CAJNNU010000002.1	1266045	1266096	51	<DEL>	0.139535	0.1395	MODIFIER	intergenic_region	MODIFIER	ENSDLAG00005033793,N/A,N/A	ENSDLAG00005028899,N/A,N/A
CAJNNU010000002.1:1278257	CAJNNU010000002.1:1278257-1278427	CAJNNU010000002.1	1278257	1278427	170	<DEL>	0.164706	0.1647	MODIFIER	intergenic_region	MODIFIER	ENSDLAG00005033793,N/A,N/A	ENSDLAG00005028899,N/A,N/A
CAJNNU010000002.1:1303941	CAJNNU010000002.1:1303941-1304120	CAJNNU010000002.1	1303941	1304120	179	<DEL>	0.710843	0.2892	MODIFIER	intergenic_region	MODIFIER	ENSDLAG00005033793,N/A,N/A	ENSDLAG00005028899,N/A,N/A
CAJNNU010000002.1:1339137	CAJNNU010000002.1:1339137-1339285	CAJNNU010000002.1	1339137	1339285	148	<DEL>	0.119318	0.1193	MODIFIER	intron_variant	MODIFIER	ENSDLAG00005028899,N/A,N/A
CAJNNU010000002.1:1341552	CAJNNU010000002.1:1341552-1341624	CAJNNU010000002.1	1341552	1341624	72	<DEL>	0.209302	0.2093	MODIFIER	intron_variant	MODIFIER	ENSDLAG00005028899,N/A,N/A
CAJNNU010000002.1:1346501	CAJNNU010000002.1:1346501-1346728	CAJNNU010000002.1	1346501	1346728	227	<DEL>	0.0862069	0.08621	MODIFIER	intron_variant	MODIFIER	ENSDLAG00005028899,N/A,N/A
CAJNNU010000002.1:1361723	CAJNNU010000002.1:1361723-1361824	CAJNNU010000002.1	1361723	1361824	101	<DEL>	0.552326	0.4477	MODIFIER	intron_variant	MODIFIER	ENSDLAG00005028899,N/A,N/A
CAJNNU010000002.1:1362664	CAJNNU010000002.1:1362664-1362859	CAJNNU010000002.1	1362664	1362859	195	<DEL>	0.0747126	0.07471	MODIFIER	intron_variant	MODIFIER	ENSDLAG00005028899,N/A,N/A
CAJNNU010000002.1:1402499	CAJNNU010000002.1:1402499-1402577	CAJNNU010000002.1	1402499	1402577	78	<DEL>	0.241176	0.2412	MODIFIER	intron_variant	MODIFIER	ENSDLAG00005028899,N/A,N/A
CAJNNU010000002.1:1419504	CAJNNU010000002.1:1419504-1419686	CAJNNU010000002.1	1419504	1419686	182	<DEL>	0.198864	0.1989	MODIFIER	intron_variant	MODIFIER	ENSDLAG00005028899,N/A,N/A
CAJNNU010000002.1:1423492	CAJNNU010000002.1:1423492-1423555	CAJNNU010000002.1	1423492	1423555	63	<DEL>	0.0172414	0.01724	MODIFIER	intron_variant	MODIFIER	ENSDLAG00005028899,N/A,N/A
CAJNNU010000002.1:1425570	CAJNNU010000002.1:1425570-1425672	CAJNNU010000002.1	1425570	1425672	102	<DEL>	0.0898876	0.08989	MODIFIER	intron_variant	MODIFIER	ENSDLAG00005028899,N/A,N/A
CAJNNU010000002.1:1426151	CAJNNU010000002.1:1426151-1426207	CAJNNU010000002.1	1426151	1426207	56	<DEL>	0.472973	0.473	MODIFIER	downstream_gene_variant	MODIFIER	ENSDLAG00005028899,N/A,N/A		intron_variant	MODIFIER	ENSDLAG00005028899,N/A,N/A
CAJNNU010000002.1:1433306	CAJNNU010000002.1:1433306-1433446	CAJNNU010000002.1	1433306	1433446	140	<DEL>	0.638889	0.3611	MODIFIER	upstream_gene_variant	MODIFIER	ENSDLAG00005028899,N/A,N/A		intron_variant	MODIFIER	ENSDLAG00005028899,N/A,N/A
CAJNNU010000002.1:1433877	CAJNNU010000002.1:1433877-1433986	CAJNNU010000002.1	1433877	1433986	109	<DEL>	0.289157	0.2892	MODIFIER	upstream_gene_variant	MODIFIER	ENSDLAG00005028899,N/A,N/A		intron_variant	MODIFIER	ENSDLAG00005028899,N/A,N/A
CAJNNU010000002.1:1442491	CAJNNU010000002.1:1442491-1442550	CAJNNU010000002.1	1442491	1442550	59	<DEL>	0.0843373	0.08434	MODIFIER	intron_variant	MODIFIER	ENSDLAG00005028899,N/A,N/A		upstream_gene_variant	MODIFIER	ENSDLAG00005031536,N/A,N/A
CAJNNU010000002.1:1462135	CAJNNU010000002.1:1462135-1462212	CAJNNU010000002.1	1462135	1462212	77	<DEL>	0.0168539	0.01685	MODIFIER	intron_variant	MODIFIER	ENSDLAG00005028899,N/A,N/A
CAJNNU010000002.1:1473673	CAJNNU010000002.1:1473673-1473781	CAJNNU010000002.1	1473673	1473781	108	<DEL>	0.0617978	0.0618	MODIFIER	intron_variant	MODIFIER	ENSDLAG00005028899,N/A,N/A
CAJNNU010000002.1:1496451	CAJNNU010000002.1:1496451-1496667	CAJNNU010000002.1	1496451	1496667	216	<DEL>	0.140449	0.1404	MODIFIER	intron_variant	MODIFIER	ENSDLAG00005034298,fancl_(Stickleback),N/A
CAJNNU010000002.1:1500721	CAJNNU010000002.1:1500721-1501058	CAJNNU010000002.1	1500721	1501058	337	<DEL>	0.4	0.4	MODIFIER	intron_variant	MODIFIER	ENSDLAG00005034298,fancl_(Stickleback),N/A
CAJNNU010000002.1:1509780	CAJNNU010000002.1:1509780-1509879	CAJNNU010000002.1	1509780	1509879	99	<DEL>	0.162921	0.1629	MODIFIER	3_prime_UTR_variant	MODIFIER	ENSDLAG00005008524,vrk2_(Seabass),VRK serine/threonine kinase 2 [Source:ZFIN;Acc:ZDB-GENE-040426-1046]		downstream_gene_variant	MODIFIER	ENSDLAG00005008524,vrk2_(Seabass),VRK serine/threonine kinase 2 [Source:ZFIN;Acc:ZDB-GENE-040426-1046]		intron_variant	MODIFIER	ENSDLAG00005008524,vrk2_(Seabass),VRK serine/threonine kinase 2 [Source:ZFIN;Acc:ZDB-GENE-040426-1046]		intron_variant	MODIFIER	ENSDLAG00005034298,fancl_(Stickleback),N/A
CAJNNU010000002.1:1511919	CAJNNU010000002.1:1511919-1512259	CAJNNU010000002.1	1511919	1512259	340	<DEL>	0.216667	0.2167	MODIFIER	3_prime_UTR_variant	MODIFIER	ENSDLAG00005008524,vrk2_(Seabass),VRK serine/threonine kinase 2 [Source:ZFIN;Acc:ZDB-GENE-040426-1046]		downstream_gene_variant	MODIFIER	ENSDLAG00005008524,vrk2_(Seabass),VRK serine/threonine kinase 2 [Source:ZFIN;Acc:ZDB-GENE-040426-1046]		intron_variant	MODIFIER	ENSDLAG00005008524,vrk2_(Seabass),VRK serine/threonine kinase 2 [Source:ZFIN;Acc:ZDB-GENE-040426-1046]		intron_variant	MODIFIER	ENSDLAG00005034298,fancl_(Stickleback),N/A
CAJNNU010000002.1:1519833	CAJNNU010000002.1:1519833-1519898	CAJNNU010000002.1	1519833	1519898	65	<DEL>	0.159091	0.1591	MODIFIER	intron_variant	MODIFIER	ENSDLAG00005008524,vrk2_(Seabass),VRK serine/threonine kinase 2 [Source:ZFIN;Acc:ZDB-GENE-040426-1046]		downstream_gene_variant	MODIFIER	ENSDLAG00005034298,fancl_(Stickleback),N/A
CAJNNU010000002.1:1563416	CAJNNU010000002.1:1563416-1563519	CAJNNU010000002.1	1563416	1563519	103	<DEL>	0.0777778	0.07778	MODIFIER	intergenic_region	MODIFIER	ENSDLAG00005008524,vrk2_(Seabass),VRK serine/threonine kinase 2 [Source:ZFIN;Acc:ZDB-GENE-040426-1046]	ENSDLAG00005008569,zgc:175280_(Stickleback),N/A
CAJNNU010000002.1:1631541	CAJNNU010000002.1:1631541-1632484	CAJNNU010000002.1	1631541	1632484	943	<DEL>	0.412162	0.4122	MODIFIER	intron_variant	MODIFIER	ENSDLAG00005032765,N/A,N/A
CAJNNU010000002.1:1784987	CAJNNU010000002.1:1784987-1785306	CAJNNU010000002.1	1784987	1785306	319	<DEL>	0.533333	0.4667	MODIFIER	intron_variant	MODIFIER	ENSDLAG00005033033,N/A,N/A
CAJNNU010000002.1:1795718	CAJNNU010000002.1:1795718-1796002	CAJNNU010000002.1	1795718	1796002	284	<DEL>	0.1	0.1	MODIFIER	downstream_gene_variant	MODIFIER	ENSDLAG00005033033,N/A,N/A		intron_variant	MODIFIER	ENSDLAG00005033033,N/A,N/A
CAJNNU010000002.1:1796162	CAJNNU010000002.1:1796162-1796768	CAJNNU010000002.1	1796162	1796768	606	<DEL>	0.0324675	0.03247	MODIFIER	downstream_gene_variant	MODIFIER	ENSDLAG00005033033,N/A,N/A		intron_variant	MODIFIER	ENSDLAG00005033033,N/A,N/A
CAJNNU010000002.1:2017304	CAJNNU010000002.1:2017304-2017367	CAJNNU010000002.1	2017304	2017367	63	<DEL>	0.045977	0.04598	MODIFIER	downstream_gene_variant	MODIFIER	ENSDLAG00005008627,N/A,N/A		upstream_gene_variant	MODIFIER	ENSDLAG00005027761,N/A,N/A		intergenic_region	MODIFIER	ENSDLAG00005027761,N/A,N/A	ENSDLAG00005008627,N/A,N/A
CAJNNU010000002.1:2024967	CAJNNU010000002.1:2024967-2025197	CAJNNU010000002.1	2024967	2025197	230	<DEL>	0.11236	0.1124	MODIFIER	upstream_gene_variant	MODIFIER	ENSDLAG00005008627,N/A,N/A		intergenic_region	MODIFIER	ENSDLAG00005008627,N/A,N/A	ENSDLAG00005030059,N/A,N/A	downstream_gene_variant	MODIFIER	ENSDLAG00005030059,N/A,N/A
CAJNNU010000002.1:2025577	CAJNNU010000002.1:2025577-2025652	CAJNNU010000002.1	2025577	2025652	75	<DEL>	0.0852273	0.08523	MODIFIER	upstream_gene_variant	MODIFIER	ENSDLAG00005008627,N/A,N/A		intergenic_region	MODIFIER	ENSDLAG00005008627,N/A,N/A	ENSDLAG00005030059,N/A,N/A	downstream_gene_variant	MODIFIER	ENSDLAG00005030059,N/A,N/A
CAJNNU010000002.1:2036662	CAJNNU010000002.1:2036662-2036741	CAJNNU010000002.1	2036662	2036741	79	<DEL>	0.0722222	0.07222	MODIFIER	intron_variant	MODIFIER	ENSDLAG00005008674,plekhh2_(Seabass),pleckstrin homology domain containing
CAJNNU010000002.1:2062270	CAJNNU010000002.1:2062270-2062361	CAJNNU010000002.1	2062270	2062361	91	<DEL>	0.207865	0.2079	MODIFIER	3_prime_UTR_variant	MODIFIER	ENSDLAG00005008674,plekhh2_(Seabass),pleckstrin homology domain containing		downstream_gene_variant	MODIFIER	ENSDLAG00005008674,plekhh2_(Seabass),pleckstrin homology domain containing		downstream_gene_variant	MODIFIER	ENSDLAG00005009348,epcam_(Seabass),epithelial cell adhesion molecule [Source:ZFIN;Acc:ZDB-GENE-040426-2209]
CAJNNU010000002.1:2079226	CAJNNU010000002.1:2079226-2079316	CAJNNU010000002.1	2079226	2079316	90	<DEL>	0.0568182	0.05682	MODIFIER	downstream_gene_variant	MODIFIER	ENSDLAG00005009353,si:ch73-105b23.1_(Salmon),N/A		intergenic_region	MODIFIER	ENSDLAG00005009353,si:ch73-105b23.1_(Salmon),N/A	ENSDLAG00005009358,NOTCH4_(Human),N/A	upstream_gene_variant	MODIFIER	ENSDLAG00005009358,NOTCH4_(Human),N/A		upstream_gene_variant	MODIFIER	ENSDLAG00005009361,si:ch73-105b23.6_(Seabass),si:ch73-105b23.6 [Source:ZFIN;Acc:ZDB-GENE-081107-42]
CAJNNU010000002.1:2118925	CAJNNU010000002.1:2118925-2118995	CAJNNU010000002.1	2118925	2118995	70	<DEL>	0.559524	0.4405	MODIFIER	intron_variant	MODIFIER	ENSDLAG00005029780,si:ch211-93n23.7_(Seabass),si:ch211-93n23.7 [Source:ZFIN;Acc:ZDB-GENE-141222-51]
CAJNNU010000002.1:2119113	CAJNNU010000002.1:2119113-2119184	CAJNNU010000002.1	2119113	2119184	71	<DEL>	0.0697674	0.06977	MODIFIER	intron_variant	MODIFIER	ENSDLAG00005029780,si:ch211-93n23.7_(Seabass),si:ch211-93n23.7 [Source:ZFIN;Acc:ZDB-GENE-141222-51]
CAJNNU010000002.1:2135929	CAJNNU010000002.1:2135929-2136317	CAJNNU010000002.1	2135929	2136317	388	<DEL>	0.149425	0.1494	MODIFIER	downstream_gene_variant	MODIFIER	ENSDLAG00005009409,ttc7a_(Seabass),tetratricopeptide repeat domain 7A [Source:ZFIN;Acc:ZDB-GENE-010319-27]		intron_variant	MODIFIER	ENSDLAG00005009409,ttc7a_(Seabass),tetratricopeptide repeat domain 7A [Source:ZFIN;Acc:ZDB-GENE-010319-27]
CAJNNU010000002.1:2139134	CAJNNU010000002.1:2139134-2139597	CAJNNU010000002.1	2139134	2139597	463	<DEL>	0.0561798	0.05618	MODIFIER	downstream_gene_variant	MODIFIER	ENSDLAG00005009409,ttc7a_(Seabass),tetratricopeptide repeat domain 7A [Source:ZFIN;Acc:ZDB-GENE-010319-27]		intron_variant	MODIFIER	ENSDLAG00005009409,ttc7a_(Seabass),tetratricopeptide repeat domain 7A [Source:ZFIN;Acc:ZDB-GENE-010319-27]
CAJNNU010000002.1:2156363	CAJNNU010000002.1:2156363-2156426	CAJNNU010000002.1	2156363	2156426	63	<DEL>	0.127907	0.1279	MODIFIER	intron_variant	MODIFIER	ENSDLAG00005009409,ttc7a_(Seabass),tetratricopeptide repeat domain 7A [Source:ZFIN;Acc:ZDB-GENE-010319-27]
CAJNNU010000002.1:2160561	CAJNNU010000002.1:2160561-2160619	CAJNNU010000002.1	2160561	2160619	58	<DEL>	0.0227273	0.02273	MODIFIER	intron_variant	MODIFIER	ENSDLAG00005009409,ttc7a_(Seabass),tetratricopeptide repeat domain 7A [Source:ZFIN;Acc:ZDB-GENE-010319-27]
CAJNNU010000002.1:2180375	CAJNNU010000002.1:2180375-2180455	CAJNNU010000002.1	2180375	2180455	80	<DEL>	0.314815	0.3148	MODIFIER	intron_variant	MODIFIER	ENSDLAG00005009409,ttc7a_(Seabass),tetratricopeptide repeat domain 7A [Source:ZFIN;Acc:ZDB-GENE-010319-27]		intron_variant	MODIFIER	ENSDLAG00005026903,mcfd2_(Seabass),multiple coagulation factor deficiency 2 [Source:ZFIN;Acc:ZDB-GENE-041010-8]
CAJNNU010000002.1:2183773	CAJNNU010000002.1:2183773-2183857	CAJNNU010000002.1	2183773	2183857	84	<DEL>	0.0454545	0.04545	MODIFIER	5_prime_UTR_variant	MODIFIER	ENSDLAG00005009409,ttc7a_(Seabass),tetratricopeptide repeat domain 7A [Source:ZFIN;Acc:ZDB-GENE-010319-27]		intron_variant	MODIFIER	ENSDLAG00005009409,ttc7a_(Seabass),tetratricopeptide repeat domain 7A [Source:ZFIN;Acc:ZDB-GENE-010319-27]		intron_variant	MODIFIER	ENSDLAG00005026903,mcfd2_(Seabass),multiple coagulation factor deficiency 2 [Source:ZFIN;Acc:ZDB-GENE-041010-8]
CAJNNU010000002.1:2184609	CAJNNU010000002.1:2184609-2184698	CAJNNU010000002.1	2184609	2184698	89	<DEL>	0.344828	0.3448	MODIFIER	5_prime_UTR_variant	MODIFIER	ENSDLAG00005009409,ttc7a_(Seabass),tetratricopeptide repeat domain 7A [Source:ZFIN;Acc:ZDB-GENE-010319-27]		intron_variant	MODIFIER	ENSDLAG00005009409,ttc7a_(Seabass),tetratricopeptide repeat domain 7A [Source:ZFIN;Acc:ZDB-GENE-010319-27]		intron_variant	MODIFIER	ENSDLAG00005026903,mcfd2_(Seabass),multiple coagulation factor deficiency 2 [Source:ZFIN;Acc:ZDB-GENE-041010-8]
CAJNNU010000002.1:2198949	CAJNNU010000002.1:2198949-2199560	CAJNNU010000002.1	2198949	2199560	611	<DEL>	0.0674157	0.06742	MODIFIER	upstream_gene_variant	MODIFIER	ENSDLAG00005009428,PROP1_(Stickleback),N/A		intergenic_region	MODIFIER	ENSDLAG00005009428,PROP1_(Stickleback),N/A	ENSDLAG00005032498,socs5b_(Seabass),suppressor of cytokine signaling 5b [Source:ZFIN;Acc:ZDB-GENE-080722-18]
CAJNNU010000002.1:2213034	CAJNNU010000002.1:2213034-2213190	CAJNNU010000002.1	2213034	2213190	156	<DEL>	0.0654762	0.06548	MODIFIER	intergenic_region	MODIFIER	ENSDLAG00005009428,PROP1_(Stickleback),N/A	ENSDLAG00005032498,socs5b_(Seabass),suppressor of cytokine signaling 5b [Source:ZFIN;Acc:ZDB-GENE-080722-18]
CAJNNU010000002.1:2259292	CAJNNU010000002.1:2259292-2259358	CAJNNU010000002.1	2259292	2259358	66	<DEL>	0.115385	0.1154	MODIFIER	intron_variant	MODIFIER	ENSDLAG00005009441,rhoq_(Stickleback),N/A
CAJNNU010000002.1:2273288	CAJNNU010000002.1:2273288-2274657	CAJNNU010000002.1	2273288	2274657	1369	<DEL>	0.155556	0.1556	MODIFIER	intergenic_region	MODIFIER	ENSDLAG00005009441,rhoq_(Stickleback),N/A	ENSDLAG00005009445,mxtx1_(Stickleback),N/A	downstream_gene_variant	MODIFIER	ENSDLAG00005009445,mxtx1_(Stickleback),N/A
CAJNNU010000002.1:2288875	CAJNNU010000002.1:2288875-2289014	CAJNNU010000002.1	2288875	2289014	139	<DEL>	0.125	0.125	MODIFIER	downstream_gene_variant	MODIFIER	ENSDLAG00005009450,tmem254_(Salmon),N/A		intron_variant	MODIFIER	ENSDLAG00005009455,CABZ01089777.1_(Zebrafish),N/A
CAJNNU010000002.1:2301195	CAJNNU010000002.1:2301195-2301253	CAJNNU010000002.1	2301195	2301253	58	<DEL>	0.0843373	0.08434	MODIFIER	upstream_gene_variant	MODIFIER	ENSDLAG00005009455,CABZ01089777.1_(Zebrafish),N/A		intergenic_region	MODIFIER	ENSDLAG00005009455,CABZ01089777.1_(Zebrafish),N/A	ENSDLAG00005009477,N/A,N/A
CAJNNU010000002.1:2318960	CAJNNU010000002.1:2318960-2319065	CAJNNU010000002.1	2318960	2319065	105	<DEL>	0.379518	0.3795	HIGH	downstream_gene_variant	MODIFIER	ENSDLAG00005009477,N/A,N/A		splice_acceptor_variant&disruptive_inframe_deletion&splice_region_variant&intron_variant	HIGH	ENSDLAG00005009501,STK32C_(Seabass),serine/threonine kinase 32C [Source:HGNC Symbol;Acc:HGNC:21332]		downstream_gene_variant	MODIFIER	ENSDLAG00005009501,STK32C_(Seabass),serine/threonine kinase 32C [Source:HGNC Symbol;Acc:HGNC:21332]
CAJNNU010000002.1:2321361	CAJNNU010000002.1:2321361-2321586	CAJNNU010000002.1	2321361	2321586	225	<DEL>	0.0388889	0.03889	MODIFIER	downstream_gene_variant	MODIFIER	ENSDLAG00005009477,N/A,N/A		downstream_gene_variant	MODIFIER	ENSDLAG00005009501,STK32C_(Seabass),serine/threonine kinase 32C [Source:HGNC Symbol;Acc:HGNC:21332]		intron_variant	MODIFIER	ENSDLAG00005009501,STK32C_(Seabass),serine/threonine kinase 32C [Source:HGNC Symbol;Acc:HGNC:21332]
CAJNNU010000002.1:2325615	CAJNNU010000002.1:2325615-2325790	CAJNNU010000002.1	2325615	2325790	175	<DEL>	0.0166667	0.01667	MODIFIER	intron_variant	MODIFIER	ENSDLAG00005009501,STK32C_(Seabass),serine/threonine kinase 32C [Source:HGNC Symbol;Acc:HGNC:21332]
CAJNNU010000002.1:2335623	CAJNNU010000002.1:2335623-2335717	CAJNNU010000002.1	2335623	2335717	94	<DEL>	0.554217	0.4458	MODIFIER	intron_variant	MODIFIER	ENSDLAG00005009501,STK32C_(Seabass),serine/threonine kinase 32C [Source:HGNC Symbol;Acc:HGNC:21332]
CAJNNU010000002.1:2349342	CAJNNU010000002.1:2349342-2349394	CAJNNU010000002.1	2349342	2349394	52	<DEL>	0.0617978	0.0618	MODIFIER	intron_variant	MODIFIER	ENSDLAG00005009501,STK32C_(Seabass),serine/threonine kinase 32C [Source:HGNC Symbol;Acc:HGNC:21332]
CAJNNU010000002.1:2351513	CAJNNU010000002.1:2351513-2351795	CAJNNU010000002.1	2351513	2351795	282	<DEL>	0.488506	0.4885	MODIFIER	intron_variant	MODIFIER	ENSDLAG00005009501,STK32C_(Seabass),serine/threonine kinase 32C [Source:HGNC Symbol;Acc:HGNC:21332]
CAJNNU010000002.1:2353324	CAJNNU010000002.1:2353324-2353588	CAJNNU010000002.1	2353324	2353588	264	<DEL>	0.105556	0.1056	MODIFIER	intron_variant	MODIFIER	ENSDLAG00005009501,STK32C_(Seabass),serine/threonine kinase 32C [Source:HGNC Symbol;Acc:HGNC:21332]
CAJNNU010000002.1:2363792	CAJNNU010000002.1:2363792-2363922	CAJNNU010000002.1	2363792	2363922	130	<DEL>	0.540698	0.4593	MODIFIER	intron_variant	MODIFIER	ENSDLAG00005009501,STK32C_(Seabass),serine/threonine kinase 32C [Source:HGNC Symbol;Acc:HGNC:21332]
CAJNNU010000002.1:2366623	CAJNNU010000002.1:2366623-2366677	CAJNNU010000002.1	2366623	2366677	54	<DEL>	0.0666667	0.06667	HIGH	exon_loss_variant&splice_donor_variant&splice_region_variant&intron_variant	HIGH	ENSDLAG00005009501,STK32C_(Seabass),serine/threonine kinase 32C [Source:HGNC Symbol;Acc:HGNC:21332]		upstream_gene_variant	MODIFIER	ENSDLAG00005009501,STK32C_(Seabass),serine/threonine kinase 32C [Source:HGNC Symbol;Acc:HGNC:21332]		intron_variant	MODIFIER	ENSDLAG00005009501,STK32C_(Seabass),serine/threonine kinase 32C [Source:HGNC Symbol;Acc:HGNC:21332]
CAJNNU010000002.1:2384997	CAJNNU010000002.1:2384997-2385137	CAJNNU010000002.1	2384997	2385137	140	<DEL>	0.0449438	0.04494	MODIFIER	intron_variant	MODIFIER	ENSDLAG00005009501,STK32C_(Seabass),serine/threonine kinase 32C [Source:HGNC Symbol;Acc:HGNC:21332]
CAJNNU010000002.1:2421323	CAJNNU010000002.1:2421323-2421415	CAJNNU010000002.1	2421323	2421415	92	<DEL>	0.367816	0.3678	MODIFIER	intergenic_region	MODIFIER	ENSDLAG00005010295,PWWP2B_(Seabass),PWWP domain containing 2B [Source:HGNC Symbol;Acc:HGNC:25150]	ENSDLAG00005029925,INPP5A_(Seabass),inositol polyphosphate-5-phosphatase A [Source:HGNC Symbol;Acc:HGNC:6076]
CAJNNU010000002.1:2436039	CAJNNU010000002.1:2436039-2436213	CAJNNU010000002.1	2436039	2436213	174	<DEL>	0.0523256	0.05233	MODIFIER	intergenic_region	MODIFIER	ENSDLAG00005010295,PWWP2B_(Seabass),PWWP domain containing 2B [Source:HGNC Symbol;Acc:HGNC:25150]	ENSDLAG00005029925,INPP5A_(Seabass),inositol polyphosphate-5-phosphatase A [Source:HGNC Symbol;Acc:HGNC:6076]
CAJNNU010000002.1:2441445	CAJNNU010000002.1:2441445-2441915	CAJNNU010000002.1	2441445	2441915	470	<DEL>	0.0340909	0.03409	MODIFIER	intergenic_region	MODIFIER	ENSDLAG00005010295,PWWP2B_(Seabass),PWWP domain containing 2B [Source:HGNC Symbol;Acc:HGNC:25150]	ENSDLAG00005029925,INPP5A_(Seabass),inositol polyphosphate-5-phosphatase A [Source:HGNC Symbol;Acc:HGNC:6076]
CAJNNU010000002.1:2449023	CAJNNU010000002.1:2449023-2449294	CAJNNU010000002.1	2449023	2449294	271	<DEL>	0.0568182	0.05682	MODIFIER	intergenic_region	MODIFIER	ENSDLAG00005010295,PWWP2B_(Seabass),PWWP domain containing 2B [Source:HGNC Symbol;Acc:HGNC:25150]	ENSDLAG00005029925,INPP5A_(Seabass),inositol polyphosphate-5-phosphatase A [Source:HGNC Symbol;Acc:HGNC:6076]	upstream_gene_variant	MODIFIER	ENSDLAG00005029925,INPP5A_(Seabass),inositol polyphosphate-5-phosphatase A [Source:HGNC Symbol;Acc:HGNC:6076]
CAJNNU010000002.1:2495710	CAJNNU010000002.1:2495710-2495799	CAJNNU010000002.1	2495710	2495799	89	<DEL>	0.0449438	0.04494	MODIFIER	intron_variant	MODIFIER	ENSDLAG00005029925,INPP5A_(Seabass),inositol polyphosphate-5-phosphatase A [Source:HGNC Symbol;Acc:HGNC:6076]
CAJNNU010000002.1:2497847	CAJNNU010000002.1:2497847-2498030	CAJNNU010000002.1	2497847	2498030	183	<DEL>	0.212644	0.2126	MODIFIER	intron_variant	MODIFIER	ENSDLAG00005029925,INPP5A_(Seabass),inositol polyphosphate-5-phosphatase A [Source:HGNC Symbol;Acc:HGNC:6076]
CAJNNU010000002.1:2526507	CAJNNU010000002.1:2526507-2526592	CAJNNU010000002.1	2526507	2526592	85	<DEL>	0.0842697	0.08427	MODIFIER	intron_variant	MODIFIER	ENSDLAG00005029925,INPP5A_(Seabass),inositol polyphosphate-5-phosphatase A [Source:HGNC Symbol;Acc:HGNC:6076]
CAJNNU010000002.1:2556496	CAJNNU010000002.1:2556496-2556593	CAJNNU010000002.1	2556496	2556593	97	<DEL>	0.253012	0.253	MODIFIER	intron_variant	MODIFIER	ENSDLAG00005029925,INPP5A_(Seabass),inositol polyphosphate-5-phosphatase A [Source:HGNC Symbol;Acc:HGNC:6076]
CAJNNU010000002.1:2583803	CAJNNU010000002.1:2583803-2583893	CAJNNU010000002.1	2583803	2583893	90	<DEL>	0.110465	0.1105	MODIFIER	intron_variant	MODIFIER	ENSDLAG00005029925,INPP5A_(Seabass),inositol polyphosphate-5-phosphatase A [Source:HGNC Symbol;Acc:HGNC:6076]
CAJNNU010000002.1:2583910	CAJNNU010000002.1:2583910-2584016	CAJNNU010000002.1	2583910	2584016	106	<DEL>	0.542169	0.4578	MODIFIER	intron_variant	MODIFIER	ENSDLAG00005029925,INPP5A_(Seabass),inositol polyphosphate-5-phosphatase A [Source:HGNC Symbol;Acc:HGNC:6076]
CAJNNU010000002.1:2606112	CAJNNU010000002.1:2606112-2606422	CAJNNU010000002.1	2606112	2606422	310	<DEL>	0.0813953	0.0814	MODIFIER	intergenic_region	MODIFIER	ENSDLAG00005010508,nkx6.2_(Seabass),NK6 homeobox 2 [Source:ZFIN;Acc:ZDB-GENE-070626-1]	ENSDLAG00005010514,valopa_(Seabass),vertebrate ancient long opsin a [Source:ZFIN;Acc:ZDB-GENE-000427-4]
CAJNNU010000002.1:2606502	CAJNNU010000002.1:2606502-2607034	CAJNNU010000002.1	2606502	2607034	532	<DEL>	0.0176471	0.01765	MODIFIER	intergenic_region	MODIFIER	ENSDLAG00005010508,nkx6.2_(Seabass),NK6 homeobox 2 [Source:ZFIN;Acc:ZDB-GENE-070626-1]	ENSDLAG00005010514,valopa_(Seabass),vertebrate ancient long opsin a [Source:ZFIN;Acc:ZDB-GENE-000427-4]
CAJNNU010000002.1:2606573	CAJNNU010000002.1:2606573-2606882	CAJNNU010000002.1	2606573	2606882	309	<DEL>	0.0595238	0.05952	MODIFIER	intergenic_region	MODIFIER	ENSDLAG00005010508,nkx6.2_(Seabass),NK6 homeobox 2 [Source:ZFIN;Acc:ZDB-GENE-070626-1]	ENSDLAG00005010514,valopa_(Seabass),vertebrate ancient long opsin a [Source:ZFIN;Acc:ZDB-GENE-000427-4]
CAJNNU010000002.1:2613222	CAJNNU010000002.1:2613222-2613566	CAJNNU010000002.1	2613222	2613566	344	<DEL>	0.198864	0.1989	MODIFIER	intergenic_region	MODIFIER	ENSDLAG00005010508,nkx6.2_(Seabass),NK6 homeobox 2 [Source:ZFIN;Acc:ZDB-GENE-070626-1]	ENSDLAG00005010514,valopa_(Seabass),vertebrate ancient long opsin a [Source:ZFIN;Acc:ZDB-GENE-000427-4]
[truncated: 20,129 more rows]
[truncated: 18 more columns]
