# Supplementary material for: Structural variant landscape provides insights into genome organisation and domestication in European seabass
Source: BMC Biol. 2025 Oct 1;23:288. doi: 10.1186/s12915-025-02404-7 (PMC12487334; doi:10.1186/s12915-025-02404-7)
Supplement: Supplementary file 2 — Additional file 2. [file 12915_2025_2404_MOESM2_ESM.xlsx]

## Sheet: Sheet1
Gene	European seabass (Dicentrarchus labrax)	Three spined stickleback (Gasterosteus aculeatus)	Atlantic salmon (Salmo salar)	Zebrafish (Danio rerio)	Human (Homo sapiens)	Mouse (Mus musculus)
ENSDLAG00005000003		fam110b		fam110b	FAM110B	Fam110b
ENSDLAG00005000004				f3b
ENSDLAG00005000005					EPS15	Eps15
ENSDLAG00005000006		dlgap1a	dlgap1a	dlgap1a	DLGAP1	Dlgap1
ENSDLAG00005000008		zgc:163121	zgc:163121	zgc:163121
ENSDLAG00005000009
ENSDLAG00005000012			kcnb2	kcnb2	KCNB2
ENSDLAG00005000013				FO834800.1	RNF31	Rnf31
ENSDLAG00005000017	lyn		lyn	lyn	TGS1	Tgs1
ENSDLAG00005000019	cntnap2b	cntnap2b	cntnap2b	cntnap2b	CNTNAP2	Cntnap2
ENSDLAG00005000023
ENSDLAG00005000024		exoc3	exoc3	exoc3	EXOC3	Exoc3
ENSDLAG00005000026	paxip1	paxip1	paxip1	paxip1	PAXIP1	Paxip1
ENSDLAG00005000028		cyp7a1		cyp7a1	CYP7A1	Cyp7a1
ENSDLAG00005000029		tmem70	tmm70	tmem70	TMEM70	Tmem70
ENSDLAG00005000030		KCNH2	kcnh2a	kcnh2a	KCNH2	Kcnh2
ENSDLAG00005000035
ENSDLAG00005000037	penka	penka	penka	penka	PENK	Penk
ENSDLAG00005000039	CDH6		cdh6	cdh6	CDH6	Cdh6
ENSDLAG00005000040		C5orf22	cssa14h5orf22	C2H5orf22	C5orf22	6030458C11Rik
ENSDLAG00005000043		si:ch211-267e7.3	si:ch211-267e7.3	si:ch211-267e7.3
ENSDLAG00005000044	AGL	aglb			AGL	Agl
ENSDLAG00005000046	frrs1a		frrs1a	frrs1a	FRRS1	Frrs1
ENSDLAG00005000047	PALMD		palmda	palmda	PALMD	Palmd
ENSDLAG00005000050				si:dkey-112g5.3
ENSDLAG00005000055		xpr1b		xpr1b
ENSDLAG00005000056				dre-mir-124-5	MIR124-1	Mir124a-1
ENSDLAG00005000057					CDC14A	Cdc14a
ENSDLAG00005000058		wdr78	wdr78	wdr78	DNAI4	Dnai4
ENSDLAG00005000059			fam151a	fam151a	FAM151A	Fam151a
ENSDLAG00005000060	ACOT11	ACOT11	acot11a	acot11a	ACOT11	Acot11
ENSDLAG00005000061		csnk1g2a		csnk1g2a	CSNK1G2	Csnk1g2
ENSDLAG00005000062				si:dkey-9l20.3
ENSDLAG00005000063		mfsd12a	mfsd12a	mfsd12a	MFSD12	Mfsd12
ENSDLAG00005000064		depdc5	depdc5	depdc5	DEPDC5	Depdc5
ENSDLAG00005000065				CU462977.2	SNORD66	Snord66
ENSDLAG00005000066	fam131a	fam131a	fam131a	fam131a
ENSDLAG00005000067					FYTTD1	Fyttd1
ENSDLAG00005000068		cpdp		cpdp
ENSDLAG00005000069	si:dkey-228d14.5	si:dkey-228d14.5	si:dkey-228d14.5	si:dkey-228d14.5
ENSDLAG00005000071	smndc1	smndc1	smndc1	smndc1	SMNDC1	Smndc1
ENSDLAG00005000072	ism1	ism1		ism1	ISM1	Ism1
ENSDLAG00005000073
ENSDLAG00005000074		ADRA2A			ADRA2A	Adra2a
ENSDLAG00005000075	zgc:110319	zgc:110319	zgc:110319	zgc:110319
ENSDLAG00005000076				impg1b	IMPG1	Impg1
ENSDLAG00005000077
ENSDLAG00005000078		NMUR1		nmur1b	NMUR1	Nmur1
ENSDLAG00005000080	elovl5	elovl5	elvol5a	elovl5	ELOVL5	Elovl5
ENSDLAG00005000081	tasp1	tasp1		tasp1	TASP1	Tasp1
ENSDLAG00005000082			prlh2r	prlh2r
ENSDLAG00005000083	HTR1B	HTR1B	HTR1B	htr1aa	HTR1B	Htr1b
ENSDLAG00005000084		ppp2r2d		ppp2r2d	PPP2R2D	Ppp2r2d
ENSDLAG00005000085	ccar1	ccar1	ccar1	ccar1	CCAR1	Ccar1
ENSDLAG00005000089
ENSDLAG00005000090	macrod2	macrod2		macrod2	MACROD2	Macrod2
ENSDLAG00005000091	ephb3a	ephb3a		ephb3a	EPHB3	Ephb3
ENSDLAG00005000092	gpr184	gpr184	gpr184	gpr184		Gpr132
ENSDLAG00005000093				ccdc9b	CCDC9B	Ccdc9b
ENSDLAG00005000094	cryba1b	cryba1b		cryba1b
ENSDLAG00005000095	vmp1	vmp1	vmp1	vmp1	VMP1	Vmp1
ENSDLAG00005000096	si:ch211-284e13.4	si:ch211-284e13.4	si:ch211-284e13.4	si:ch211-284e13.4		Irs3
ENSDLAG00005000097		zgc:162872	zgc:162872	zgc:162872
ENSDLAG00005000098	NT5E				NT5E	Nt5e
ENSDLAG00005000100	cbln20	cbln20	cbln20	cbln20	CBLN3	Cbln3
ENSDLAG00005000101	ccnb3		ccnb3	ccnb3	CCNB3	Ccnb3
ENSDLAG00005000102	kif16bb	KIF16B		kif16bb	KIF16B
ENSDLAG00005000103	cbln18		cbln18	cbln18	CBLN3	Cbln3
ENSDLAG00005000106				CABZ01053619.1
ENSDLAG00005000108	stox1	stox1	stox1	stox1	STOX1	Stox1
ENSDLAG00005000110	INAFM2		INAFM2		INAFM2	Inafm2
ENSDLAG00005000111	wdr47a	wdr47a		wdr47a	WDR47	Wdr47
ENSDLAG00005000112	slc25a15b	slc25a15b	SLC25A15	slc25a15b	SLC25A15	Slc25a15
ENSDLAG00005000115		hce2l1		hce2l1
ENSDLAG00005000117				adh5
ENSDLAG00005000118
ENSDLAG00005000119		zgc:92912		zgc:92912
ENSDLAG00005000121					TPSD1	Tpsb2
ENSDLAG00005000125	adcy8		adcy8	adcy8	ADCY8	Adcy8
ENSDLAG00005000127		si:ch211-137i24.10	si:ch211-137i24.10	si:ch211-137i24.10
ENSDLAG00005000128		PDC			PDC	Pdc
ENSDLAG00005000131	ephx5	ephx5		ephx5	EPHX1	Ephx1
ENSDLAG00005000133
ENSDLAG00005000134	PLCB2	PLCB2	PLCB2	PLCB2	PLCB2	Plcb2
ENSDLAG00005000139			si:ch211-137i24.10	si:ch211-137i24.10
ENSDLAG00005000141	htr2cl1			htr2cl1	HTR2C	Htr2c
ENSDLAG00005000142	slc13a2	slc13a2	slc13a2	slc13a2	SLC13A2	Slc13a2
ENSDLAG00005000144	fbxo9	fbxo9	fbxo9	fbxo9	FBXO9	Fbxo9
ENSDLAG00005000145	tfg	tfg	tfg	tfg	TFG	Tfg
ENSDLAG00005000147
ENSDLAG00005000151	mpdu1a	mpdu1a		mpdu1a	MPDU1	Mpdu1
ENSDLAG00005000153
ENSDLAG00005000155			wdr62	wdr62
ENSDLAG00005000156	si:ch211-38m6.6		si:ch211-38m6.6	si:ch211-38m6.6	MFSD10	Mfsd10
ENSDLAG00005000157			ANKRD63		ANKRD63	Ankrd63
ENSDLAG00005000159	plekhg6		plekhg6	plekhg6	PLEKHG6	Plekhg6
ENSDLAG00005000160		camsap2b	camsap2b	camsap2b	CAMSAP2	Camsap2
ENSDLAG00005000161	zgc:109889		zgc:109889	zgc:109889
ENSDLAG00005000162	clcn2a	clcn2a	clcn2a	clcn2a	CLCN2	Clcn2
ENSDLAG00005000163		slc25a35	slc25a35	slc25a35	SLC25A35	Slc25a35
ENSDLAG00005000164	cst3		CYT	zgc:163030	CST3	Cst10
ENSDLAG00005000166	pak6a	pak6a	pak6a	pak6a	PAK6	Pak6
ENSDLAG00005000167	wdr4	wdr4	wdr4	wdr4	WDR4	Wdr4
ENSDLAG00005000168
ENSDLAG00005000169	pcsk7	pcsk7	pcsk7	pcsk7	PCSK7	Pcsk7
ENSDLAG00005000170	tnfrsf1a	tnfrsf1a	tnfrsf1a	tnfrsf1a	TNFRSF1A	Tnfrsf1a
ENSDLAG00005000171	grk1b	grk1b	grk1b	grk1b
ENSDLAG00005000172		SCMH1		scmh1	SCMH1	Scmh1
ENSDLAG00005000173	vtnb	vtnb	vtnb	vtnb	VTN	Vtn
ENSDLAG00005000174	KCNMB3	KCNMB3	KCNMB3		KCNMB3	Kcnmb3
ENSDLAG00005000176	gpr185b		gpr185b	gpr185b
ENSDLAG00005000178	tmem214	tmem214		tmem214	TMEM214	Tmem214
ENSDLAG00005000181	tmem181	tmem181	tmem181	tmem181	TMEM181	Tmem181a
ENSDLAG00005000182	jph1a	jph1a	JPH1	jph1a	JPH1	Jph1
ENSDLAG00005000183	bub1bb	bub1bb		bub1bb	BUB1B	Bub1b
ENSDLAG00005000184	cldn15b	cldn15b		cldn15b
ENSDLAG00005000185					ABI3BP	Abi3bp
ENSDLAG00005000187	si:dkey-76k16.6		si:dkey-76k16.6	si:dkey-76k16.6
ENSDLAG00005000188
ENSDLAG00005000189					SEBOX	Sebox
ENSDLAG00005000190				si:dkey-79f11.8	IFI44L	Ifi44l
ENSDLAG00005000191	evlb	evlb	evlb	evlb	EVL	Evl
ENSDLAG00005000192		pdxka	PDXK	pdxka	PDXK	Pdxk
ENSDLAG00005000193	zfyve19	zfyve19	zfyve19	zfyve19	ZFYVE19	Zfyve19
ENSDLAG00005000194		disp1		disp1	DISP1	Disp1
ENSDLAG00005000196	sat2b	sat2b	sat2b	sat2b	SAT2	Sat2
ENSDLAG00005000197	opn9	opn9	opn9	opn9
ENSDLAG00005000198		pik3ca	PIK3CA	pik3ca	PIK3CA	Pik3ca
ENSDLAG00005000199		tubd1	tubd1	tubd1	TUBD1	Tubd1
ENSDLAG00005000200				si:dkey-79f11.8	IFI44L	Ifi44l
ENSDLAG00005000201	yy1b	yy1b	yy1b	yy1b	YY1	Yy1
ENSDLAG00005000202
ENSDLAG00005000203		RFFL		RFFL	RFFL	Rffl
ENSDLAG00005000205	ptbp1a	ptbp1a	ptbp1	ptbp1a	PTBP1	Ptbp1
ENSDLAG00005000208		mgme1	mgme1	mgme1	MGME1	Mgme1
ENSDLAG00005000209	flj11011l	ube2w	UBE2W	flj11011l	UBE2W	Ube2w
ENSDLAG00005000210	lrfn5b	lrfn5b	lrfn5b	lrfn5b
ENSDLAG00005000211	zgc:162989		ppp1r14d	zgc:162989	PPP1R14D	Ppp1r14d
ENSDLAG00005000212		MIR181B1	ssa-mir-181a-5	dre-mir-181b-3	MIR181B1	Mir181b-1
ENSDLAG00005000214
ENSDLAG00005000215	crygs4	crygs4	crygs4	crygs4
ENSDLAG00005000216	taf6	taf6		taf6	TAF6	Taf6
ENSDLAG00005000217	CTNNB1	ctnnb2	CTNNB1	ctnnb2	CTNNB1	Ctnnb1
ENSDLAG00005000220		SNX14	SNX14		SNX14	Snx14
ENSDLAG00005000221	mat1a	mat1a	mat1a	mat1a	MAT1A	Mat1a
ENSDLAG00005000222
ENSDLAG00005000223	crygs3			crygs3
ENSDLAG00005000225		mapre3b		mapre3b	MAPRE3	Mapre3
ENSDLAG00005000227	arid1b		arid1b	arid1b	ARID1B	Arid1b
ENSDLAG00005000229	aldh3a2b	aldh3a2b	AL3A2	aldh3a2b	ALDH3B1	Aldh3b1
ENSDLAG00005000231
ENSDLAG00005000232	dynlt1		dynlt1	dynlt1	DYNLT1	Dynlt1c
ENSDLAG00005000235	kcnmb2	kcnmb2	kcnmb2	kcnmb2	KCNMB2	Kcnmb2
ENSDLAG00005000237		kifap3b	kifap3b	kifap3b	KIFAP3	Kifap3
ENSDLAG00005000239	eif4eb	eif4eb	eif4eb	eif4eb	EIF4E	Eif4e
ENSDLAG00005000240	EBF3	ebf3a	EBF3	ebf3a	EBF3	Ebf3
ENSDLAG00005000242		FOXO1		foxo1b	FOXO1	Foxo1
ENSDLAG00005000243
ENSDLAG00005000244		aldh6a1		aldh6a1	ALDH6A1	Aldh6a1
ENSDLAG00005000247		si:ch211-215c18.3		si:ch211-215c18.3
ENSDLAG00005000248	stau2	stau2	stau2	stau2	STAU2	Stau2
ENSDLAG00005000249	tbl1xr1b	tbl1xr1b	tbl1xr1b	tbl1xr1b	TBL1XR1	Tbl1xr1
ENSDLAG00005000250	capn10	capn10	capn10	capn10	CAPN10	Capn10
ENSDLAG00005000251		C9orf72		C13H9orf72	C9orf72	C9orf72
ENSDLAG00005000252	dpysl5b	dpysl5b		dpysl5b	DPYSL5	Dpysl5
ENSDLAG00005000253	si:dkey-172j4.3		si:dkey-172j4.3	si:dkey-172j4.3
ENSDLAG00005000254		scap	SCAP	scap	SCAP	Scap
ENSDLAG00005000257	zdhhc14		zdhhc14	zdhhc14	ZDHHC14	Zdhhc14
ENSDLAG00005000258		ANO7		ANO7	PPP1R7	Ano7
ENSDLAG00005000260	IMPG2		IMPG2	impg2a	IMPG2	Impg2
ENSDLAG00005000263	xgb	xgb	xgb	xgb
ENSDLAG00005000264	gapdh	gapdh	gapdh	gapdh	GAPDH	Gapdh
ENSDLAG00005000265	rps6kb1b		rps6kb1b	rps6kb1b
ENSDLAG00005000267	srp14	srp14	srp14	srp14	SRP14	Srp14
ENSDLAG00005000269	CILK1	CILK1	CILK1		CILK1	Cilk1
ENSDLAG00005000270	si:dkey-100n23.3		si:dkey-100n23.3	si:dkey-100n23.3	SENP7	Senp7
ENSDLAG00005000271	eif4e2	eif4e2	IF4E2	eif4e2	EIF4E2	Eif4e2
ENSDLAG00005000272		ubash3ba	ubash3ba	ubash3ba	UBASH3B	Ubash3b
ENSDLAG00005000273	ca4c	ca4c		ca4c
ENSDLAG00005000274	gad1b	gad1b	gad1b	gad1b	GAD1	Gad1
ENSDLAG00005000275	ctps1b	ctps1b	ctps1b	ctps1b	CTPS1	Ctps
ENSDLAG00005000276		PLD4		LO018432.1	PLD4	Pld4
ENSDLAG00005000277
ENSDLAG00005000278		BLTP1		BLTP1	BLTP1	Bltp1
ENSDLAG00005000281				CU929150.2	PLSCR2	Plscr4
ENSDLAG00005000282				AL929536.3		Gm3776
ENSDLAG00005000283		glb1l	glb1l	glb1l	GLB1L	Glb1l
ENSDLAG00005000284				or126-2
ENSDLAG00005000285	snx5	snx5	snx5	snx5	SNX5	Snx5
ENSDLAG00005000286	TMEM14A	zgc:163080	TMEM14A	zgc:163080	TMEM14A	Tmem14a
ENSDLAG00005000287				or126-2
ENSDLAG00005000288				CT027743.1
ENSDLAG00005000289				CT027743.1
ENSDLAG00005000290				or126-2
ENSDLAG00005000291	agpat5	agpat5	agpat5	agpat5	AGPAT5	Agpat5
ENSDLAG00005000292				CT027743.1
ENSDLAG00005000293	or127-1			or127-1
ENSDLAG00005000294	SBSPON	SBSPON	SBSPON	SBSPON	SBSPON	Sbspon
ENSDLAG00005000296	serac1	serac1	serac1	serac1	SERAC1	Serac1
ENSDLAG00005000297
ENSDLAG00005000298	pacs2	pacs2	pacs2	pacs2	PACS2	Pacs2
ENSDLAG00005000299		mcph1	mcph1	mcph1	MCPH1	Mcph1
ENSDLAG00005000300			ssa-let-7a-1	dre-let-7a-2	MIRLET7A2
ENSDLAG00005000301	cep170b	cep170b	cep170b	cep170b	CEP170B	Cep170b
ENSDLAG00005000303	BACE1	bace1	BACE1	bace1	BACE1	Bace1
ENSDLAG00005000304	terf1		terf1	terf1	TERF1	Terf1
ENSDLAG00005000305	chrng	chrng	chrng	chrng	CHRNG	Chrng
ENSDLAG00005000306		RRM2	rir2	rrm2	RRM2	Rrm2
ENSDLAG00005000307	angpt2a	angpt2a	angpt2a	angpt2a	ANGPT2	Angpt2
ENSDLAG00005000308	slc37a1	slc37a1	slc37a1	slc37a1	SLC37A1	Slc37a1
ENSDLAG00005000310		als2a		als2a
ENSDLAG00005000312
ENSDLAG00005000313	gabbr1a	gabbr1a	gabbr1a	gabbr1a	GABBR1	Gabbr1
ENSDLAG00005000314		ulk4	ULK4	BX511115.1	ULK4	Ulk4
ENSDLAG00005000315		zgc:162183		zgc:162183
ENSDLAG00005000317		bco2a	bco2b	bco2a	BCO2	Bco2
ENSDLAG00005000318	si:ch211-223p8.8			si:ch211-223p8.8	DUSP13A	Dusp13a
ENSDLAG00005000319	entpd5b	entpd5b	entpd5b	entpd5b	ENTPD5	Entpd5
ENSDLAG00005000320	cntn5	cntn5		cntn5	CNTN5	Cntn5
ENSDLAG00005000321	dusp13a			dusp13a	DUSP13B	Dusp13
ENSDLAG00005000322		ece2b		ece2b	ECE2	Ece2
ENSDLAG00005000323	zgc:92429		zgc:92429	zgc:92429	ITGB1BP2	Itgb1bp2
ENSDLAG00005000324	trpa1b	trpa1b	trpa1b	trpa1b	TRPA1	Trpa1
ENSDLAG00005000325	SYNCRIP	syncripl	SYNCRIP	syncripl	SYNCRIP	Syncrip
ENSDLAG00005000326	TRAK1	trak1a	trak1a	trak1a	TRAK1	Trak1
ENSDLAG00005000327	prss56	prss56		prss56	PRSS56	Prss56
ENSDLAG00005000328	eif4a2	eif4a2	eif4a2	eif4a2	EIF4A2	Eif4a2
ENSDLAG00005000329		kif13bb		kif13bb	KIF13B	Kif13b
ENSDLAG00005000330		asl	asl	asl	ASL	Asl
ENSDLAG00005000332	vwa5b2	vwa5b2	vwa5b2	vwa5b2	VWA5B2	Vwa5b2
ENSDLAG00005000333		dlg2		dlg2	DLG2	Dlg2
ENSDLAG00005000334	akt1	akt1		LO018430.2	AKT1	Akt1
ENSDLAG00005000335		atp6ap2	renr	atp6ap2	ATP6AP2	Atp6ap2
ENSDLAG00005000336
ENSDLAG00005000338	wu:fj39g12	wu:fj39g12	anfc1	wu:fj39g12
ENSDLAG00005000339	dnmt3aa	dnmt3aa		dnmt3aa	DNMT3A	Dnmt3a
ENSDLAG00005000346	camk2n1a	camk2n1a	camk2n1a	camk2n1a
ENSDLAG00005000349	ece2a	ece2a	ece2a	ece2a	EEF1AKMT4	Eef1akmt4
ENSDLAG00005000350	si:ch211-200p22.4		si:ch211-200p22.4	si:ch211-200p22.4
ENSDLAG00005000351			niban1b	niban1b	NIBAN1	Niban1
ENSDLAG00005000354	TPT1	tpt1		tpt1	TPT1	Tpt1
ENSDLAG00005000355		si:dkey-34d22.5	rab42	rab42b
ENSDLAG00005000357		CEP164			CEP164	Cep164
ENSDLAG00005000359	yeats2	yeats2	yeats2	yeats2	YEATS2	Yeats2
ENSDLAG00005000360		zp2.1		si:zfos-1505d6.3	C16orf96	4930562C15Rik
ENSDLAG00005000361	dusp12	dusp12	dusp12	dusp12	DUSP12	Dusp12
ENSDLAG00005000362		ncapd2		ncapd2	NCAPD2	Ncapd2
ENSDLAG00005000363	prg4a	prg4a		prg4a	PRG4	Prg4
ENSDLAG00005000364	pdzd7a		pdzd7a	pdzd7a	PDZD7	Pdzd7
ENSDLAG00005000365	dgkg	dgkg	dgkg	dgkg	DGKG	Dgkg
ENSDLAG00005000366	cga	cga	glha1	cga	CGA	Cga
ENSDLAG00005000367		snx19a		snx19a	SNX19	Snx19
ENSDLAG00005000369	slc33a1	slc33a1	slc33a1	slc33a1	SLC33A1	Slc33a1
ENSDLAG00005000370	klhl24a	klhl24b		klhl24a	KLHL24	Klhl24
ENSDLAG00005000371
ENSDLAG00005000373		ADAMTS15		adamts15a	ADAMTS15	Adamts15
ENSDLAG00005000374	znf292a	znf292a		znf292a	ZNF292	Zfp292
ENSDLAG00005000375	lzts2a	lzts2a	LZTS2	lzts2a	LZTS2	Lzts2
ENSDLAG00005000376				MTERF4	MTERF4	Mterf4
ENSDLAG00005000377	SEMA4G	sema4ga		sema4ga	SEMA4G	Sema4g
ENSDLAG00005000378	pask	pask	pask	pask	PASK	Pask
ENSDLAG00005000383
ENSDLAG00005000387
ENSDLAG00005000388	atf5a	atf5a	atf5a	atf5a	ATF5	Atf5
ENSDLAG00005000389		RAB39B		rab39ba	RAB39B	Rab39b
ENSDLAG00005000390	gmps	gmps	gmps	gmps	GMPS	Gmps
ENSDLAG00005000392
ENSDLAG00005000393		sntg2		sntg2	SNTG2	Sntg2
ENSDLAG00005000394	si:ch211-79k12.1	si:ch211-79k12.1	si:ch211-79k12.1	si:ch211-79k12.1	AGER	Ager
ENSDLAG00005000395		tp53bp2a		tp53bp2a	TP53BP2	Trp53bp2
ENSDLAG00005000396	phldb1a	phldb1a	phldb1a	phldb1a
ENSDLAG00005000397				btr01
ENSDLAG00005000398		dpydb	dpydb	dpydb	DPYD	Dpyd
ENSDLAG00005000399	orc3			orc3	ORC3	Orc3
ENSDLAG00005000402				CR391991.5
ENSDLAG00005000403	cadm4		cadm4	cadm4	CADM4	Cadm4
ENSDLAG00005000405		TPO			TPO	Tpo
ENSDLAG00005000407
ENSDLAG00005000409	CSPG5		cspg5a	cspg5a	CSPG5	Cspg5
ENSDLAG00005000410		rsu1	rsu1	rsu1	RSU1	Rsu1
ENSDLAG00005000411
ENSDLAG00005000412	kcnab1b	kcnab1b	kcnab1b	kcnab1b	KCNAB1	Kcnab1
ENSDLAG00005000414	rps19	rps19	rps19	rps19	RPS19	Rps19
ENSDLAG00005000416		snap23.1		snap23.2	SNAP23	Snap23
ENSDLAG00005000417	c2cd2l	c2cd2l	c2cd2l	c2cd2l	C2CD2L	C2cd2l
ENSDLAG00005000418	ripk3			ripk3	RIPK3	Ripk3
ENSDLAG00005000420	khnyn	khnyn	khnyn	khnyn	NYNRIN	Nynrin
ENSDLAG00005000423		rrp1		rrp1	RRP1B	Rrp1b
ENSDLAG00005000424	bcam			bcam	BCAM	Bcam
ENSDLAG00005000426	adka	adka		adka	ADK	Adk
ENSDLAG00005000428			TMEM50B		TMEM50B	Tmem50b
ENSDLAG00005000430	SCARNA10		SCARNA10		SCARNA10	Gm24221
ENSDLAG00005000433					PLAU	Plau
ENSDLAG00005000435	SCARNA10		SCARNA10	CR788281.1	SCARNA10	Gm24221
ENSDLAG00005000436					CLEC14A	Clec14a
ENSDLAG00005000437	apoc2	apoc2		apoc2	APOC2	Apoc2
ENSDLAG00005000438				ing4	ING4	Ing4
ENSDLAG00005000439
ENSDLAG00005000440	si:dkey-219c10.4	si:dkey-219c10.4	si:dkey-219c10.4	si:dkey-219c10.4	PDE4C	Pde4c
ENSDLAG00005000441	eya1	eya1	eya1	eya1	EYA1	Eya1
ENSDLAG00005000442	apoa2	apoa2	apoa2	apoa2
ENSDLAG00005000445		XPO5		XPO5	XPO5	Xpo5
ENSDLAG00005000448		cubn	cubn	cubn	CUBN	Cubn
ENSDLAG00005000450	apoeb	apoeb	apoeb	apoeb	APOE	Apoe
ENSDLAG00005000451		syt14a		syt14a	SYT14	Syt14
ENSDLAG00005000452				apoa4b.1
ENSDLAG00005000454		nop2	nop2	nop2	NOP2	Nop2
ENSDLAG00005000456				cbln7	CBLN3	Cbln3
ENSDLAG00005000458
ENSDLAG00005000459		sidt2		sidt2	SIDT2	Sidt2
ENSDLAG00005000460		RAP2B			RAP2B	Rap2b
ENSDLAG00005000461		ADCY4			ADCY4	Adcy4
ENSDLAG00005000464	sdsl	sdsl		sdsl	SDSL	Sdsl
ENSDLAG00005000465	tomm40	tomm40		tomm40	TOMM40	Tomm40
ENSDLAG00005000468		mc4r		mc4r
ENSDLAG00005000469	strn4	strn4	strn4	strn4	STRN4	Strn4
ENSDLAG00005000470	GABRR1	GABRR1		GABRR1	GABRR1	Gabrr1
ENSDLAG00005000471	znf410	znf410	znf410	znf410	ZNF410	Zfp410
ENSDLAG00005000472	ppp1r13ba	ppp1r13ba	ppp1r13ba	ppp1r13ba	PPP1R13B	Ppp1r13b
ENSDLAG00005000473	cipcb	cipcb	cipcb	cipcb	CIPC	Cipc
ENSDLAG00005000474				CABZ01077555.1	PGF	Pgf
ENSDLAG00005000475	ddx61	ddx61		ddx61
ENSDLAG00005000476				BX548038.2		Gm22156
ENSDLAG00005000477				BX548038.2		Gm22156
ENSDLAG00005000478
ENSDLAG00005000481	actr10	actr10	actr10	actr10	ACTR10	Actr10
ENSDLAG00005000483	ptp4a2a	ptp4a2a	ptp4a2a	ptp4a2a	PTP4A2	Ptp4a2
ENSDLAG00005000484			mroh1	mroh1	MROH1	Mroh1
ENSDLAG00005000485	sst1.2			sst1.2	SST	Sst
ENSDLAG00005000487	TMEM38B	TMEM38B	TMEM38B	CABZ01079427.1	TMEM38B	Tmem38b
ENSDLAG00005000489	tfeb	tfeb	tfeb	tfeb	TFEB	Tfeb
ENSDLAG00005000492	abcg4a	abcg4a	abcg4a	abcg4a	ABCG4	Abcg4
ENSDLAG00005000493	cblc	cblc		cblc
ENSDLAG00005000496		MIR216A	ssa-mir-216b	dre-mir-216a	MIR216A	Mir216a
ENSDLAG00005000498					PRAG1	Prag1
ENSDLAG00005000501	ambp	ambp	AMBP	ambp	AMBP	Ambp
ENSDLAG00005000502	aqp7	aqp7		aqp7	AQP7B	Aqp7
ENSDLAG00005000507	bsdc1	bsdc1	bsdc1	bsdc1	BSDC1	Bsdc1
ENSDLAG00005000508		EFEMP1		EFEMP1	EFEMP1	Efemp1
ENSDLAG00005000510					ARMH4	Armh4
ENSDLAG00005000511		PRRC2B		PRRC2B	PRRC2B	Prrc2b
ENSDLAG00005000512
ENSDLAG00005000513		mgmt		mgmt	MGMT	Mgmt
ENSDLAG00005000514	gnb1b	gnb1b	gnb1b	gnb1b	GNB1	Gnb1
ENSDLAG00005000515	st6galnac6	st6galnac6	st6galnac6	st6galnac6	ST6GALNAC6	St6galnac6
ENSDLAG00005000517				prss59.1
ENSDLAG00005000518	nrarpa	nrarpa	nrarpa	nrarpa	NRARP	Nrarp
ENSDLAG00005000520	espl1	espl1	espl1	espl1	ESPL1	Espl1
ENSDLAG00005000521	per2	per2	per2	per2	PER2	Per2
ENSDLAG00005000522	pxk	pxk		pxk	PXK	Pxk
ENSDLAG00005000524		exoc3l2b	exoc3l2b	exoc3l2b	EXOC3L2	Exoc3l2
ENSDLAG00005000527	foxp4	foxp4	foxp4	foxp4	FOXP4	Foxp4
ENSDLAG00005000528	exd3	exd3	exd3	exd3	EXD3
ENSDLAG00005000529					CALML6
ENSDLAG00005000532	zgc:162344			zgc:162344
ENSDLAG00005000534	mrpl17	mrpl17	mrpl17	mrpl17	MRPL17	Mrpl17
ENSDLAG00005000535	spout1		spout1	spout1	SPOUT1	Spout1
ENSDLAG00005000536	cldn15lb		cldn15lb	cldn15lb	CLDN15	Cldn15
ENSDLAG00005000539
ENSDLAG00005000540	cdc37l1	cdc37l1	cdc37l1	cdc37l1	CDC37L1	Cdc37l1
ENSDLAG00005000541	vmn2r1	vmn2r1	vmn2r1	vmn2r1		Vmn2r5
ENSDLAG00005000542
ENSDLAG00005000543		C3orf18		C6H3orf18	C3orf18	6430571L13Rik
ENSDLAG00005000544	cul3a	cul3a	cul3a	cul3a	CUL3	Cul3
ENSDLAG00005000545	stac	stac	stac	stac	STAC	Stac
ENSDLAG00005000547		PARL		PARL	PARL	Parl
ENSDLAG00005000548	rrbp1a	rrbp1a	rrbp1a	rrbp1a	RRBP1	Rrbp1
ENSDLAG00005000550	tmem145	tmem145	tmem145	tmem145	TMEM145	Tmem145
ENSDLAG00005000552					NUP214	Nup214
ENSDLAG00005000553	celf4	celf4		celf4	CELF4	Celf4
ENSDLAG00005000556	CDH20	CDH20			CDH20	Cdh20
ENSDLAG00005000559	RCL1	rcl1	rcl1	rcl1	RCL1	Rcl1
ENSDLAG00005000560		SMARCC2			SMARCC2	Smarcc2
ENSDLAG00005000561	fam131bb	fam131bb	fam131bb	fam131bb	FAM131B	Fam131b
ENSDLAG00005000562
ENSDLAG00005000563	OSTN		ostn	ostn	OSTN	Ostn
ENSDLAG00005000565	syne1a	syne1a	syne1a	syne1a	SYNE1	Syne1
ENSDLAG00005000566		prpf39	prpf39	prpf39	PRPF39	Prpf39
ENSDLAG00005000567	lipeb	lipeb	lipeb	lipeb	LIPE	Lipe
ENSDLAG00005000571			gmnc	gmnc	GMNC	Gmnc
ENSDLAG00005000572		lmcd1		lmcd1	LMCD1	Lmcd1
ENSDLAG00005000573	olig4	olig4	olig4	olig4
ENSDLAG00005000574	srgap2	srgap2	srgap2	srgap2	SRGAP2	Srgap2
ENSDLAG00005000578			c1ql3a	c1ql3a	C1QL3	C1ql3
ENSDLAG00005000579
ENSDLAG00005000581
ENSDLAG00005000582	myorg	myorg	myorg	myorg	MYORG	Myorg
ENSDLAG00005000584
ENSDLAG00005000587	MTPAP	mtpap	mtpap	mtpap	MTPAP	Mtpap
ENSDLAG00005000589	ip6k1	ip6k1	ip6k1	ip6k1	IP6K1	Ip6k1
ENSDLAG00005000590		capn2l		capn2l	CAPN2	Capn2
ENSDLAG00005000592	jcada		jcada	jcada
ENSDLAG00005000593	maco1b	maco1b	maco1b	maco1b	MACO1	Maco1
ENSDLAG00005000594	GRK3		GRK3	grk3	GRK3	Grk3
ENSDLAG00005000595	arrb1	arrb1	arrb1	arrb1	ARRB1	Arrb1
ENSDLAG00005000598	dmgdh	dmgdh	dmgdh	dmgdh	DMGDH	Dmgdh
ENSDLAG00005000599	NACC2	NACC2			NACC2	Nacc2
ENSDLAG00005000601	XKR9	xkr9	xkr9	xkr9	XKR9	Xkr9
ENSDLAG00005000602	TMEM250	TMEM250	TMEM250		TMEM250	Tmem250-ps
ENSDLAG00005000603					CCDC66	Ccdc66
ENSDLAG00005000608	tram1	tram1	tr1l1	tram1	TRAM1	Tram1
ENSDLAG00005000609	LHX3	LHX3	LHX3	LHX3	LHX3	Lhx3
ENSDLAG00005000610		kyat1	surf6	kyat1	KYAT1	Kyat1
ENSDLAG00005000612
ENSDLAG00005000613	zmpste24	zmpste24	zmpste24	zmpste24	ZMPSTE24	Zmpste24
ENSDLAG00005000614		MARK1		mark1	MARK1	Mark1
ENSDLAG00005000616	waca	waca	waca	waca	WAC	Wac
ENSDLAG00005000617	cd79a	cd79a	cd79a	cd79a	CD79A	Cd79a
ENSDLAG00005000618	zgc:109965	zgc:109965		zgc:109965
ENSDLAG00005000619				si:dkey-21h14.12	CD163L1
ENSDLAG00005000624	rpl13a	rpl13a	rpl13a	rpl13a	RPL13A	Rpl13a
ENSDLAG00005000626		katnal1	KATNAL1	katnal1	KATNAL1	Katnal1
ENSDLAG00005000627	arhgef3	arhgef3	ARHGEF3	arhgef3	ARHGEF3	Arhgef3
ENSDLAG00005000629	ikbke	ikbke		ikbke	IKBKE	Ikbke
ENSDLAG00005000630	SNORD33	SNORD33	SNORD33	CR626962.1	SNORD33
ENSDLAG00005000633	SNORD34				SNORD34	Snord34
ENSDLAG00005000638				si:cabz01101003.1
ENSDLAG00005000640	arhgef1b		arhgef1b	arhgef1b	ARHGEF1	Arhgef1
ENSDLAG00005000641		anxa3b	anxa3b	anxa3b	ANXA3	Anxa3
ENSDLAG00005000642	ncoa2	ncoa2	ncoa2	ncoa2	NCOA2	Ncoa2
ENSDLAG00005000644	gpsm1b	gpsm1b	gpsm1b	gpsm1b	GPSM1	Gpsm1
ENSDLAG00005000648	si:ch211-165b10.3	si:ch211-165b10.3	si:ch211-165b10.3	si:ch211-165b10.3
ENSDLAG00005000649		clcn1b	clcn1b	clcn1b	CLCN1	Clcn1
ENSDLAG00005000650	syf2	syf2	syf2	syf2	SYF2	Syf2
ENSDLAG00005000653	TIPARP	TIPARP	tiparp	tiparp	TIPARP	Tiparp
ENSDLAG00005000654	slain1a	slain1a		slain1a	SLAIN1	Slain1
ENSDLAG00005000657	runx3	runx3	runx3	runx3
ENSDLAG00005000658		nlk2	nlk2	nlk2	NLK	Nlk
ENSDLAG00005000659	lims2	lims1	lims2	lims2	LIMS3	Lims1
ENSDLAG00005000661			scel		SCEL	Scel
ENSDLAG00005000662		ccnl1a		ccnl1a	CCNL1	Ccnl1
ENSDLAG00005000663	PTPRE	ptpreb	PTPRE	ptpreb	PTPRE	Ptpre
ENSDLAG00005000664	faua	faua	faua	faua	FAU	Fau
ENSDLAG00005000666		ptbp2b	ptbp2b	ptbp2b	PTBP2	Ptbp2
ENSDLAG00005000671
ENSDLAG00005000672
ENSDLAG00005000674	dyrk3	dyrk3	dyrk3	dyrk3	DYRK3	Dyrk3
ENSDLAG00005000676	IL17RD	il17rd	il17rd	il17rd	IL17RD	Il17rd
ENSDLAG00005000678	pfkmb	pfkmb	pfkmb	pfkmb	PFKM	Pfkm
ENSDLAG00005000680
ENSDLAG00005000681	adss1	adss1	adss1	adss1	ADSS1	Adssl1
ENSDLAG00005000682	mpp7a	mpp7a	mpp7a	mpp7a	MPP7	Mpp7
ENSDLAG00005000683		RPL7A	RL7A		RPL7A	Rpl7a
ENSDLAG00005000684		si:ch1073-475a24.1		FP102192.1	FAM111A	Fam111a
ENSDLAG00005000685	nop10	nop10	nop10	nop10	NOP10	Nop10
ENSDLAG00005000686	VEPH1	veph1		veph1	VEPH1	Veph1
ENSDLAG00005000688	MAPKAPK2	MAPKAPK2			MAPKAPK2	Mapkapk2
ENSDLAG00005000689	fkrp	fkrp	fkrp	fkrp	FKRP	Fkrp
ENSDLAG00005000690	tpst1l	tpst1l	tpst1	tpst1l
ENSDLAG00005000691	SNORD36	SNORD36	SNORD36
ENSDLAG00005000693	SNORD36	SNORD36	SNORD36	SNORD36A	SNORD36A	Gm24134
ENSDLAG00005000694		nf1a	nf1a	nf1a	NF1	Nf1
ENSDLAG00005000695	SNORD24	SNORD24	SNORD24	CU019641.3
ENSDLAG00005000696	SNORD24	SNORD24	SNORD24	SNORD24	SNORD24	Gm23969
ENSDLAG00005000697	clic4	clic4	CLIC4	clic4	CLIC4	Clic4
ENSDLAG00005000698		egln2	egln2	egln2	EGLN2	Egln2
ENSDLAG00005000699		tmtops3b	tmtops3b	tmtops3b
ENSDLAG00005000700		psmd5	psmd5	psmd5	PSMD5	Psmd5
ENSDLAG00005000704	prdm14	prdm14	prdm14	prdm14	PRDM14	Prdm14
ENSDLAG00005000705	srrm1	srrm1	srrm1	srrm1
ENSDLAG00005000707	arhgap35a		arhgap35a	arhgap35a	ARHGAP35	Arhgap35
ENSDLAG00005000708	SLCO5A1	slco5a1a		slco5a1a	SLCO5A1	Slco5a1
ENSDLAG00005000713				golim4a
ENSDLAG00005000714	rab4b	rab4b	rab4b	rab4b	RAB4B	Rab4b
ENSDLAG00005000715
ENSDLAG00005000716
ENSDLAG00005000717		clint1b	CLINT1	clint1b	CLINT1	Clint1
ENSDLAG00005000718	rhoub	rhoub	rhoub	rhoub
ENSDLAG00005000719				CABZ01080599.1		Gm29133
ENSDLAG00005000720	serpini1	serpini1	neus	serpini1	SERPINI1	Serpini1
ENSDLAG00005000721	rtn2a	rtn2a	rtn2a	rtn2a
ENSDLAG00005000722	KBTBD2	kbtbd2		kbtbd2	KBTBD2	Kbtbd2
ENSDLAG00005000723					SOX30	Sox30
ENSDLAG00005000724	pabpc4	pabpc4		pabpc4	PABPC4	Pabpc4
ENSDLAG00005000725	pdcd10a	pdcd10a	pdcd10a	pdcd10a	PDCD10	Pdcd10
ENSDLAG00005000727				si:dkey-202g17.3
ENSDLAG00005000729		ptgir	ptgir	ptgir	PTGIR	Ptgir
ENSDLAG00005000731		MDGA2		CABZ01072406.1	MDGA2	Mdga2
ENSDLAG00005000732		avl9		avl9	AVL9	Avl9
ENSDLAG00005000733	WDR49		WDR49		WDR49	Wdr49
ENSDLAG00005000734	acsl3b	acsl3b	acsl3b	acsl3b	ACSL3	Acsl3
ENSDLAG00005000735			calm2a	calm3b
ENSDLAG00005000736
ENSDLAG00005000737		SIPA1		SIPA1	SIPA1	Sipa1
ENSDLAG00005000738	DNAI1	dnai1.2		dnai1.2	DNAI1	Dnai1
ENSDLAG00005000740				FQ377903.3	GCC2	Gcc2
ENSDLAG00005000742				LO018380.1
ENSDLAG00005000743	sulf1	sulf1	SULF1	sulf1	SULF1	Sulf1
ENSDLAG00005000744	erfl1		erfl1	erfl1
ENSDLAG00005000745	il19l	il19l	il19l	il19l	IL24	Il20
ENSDLAG00005000746		kcnt1		kcnt1	KCNT1	Kcnt1
ENSDLAG00005000747				si:ch211-261a10.5	KCNK7	Kcnk7
ENSDLAG00005000749	zgc:113307		zgc:113307	zgc:113307
ENSDLAG00005000751				CABZ01088484.1	MGAM2	Mgam2-ps
ENSDLAG00005000752		TCERG1			TCERG1	Tcerg1
ENSDLAG00005000753	gemin7	gemin7	gemin7	gemin7	GEMIN7	Gemin7
ENSDLAG00005000754	fmoda	fmoda	fmoda	fmoda	FMOD	Fmod
ENSDLAG00005000755	bmp16	bmp16	bmp16	bmp16
ENSDLAG00005000756	megf8	megf8		megf8	MEGF8	Megf8
ENSDLAG00005000758				h2af1al	H2AC21	H2aj
ENSDLAG00005000759
ENSDLAG00005000760	SNORA81		SNORA81	SNORA81		Gm22519
ENSDLAG00005000761	ak1	ak1	KAD	ak1	AK1	Ak1
ENSDLAG00005000762				CT027646.2
ENSDLAG00005000764	SNORD2	SNORD2				Snord2
ENSDLAG00005000765		setd9		setd9	SETD9
ENSDLAG00005000766	dpf2	dpf2		dpf2
ENSDLAG00005000767		SLC5A7		SLC5A7	SLC5A7	Slc5a7
ENSDLAG00005000768				CU927890.1	ENG	Eng
ENSDLAG00005000770		CLDN14	cld14		CLDN14	Cldn14
ENSDLAG00005000772	ppp1r37	ppp1r37	ppp1r37	ppp1r37	PPP1R37	Ppp1r37
ENSDLAG00005000773
ENSDLAG00005000776	armc4	armc4	armc4	armc4	ODAD2	Odad2
ENSDLAG00005000777	abhd14b	abhd14b	abhd14b	abhd14b	ABHD14B	Abhd14b
ENSDLAG00005000778		arl6		arl6	ARL6	Arl6
ENSDLAG00005000779	slc6a14	slc6a14	slc6a14	slc6a14		Slc6a14
ENSDLAG00005000781	dtnba	dtnba		dtnba
ENSDLAG00005000783	rnf183	rnf183	rnf183	rnf183
ENSDLAG00005000784	SLC12A6	SLC12A6	SLC12A6	si:cabz01090193.1	SLC12A6	Slc12a6
ENSDLAG00005000786		sptb		sptb	SPTB	Sptb
ENSDLAG00005000787			ccdc39	CCDC39	CCDC39	Ccdc39
ENSDLAG00005000789					RNF31	Rnf31
ENSDLAG00005000790				CABZ01075572.1
ENSDLAG00005000791	tdh2	tdh2	tdh2	tdh2	HSD3B2
ENSDLAG00005000792	si:ch211-282j22.3	si:ch211-282j22.3	si:ch211-282j22.3	si:ch211-282j22.3
ENSDLAG00005000793	mkxa	mkxa	mkxa	mkxa	MKX	Mkx
ENSDLAG00005000794
ENSDLAG00005000795	itm2cb	itm2cb		itm2cb	ITM2C	Itm2c
ENSDLAG00005000797	zgc:154055	zgc:154055	zgc:154055	zgc:154055
ENSDLAG00005000798		irf9		irf9	IRF9	Irf9
ENSDLAG00005000799		GPR55			GPR55	Gpr55
ENSDLAG00005000804
ENSDLAG00005000806		EPHA6			EPHA6	Epha6
ENSDLAG00005000807
ENSDLAG00005000811		NCEH1	nceh1	nceh1b.1	NCEH1	Nceh1
ENSDLAG00005000813	DLK1		DLK1		DLK1	Dlk1
ENSDLAG00005000817	dhx16	dhx16	dhx16	dhx16	DHX16	Dhx16
ENSDLAG00005000818				FO681288.1
ENSDLAG00005000820	tlr21	tlr21		tlr21
ENSDLAG00005000824	pafah1b3	pafah1b3		pafah1b3	PAFAH1B3	Pafah1b3
ENSDLAG00005000825	mrpl28	mrpl28	RM28	mrpl28	MRPL28	Mrpl28
ENSDLAG00005000827	dcaf5	dcaf5	dcaf5	dcaf5	DCAF5	Dcaf5
ENSDLAG00005000828
ENSDLAG00005000829	npdc1a	npdc1a	npdc1	npdc1a	NPDC1	Npdc1
ENSDLAG00005000830	relb	relb	relb	relb	RELB	Relb
ENSDLAG00005000831
ENSDLAG00005000832	sptbn2	sptbn2	sptbn2	sptbn2	SPTBN2	Sptbn2
ENSDLAG00005000833	ap3m1	ap3m1		ap3m1	AP3M1	Ap3m1
ENSDLAG00005000835
ENSDLAG00005000837	fut7	fut7	fut7	fut7	FUT5
ENSDLAG00005000840	clic3		clic3	clic3	CLIC3	Clic3
ENSDLAG00005000841	WARS1	WARS1	wars	WARS1	WARS1	Wars1
ENSDLAG00005000842	clptm1	clptm1	clptm1	clptm1	CLPTM1	Clptm1
ENSDLAG00005000844
ENSDLAG00005000845	itgb1a	itgb1a	itgb1a	itgb1a	ITGB1	Itgb1
ENSDLAG00005000846	lck	lck	lck	lck	BLK	Blk
ENSDLAG00005000847		vipr2		vipr2	VIPR2	Vipr2
ENSDLAG00005000848				vcam1b	VCAM1	Vcam1
ENSDLAG00005000851		vezf1b	vezf1b	vezf1b	VEZF1	Vezf1
ENSDLAG00005000852		gigyf2		gigyf2	GIGYF2	Gigyf2
ENSDLAG00005000856		KLHL10	KLHL10	klhl10a	KLHL10	Klhl10
ENSDLAG00005000858		gorasp2	gorasp2	gorasp2	GORASP2	Gorasp2
ENSDLAG00005000860	vcla	vcla		vcla	VCL	Vcl
ENSDLAG00005000861		mrps23	mrps23	mrps23	MRPS23	Mrps23
ENSDLAG00005000865					SNX16	Snx16
ENSDLAG00005000868	six9	six9	six9	six9
ENSDLAG00005000869	asip2b		asip2b	asip2b
ENSDLAG00005000871	si:ch211-63o20.7	si:ch211-63o20.7	si:ch211-63o20.7	si:ch211-63o20.7
ENSDLAG00005000873				dcdc2b
ENSDLAG00005000874		ngef	ngef	ngef	NGEF	Ngef
ENSDLAG00005000876			un119		UNC119B	Unc119b
ENSDLAG00005000877		rrm1		rrm1	RRM1	Rrm1
ENSDLAG00005000878	mycbp2	mycbp2	mycbp2	mycbp2	MYCBP2	Mycbp2
ENSDLAG00005000879				tnks1bp1	KIAA1671	2900026A02Rik
ENSDLAG00005000880	bhmt	bhmt	bhmt	bhmt	BHMT	Bhmt
ENSDLAG00005000883		crybb3		crybb3	CRYBB3	Crybb3
ENSDLAG00005000884
ENSDLAG00005000885					MYO18B	Myo18b
ENSDLAG00005000886	rcan3	rcan3	rcan3	rcan3	RCAN3	Rcan3
ENSDLAG00005000888	ncam3	ncam3	ncam3	ncam3
ENSDLAG00005000889	nipal3	nipal3	nipal3	nipal3	NIPAL3	Nipal3
ENSDLAG00005000890					ATP6V0D2	Atp6v0d2
ENSDLAG00005000891
ENSDLAG00005000892	sult2st3	sult2st3	sult2st3	sult2st3	SULT1B1	Sult1b1
ENSDLAG00005000893	znf395b	znf395b	znf395b	znf395b	ZNF395	Zfp395
ENSDLAG00005000894
ENSDLAG00005000896				si:dkeyp-101e12.1
ENSDLAG00005000897				zgc:194252
ENSDLAG00005000898		scn2b	scn2b	scn2b	SCN2B	Scn2b
ENSDLAG00005000899	grhl3	grhl3	grhl3	grhl3	GRHL3	Grhl3
ENSDLAG00005000900	sipa1l3	sipa1l3	sipa1l3	sipa1l3	SIPA1L3	Sipa1l3
ENSDLAG00005000901		SCN4B			SCN4B	Scn4b
ENSDLAG00005000902	grik5	grik5	grik5	grik5	GRIK5	Grik5
ENSDLAG00005000903	mcm3	mcm3	mcm3	mcm3	MCM3	Mcm3
ENSDLAG00005000905	plaua	plaua		plaua		Prss45
ENSDLAG00005000906		CHIA			CHIA	Chil5
ENSDLAG00005000907	cnksr1	cnksr1	cnksr1	cnksr1	CNKSR1	Cnksr1
ENSDLAG00005000908	tlk1b	tlk1b	tlk1b	tlk1b	TLK1	Tlk1
ENSDLAG00005000909		hesx1	hesx1	hesx1	APPL1	Appl1
ENSDLAG00005000910	mecom	mecom	mecom	mecom	MECOM	Mecom
ENSDLAG00005000911	JMY	JMY	JMY	JMY	JMY	Jmy
ENSDLAG00005000912	gapdhs	gapdhs	gapdhs	gapdhs	GAPDHS	Gapdhs
ENSDLAG00005000913				pnpla7a	PNPLA7	Pnpla7
ENSDLAG00005000914
ENSDLAG00005000915	chuk	chuk		chuk	CHUK	Chuk
ENSDLAG00005000916	STX19	STX19			STX19	Stx19
ENSDLAG00005000917	fmnl2a	fmnl2a	fmnl2a	fmnl2a
ENSDLAG00005000918				dip2cb	DIP2C	Dip2c
ENSDLAG00005000919		cita		cita	CIT	Cit
ENSDLAG00005000922		INF2		CABZ01060373.1	INF2	Inf2
ENSDLAG00005000923	pappaa	pappaa	pappaa	pappaa	PAPPA	Pappa
ENSDLAG00005000924	EPHA3	epha3	EPHA3	epha3	EPHA3	Epha3
ENSDLAG00005000925
ENSDLAG00005000926	dnajc17	dnajc17	dnajc17	dnajc17	DNAJC17	Dnajc17
ENSDLAG00005000927	rps6ka1	rps6ka1	rps6ka1	rps6ka1	RPS6KA1	Rps6ka1
ENSDLAG00005000928	stmn4	stmn4	stmn4	stmn4	STMN4	Stmn4
ENSDLAG00005000930		lgi1a		lgi1a	LGI1	Lgi1
ENSDLAG00005000931		FBXO40			FBXO40	Fbxo40
ENSDLAG00005000932	emilin1a	emilin1a	emilin1a	emilin1a	EMILIN1	Emilin1
ENSDLAG00005000933	ttc36	ttc36	ttc36	ttc36	TTC36	Ttc36
ENSDLAG00005000935		LRRN2			LRRN2	Lrrn2
ENSDLAG00005000937	ankef1a	ankef1a	ankef1a	ankef1a	ANKEF1	Ankef1
ENSDLAG00005000940		tia1		tia1	TIA1	Tia1
ENSDLAG00005000941	cyp1c2	cyp1c2		cyp1c2
ENSDLAG00005000942				CABZ01047286.1
ENSDLAG00005000945		akap1b	akap1b	akap1b	AKAP1	Akap1
ENSDLAG00005000946	snap25a	snap25a	sn25a	snap25a	SNAP25	Snap25
ENSDLAG00005000948	znf618	znf618	znf618	znf618	ZNF618	Zfp618
ENSDLAG00005000949
ENSDLAG00005000950	ddx6	ddx6	ddx6	ddx6	DDX6	Ddx6
ENSDLAG00005000951	map3k10	map3k10	map3k10	map3k10	MAP3K10	Map3k10
ENSDLAG00005000952	si:ch211-13f8.2		si:ch211-13f8.2	si:ch211-13f8.2	COLGALT2	Colgalt2
ENSDLAG00005000954		C19orf47		C18H19orf47	C19orf47	2310022A10Rik
ENSDLAG00005000956	casp2	casp2	casp2	casp2	CASP2	Casp2
ENSDLAG00005000957	fosb	fosb	fosb	fosb	FOSB	Fosb
ENSDLAG00005000958
ENSDLAG00005000959	rgs3a	si:ch211-154e10.1		rgs3a	RGS3	Rgs3
ENSDLAG00005000961	capn12	capn12	capn12	capn12	CAPNS2	Capns2
ENSDLAG00005000962			si:ch1073-90m23.1	si:ch1073-90m23.1	RAP1GAP2	Rap1gap2
ENSDLAG00005000963		clasp1a	clasp1a	clasp1a	CLASP1	Clasp1
ENSDLAG00005000965		gstk4		gstk2	GSTK1	Gstk1
ENSDLAG00005000966	sccpdhb		sccpdhb	sccpdhb	SCCPDH	Sccpdh
ENSDLAG00005000968		scxb		scxb	SCX	Scx
ENSDLAG00005000969	znf296		znf296	znf296	ZNF296	Zfp296
ENSDLAG00005000970	cuedc1b	cuedc1b	cuedc1b	cuedc1b	CUEDC1	Cuedc1
ENSDLAG00005000972		elmo2		elmo2	ELMO2	Elmo2
ENSDLAG00005000973				si:dkey-33i11.1
ENSDLAG00005000974			gramd3		GRAMD2B	Gramd2b
ENSDLAG00005000975		styk1b		styk1b	STYK1	Styk1
ENSDLAG00005000978
ENSDLAG00005000980				cd22
ENSDLAG00005000981		rabepk		rabepk	RABEPK	Rabepk
ENSDLAG00005000982	znf574	znf574	znf574	znf574	ZNF662	Zfp667
ENSDLAG00005000983		hdac1		hdac1	HDAC1	Hdac1
ENSDLAG00005000984		htatsf1	htatsf1	htatsf1	HTATSF1	Htatsf1
ENSDLAG00005000985					PHC1	Phc1
ENSDLAG00005000986		hpn		hpn	HPN	Hpn
ENSDLAG00005000987		zgc:158328	zgc:158328	zgc:158328
ENSDLAG00005000988	actn1	actn1	actn1	actn1	ACTN1	Actn1
ENSDLAG00005000989		unm_sa808		unm_sa808	TRAF2	Traf2
ENSDLAG00005000990				ehd2a	EHD2	Ehd2
ENSDLAG00005000992
ENSDLAG00005000993	gsk3ab	gsk3ab	gsk3ab	gsk3ab	GSK3A	Gsk3a
ENSDLAG00005000994	wsb1	wsb1	wsb1	wsb1	WSB1	Wsb1
ENSDLAG00005000995
ENSDLAG00005000996
ENSDLAG00005000997	rps29	rps29		rps29	RPS29	Rps29
ENSDLAG00005000998	clasrp	clasrp	clasrp	clasrp	CLASRP	Clasrp
ENSDLAG00005001000	ppie	ppie		ppie	PPIE	Ppie
ENSDLAG00005001001	mrpl44	mrpl44	mrpl44	mrpl44	MRPL44	Mrpl44
ENSDLAG00005001002		m6pr	mprd	m6pr	M6PR	M6pr
ENSDLAG00005001004	wdr20b	wdr20b	wdr20b	wdr20b	WDR20	Wdr20rt
ENSDLAG00005001005		hspa5		hspa5	HSPA5	Hspa5
ENSDLAG00005001006	EBF1	EBF1		ebf1b	EBF1	Ebf1
ENSDLAG00005001009	cxcr5	cxcr5	cxcr5	cxcr5	CXCR5	Cxcr5
ENSDLAG00005001010	zgc:66024		zgc:66024	zgc:55413	PPT2	Ppt2
ENSDLAG00005001011				cd22
ENSDLAG00005001012	bcl9l	bcl9l		bcl9l	BCL9L	Bcl9l
ENSDLAG00005001014	agfg1a	agfg1a	agfg1a	agfg1a	AGFG1	Agfg1
ENSDLAG00005001016
ENSDLAG00005001017	znf526	znf526	znf526	znf526	ZNF526	Zfp526
ENSDLAG00005001018	cxcr5	cxcr5	cxcr5	cxcr5	CXCR5	Cxcr5
ENSDLAG00005001022
ENSDLAG00005001023	C8orf34	C8orf34		C24H8orf34	C8orf34	A830018L16Rik
ENSDLAG00005001025
ENSDLAG00005001026		hmgcl	hmgcl	hmgcl	HMGCL	Hmgcl
ENSDLAG00005001027		zgc:152951		zgc:152951
ENSDLAG00005001029					PDE6C	Pde6c
ENSDLAG00005001030	ccdc105			ccdc105
ENSDLAG00005001031					KIF26B	Kif26b
ENSDLAG00005001032				lypc
ENSDLAG00005001034	ZNF654				ZNF654	Zfp654
ENSDLAG00005001036	zp3d.2			zp3d.2
ENSDLAG00005001037
ENSDLAG00005001039			TLR5		TLR5	Tlr5
ENSDLAG00005001040	erlin1	erlin1	erlin1	erlin1	ERLIN1	Erlin1
ENSDLAG00005001041	kif3ca	kif3ca	KIF3C	kif3ca	KIF3C	Kif3c
ENSDLAG00005001042	fli1b	fli1b	fli1b	fli1b
ENSDLAG00005001043	hnrnpub	hnrnpub	hnrnpub	hnrnpub	HNRNPU	Hnrnpu
ENSDLAG00005001044	zbtb8a	zbtb8a	zbtb8a	zbtb8a	ZBTB8A	Zbtb8a
ENSDLAG00005001045
ENSDLAG00005001047
ENSDLAG00005001050					ARHGEF5	Arhgef5
ENSDLAG00005001051		LTBP3		FP102018.1	LTBP3	Ltbp3
ENSDLAG00005001052	etv2	etv2	etv2	etv2
ENSDLAG00005001053	VGLL3			vgll3	VGLL3	Vgll3
ENSDLAG00005001055	LATS1	lats1	LATS1	lats1	LATS1	Lats1
ENSDLAG00005001056	cdon	cdon	cdon	cdon	CDON	Cdon
ENSDLAG00005001057	zgc:92606	zgc:92606		zgc:92606
ENSDLAG00005001058
ENSDLAG00005001059
ENSDLAG00005001061	lft1	lft1	lft1	lft1	LEFTY2	Lefty1
ENSDLAG00005001062	esr1	esr1		esr1	ESR1	Esr1
ENSDLAG00005001063	si:dkey-26c10.5	si:dkey-26c10.5	si:dkey-26c10.5	si:dkey-26c10.5	CD69	Cd69
ENSDLAG00005001065	nup43	nup43	nup43	nup43	NUP43	Nup43
ENSDLAG00005001066
ENSDLAG00005001067	slc19a3a	slc19a3a	slc19a3a	slc19a3a
ENSDLAG00005001068					KCNE1	Kcne1
ENSDLAG00005001069	si:ch211-225p5.8		si:ch211-225p5.8	si:ch211-225p5.8	SCN1B	Scn1b
ENSDLAG00005001070	edar	edar		edar	EDAR	Edar
ENSDLAG00005001071	kcnq3	kcnq3	kcnq3	kcnq3	KCNQ3	Kcnq3
ENSDLAG00005001072	nrp1a	nrp1a	nrp1a	nrp1a	NRP1	Nrp1
ENSDLAG00005001073
ENSDLAG00005001074	hsp90aa1.2	hsp90aa1.2	hsp90aa1.2	hsp90aa1.2	HSP90AA1	Hsp90aa1
ENSDLAG00005001076	ksr1b	ksr1b	ksr1b	ksr1b	KSR1	Ksr1
ENSDLAG00005001077	PCMT1	pcmt	PCMT1	pcmt	PCMT1	Pcmt1
ENSDLAG00005001079	SEZ6L	sez6l	SEZ6L	sez6l	SEZ6L	Sez6l
ENSDLAG00005001080		sdha	sdha	sdha	SDHA	Sdha
ENSDLAG00005001082	trpv6	trpv6	trpv6	trpv6	TRPV6	Trpv6
ENSDLAG00005001083	SH3RF3			SH3RF3	SH3RF3	Sh3rf3
ENSDLAG00005001084	RNF145	rnf145a	RNF145	rnf145a	RNF145	Rnf145
ENSDLAG00005001085		bbx		bbx	BBX	Bbx
ENSDLAG00005001086	psmc4	psmc4	psmc4	psmc4	PSMC4	Psmc4
ENSDLAG00005001087	erfl3	erfl3	erfl3	erfl3	ERF	Erf
ENSDLAG00005001088	ralgapa2	ralgapa2	ralgapa2	ralgapa2	RALGAPA2	Ralgapa2
ENSDLAG00005001090	prex2	prex2	prex2	prex2	PREX2	Prex2
ENSDLAG00005001092			THADA	thada	THADA	Thada
ENSDLAG00005001093				lrp11	EPPIN	Eppin
ENSDLAG00005001094	pou2f2a	pou2f2a	pou2f2a	pou2f2a	POU2F2	Pou2f2
ENSDLAG00005001095	ublcp1	ublcp1	UBLCP1	UBLCP1	UBLCP1	Ublcp1
ENSDLAG00005001096		lrp11		lrp11	EPPIN	Eppin
ENSDLAG00005001097		vps11	vps11	vps11	VPS11	Vps11
ENSDLAG00005001098	chd7	chd7	chd7	chd7	CHD7	Chd7
ENSDLAG00005001099	IL12B		IL12p40b2	CABZ01013771.1	IL12B	Il12b
ENSDLAG00005001100	si:ch1073-224n8.1		si:ch1073-224n8.1	si:ch1073-224n8.1
ENSDLAG00005001102				CU984579.1	LRRN4CL	Lrrn4cl
ENSDLAG00005001107
ENSDLAG00005001109	snrpa	snrpa	snrpa	snrpa	SNRPA	Snrpa
ENSDLAG00005001110		haao		haao	HAAO	Haao
ENSDLAG00005001111
ENSDLAG00005001112		adrb2b	adrb2b	adrb2b	ADRB2	Adrb2
ENSDLAG00005001115	klhl13	klhl13		klhl13	KLHL9	Klhl13
ENSDLAG00005001116	itpkcb	itpkcb	itpkc	itpkcb	ITPKC	Itpkc
ENSDLAG00005001117	ephb6	ephb6	ephb6	ephb6
ENSDLAG00005001118		ablim3		ablim3	ABLIM3	Ablim3
ENSDLAG00005001119	zgc:66426	zgc:66426	spef1	zgc:66426	SPEF1	Spef1l
ENSDLAG00005001120		lsr	lsr	lsr	LSR	Lsr
ENSDLAG00005001122		ACTA1		actc1a	ACTA1	Acta1
ENSDLAG00005001123		map3k5		map3k5	MAP3K5	Map3k5
ENSDLAG00005001124		camsap1a		camsap1a	CAMSAP1	Camsap1
ENSDLAG00005001125	adam8a	adam8a		adam8a	ADAM8	Adam8
ENSDLAG00005001128		glula		glula	GLUL	Glul
ENSDLAG00005001129	znf511		znf511	znf511	ZNF511	Zfp511
ENSDLAG00005001130	etv5a	etv5a	etv5a	etv5a
ENSDLAG00005001131		afap1l1b	afap1l1b	afap1l1b	AFAP1L1	Afap1l1
ENSDLAG00005001133	kiz		kiz	kiz	KIZ	Kiz
ENSDLAG00005001135	golga2	golga2	golga2	golga2	GOLGA6C	Golga2
ENSDLAG00005001138	lgals9l5	lgals9l5		lgals9l6	LGALS16	Lgals9
ENSDLAG00005001141	dedd1	dedd1	dedd1	dedd1	DEDD2	Dedd2
ENSDLAG00005001143	nkx2.2a	nkx2.2a	nkx2-2	nkx2.2a	NKX2-2	Nkx2-2
ENSDLAG00005001145
ENSDLAG00005001146	pbx1a	pbx1a	pbx1a	pbx1a
ENSDLAG00005001147				si:dkey-24p1.7
ENSDLAG00005001148	pax1a	pax1a	pax1a	pax1a	PAX1	Pax1
ENSDLAG00005001149	echs1	echs1	echs1	echs1	ECHS1	Echs1
ENSDLAG00005001150	rabac1	rabac1		rabac1	RABAC1	Rabac1
ENSDLAG00005001151	40422	40422		40422	SEPTIN10	Septin10
ENSDLAG00005001152		TNC		TNC	TNC	Tnc
ENSDLAG00005001153
ENSDLAG00005001154	FGF13	FGF13	fgf13		FGF13	Fgf13
ENSDLAG00005001155	foxa2	foxa2	foxa2	foxa2	FOXA2	Foxa2
ENSDLAG00005001156				si:dkey-24p1.7
ENSDLAG00005001158		mtg1		mtg1	MTG1	Mtg1
ENSDLAG00005001159		gfm1		gfm1	GFM1	Gfm1
ENSDLAG00005001160
ENSDLAG00005001161		PAOX	paox	PAOX	PAOX	Paox
ENSDLAG00005001162	tsen15		tsen15	tsen15	TSEN15	Tsen15
ENSDLAG00005001163	asap3		asap3	asap3
ENSDLAG00005001164	prkd3	prkd3	prkd3	prkd3	PRKD3	Prkd3
ENSDLAG00005001165
ENSDLAG00005001166		KATNIP		si:dkey-161j23.6	KATNIP	Katnip
ENSDLAG00005001167				si:dkey-24p1.1
ENSDLAG00005001170	imp3	imp3	imp3	imp3	IMP3	Imp3
ENSDLAG00005001171			paox	PAOX	PAOX	Paox
ENSDLAG00005001172
ENSDLAG00005001173	slc35a3b	slc35a3b	slc35a3b	slc35a3b	SLC35A3	Slc35a3
ENSDLAG00005001174	rassf4a	rassf4a	rassf4a	RASSF4	RASSF4	Rassf4
ENSDLAG00005001175		sik3		sik3	SIK3	Sik3
ENSDLAG00005001178	atp1a3b	atp1a3b		atp1a3b	ATP2C2	Atp2c2
ENSDLAG00005001179
ENSDLAG00005001180	mcf2b	mcf2b	mcf2b	mcf2b	MCF2	Mcf2
ENSDLAG00005001181	rasip1	rasip1	rasip1	rasip1	RASIP1	Rasip1
ENSDLAG00005001183	PAPOLG	papolg		papolg	PAPOLG	Papolg
ENSDLAG00005001184	nhlrc2	nhlrc2		nhlrc2	NHLRC2	Nhlrc2
ENSDLAG00005001188	wdr44	wdr44	wdr44	wdr44	WDR44	Wdr44
ENSDLAG00005001189
ENSDLAG00005001190	akap12b			akap12b	AKAP12	Akap12
ENSDLAG00005001192
ENSDLAG00005001194					PHLDB1	Phldb1
ENSDLAG00005001200
ENSDLAG00005001201		HES1			HES1	Hes1
ENSDLAG00005001202	dnm1a	dnm1a	dnm1a	dnm1a	DNM1	Dnm1
ENSDLAG00005001203	daw1		daw1	daw1	DAW1	Daw1
ENSDLAG00005001206				arhgap11a	ARHGAP11A	Arhgap11a
ENSDLAG00005001209	ercc6	ercc6	ercc6	ercc6	ERCC6	Ercc6
ENSDLAG00005001210	dennd6aa	dennd6aa	DENND6A	dennd6aa	DENND6A	Dennd6a
ENSDLAG00005001212	luc7l	luc7l	luc7l	luc7l	LUC7L	Luc7l
ENSDLAG00005001213			si:ch211-215k15.4	si:ch211-215k15.4
ENSDLAG00005001214		drd2l	drd2l	drd2l
ENSDLAG00005001216		eps8l1b		eps8l1b	EPS8L1	Eps8l1
ENSDLAG00005001217	itgb5	itgb5	itgb5	itgb5	ITGB5	Itgb5
ENSDLAG00005001219	sphkap	sphkap	sphkap	sphkap	SPHKAP	Sphkap
ENSDLAG00005001221	FMN1	FMN1	FMN1		FMN1	Fmn1
ENSDLAG00005001224				trafd1	TRAFD1	Trafd1
ENSDLAG00005001225	nudcd2	nudcd2	NUDC2	nudcd2	NUDCD2	Nudcd2
ENSDLAG00005001227	setd7	setd7	setd7	setd7	SETD7	Setd7
ENSDLAG00005001228	msx2a	msx2a		msx2a		Msx3
ENSDLAG00005001229	kctd10	kctd10		kctd10	KCTD10	Kctd10
ENSDLAG00005001233	tekt3	tekt3		tekt3	TEKT3	Tekt3
ENSDLAG00005001234	klhl3	klhl3	klhl3	klhl3	KLHL3	Klhl3
ENSDLAG00005001239	lim2.2	lim2.2	lim2.2	lim2.2
ENSDLAG00005001240		ndel1a		ndel1a	NDEL1	Ndel1
ENSDLAG00005001242			STYXL2	dusp27	STYXL2	Styxl2
ENSDLAG00005001244	nckap5l	nckap5l		nckap5l	NCKAP5L	Nckap5l
ENSDLAG00005001246
ENSDLAG00005001247	xrcc1	xrcc1	XRCC1	xrcc1	XRCC1	Xrcc1
ENSDLAG00005001248	cx44.2	cx44.2		cx44.2
ENSDLAG00005001251		slc6a16b		slc6a16b		Slc6a21
ENSDLAG00005001253		scarb2a		scarb2a
ENSDLAG00005001254					TGM6	Epb42
ENSDLAG00005001255	mob1bb	mob1bb	mol1a	mob1bb	MOB1B	Mob1b
ENSDLAG00005001256	pid1	pid1	pid1	pid1	PID1	Pid1
ENSDLAG00005001257
ENSDLAG00005001258	PRPF40A	prpf40a	prpf40a	prpf40a	PRPF40A	Prpf40a
ENSDLAG00005001260	iqsec2b	iqsec2b		iqsec2b	IQSEC2	Iqsec2
ENSDLAG00005001261					TCFL5	Tcfl5
ENSDLAG00005001263	c1ql4b	c1ql4b	c1ql4b	c1ql4b	C1QL4	C1ql4
ENSDLAG00005001265	inha	inha	inha	inha	INHA	Inha
ENSDLAG00005001266				ccdc157	CCDC157	Ccdc157
ENSDLAG00005001268	kansl2	kansl2	kansl2	kansl2	KANSL2	Kansl2
ENSDLAG00005001269	hs3st3b1b	hs3st3b1b	hs3st3b1b	hs3st3b1b
ENSDLAG00005001271	hs2st1b	hs2st1b	hs2st1b	hs2st1b	HS2ST1	Hs2st1
ENSDLAG00005001272		PIP5KL1			PIP5KL1	Pip5kl1
ENSDLAG00005001274				CABZ01059120.1
ENSDLAG00005001277		col9a3		col9a3		Col9a3
ENSDLAG00005001279				BX957326.1	SNORA2A	Snora34
ENSDLAG00005001282		arfgap1		arfgap1	ARFGAP1	Arfgap1
ENSDLAG00005001283					CCDC158	Ccdc158
ENSDLAG00005001284				zgc:154054
ENSDLAG00005001285			bscl2	bscl2	BSCL2	Bscl2
ENSDLAG00005001287			paxx
ENSDLAG00005001288	armc7	armc7	armc7	armc7
ENSDLAG00005001289	lmo4b	lmo4b	lmo4b	lmo4b	LMO4	Lmo4
ENSDLAG00005001290		METTL21C		METTL21C	METTL21C	Mettl21c
ENSDLAG00005001291		ccnt1		ccnt1	CCNT1	Ccnt1
ENSDLAG00005001292		mmachc	mmachc	mmachc	MMACHC	Mmachc
ENSDLAG00005001293	cpeb4a	cpeb4a	cpeb4a	cpeb4a	CPEB4	Cpeb4
ENSDLAG00005001295		WDR47		wdr47b	WDR47	Wdr47
ENSDLAG00005001296
ENSDLAG00005001297					HNRNPA0	Hnrnpa0
ENSDLAG00005001299			si:dkey-52j6.3	si:dkey-52j6.3	LRRC52	Lrrc52
ENSDLAG00005001300				mmp17b	MMP25	Mmp25
ENSDLAG00005001301	mthfd2	mthfd2		mthfd2
ENSDLAG00005001302
ENSDLAG00005001304		sept8b		sept8b	SEPTIN8	Septin8
ENSDLAG00005001305	fnbp4	fnbp4		fnbp4	FNBP4	Fnbp4
ENSDLAG00005001307	cybb	cybb		cybb	CYBB	Cybb
ENSDLAG00005001308
ENSDLAG00005001309	spega	spega	spega	spega
ENSDLAG00005001310	OGFR	ogfr		ogfr	OGFR	Ogfr
ENSDLAG00005001311	sf3a1	sf3a1	sf3a1	sf3a1	SF3A1	Sf3a1
ENSDLAG00005001312	dner	dner	dner	dner	DNER	Dner
ENSDLAG00005001313					HNRNPA0	Hnrnpa0
ENSDLAG00005001316				muc2.2
ENSDLAG00005001319	TPM4	tpm4a	tpm4	tpm4a	TPM4	Tpm4
ENSDLAG00005001320	pax3a	pax3a	pax3a	pax3a	PAX3	Pax3
ENSDLAG00005001321
ENSDLAG00005001322		rbb4l		rbb4l	RBBP7	Rbbp7
ENSDLAG00005001323	kyat3	kyat3	kyat3	KYAT3	KYAT3	Kyat3
ENSDLAG00005001325		rab27b		rab27b	RAB27B	Rab27b
ENSDLAG00005001326	TCF12	tcf12		tcf12	TCF12	Tcf12
ENSDLAG00005001327				cbln8	CBLN3	Cbln3
ENSDLAG00005001328	slc26a6	slc26a6	slc26a6	slc26a6	SLC26A6	Slc26a6
ENSDLAG00005001329	MAEA	maea	MAEA	maea	MAEA	Maea
ENSDLAG00005001332		NRBP1			NRBP1	Nrbp1
ENSDLAG00005001333				si:ch1073-385f13.3	TREX2	Trex2
ENSDLAG00005001334	nat14	nat14	nat14	nat14	NAT14	Nat14
ENSDLAG00005001335	si:ch1073-296i8.2	si:ch1073-296i8.2		si:ch1073-296i8.2	TREX2	Trex2
ENSDLAG00005001336	hyou1	hyou1	hyou1	hyou1	HYOU1	Hyou1
ENSDLAG00005001338	CGNL1				CGNL1	Cgnl1
ENSDLAG00005001340				mov10b.2	MOV10	Mov10
ENSDLAG00005001341
ENSDLAG00005001342		DBX1			DBX1	Dbx1
ENSDLAG00005001343					AQP6	Aqp6
ENSDLAG00005001346		poli		poli	POLI	Poli
ENSDLAG00005001348		znf341	znf341	znf341	ZNF341	Zfp341
ENSDLAG00005001349	tfap2b	tfap2b		tfap2b	TFAP2B	Tfap2b
ENSDLAG00005001351	acsf2	acsf2		acsf2	ACSF2	Acsf2
ENSDLAG00005001352		mpi		mpi	MPI	Mpi
ENSDLAG00005001353	arhgap21b	arhgap21b	arhgap21b	arhgap21b	ARHGAP21	Arhgap21
ENSDLAG00005001354		ATP13A3			ATP13A3	Atp13a3
ENSDLAG00005001355	arhgap19	arhgap19	arhgap19	arhgap19	ARHGAP19	Arhgap19
ENSDLAG00005001356		MYL2			MYL2	Myl2
ENSDLAG00005001357	mfap5		mfap5	mfap5	MFAP5	Mfap5
ENSDLAG00005001358				zgc:152968	AEN	Aen
ENSDLAG00005001359
ENSDLAG00005001361	tmem17	tmem17	znf774	tmem17	TMEM17	Tmem17
ENSDLAG00005001363	sbk3		sbk3	sbk3
ENSDLAG00005001364	mocs3	mocs3	mocs3	mocs3	MOCS3	Mocs3
ENSDLAG00005001365				zgc:194252
ENSDLAG00005001367	hyal2a	HYAL2	HYAL2	hyal2a	HYAL2	Hyal2
ENSDLAG00005001368		abca2		abca2	ABCA2	Abca2
ENSDLAG00005001371					CD22	Cd22
ENSDLAG00005001373	kdm5c	kdm5c	kdm5c	kdm5c
ENSDLAG00005001375	bdh2	bdh2	bdh2	bdh2	BDH2	Bdh2
ENSDLAG00005001376		myo7bb	myo7bb	myo7bb	MYO7B	Myo7b
ENSDLAG00005001377	ccm2l	ccm2l	ccm2l	ccm2l	CCM2L	Ccm2l
ENSDLAG00005001380				zgc:172315	UGT2A3	Ugt2a3
ENSDLAG00005001381		trappc11		trappc11	TRAPPC11	Trappc11
ENSDLAG00005001382
ENSDLAG00005001383	RASSF1	rassf1	RASF1	rassf1	RASSF1	Rassf1
ENSDLAG00005001384				si:dkey-118k5.3
ENSDLAG00005001385				ftr81
ENSDLAG00005001387	xkr7	xkr7	xkr7	xkr7	XKR7	Xkr7
ENSDLAG00005001388				zgc:172315	UGT2A3	Ugt2a3
ENSDLAG00005001389		prss60.3		prss60.1	TPSD1	Tpsb2
ENSDLAG00005001391	akt1s1	akt1s1	akt1s1	akt1s1	AKT1S1	Akt1s1
ENSDLAG00005001392		SLC15A5	slc15a5	SLC15A5	SLC15A5	Slc15a5
ENSDLAG00005001394		adam10b		adam10b	ADAM20	Adam25
ENSDLAG00005001395					CD22	Cd22
ENSDLAG00005001396		tal2		tal2	TAL2	Tal2
ENSDLAG00005001397		tdrd7b		tdrd7b	TDRD7	Tdrd7
ENSDLAG00005001398	SOX18	SOX18			SOX18	Sox18
ENSDLAG00005001400	prdm10	prdm10		prdm10	PRDM10	Prdm10
ENSDLAG00005001401	tnrc6a	tnrc6a		tnrc6a	TNRC6A	Tnrc6a
ENSDLAG00005001403	rsad1	rsad1	rsad1	rsad1	RSAD1	Rsad1
ENSDLAG00005001405					CSNK2A2	Csnk2a2
ENSDLAG00005001408	qpct	qpct	qpct	qpct	QPCT	Qpct
ENSDLAG00005001409		hsc70	hsc70	hsc70
ENSDLAG00005001410	hmox2a		hmox2a	hmox2a	HMOX2	Hmox2
ENSDLAG00005001412	krt1-c5	krt1-c5	krt1-c5	krt1-c5
ENSDLAG00005001413	ndufab1b	ndufab1b	ACPM	ndufab1a	NDUFAB1	Ndufab1
ENSDLAG00005001416	ZMYND10	zmynd10	ZMYND10	zmynd10	ZMYND10	Zmynd10
ENSDLAG00005001419	myo18ab	myo18ab		myo18ab	MYO18A	Myo18a
ENSDLAG00005001421		MGAT5B			MGAT5B	Mgat5b
ENSDLAG00005001422					ZP3	Zp3
ENSDLAG00005001424	myo1ha	myo1ha	myo1ha	myo1ha	MYO1H	Myo1h
ENSDLAG00005001425		SLC17A7			SLC17A7	Slc17a7
ENSDLAG00005001426	map1ab	map1ab	map1ab	map1ab	MAP1A	Map1a
ENSDLAG00005001429	vsig10l		vsig10l	vsig10l
ENSDLAG00005001431	emc10	emc10	emc10	emc10	EMC10	Emc10
ENSDLAG00005001433
ENSDLAG00005001435		FAM187A			FAM187A	Fam187a
ENSDLAG00005001436	etfb	etfb	etfb	etfb	ETFB	Etfb
ENSDLAG00005001437	foxj2	foxj2	foxj2	foxj2
ENSDLAG00005001438	znf644b		znf644b	znf644b	ZNF644	Zfp644
ENSDLAG00005001439	CAPN11	capn1a	CAPN11	capn1a	CAPN11	Capn11
ENSDLAG00005001440	dclre1a	dclre1a		dclre1a	DCLRE1A	Dclre1a
ENSDLAG00005001442	si:dkey-120c6.5			si:dkey-120c6.5
ENSDLAG00005001444					HAPSTR1	Gm715
ENSDLAG00005001446	nlk1	nlk1	nlk1	nlk1
ENSDLAG00005001447	btr02	btr02	btr02	btr02
ENSDLAG00005001449		notch1a		notch1a	NOTCH1	Notch1
ENSDLAG00005001450	isoc2	isoc2	isoc2	isoc2	ISOC2	Isoc2b
ENSDLAG00005001451
ENSDLAG00005001452	cldnk	cldnk	cldnk	cldnk
ENSDLAG00005001454				sowahab	SOWAHA	Sowaha
ENSDLAG00005001455	ppip5k1b	ppip5k1b		ppip5k1b	PPIP5K1	Ppip5k1
ENSDLAG00005001457	si:ch211-216b21.2	si:ch211-216b21.2		si:ch211-216b21.2
ENSDLAG00005001459				mov10b.2	MOV10	Mov10
ENSDLAG00005001461			fbxw10	fbxw10	FBXW10B	Fbxw10
ENSDLAG00005001462
ENSDLAG00005001463		USF2			USF2	Usf2
ENSDLAG00005001465	NPRL2	nprl2	nprl2	nprl2	NPRL2	Nprl2
ENSDLAG00005001466				si:dkey-48j7.3	TMEM81	Tmem81
ENSDLAG00005001468						4933403O08Rik
ENSDLAG00005001470		sys1		sys1	SYS1	Sys1
ENSDLAG00005001472		LHX6		LHX6	LHX6	Lhx6
ENSDLAG00005001474		RCVRN	rcvrn2	rcvrn2	RCVRN	Rcvrn
ENSDLAG00005001475		RAB29			RAB29	Rab29
ENSDLAG00005001476	tgfbr3	tgfbr3	tgfbr3	tgfbr3	TGFBR3	Tgfbr3
ENSDLAG00005001477	camsap2a	camsap2a	camsap2a	camsap2a	CAMSAP2	Camsap2
ENSDLAG00005001478
ENSDLAG00005001479					DIO3	Dio3
ENSDLAG00005001480	hadhb	hadhb	HADHB	hadhb	HADHB	Hadhb
ENSDLAG00005001481	TACR3	TACR3		tacr3a	TACR3	Tacr3
ENSDLAG00005001485	slc25a47a	slc25a47a	slc25a47a	slc25a47a	SLC25A47	Slc25a47
ENSDLAG00005001486
ENSDLAG00005001487	cpa6	cpa6	cpa6	cpa6	CPA6	Cpa6
ENSDLAG00005001488	tbc1d10aa	tbc1d10aa	tbc1d10aa	tbc1d10aa	TBC1D10A	Tbc1d10a
ENSDLAG00005001489				prdm9
ENSDLAG00005001490
ENSDLAG00005001491		STC2			STC2	Stc2
ENSDLAG00005001493	zgc:194551	zgc:194551		zgc:194551	B3GNT6	B3gnt6
ENSDLAG00005001494	CDH4	CDH4	CDH4		CDH4	Cdh4
ENSDLAG00005001496	MIR199B	MIR199B	ssa-mir-199a-2	dre-mir-199-2	MIR199B	Mir199b
ENSDLAG00005001497	mthfd1l	mthfd1l	mthfd1l	mthfd1l	MTHFD1L	Mthfd1l
ENSDLAG00005001498		si:dkey-17m8.1		si:dkey-17m8.1
ENSDLAG00005001499	usp7	usp7	usp7	usp7	USP7	Usp7
ENSDLAG00005001501	hemk1	hemk1		hemk1	HEMK1	Hemk1
ENSDLAG00005001502		ppp1r9bb		ppp1r9bb	PPP1R9B	Ppp1r9b
ENSDLAG00005001503	vrtn	vrtn	vrtn	vrtn	VRTN	Vrtn
ENSDLAG00005001505	ciz1a		ciz1	ciz1a	CIZ1	Ciz1
ENSDLAG00005001507	aplnra	aplnra		aplnra
ENSDLAG00005001508		dnaja3b		dnaja3b	DNAJA3	Dnaja3
ENSDLAG00005001509	herpud2	herpud2		herpud2	HERPUD2	Herpud2
ENSDLAG00005001510	cnga1a	cnga1a		cnga1a	CNGA1	Cnga1
ENSDLAG00005001511	syndig1l	syndig1l		syndig1l	SYNDIG1L	Syndig1l
ENSDLAG00005001514	dip2ba	dip2ba	dip2ba	dip2ba	DIP2B	Dip2b
ENSDLAG00005001515		PITPNM2			PITPNM2	Pitpnm2
ENSDLAG00005001517	scpp5		scpp5	scpp5
ENSDLAG00005001518	dll4	dll4	dll4	dll4	NOTCH4	Jag2
ENSDLAG00005001520		dynlt3		dynlt3	DYNLT3	Dynlt3
ENSDLAG00005001521	CTBP1	CTBP1	CTBP1	CTBP1	CTBP1	Ctbp1
ENSDLAG00005001523	si:ch211-160o17.2	si:ch211-160o17.2	si:ch211-160o17.2	si:ch211-160o17.2	INPP1	Inpp1
ENSDLAG00005001526	zyg11	zyg11	zyg11	zyg11	ZYG11A	Zyg11b
ENSDLAG00005001528	cxcl12b	cxcl12b	cxcl12b	cxcl12b	CXCL12	Cxcl12
ENSDLAG00005001529	pkdc	pkdc		pkdc
ENSDLAG00005001531				dnajc14	DNAJC14	Dnajc14
ENSDLAG00005001535	zgc:158404			si:ch211-28p3.3	PLEKHS1	Plekhs1
ENSDLAG00005001537	surf2	surf2	surf2	surf2
ENSDLAG00005001538		tdp2b		tdp2b	TDP2	Tdp2
ENSDLAG00005001539	acanb	acanb	acanb	acanb	ACAN	Acan
ENSDLAG00005001540
ENSDLAG00005001541				pdgfaa	PDGFA	Pdgfa
ENSDLAG00005001544	nab2	nab2	nab2	nab2	NAB2	Nab2
ENSDLAG00005001548	ephb1	ephb1		ephb1	EPHB1	Ephb1
ENSDLAG00005001549	odam	odam		odam
ENSDLAG00005001550
ENSDLAG00005001553	arr3a	arr3a	arr3a	arr3a	ARR3	Arr3
ENSDLAG00005001555
ENSDLAG00005001556
ENSDLAG00005001557	ankmy2a	ankmy2a	ankmy2a	ankmy2a	ANKMY2	Ankmy2
ENSDLAG00005001558		NR4A1			NR4A1	Nr4a1
ENSDLAG00005001559		sept9a		sept9a	SEPTIN9	Septin9
ENSDLAG00005001560		sparcl1	sparcl1	sparcl1	SPARCL1	Sparcl1
ENSDLAG00005001561					RHOF	Rhof
ENSDLAG00005001562	surf4	surf4	surf4	surf4
ENSDLAG00005001564	SCAF8	SCAF8	SCAF8		SCAF8	Scaf8
ENSDLAG00005001567
ENSDLAG00005001568	kdm2ba	kdm2ba		kdm2ba	KDM2B	Kdm2b
ENSDLAG00005001570		MIRLET7G		dre-let-7j	MIRLET7G	Mirlet7g
ENSDLAG00005001571
ENSDLAG00005001572	casp7	casp7	casp7	casp7	CASP7	Casp7
ENSDLAG00005001573
ENSDLAG00005001574		rplp0		rplp0	RPLP0	Rplp0
ENSDLAG00005001576	cacng6b		cacng6b	cacng6b	CACNG6	Cacng6
ENSDLAG00005001578		dgkab	dgkab	dgkab	DGKA	Dgka
ENSDLAG00005001579	cyp11a2	cyp11a2		cyp11a2	CYP11A1	Cyp11a1
ENSDLAG00005001580				ANPEP	ANPEP	Anpep
ENSDLAG00005001581	drgx	drgx	drgx	drgx	DRGX	Drgx
ENSDLAG00005001582	APTX	aptx		aptx	APTX	Aptx
ENSDLAG00005001584	cacng8b	cacng8b	cacng8b	cacng8b	CACNG8	Cacng8
ENSDLAG00005001585	rnf34a	rnf34a	rnf34a	rnf34a	RNF34	Rnf34
ENSDLAG00005001586	tpp2	tpp2	tpp2	tpp2	TPP2	Tpp2
ENSDLAG00005001588	hgs	hgs	hgs	hgs	HGS	Hgs
ENSDLAG00005001589	trip12	trip12		trip12	TRIP12	Trip12
ENSDLAG00005001591		TAFA3			TAFA3	Tafa3
ENSDLAG00005001593		pla2g6	pla2g6	pla2g6	PLA2G6	Pla2g6
ENSDLAG00005001594	xpnpep1	xpnpep1	xpnpep1	xpnpep1	XPNPEP1	Xpnpep1
ENSDLAG00005001595	hapln3	hapln3	hapln3	hapln3	HAPLN3	Hapln3
ENSDLAG00005001596	cacng7b	cacng7b	cacng7b	cacng7b	CACNG7	Cacng7
ENSDLAG00005001597		cry3a	CRY1	cry3a
ENSDLAG00005001598	si:dkeyp-97a10.3		si:dkeyp-97a10.3	si:dkeyp-97a10.3
ENSDLAG00005001599	otogl	otogl	otogl	otogl	OTOGL	Otogl
ENSDLAG00005001600	slit1b		slit1b	slit1b	SLIT1	Slit1
ENSDLAG00005001603	arfgef1	arfgef1	ARFGEF1	arfgef1	ARFGEF1	Arfgef1
ENSDLAG00005001605	RYR3	RYR3	RYR3	LO018437.2	RYR3	Ryr3
ENSDLAG00005001607	dnaja1	dnaja1		dnaja1	DNAJA1	Dnaja1
ENSDLAG00005001609	TIAM2	tiam2a	tiam2a	tiam2a	TIAM2	Tiam2
ENSDLAG00005001610	ino80	ino80	ino80	ino80	INO80	Ino80
ENSDLAG00005001611	smarcc2	smarcc2	smarcc2	smarcc2	SMARCC2	Smarcc2
ENSDLAG00005001612	hdhd5	hdhd5		hdhd5	HDHD5	Hdhd5
ENSDLAG00005001614
ENSDLAG00005001615		fan1	fan1	fan1	FAN1	Fan1
ENSDLAG00005001616	brpf3a	brpf3a	brpf3a	brpf3a	BRPF3	Brpf3
ENSDLAG00005001619		ppp2r2ca	ppp2r2ca	ppp2r2ca
ENSDLAG00005001620	WDFY4	WDFY4	WDFY4	wdfy4	WDFY4	Wdfy4
ENSDLAG00005001621		PRPSAP1	PRPSAP1		PRPSAP1	Prpsap1
ENSDLAG00005001622		stx16	stx16	stx16	STX16	Stx16
ENSDLAG00005001623	SMU1	smu1b		smu1b	SMU1	Smu1
ENSDLAG00005001624	crppa	crppa	crppa	crppa	CRPPA	Crppa
ENSDLAG00005001627		ccdc77		ccdc77	CCDC77	Ccdc77
ENSDLAG00005001628				FO704821.1
ENSDLAG00005001629	bin1b	bin1b	bin1b	bin1b	BIN1	Bin1
ENSDLAG00005001631	rab2a	rab2a	rab2a	rab2a	RAB2A	Rab2a
ENSDLAG00005001632	si:dkey-183j2.10	si:dkey-183j2.10	si:dkey-183j2.10	si:dkey-183j2.10
ENSDLAG00005001633				zgc:153352	C5orf34	4833420G17Rik
ENSDLAG00005001634	meox2a	meox2a	meox2a	meox2a	MEOX2	Meox2
ENSDLAG00005001635
ENSDLAG00005001641	plch2b		plch2b	plch2b	PLCH2	Plch2
ENSDLAG00005001643	KIF14	kif14	kif14	kif14	KIF14	Kif14
ENSDLAG00005001644	prkcg	prkcg	prkcg	prkcg	PRKCG	Prkcg
ENSDLAG00005001646		TLCD3B			TLCD3B	Tlcd3b
ENSDLAG00005001647	hspa4b	hspa4b	hspa4b	hspa4b	HSPA4	Hspa4
ENSDLAG00005001648	ptgs1	ptgs1	pgh1	ptgs1	PTGS1	Ptgs1
ENSDLAG00005001649	slc26a6		slc26a6	slc26a6	SLC26A6	Slc26a6
ENSDLAG00005001650		psma2	PSA2	psma2	PSMA2	Psma2
ENSDLAG00005001653	agmo	agmo	agmo	agmo	AGMO	Agmo
ENSDLAG00005001654	nrap	nrap		nrap	NRAP	Nrap
ENSDLAG00005001655				plin1	PLIN1	Plin1
ENSDLAG00005001656	ush1c	ush1c	ush1c	ush1c	USH1C	Ush1c
ENSDLAG00005001657	itchb	itchb		itchb	ITCH	Itch
ENSDLAG00005001658		HDGFL3	HDGFL3	CABZ01088864.1	HDGFL3	Hdgfl3
ENSDLAG00005001659	skib	skib	skib	skib
ENSDLAG00005001660	tap2t	tap2t	tap2t	tap2t
ENSDLAG00005001662	mfge8b	mfge8b	mfge8b	mfge8b	MFGE8	Mfge8
ENSDLAG00005001663	TFB1M	tfb1m	TFB1M	tfb1m	TFB1M	Tfb1m
ENSDLAG00005001664	zgc:163098	zgc:163098	zgc:163098	zgc:163098
ENSDLAG00005001665	wdr6	wdr6	wdr6	wdr6	WDR6	Wdr6
ENSDLAG00005001666	obsl1a	obsl1a	obsl1a	obsl1a	OBSL1	Obsl1
ENSDLAG00005001667		TSSK2	TSSK2		TSSK2	Tssk2
ENSDLAG00005001668		FZD3		fzd3b	FZD3	Fzd3
ENSDLAG00005001669	rps6	rps6		rps6	RPS6	Rps6
ENSDLAG00005001670	tmem51b	tmem51b	tmem51b	tmem51b	TMEM51	Tmem51
ENSDLAG00005001672		BNC1	BNC1	BNC1	BNC1	Bnc1
ENSDLAG00005001673	tmem30aa	tmem30aa	CC50A	tmem30aa	TMEM30A	Tmem30a
ENSDLAG00005001674	kaznb		kaznb	kaznb	KAZN	Kazn
ENSDLAG00005001675	csad	csad		csad	CSAD	Csad
ENSDLAG00005001676	sh3gl3a	sh3gl3a	SH3GL3	sh3gl3a	SH3GL3	Sh3gl3
ENSDLAG00005001677				CABZ01087566.1	TMEM25	Tmem25
ENSDLAG00005001678		loxl2a	loxl2a	loxl2a	LOXL2	Loxl2
ENSDLAG00005001680	si:ch1073-396h14.1	si:ch1073-396h14.1	si:ch1073-396h14.1	si:ch1073-396h14.1	ADAM29	Adam5
ENSDLAG00005001682					CD3G	Cd3d
ENSDLAG00005001683	sh2b1		sh2b1	sh2b1	SH2B1	Sh2b1
ENSDLAG00005001685				CU929150.1
ENSDLAG00005001686	slc16a5a	SLC16A5		slc16a5a	SLC16A5	Slc16a5
ENSDLAG00005001687		rictora	rictora	rictora	RICTOR	Rictor
ENSDLAG00005001690				CU929150.1
ENSDLAG00005001692	ASS1	ASS1		ASS1	ASS1	Ass1
ENSDLAG00005001693	gareml	gareml	gareml	gareml	GAREM2	Garem2
ENSDLAG00005001695	npdc1b		npdc1b	npdc1b	NPDC1	Npdc1
ENSDLAG00005001697	jpt1b	jpt1b	jpt1b	jpt1b
ENSDLAG00005001698
ENSDLAG00005001699
ENSDLAG00005001700			atxn2l	atxn2l	ATXN2L	Atxn2l
ENSDLAG00005001701			cd3e
ENSDLAG00005001702
ENSDLAG00005001703	si:ch73-22o12.1	si:ch73-22o12.1	si:ch73-22o12.1	si:ch73-22o12.1	NCR3	Cd200l1
ENSDLAG00005001704
ENSDLAG00005001705
ENSDLAG00005001709				CABZ01090041.1	LIPI	Lipi
ENSDLAG00005001710
ENSDLAG00005001711	TUBGCP2	tubgcp2		tubgcp2	TUBGCP2	Tubgcp2
ENSDLAG00005001712
ENSDLAG00005001714	nr2e3	nr2e3		nr2e3	NR2E3	Nr2e3
ENSDLAG00005001718	prdm2b	prdm2b	prdm2b	prdm2b	PRDM2	Prdm2
ENSDLAG00005001719		MPZL2			MPZL2	Mpzl2
ENSDLAG00005001721	ARHGAP22	ARHGAP22	ARHGAP22		ARHGAP22	Arhgap22
ENSDLAG00005001722	cx36.7	cx36.7		cx36.7
ENSDLAG00005001723		slmapa		slmapa	SLMAP	Slmap
ENSDLAG00005001724		tspan5b		tspan5b
ENSDLAG00005001727	si:ch211-160f23.5	si:ch211-160f23.5	si:ch211-160f23.5	si:ch211-160f23.5
ENSDLAG00005001728	znf319b	znf319b	znf319b	znf319b	ZNF319	Zfp319
ENSDLAG00005001729				zgc:158785
ENSDLAG00005001730	usb1	usb1	usb1	usb1	USB1	Usb1
ENSDLAG00005001733	MPZL3	MPZL3		CABZ01092156.1	MPZL3	Mpzl3
ENSDLAG00005001734	lpl	lpl	lpl	lpl	LPL	Lpl
ENSDLAG00005001736	pvalb1	pvalb1		pvalb1
ENSDLAG00005001738
ENSDLAG00005001739	si:ch1073-358c10.1	si:ch1073-358c10.1	si:ch1073-358c10.1	si:ch1073-358c10.1
ENSDLAG00005001742				gabrr3b	GABRR3	Gabrr3
ENSDLAG00005001743		lmnl3		lmnl3
ENSDLAG00005001745	HABP2				HABP2	Habp2
ENSDLAG00005001747	apba2a	apba2b	apba2a	apba2a	APBA2	Apba2
ENSDLAG00005001748				dre-mir-124-4
ENSDLAG00005001749		LSAMP		CABZ01099795.1	LSAMP	Lsamp
ENSDLAG00005001750
ENSDLAG00005001751		sil1		sil1	SIL1	Sil1
ENSDLAG00005001752		syt1b		syt1b	SYT1	Syt1
ENSDLAG00005001753	ythdf2	ythdf2	ythdf2	ythdf2	YTHDF2	Ythdf2
ENSDLAG00005001755		porcn		porcn	PORCN	Porcn
ENSDLAG00005001756	celsr3	celsr3	celsr3	celsr3	CELSR3	Celsr3
ENSDLAG00005001757		FOXJ3			FOXJ3	Foxj3
ENSDLAG00005001758		cbx6a		cbx6a	NPTXR	Nptxr
ENSDLAG00005001759	il13ra2	il13ra2	il13ra2	il13ra2	IL13RA2	Il13ra2
ENSDLAG00005001760	slc11a2-beta	slc11a2		slc11a2	SLC11A2	Slc11a2
ENSDLAG00005001761	IGSF11	igsf11	IGSF11	igsf11	IGSF11	Igsf11
ENSDLAG00005001762	ralgps2	ralgps2	ralgps2	ralgps2	RALGPS2	Ralgps2
ENSDLAG00005001764				bbs10	BBS10	Bbs10
ENSDLAG00005001765
ENSDLAG00005001766		qkia		qkia
ENSDLAG00005001767	brdt	brdt	brdt	brdt
ENSDLAG00005001768	nptxrb		nptxrb	nptxrb
ENSDLAG00005001770	esr2a	esr2a	esr2a	esr2a	ESR2	Esr2
ENSDLAG00005001773	sbf2	sbf2	sbf2	sbf2	SBF2	Sbf2
ENSDLAG00005001774
ENSDLAG00005001776	irx3a	irx3a	irx3a	irx3a	IRX3	Irx3
ENSDLAG00005001778	NUP85	nup85	NUP85	NUP85	NUP85	Nup85
ENSDLAG00005001779		uvssa	uvssa	uvssa
ENSDLAG00005001780					NVL	Nvl
ENSDLAG00005001782		dars2	dars2	dars2	DARS2	Dars2
ENSDLAG00005001783	duox2	duox2	duox2	duox2	DUOXA1	Duoxa1
ENSDLAG00005001784			tctn1	tctn1	TCTN1	Tctn1
ENSDLAG00005001786	clcn7	clcn7	clcn7	clcn7	CLCN7	Clcn7
ENSDLAG00005001787	habp2	habp2		habp2	KLK10	Klk10
ENSDLAG00005001788					CAPN6	Capn6
ENSDLAG00005001789	fam20cl			fam20cl
ENSDLAG00005001790	dgkb	dgkb	dgkb	dgkb	DGKB	Dgkb
ENSDLAG00005001792
ENSDLAG00005001793				adam8b	ADAM8	Adam8
ENSDLAG00005001794		pacrg	pacrg	pacrg	PACRG	Pacrg
ENSDLAG00005001795		mttp		mttp	MTTP	Mttp
ENSDLAG00005001796	irx6a	irx6a	irx6a	irx6a	IRX6	Irx6
ENSDLAG00005001797	cspp1a		cspp1a	cspp1a	CSPP1	Cspp1
ENSDLAG00005001798		hvcn1		hvcn1	HVCN1	Hvcn1
ENSDLAG00005001800	PIK3R6		PIK3R6		PIK3R6	Pik3r6
ENSDLAG00005001801	cdc42bpab	cdc42bpab	cdc42bpab	cdc42bpab	CDC42BPA	Cdc42bpa
ENSDLAG00005001803	niban2b		niban2b	niban2b	NIBAN2	Niban2
ENSDLAG00005001804		SHANK1			SHANK1	Shank1
ENSDLAG00005001805
ENSDLAG00005001806	adamtsl3		adamtsl3	adamtsl3	ADAMTSL3	Adamtsl3
ENSDLAG00005001807		wdr13		wdr13	WDR13	Wdr13
ENSDLAG00005001808	dock8	dock8	dock8	dock8	DOCK8	Dock8
ENSDLAG00005001809	gpc1b	gpc1b	gpc1b	gpc1b	GPC1	Gpc1
ENSDLAG00005001810	ephx4	ephx4	ephx4	ephx4	EPHX4	Ephx4
ENSDLAG00005001811	SNORA74	SNORA74	SNORA74	BX323828.1	SNORA74	Snora74a
ENSDLAG00005001812			CFAP96	CFAP96	CFAP96	1700029J07Rik
ENSDLAG00005001813		dnmbp	dnmbp	dnmbp	DNMBP	Dnmbp
ENSDLAG00005001814	mmp2	mmp2	mmp2	mmp2	MMP2	Mmp2
ENSDLAG00005001815	col1a1b	col1a1b		col1a1b	COL1A1	Col1a1
ENSDLAG00005001818	pik3r5	pik3r5	pik3r5	pik3r5	PIK3R5	Pik3r5
ENSDLAG00005001819
ENSDLAG00005001820	si:ch73-389b16.2			si:ch73-389b16.2
ENSDLAG00005001821		fubp3	FUBP3	fubp3	FUBP3	Fubp3
ENSDLAG00005001823	abcc8	abcc8	abcc8	abcc8	ABCC8	Abcc8
ENSDLAG00005001824				zbtb38	ZBTB14	Zbtb14
ENSDLAG00005001825		zgc:91999		zgc:91999
ENSDLAG00005001826		rce1b		rce1b
ENSDLAG00005001827	gfra3		gfra3	gfra3	GFRA3	Gfra3
ENSDLAG00005001828	luzp1			luzp1	LUZP1	Luzp1
ENSDLAG00005001829		vwf		vwf	VWF	Vwf
ENSDLAG00005001830			hhla2b.1	hhla2b.1
ENSDLAG00005001831	safb	safb	safb	safb	SAFB	Safb
ENSDLAG00005001833	glmnb	glmnb	glmnb	glmnb	GLMN	Glmn
ENSDLAG00005001834	kdm1a	kdm1a	kdm1a	kdm1a	KDM1A	Kdm1a
ENSDLAG00005001835		ahctf1	ahctf1	ahctf1	AHCTF1	Ahctf1
ENSDLAG00005001836		CHUK			CHUK	Chuk
ENSDLAG00005001837				cd248b	CD93	Cd93
ENSDLAG00005001838	INSYN2A	INSYN2A		INSYN2A	INSYN2A	Insyn2a
ENSDLAG00005001839	col12a1a	col12a1a	col12a1a	col12a1a
ENSDLAG00005001840	gpc5c	gpc5c	gpc5c	gpc5c
ENSDLAG00005001842
ENSDLAG00005001844	ntn1a	ntn1a	ntn1a	ntn1a	NTN1	Ntn1
ENSDLAG00005001845				malt2
ENSDLAG00005001847	mapk8a	mapk8a	mapk8a	mapk8a	MAPK8	Mapk8
ENSDLAG00005001848	uba2	uba2	sae2	uba2	UBA2	Uba2
ENSDLAG00005001855	NYAP2	nyap2b		nyap2b	NYAP2	Nyap2
ENSDLAG00005001856				lxn	LXN	Lxn
ENSDLAG00005001857		zgc:153867	zgc:153867	zgc:153867	MYL6	Myl6
ENSDLAG00005001858	MCMDC2	MCMDC2	MCMDC2	MCMDC2	MCMDC2	Mcmdc2
ENSDLAG00005001861		dpp3	dpp3	dpp3	DPP3	Dpp3
ENSDLAG00005001862	hexa	hexa		hexa	HEXA	Hexa
ENSDLAG00005001865	pvalb7			pvalb7	PVALB	Pvalb
ENSDLAG00005001870	git1		git1	git1	GIT1	Git1
ENSDLAG00005001871	tsfm	tsfm	tsfm	tsfm	TSFM	Tsfm
ENSDLAG00005001872	znf668	znf668	znf668	znf668
ENSDLAG00005001873	angptl1a	angptl1a	angptl1a	angptl1a	ANGPTL1	Angptl1
ENSDLAG00005001875
ENSDLAG00005001879	adam12	adam12		adam12	ADAM12	Adam12
ENSDLAG00005001881
ENSDLAG00005001882
ENSDLAG00005001883		endou	endou	endou	ENDOU	Endou
ENSDLAG00005001884		znf646		znf646	ZNF208	Zfp282
ENSDLAG00005001885	sh3bp4a	sh3bp4a	sh3bp4a	sh3bp4a	SH3BP4	Sh3bp4
ENSDLAG00005001887				si:dkey-92f12.2	SUN2	Sun2
ENSDLAG00005001889	RASA2	RASA2	RASA2	RASA2	RASA2	Rasa2
ENSDLAG00005001890		NEUROD4			NEUROD4	Neurod4
ENSDLAG00005001891		ezh2	ezh2	ezh2	EZH2	Ezh2
ENSDLAG00005001894		PAK3			PAK3	Pak3
ENSDLAG00005001896	EVI5	evi5b	evi5b	evi5b	EVI5	Evi5
ENSDLAG00005001898		ZNF385A			ZNF385A	Zfp385a
ENSDLAG00005001899	si:dkey-86e18.1		si:dkey-86e18.1	si:dkey-86e18.1
ENSDLAG00005001901
ENSDLAG00005001904	stx8	stx8	stx8	stx8	STX8	Stx8
ENSDLAG00005001905	ahr2	ahr2	ahr2d	ahr2
ENSDLAG00005001907	atf4a	atf4a		atf4a	ATF4	Atf4
ENSDLAG00005001908	fgf13a		fgf13a	fgf13a
ENSDLAG00005001909	caiap			caiap
ENSDLAG00005001911	wdr53	wdr53	wdr53	wdr53	WDR53	Wdr53
ENSDLAG00005001914	dusp5	dusp5	dusp5	dusp5	DUSP5	Dusp5
ENSDLAG00005001915					GPR88	Gpr88
ENSDLAG00005001919	SGK3	SGK3	SGK3	SGK3	SGK3	Sgk3
ENSDLAG00005001920					APOLD1	Apold1
ENSDLAG00005001927	smc3	smc3	smc3	smc3	SMC3	Smc3
ENSDLAG00005001929	rnf40	rnf40		rnf40	RNF40	Rnf40
ENSDLAG00005001930	ppcs	ppcs	ppcs	ppcs	PPCS	Ppcs
ENSDLAG00005001931	duox	duox	duox	duox
ENSDLAG00005001932	ap3d1	ap3d1	ap3d1	ap3d1	AP3D1	Ap3d1
ENSDLAG00005001933	utp3	utp3	utp3	utp3	UTP3	Utp3
ENSDLAG00005001934
ENSDLAG00005001935	stat2	stat2		stat2	STAT2	Stat2
ENSDLAG00005001937					ATP1A1	Atp1a1
ENSDLAG00005001938	cfap52	cfap52	cfap52	cfap52	CFAP52	Cfap52
ENSDLAG00005001940	efl1	efl1	efl1	efl1	EFL1	Efl1
ENSDLAG00005001943	cux1b	cux1b		cux1b
ENSDLAG00005001944	fam83e		fam83e	fam83e	FAM83F	Fam83f
ENSDLAG00005001945						Fmo9
ENSDLAG00005001946	cpn1	cpn1	cpn1	cpn1	CPN1	Cpn1
ENSDLAG00005001948					TMPRSS6	Tmprss6
ENSDLAG00005001949	nsmfa	nsmfa	nsmfa	nsmfa	NSMF	Nsmf
ENSDLAG00005001950	hars	hars	hars	hars	HARS1	Hars1
ENSDLAG00005001952		sema3ga	sema3ga	sema3ga
ENSDLAG00005001953
ENSDLAG00005001954	grin2db	grin2db	grin2db	grin2db	GRIN2D	Grin2d
ENSDLAG00005001957		cul1a	CUL1	cul1a	CUL1	Cul1
ENSDLAG00005001958				crygm5
ENSDLAG00005001959	gna15.4	gna15.3		gna15.4	GNA15	Gna15
ENSDLAG00005001964		A3GALT2			A3GALT2	A3galt2
ENSDLAG00005001965	ahr1b	ahr1b		ahr1b
ENSDLAG00005001966					RIN1	Rin1
ENSDLAG00005001968	ZNF362	znf362a	znf362a	znf362a	ZNF362	Zfp362
ENSDLAG00005001969		rbm14a	rbm14a	rbm14a	RBM14	Rbm14
ENSDLAG00005001970				si:ch211-212k18.4	ZNF638	Zfp638
ENSDLAG00005001971	trim62.1	trim62.1		trim62.2	TRIM62	Trim62
ENSDLAG00005001972					ZNF581
ENSDLAG00005001974	pitpnc1b	pitpnc1b	pitpnc1b	pitpnc1b
ENSDLAG00005001975	tnfrsf1b	tnfrsf1b	tnfrsf1b	tnfrsf1b	TNFRSF10C	Tnfrsf14
ENSDLAG00005001976	dipk1ab	dipk1ab	dipk1ab	dipk1ab	DIPK1A	Dipk1a
ENSDLAG00005001977	usp43a	usp43a	usp43a	usp43a	USP43	Usp43
ENSDLAG00005001978	vars1	vars1	vars1	vars1	VARS1	Vars
ENSDLAG00005001979
ENSDLAG00005001980	si:dkeyp-69b9.3		si:dkeyp-69b9.3	si:dkeyp-69b9.3
ENSDLAG00005001982	pdcd4b	pdcd4b	pdcd4	pdcd4b	PDCD4	Pdcd4
ENSDLAG00005001984	mex3b	mex3b	mex3b	mex3b	MEX3B	Mex3b
ENSDLAG00005001985	lpcat2	lpcat2	pcat2	lpcat2	LPCAT2	Lpcat2
ENSDLAG00005001987
ENSDLAG00005001988		mepce	mepce	mepce	MEPCE	Mepce
ENSDLAG00005001989				si:dkey-79f11.8	IFI44L	Ifi44l
ENSDLAG00005001990	zgc:110366	zgc:110366		zgc:110366	AKR1C2	Akr1b10
ENSDLAG00005001991		PSD		CABZ01068356.1	PSD	Psd
ENSDLAG00005001992	nr5a2	nr5a2	nr5a2	nr5a2	NR5A2	Nr5a2
ENSDLAG00005001993	miip	miip	miip	miip	MIIP	Miip
ENSDLAG00005001994	dbpb	dbpb	dbpb	dbpb	DBP	Dbp
ENSDLAG00005001995	si:dkey-15b23.3	si:dkey-15b23.3	si:dkey-15b23.3	si:dkey-15b23.3	TMC3	Tmc3
ENSDLAG00005001996		defbl2	defbl2	defbl2
ENSDLAG00005001997					C4orf54	1110002E22Rik
ENSDLAG00005001999	si:dkeyp-69b9.6		si:dkeyp-69b9.6	si:dkeyp-69b9.6	ZNF865	Zfp865
ENSDLAG00005002000	LGI2	lgi2b	LGI2	lgi2b	LGI2	Lgi2
ENSDLAG00005002001	mfsd6a	mfsd6a	mfsd6a	mfsd6a	MFSD6	Mfsd6
ENSDLAG00005002006	c1qtnf6b	c1qtnf6b	c1qtnf6	c1qtnf6b
ENSDLAG00005002009		nab1b	NAB1	nab1b	NAB1	Nab1
ENSDLAG00005002010	mgat3b		mgat3b	mgat3b	MGAT3	Mgat3
ENSDLAG00005002014	rc3h1b	rc3h1b		rc3h1b	RC3H1	Rc3h1
ENSDLAG00005002015	tle5		tle5	tle5	TLE5	Tle5
ENSDLAG00005002017	si:ch211-200p22.4	si:ch211-200p22.4	si:ch211-200p22.4	si:ch211-200p22.4
ENSDLAG00005002018	CCDC149	ccdc149b	CCDC149	ccdc149b	CCDC149	Ccdc149
ENSDLAG00005002019	slc7a5	slc7a5	slc7a5	slc7a5	SLC7A5	Slc7a5
ENSDLAG00005002020	ttyh1	ttyh1	ttyh1	ttyh1	TTYH1	Ttyh1
ENSDLAG00005002022				xrra1	XRRA1	Xrra1
ENSDLAG00005002023	il16	il16	il16	il16	IL16	Il16
ENSDLAG00005002024	mchr1a	mchr1a	mchr1a	mchr1a	MCHR1	Mchr1
ENSDLAG00005002026	dhx32b		dhx32	dhx32b	DHX32	Dhx32
ENSDLAG00005002027				leng9	LENG9	Leng9
ENSDLAG00005002028	zfyve1	zfyve1	zfyve1	zfyve1	ZFYVE1	Zfyve1
ENSDLAG00005002029				phc3	SAMD1
ENSDLAG00005002030		itgb3b		itgb3b	ITGB3	Itgb3
ENSDLAG00005002031
ENSDLAG00005002032		slc7a14b		slc7a14b
ENSDLAG00005002033	mybl1	mybl1	mybl1	mybl1	MYBL1	Mybl1
ENSDLAG00005002035	mesd	mesd	mesd	mesd	MESD	Mesd
ENSDLAG00005002036	lipib	lipib	lipib	lipib	LIPI	Lipi
ENSDLAG00005002038		KCNAB3		KCNAB3	KCNAB3	Kcnab3
ENSDLAG00005002040	slc6a2	slc6a2		slc6a2	SLC6A2	Slc6a2
ENSDLAG00005002041	tab1			tab1	TAB1	Tab1
ENSDLAG00005002042	flcn	flcn	flcn	flcn	FLCN	Flcn
ENSDLAG00005002043	tacc1	tacc1	tacc1	tacc1	TACC1	Tacc1
ENSDLAG00005002044				CU207343.4
ENSDLAG00005002045	rrs1	rrs1	rrs1	rrs1	RRS1	Rrs1
ENSDLAG00005002046	glsa	glsa	glsa	glsa	GLS	Gls
ENSDLAG00005002050	ZHX1	ZHX1	ZHX1		ZHX1	Zhx1
ENSDLAG00005002051	tox4b	tox4b	tox4b	tox4b	TOX4	Tox4
ENSDLAG00005002053	trim55b	trim55b	trim55b	trim55b	TRIM55	Trim55
ENSDLAG00005002054	gga3a	gga3a	gga3a	gga3a	GGA3	Gga3
ENSDLAG00005002055	gga3b	gga3b	gga3b	gga3b	GGA3	Gga3
ENSDLAG00005002056		aggf1	aggf1	aggf1	AGGF1	Aggf1
ENSDLAG00005002057	tle2a	tle2a		tle2a	TLE6	Tle6
ENSDLAG00005002058			zcchc14	zcchc14	ZCCHC14	Zcchc14
ENSDLAG00005002059	arhgdig		arhgdig	arhgdig	ARHGDIG	Arhgdig
ENSDLAG00005002060	si:ch211-13f8.1			si:ch211-13f8.1	KIAA1614	BC034090
ENSDLAG00005002061	C8orf76	C8orf76	C8orf76	zgc:101716	C8orf76	9130401M01Rik
ENSDLAG00005002065	mmel1	mmel1		mmel1	MMEL1	Mmel1
ENSDLAG00005002068	FLNB	FLNB	FLNB	flnb	FLNB	Flnb
ENSDLAG00005002069		slc25a17		slc25a17	SLC25A17	Slc25a17
ENSDLAG00005002070	EIF1AX	eif1axa	IF1AX	eif1axa	EIF1AX	Eif1ax
ENSDLAG00005002071	selenot1a	selenot1a	selenot1a	selenot1a	SELENOT	Selenot
ENSDLAG00005002073	plpp2b	plpp2b	plpp2b	plpp2b	PLPP2	Plpp2
ENSDLAG00005002077	znf598	znf598		znf598	ZNF598	Zfp598
ENSDLAG00005002078	NSG1	NSG1	NSG1		NSG1	Nsg1
ENSDLAG00005002079		zgc:85936		zgc:85936	ANKLE1	Ankle1
ENSDLAG00005002081	supt16h	supt16h	supt16h	supt16h	SUPT16H	Supt16
ENSDLAG00005002082	zp3b	zp3b	zp3b	zp3b	ZP3	Zp3
ENSDLAG00005002083	pde7a	pde7a	pde7a	pde7a	PDE7A	Pde7a
ENSDLAG00005002084	wdr21	wdr21	dcaf4	wdr21
ENSDLAG00005002085	alpi.2	alpi.2	alpi.2	alpi.2	ALPP	Alpi
ENSDLAG00005002086	FAM83A		FAM83A		FAM83A	Fam83a
ENSDLAG00005002090	si:dkey-239i20.4	si:dkey-239i20.4	si:dkey-239i20.4	si:dkey-239i20.4		Fmo9
ENSDLAG00005002093	EDRF1	edrf1	EDRF1	edrf1	EDRF1	Edrf1
ENSDLAG00005002098	shdb	shdb	shdb	shdb	SHD	Shd
ENSDLAG00005002099	kcnj11	kcnj11	kcnj11	kcnj11	KCNJ11	Kcnj11
ENSDLAG00005002100				si:ch73-366l1.5
ENSDLAG00005002101		zmp:0000001127	IL12p35b	zmp:0000001127	IL12A	Il12a
ENSDLAG00005002102	EVC2		EVC2		EVC2	Evc2
ENSDLAG00005002103	scinla	scinla		scinla
ENSDLAG00005002104		ankrd24	ankrd24	ankrd24	ANKRD24	Ankrd24
ENSDLAG00005002105	cemip	cemip	cemip	cemip	CEMIP	Cemip
ENSDLAG00005002106
ENSDLAG00005002107	drg2	drg2	drg2	drg2	DRG2	Drg2
ENSDLAG00005002109		SCHIP1		SCHIP1	SCHIP1	Schip1
ENSDLAG00005002110			ST6GALNAC2	CABZ01084230.1	ST6GALNAC2	St6galnac2
ENSDLAG00005002111	grwd1	grwd1	grwd1	grwd1	GRWD1	Grwd1
ENSDLAG00005002114	DHX15	DHX15			DHX15	Dhx15
ENSDLAG00005002115				SLC4A5	SLC4A5	Slc4a5
ENSDLAG00005002116	ankrd24	ankrd24	ankrd24	ankrd24	ANKRD24	Ankrd24
ENSDLAG00005002118	prrc2c	prrc2c		prrc2c	PRRC2C	Prrc2c
ENSDLAG00005002119	EVC	EVC	EVC		EVC	Evc
ENSDLAG00005002120		alpi.1		alpi.1
ENSDLAG00005002121	ranbp10	ranbp10	ranbp10	ranbp10	RANBP10	Ranbp10
ENSDLAG00005002123		atp8b1		atp8b1	ATP8B1	Atp8b1
ENSDLAG00005002125		leng8		leng8	LENG8	Leng8
ENSDLAG00005002126	TBC1D31	tbc1d31		tbc1d31	TBC1D31	Tbc1d31
ENSDLAG00005002127					ERICH6	Erich6
ENSDLAG00005002128		CASKIN2		CABZ01085710.1	CASKIN2	Caskin2
ENSDLAG00005002129	shc2	shc2		shc2		Shc2
ENSDLAG00005002131	etv1	etv1	etv1	etv1	ETV1	Etv1
ENSDLAG00005002133				si:dkey-88e18.8	MINAR1	Minar1
ENSDLAG00005002135	dpf3	dpf3	dpf3	dpf3	DPF3	Dpf3
ENSDLAG00005002137	jag2b	jag2b		jag2b	NOTCH4	Jag2
ENSDLAG00005002139					RACGAP1	Racgap1
ENSDLAG00005002142	MYO15A	MYO15A			MYO15A	Myo15a
ENSDLAG00005002143		ptpn5		ptpn5	PTPN5	Ptpn5
ENSDLAG00005002144					TSNAXIP1	Tsnaxip1
ENSDLAG00005002145	shoc2	shoc2	shoc2	shoc2	SHOC2	Shoc2
ENSDLAG00005002146		kif2c	kif2c	kif2c
ENSDLAG00005002147	myoc		myoc	myoc	MYOC	Myoc
ENSDLAG00005002148	cks2	cks2	cks2	cks2
ENSDLAG00005002149		rbfox1l		rbfox1l
ENSDLAG00005002150	vamp4		vamp4	vamp4	VAMP4	Vamp4
ENSDLAG00005002152			C6orf58	C20H6orf58	C6orf58	2310057J18Rik
ENSDLAG00005002153	nutf2		nutf2	nutf2	NUTF2	Nutf2
ENSDLAG00005002154	odf3l2b	odf3l2b	odf3l2b	odf3l2b	CIMAP1D	Odf3l2
ENSDLAG00005002155	tac3
ENSDLAG00005002156	adra2a	adra2a	adra2a	adra2a	ADRA2A	Adra2a
ENSDLAG00005002158					EPDR1
ENSDLAG00005002161	cpamd8	cpamd8	cpamd8	cpamd8	CPAMD8	Mug1
ENSDLAG00005002162	os9	os9	os9	os9	OS9	Os9
ENSDLAG00005002163		stx7l	STX7	stx7l	STX7	Stx7
ENSDLAG00005002164
ENSDLAG00005002165	itpa	itpa	itpa	itpa	ITPA	Itpa
ENSDLAG00005002166	SOWAHC		SOWAHC	sowahcb	SOWAHC	Sowahc
ENSDLAG00005002167
ENSDLAG00005002168			CCN2	ccn2a	CCN2	Ccn2
ENSDLAG00005002170	akap17a	akap17a	akap17a	akap17a	AKAP17A	AKAP17A
ENSDLAG00005002171		MAT1A			MAT1A	Mat1a
ENSDLAG00005002173	mettl13	mettl13		mettl13	METTL13	Mettl13
ENSDLAG00005002174	mtfr1	mtfr1	mtfr1	mtfr1	MTFR1	Mtfr1
ENSDLAG00005002175		PLXNA1		PLXNA1	PLXNA1	Plxna1
ENSDLAG00005002176		chga	chga	chga	CHGA	Chga
ENSDLAG00005002177	asmt	asmt		asmt	ASMT	Asmt
ENSDLAG00005002181		pnpla6		pnpla6	PNPLA6	Pnpla6
ENSDLAG00005002182				ptprja	PTPRJ	Ptprj
ENSDLAG00005002184
ENSDLAG00005002186	bhlhe22	bhlhe22	bhlhe22	bhlhe22	BHLHE22	Bhlhe22
ENSDLAG00005002188	tmc4	tmc4	tmc4	tmc4	TMC4	Tmc4
ENSDLAG00005002189		MIR124-2		dre-mir-124-1	MIR124-2	Mir124a-2
ENSDLAG00005002192	ythdf3	ythdf3	ythdf3	ythdf3	YTHDF3	Ythdf3
ENSDLAG00005002193				si:ch211-153a8.4	HAUS8	Haus8
ENSDLAG00005002194	b4galnt1b	b4galnt1b	B4GALNT1	b4galnt1b	B4GALNT1	B4galnt1
ENSDLAG00005002196	abhd2b	abhd2b		abhd2b	ABHD2	Abhd2
ENSDLAG00005002197	copz1	copz1	copz1	copz1	COPZ1	Copz1
ENSDLAG00005002199	si:dkey-40m6.8		si:dkey-40m6.8	si:dkey-40m6.8	LMTK3	Lmtk3
ENSDLAG00005002200		aplp2		aplp2	APLP2	Aplp2
ENSDLAG00005002201	foxe3		foxe3	foxe3	FOXE1	Foxe1
ENSDLAG00005002202	slc12a8	slc12a8	slc12a8	slc12a8	SLC12A8	Slc12a8
ENSDLAG00005002204	foxd2			foxd2	FOXD1	Foxd1
ENSDLAG00005002206		dctn1a		dctn1a	DCTN1	Dctn1
ENSDLAG00005002207				LO018124.1
ENSDLAG00005002208	trabd2b	trabd2b	trabd2b	trabd2b
ENSDLAG00005002210				CR391991.5
ENSDLAG00005002211	prpf31	prpf31	prpf31	prpf31	PRPF31	Prpf31
ENSDLAG00005002212	vwde		vwde	vwde
ENSDLAG00005002213
ENSDLAG00005002214	tmem106ba	tmem106ba	tmem106ba	tmem106ba
ENSDLAG00005002215	arhgef25b	arhgef25b	arhgef25b	arhgef25b
ENSDLAG00005002216			ghrhr2	ghrhr2
ENSDLAG00005002217	lpxn	lpxn	lpxn	lpxn	LPXN	Lpxn
ENSDLAG00005002218		mrpl48	mrpl48	mrpl48	MRPL48	Mrpl48
ENSDLAG00005002219					MX2
ENSDLAG00005002221		ephb4a	ephb4a	ephb4a
ENSDLAG00005002222	edc4	edc4	edc4	edc4	EDC4	Edc4
ENSDLAG00005002223	LLGL1	LLGL1		llgl1	LLGL1	Llgl1
ENSDLAG00005002224		NPC1L1		NPC1L1	NPC1L1	Npc1l1
ENSDLAG00005002226	scyl3	scyl3	scyl3	scyl3	SCYL3	Scyl3
ENSDLAG00005002227
ENSDLAG00005002232					FIRRM	Firrm
ENSDLAG00005002233
ENSDLAG00005002234		sel1l		sel1l	SEL1L	Sel1l
ENSDLAG00005002235	PRDM12	prdm12b	PRDM12	prdm12b	PRDM12	Prdm12
ENSDLAG00005002236		acvr1bb		acvr1bb	ACVR1B	Acvr1b
ENSDLAG00005002237	spata13	spata13	spata13	spata13	SPATA13	Spata13
ENSDLAG00005002238	thsd7ab		thsd7ab	thsd7ab	THSD7A	Thsd7a
ENSDLAG00005002239		mapta	mapta	mapta	MAPT	Mapt
ENSDLAG00005002240	osbpl5	osbpl5	osbpl5	osbpl5	OSBPL5	Osbpl5
ENSDLAG00005002241		adam19b		adam19b	ADAM19
ENSDLAG00005002242
ENSDLAG00005002243		mvp	MVP	mvp	MVP	Mvp
ENSDLAG00005002245	casq1b	casq1b	casq1b	casq1b	CASQ1	Casq1
ENSDLAG00005002249			roa1	hnrnpa1a
ENSDLAG00005002251	SELE				SELE	Sele
ENSDLAG00005002252		ptch2	ptch2	ptch2	PTCH2	Ptch2
ENSDLAG00005002256	si:ch73-62l21.1	si:ch73-62l21.1		si:ch73-62l21.1
ENSDLAG00005002258				CR352265.1	PRSS22	Prss22
ENSDLAG00005002259		sele		sele
ENSDLAG00005002260	DERL1	derl1	DERL1	derl1	DERL1	Derl1
ENSDLAG00005002261
ENSDLAG00005002263
ENSDLAG00005002264	selp			selp
ENSDLAG00005002266	coq4	coq4	coq4	coq4	COQ4	Coq4
ENSDLAG00005002268					MAP2	Map2
ENSDLAG00005002269	pmpca	pmpca	pmpca	pmpca	PMPCA	Pmpca
ENSDLAG00005002270			rps21	rps21	RPS21	Rps21
ENSDLAG00005002272		ano2a		CABZ01015105.1	ANO2	Ano2
ENSDLAG00005002273	isg20	isg20	isg20	isg20	ISG20	Isg20
ENSDLAG00005002274	flt1	flt1	FLT1	flt1	FLT1	Flt1
ENSDLAG00005002275	hoxc6a	hoxc6a	hoxc6ab	hoxc6a	HOXC6	Hoxc6
ENSDLAG00005002280	eva1bb	eva1bb	CA078	eva1bb	EVA1B	Eva1b
ENSDLAG00005002283
ENSDLAG00005002284
ENSDLAG00005002285
ENSDLAG00005002288
ENSDLAG00005002289		kansl1a	kansl1a	kansl1a	KANSL1	Kansl1
ENSDLAG00005002290
ENSDLAG00005002291	HAS2	has2	has2	has2	HAS2	Has2
ENSDLAG00005002293	zmynd19	zmynd19	zmynd19	zmynd19	ZMYND19	Zmynd19
ENSDLAG00005002297	oscp1a	oscp1a		LSM10	LSM10	Lsm10
ENSDLAG00005002300		wu:fc38h03		wu:fc38h03	COLQ	Colq
ENSDLAG00005002301	hoxc11a	hoxc11a	hoxc11a	hoxc11a	HOXC11	Hoxc11
ENSDLAG00005002303		pdia3		pdia3	PDIA3	Pdia3
ENSDLAG00005002304				zgc:194252
ENSDLAG00005002305		RAB39B		rab39ba	RAB39B	Rab39b
ENSDLAG00005002306				si:ch1073-185p12.2
ENSDLAG00005002307	znf407	znf407	znf407	znf407	ZNF407	Zfp407
ENSDLAG00005002309	tmem141			tmem141	TMEM141	Tmem141
ENSDLAG00005002310	SNRPF	snrpf	RUXF	snrpf	SNRPF	Snrpf
ENSDLAG00005002311	hoxc12a	hoxc12a	hoxc12aa	hoxc12a	HOXC12	Hoxc12
ENSDLAG00005002312
ENSDLAG00005002317				si:dkey-66i24.9
ENSDLAG00005002318	hoxc13a	hoxc13a	hoxc13ab	hoxc13a	HOXC13	Hoxc13
ENSDLAG00005002319		pyroxd1	PYROXD1	pyroxd1	PYROXD1	Pyroxd1
ENSDLAG00005002320	ved		ved	ved
ENSDLAG00005002321					CERS3	Cers3
ENSDLAG00005002325					SAPCD1	Sapcd1
ENSDLAG00005002327	flot1a	flot1a	flot1a	flot1a	FLOT1	Flot1
ENSDLAG00005002328	calcoco1a	calcoco1a	calcoco1a	calcoco1a	CALCOCO1	Calcoco1
ENSDLAG00005002330	PTPRR	ptprr	PTPRR	ptprr	PTPRR	Ptprr
ENSDLAG00005002331	oscp1a	oscp1a	oscp1a	oscp1a	OSCP1	Oscp1
ENSDLAG00005002332				taar10	TAAR1	Taar1
ENSDLAG00005002333	L3MBTL4		L3MBTL4		L3MBTL4	L3mbtl4
ENSDLAG00005002334	cmah	cmah	cmah	cmah		Cmah
ENSDLAG00005002337
ENSDLAG00005002338	PTGR3	PTGR3	zadh2		PTGR3	Ptgr3
ENSDLAG00005002342
ENSDLAG00005002343			IAPP		IAPP	Iapp
ENSDLAG00005002344
ENSDLAG00005002345
ENSDLAG00005002346
ENSDLAG00005002350			Rarga		RARG	Rarg
ENSDLAG00005002351	TSHZ1	TSHZ1	TSHZ1		TSHZ1	Tshz1
ENSDLAG00005002353
ENSDLAG00005002354	ntn4	ntn4		ntn4	NTN4	Ntn4
ENSDLAG00005002355		lama5	LAMA5	lama5	LAMA5	Lama5
ENSDLAG00005002358		ZNF516	ZNF516		ZNF516	Zfp516
ENSDLAG00005002359		gcfc2		gcfc2	GCFC2	Gcfc2
ENSDLAG00005002361	slc7a3a	slc7a3a	slc7a3a	slc7a3a	SLC7A3	Slc7a3
ENSDLAG00005002362	crabp2b	crabp2b	crabp2b	crabp2b	CRABP2	Crabp2
ENSDLAG00005002365
ENSDLAG00005002366				CABZ01009512.1
ENSDLAG00005002367		wipf3		wipf3	WIPF3	Wipf3
ENSDLAG00005002368		pax8		pax8	PAX8	Pax8
ENSDLAG00005002369				CR391991.5
ENSDLAG00005002370			e2f3	e2f3	E2F3	E2f3
ENSDLAG00005002371		impad1		impad1
ENSDLAG00005002374		SRF		srfa	SRF	Srf
ENSDLAG00005002377	ZNF236	znf236	ZNF236	znf236	ZNF236	Zfp236
ENSDLAG00005002378	ptpn2b	ptpn2b	ptpn2	ptpn2b	PTPN2	Ptpn2
ENSDLAG00005002379						Lrrfip1
ENSDLAG00005002380	lmx1a	lmx1a	lmx1a	lmx1a
ENSDLAG00005002383
ENSDLAG00005002384
ENSDLAG00005002385				slco1e1
ENSDLAG00005002387	nrsn1l	nrsn1l	nrsn1l	nrsn1l	NRSN1	Nrsn1
ENSDLAG00005002388		cfap161		cfap161	CFAP161	Cfap161
ENSDLAG00005002389			abi3a	abi3a
ENSDLAG00005002390	st6gal2b			st6gal2b	ST6GAL2	St6gal2
ENSDLAG00005002392			dusp11	dusp11	DUSP11	Dusp11
ENSDLAG00005002393		ankrd45	ankrd45	ankrd45	ANKRD45	Ankrd45
ENSDLAG00005002394	CCNK	CCNK	CCNK		CCNK	Ccnk
ENSDLAG00005002400
ENSDLAG00005002401				si:dkey-66i24.9
ENSDLAG00005002407	spon2b	spon2b	spon2b	spon2b	SPON2	Spon2
ENSDLAG00005002409					SLC5A4	Gm5134
ENSDLAG00005002411	lpcat1	lpcat1	pcat1	lpcat1	LPCAT1	Lpcat1
ENSDLAG00005002412		zgc:158659		zgc:158659
ENSDLAG00005002420	cnot3a	cnot3a	cnot3a	cnot3a	CNOT3	Cnot3
ENSDLAG00005002423	trnau1apb	trnau1apb	trnau1apb	trnau1apb
ENSDLAG00005002426
ENSDLAG00005002427	mrps21	mrps21		mrps21
ENSDLAG00005002430
ENSDLAG00005002432
ENSDLAG00005002433		slc29a1b		slc29a1b	SLC29A1	Slc29a1
ENSDLAG00005002435				illr2	CLEC4F	Clec4f
ENSDLAG00005002436	si:ch211-255i20.3	si:ch211-255i20.3	si:ch211-255i20.3	si:ch211-255i20.3		Tmed11
ENSDLAG00005002437
ENSDLAG00005002439				rpl18a	RPL18A	Rpl18a
ENSDLAG00005002440	snx7	snx7	snx7	snx7	SNX7	Snx7
ENSDLAG00005002446	or127-1			or127-1
ENSDLAG00005002447
ENSDLAG00005002452	ciarta	ciarta	ciarta	ciarta	CIART	Ciart
ENSDLAG00005002457	rnf212		rnf212	rnf212	RNF212	Rnf212
ENSDLAG00005002464		mbpb	mbpb	mbpb	MBP	Mbp
ENSDLAG00005002465
ENSDLAG00005002469	arhgef18a	arhgef18a	arhgef18a	arhgef18a	ARHGEF18	Arhgef18
ENSDLAG00005002472
ENSDLAG00005002478
ENSDLAG00005002483
ENSDLAG00005002488
ENSDLAG00005002490	exosc3	exosc3	exosc3	exosc3	EXOSC3	Exosc3
ENSDLAG00005002491	nppc	nppc	nppc	nppc	NPPC	Nppc
ENSDLAG00005002492	mrpl36		RM36	mrpl36	MRPL36	Mrpl36
ENSDLAG00005002502	kif7	kif7	kif7	kif7	KIF7	Kif7
ENSDLAG00005002507				taar10	TAAR1	Taar1
ENSDLAG00005002510	rprd2a	rprd2a	rprd2a	rprd2a	RPRD2	Rprd2
ENSDLAG00005002512	b4galt1l	b4galt1l	b4galt1l	b4galt1l	B4GALT1	B4galt1
ENSDLAG00005002515				BX248410.3
ENSDLAG00005002516					THAP6
ENSDLAG00005002517					BTN2A1
ENSDLAG00005002519
ENSDLAG00005002525
ENSDLAG00005002526		gmppb		gmppb	GMPPB	Gmppb
ENSDLAG00005002528	sox11b	sox11b	sox11b	sox11b	SOX11	Sox11
ENSDLAG00005002529	npy2rl			npy2rl	NPY2R	Npy2r
ENSDLAG00005002530		cherp	cherp	cherp	CHERP	Cherp
ENSDLAG00005002533
ENSDLAG00005002542					SLC9B2	Slc9b1
ENSDLAG00005002544					GDF15	Gdf15
ENSDLAG00005002545	fgfrl1a	fgfrl1a	fgfrl1a	fgfrl1a	FGFRL1	Fgfrl1
ENSDLAG00005002548	psmg2	psmg2	psmg2	psmg2	PSMG2	Psmg2
ENSDLAG00005002550			SRA1	sra1	SRA1	Sra1
ENSDLAG00005002552					CLEC6A	Clec4n
ENSDLAG00005002556	ncl	ncl	ncl	ncl
ENSDLAG00005002560		inhbab	inhbab	inhbab	INHBA	Inhba
ENSDLAG00005002566
ENSDLAG00005002567				si:ch211-157p22.10	TMEM116	Tmem116
ENSDLAG00005002570	irx4b	irx4b	irx4b	irx4b	IRX4	Irx4
ENSDLAG00005002571		znf384l	znf384l	znf384l	ZNF384	Zfp384
ENSDLAG00005002572
ENSDLAG00005002575		zgc:136493	gyar	zgc:136493
ENSDLAG00005002577
ENSDLAG00005002579	mbpb	mbpb	mbpb	mbpb	MBP	Mbp
ENSDLAG00005002580
ENSDLAG00005002582					CD69	Cd69
ENSDLAG00005002586	PTPRB		PTPRB	ptprb	PTPRB	Ptprb
ENSDLAG00005002589				CABZ01020455.1	RXRG	Rxrg
ENSDLAG00005002600		irx1b	irx1b	irx1b
ENSDLAG00005002603	brinp2	brinp2	brinp2	brinp2	BRINP2	Brinp2
ENSDLAG00005002604			si:dkeyp-86h10.3	si:dkeyp-86h10.3
ENSDLAG00005002606				CASKIN2	CASKIN2	Caskin2
ENSDLAG00005002611
ENSDLAG00005002612
ENSDLAG00005002615		SH2B2	SH2B2	SH2B2	SH2B2	Sh2b2
ENSDLAG00005002620				zgc:152891
ENSDLAG00005002624		hsdl2	hsdl2	hsdl2	HSDL2	Hsdl2
ENSDLAG00005002629				or126-2
ENSDLAG00005002632	myl1	myl1	myl1	myl1	MYL1	Myl1
ENSDLAG00005002635				BX901889.1
ENSDLAG00005002638	SNORD82	SNORD82	SNORD82	CU469540.3	SNORD82	Snord82
ENSDLAG00005002640					CD200	Cd200
ENSDLAG00005002641		zgc:136493	gyar	zgc:136493
ENSDLAG00005002642				CABZ01032906.2
ENSDLAG00005002651		fgb	fgb	fgb	FGB	Fgb
ENSDLAG00005002653					IGHM	Ighm
ENSDLAG00005002655	KIF26B	kif26ba	kif26ba	kif26ba	KIF26B	Kif26b
ENSDLAG00005002656	celf3a	celf3a	celf3a	celf3a	CELF3	Celf3
ENSDLAG00005002659	mast3a	mast3a	mast3a	mast3a	MAST3	Mast3
ENSDLAG00005002660				or127-1
ENSDLAG00005002661	ccdc13		ccdc13	ccdc13	CCDC13	Ccdc13
ENSDLAG00005002662	oxnad1	oxnad1	oxnad1	oxnad1	OXNAD1	Oxnad1
ENSDLAG00005002664	impdh2	impdh2	impdh2	impdh2	IMPDH2	Impdh2
ENSDLAG00005002668	nhp2	nhp2	nhp2	nhp2	NHP2	Nhp2
ENSDLAG00005002672	RNF130	rnf130	rnf130	rnf130	RNF130	Rnf130
ENSDLAG00005002674
ENSDLAG00005002678
ENSDLAG00005002679		DEPDC1B	DEPDC1B	CABZ01086734.1	DEPDC1B	Depdc1b
ENSDLAG00005002680
ENSDLAG00005002682			TAAR5	taar13c	TAAR5	Taar5
ENSDLAG00005002695		crhr1	crhr1	crhr1	CRHR1	Crhr1
ENSDLAG00005002699	rftn1a	rftn1a	rftn1a	rftn1a	RFTN1	Rftn1
ENSDLAG00005002700	ube2ql1	ube2ql1	ube2ql1	ube2ql1	UBE2QL1	Ube2ql1
ENSDLAG00005002702	asb14a	asb14a		asb14a	ASB14	Asb14
ENSDLAG00005002705	bud23	bud23		bud23	BUD23	Bud23
ENSDLAG00005002707				CU694317.1
ENSDLAG00005002717	ino80e		ino80e	ino80e
ENSDLAG00005002720	TMEM200C				TMEM200C	Tmem200c
ENSDLAG00005002723	ncaldb	ncaldb	ncaldb	ncaldb
ENSDLAG00005002725						Atp6ap1l
ENSDLAG00005002726
ENSDLAG00005002727
ENSDLAG00005002744		nono	nono	nono	NONO	Nono
ENSDLAG00005002745	RPS6KA3	rps6ka3a	RPS6KA3	rps6ka3a	RPS6KA3	Rps6ka3
ENSDLAG00005002748
ENSDLAG00005002749
ENSDLAG00005002751	kifc1	kifc1		kifc1	KIFC1	Kifc1
ENSDLAG00005002752		zgc:66427		zgc:66427
ENSDLAG00005002754	tmie		tmie	tmie
ENSDLAG00005002756				si:ch211-212k18.15
ENSDLAG00005002757				zgc:163073	MYL4	Myl4
ENSDLAG00005002759	dazl	dazl	dazl	dazl	DAZ2	Dazl
ENSDLAG00005002762		angptl1b	angptl1b	angptl1b	ANGPTL1	Angptl1
ENSDLAG00005002765
ENSDLAG00005002766
ENSDLAG00005002768		pold2	pold2	pold2	POLD2	Pold2
ENSDLAG00005002769
ENSDLAG00005002772	grhl2b	grhl2b	grhl2b	grhl2b	GRHL2	Grhl2
ENSDLAG00005002774				si:ch211-212k18.15
ENSDLAG00005002779		prkag1	prkag1	prkag1	PRKAG1	Prkag1
ENSDLAG00005002784
ENSDLAG00005002787		ARL3		arl3b	ARL3	Arl3
ENSDLAG00005002793
ENSDLAG00005002795
ENSDLAG00005002800		slc9a5	SLC9A5	slc9a5	SLC9A5	Slc9a5
ENSDLAG00005002801
ENSDLAG00005002806		cdx1b		cdx1b
ENSDLAG00005002807	armc9	armc9	armc9	armc9	ARMC9	Armc9
ENSDLAG00005002808	si:dkeyp-77h1.4	si:dkeyp-77h1.4	si:dkeyp-77h1.4	si:dkeyp-77h1.4
ENSDLAG00005002810		btr30		btr30
ENSDLAG00005002814				zgc:153151
ENSDLAG00005002816			TAAR5	taar13c	TAAR5	Taar5
ENSDLAG00005002819		LRRC24			LRRC24	Lrrc24
ENSDLAG00005002825	SMYD3	SMYD3	smyd3	smyd3	SMYD3	Smyd3
ENSDLAG00005002830	parp2	parp2	parp2	parp2	PARP2	Parp2
ENSDLAG00005002836	ndufa3		ndufa3	ndufa3	NDUFA3	Ndufa3
ENSDLAG00005002837	si:dkey-46i9.6	si:dkey-46i9.6	si:dkey-46i9.6	si:dkey-46i9.6
ENSDLAG00005002841	filip1b	filip1b	filip1b	filip1b	FILIP1	Filip1
ENSDLAG00005002845		ift74	ift74	ift74	IFT74	Ift74
ENSDLAG00005002849	myh7l	myh7l	myh7l	myh7l	MYH7	Myh7
ENSDLAG00005002853	igf1ra	igf1ra	igf1ra	igf1ra	IGF1R	Igf1r
ENSDLAG00005002855
ENSDLAG00005002858
ENSDLAG00005002859			txlnba	txlnba	TXLNB	Txlnb
ENSDLAG00005002861
ENSDLAG00005002863	U1			AL953856.2
ENSDLAG00005002865
ENSDLAG00005002866
ENSDLAG00005002871	btr12	btr12	btr12	btr12
ENSDLAG00005002872					HHLA2
ENSDLAG00005002877		gk5	gk5	gk5	GK5	Gk5
ENSDLAG00005002881				LO018124.1
ENSDLAG00005002885					MDC1	Mdc1
ENSDLAG00005002894			tas1r2.2	tas1r2.2	TAS1R2	Tas1r2
ENSDLAG00005002895	insra	insra	insra	insra	INSR	Insr
ENSDLAG00005002897				LO018124.1
ENSDLAG00005002900		ZC3H12A		ZC3H12A	ZC3H12A	Zc3h12a
ENSDLAG00005002908
ENSDLAG00005002913		lgals8a	lgals8a	lgals8a	LGALS8	Lgals8
ENSDLAG00005002914	kcnk7	kcnk7	kcnk7	kcnk7
ENSDLAG00005002916					KBTBD11	Kbtbd11
ENSDLAG00005002917	smim13			smim13	SMIM13	Smim13
ENSDLAG00005002919	NITR17
ENSDLAG00005002922		SLC35D3		SLC35D3	SLC35D3	Slc35d3
ENSDLAG00005002925				mdc1	MDC1	Mdc1
ENSDLAG00005002927	si:dkey-283b15.2	si:dkey-283b15.2	si:dkey-283b15.2	si:dkey-283b15.2
ENSDLAG00005002929	tnfaip6	tnfaip6	tnfaip6	tnfaip6	TNFAIP6	Tnfaip6
ENSDLAG00005002930					ACSL6	Acsbg3
ENSDLAG00005002933	slc12a4	slc12a4	slc12a4	slc12a4	SLC12A4	Slc12a4
ENSDLAG00005002934		slc3a2b	slc3a2b	slc3a2b	SLC3A2	Slc3a2
ENSDLAG00005002935
ENSDLAG00005002936	nedd9	nedd9	nedd9	nedd9	NEDD9	Nedd9
ENSDLAG00005002937	znf219		znf219	znf219
ENSDLAG00005002938				si:dkey-208m12.2	BTN2A1
ENSDLAG00005002941		tbc1d9	TBC1D9B	tbc1d9	TBC1D9B	Tbc1d9b
ENSDLAG00005002942		pfdn1	pfdn1	pfdn1	PFDN1	Pfdn1
ENSDLAG00005002944	USP44	usp44	USP44	usp44	USP44	Usp44
ENSDLAG00005002947	astn1	astn1	astn1	astn1	ASTN1	Astn1
ENSDLAG00005002948					CBLN3	Cbln3
ENSDLAG00005002950	nsun2	nsun2	nsun2	nsun2	NSUN2	Nsun2
ENSDLAG00005002952
ENSDLAG00005002953		pex7		pex7	PEX7	Pex7
ENSDLAG00005002954	zgc:65894	zgc:65894		zgc:65894	TUBB4B	Tubb4b
ENSDLAG00005002960	nr1d4a	nr1d4a	nr1d4a	nr1d4a
ENSDLAG00005002963				si:ch211-160d14.15
ENSDLAG00005002964	selenbp1	selenbp1	selenbp1	selenbp1	SELENBP1	Selenbp1
ENSDLAG00005002965		ttc1	ttc1	ttc1	TTC1	Ttc1
ENSDLAG00005002969	hivep1	hivep1	hivep1	hivep1	HIVEP1	Hivep1
ENSDLAG00005002970				cnsta	CNST	Cnst
ENSDLAG00005002971
ENSDLAG00005002972	PHKG2	phkg2		phkg2	PHKG2	Phkg2
ENSDLAG00005002973				CABZ01053221.1
ENSDLAG00005002976	SMG7	smg7	smg7	smg7	SMG7	Smg7
ENSDLAG00005002977		lonp1	lonp1	lonp1	LONP1	Lonp1
ENSDLAG00005002979	arhgef40	arhgef40	arhgef40	arhgef40
ENSDLAG00005002981
ENSDLAG00005002987
ENSDLAG00005002989	slc13a5a	slc13a5a		slc13a5a	SLC13A5	Slc13a5
ENSDLAG00005002992
ENSDLAG00005002994				si:dkey-208m12.2	BTN2A1
ENSDLAG00005002996		FAIM2			FAIM2	Faim2
ENSDLAG00005002997
ENSDLAG00005002998	edn1		edn1	edn1
ENSDLAG00005002999					HSPA2	Hspa2
ENSDLAG00005003007		caspa		caspbl		Casp4
ENSDLAG00005003010
ENSDLAG00005003014	si:ch1073-459j12.1	si:ch1073-459j12.1		si:ch1073-459j12.1	AEBP1	Aebp1
ENSDLAG00005003016					SIGLEC15	Siglec15
ENSDLAG00005003020		NHERF1	NHERF	slc9a3r1a	NHERF1	Nherf1
ENSDLAG00005003021
ENSDLAG00005003022	hspa1b	hspa1b	hspa1b	hspa1b	HSPA2	Hspa2
ENSDLAG00005003025
ENSDLAG00005003029	inpp5e	inpp5e	inpp5e	inpp5e	INPP5E	Inpp5e
ENSDLAG00005003030
ENSDLAG00005003032		iqgap3		iqgap3	IQGAP3	Iqgap3
ENSDLAG00005003036				zmp:0000000729	MBL2	Mbl1
ENSDLAG00005003039	acacb	acacb	acacb	acacb	ACACB	Acacb
ENSDLAG00005003041
ENSDLAG00005003044				taar10	TAAR1	Taar1
ENSDLAG00005003047
ENSDLAG00005003048		nbr1b	nbr1b	nbr1b	NBR1	Nbr1
ENSDLAG00005003049	SALL3	sall3a	SALL3	sall3a	SALL3	Sall3
ENSDLAG00005003050		fga	fga	fga		Fga
ENSDLAG00005003052	gatm	gatm	gatm	gatm	GATM	Gatm
ENSDLAG00005003054			dnah3	dnah3	DNAH3	Dnah3
ENSDLAG00005003056	myofl	myofl		myofl	MYOF	Myof
ENSDLAG00005003057
ENSDLAG00005003059
ENSDLAG00005003063
ENSDLAG00005003066		NFATC1	NFATC1		NFATC1	Nfatc1
ENSDLAG00005003070	rif1	rif1	rif1	rif1	RIF1	Rif1
ENSDLAG00005003072
ENSDLAG00005003077		sccpdha.1		sccpdha.2	SCCPDH	Sccpdh
ENSDLAG00005003079				zcchc2	ZCCHC2	Zcchc2
ENSDLAG00005003083	flot1b	flot1b	flot1b	flot1b	FLOT1	Flot1
ENSDLAG00005003085				tacr1b	TACR1	Tacr1
ENSDLAG00005003086	dgkzb	dgkzb	dgkzb	dgkzb	DGKZ	Dgkz
ENSDLAG00005003089				LO018124.1
ENSDLAG00005003093
ENSDLAG00005003094
ENSDLAG00005003097			c6ast3	c6ast4	ASTL	Astl
ENSDLAG00005003098	si:dkey-225n22.4	si:dkey-225n22.4		si:dkey-225n22.4
ENSDLAG00005003100				opn1mw4
ENSDLAG00005003104
ENSDLAG00005003106	xpo7	xpo7		xpo7	XPO7	Xpo7
ENSDLAG00005003109				si:cabz01007807.1	APOLD1	Apold1
ENSDLAG00005003110
ENSDLAG00005003111		nup98		nup98	NUP98	Nup98
ENSDLAG00005003112				CABZ01009512.1
ENSDLAG00005003113	myo1g	myo1g	myo1g	myo1g	MYO1G	Myo1g
ENSDLAG00005003114		nup107	NUP107	nup107	NUP107	Nup107
ENSDLAG00005003115
ENSDLAG00005003116	pan3	pan3	PAN3	pan3	PAN3	Pan3
ENSDLAG00005003120			g6pcb	g6pcb	G6PC1	G6pc
ENSDLAG00005003122
ENSDLAG00005003123	atf6	atf6	atf6	atf6	ATF6	Atf6
ENSDLAG00005003124		abce1	abce1	abce1	ABCE1	Abce1
ENSDLAG00005003125						Zpld2
ENSDLAG00005003126	si:dkey-22o22.2		si:dkey-22o22.2	si:dkey-22o22.2
ENSDLAG00005003130
ENSDLAG00005003137				si:dkey-23k10.3
ENSDLAG00005003138					PABPC1L2A
ENSDLAG00005003140	myl13	myl13	myl13	myl13
ENSDLAG00005003141	slc4a2a	SLC4A2		slc4a2a	SLC4A2	Slc4a2
ENSDLAG00005003142
ENSDLAG00005003146		hsdl2	hsdl2	hsdl2	HSDL2	Hsdl2
ENSDLAG00005003149
ENSDLAG00005003151					FUBP3	Fubp3
ENSDLAG00005003152		txnl1	TXNL1	txnl1	TXNL1	Txnl1
ENSDLAG00005003153		CYTH2		CYTH2	CYTH2	Cyth2
ENSDLAG00005003158		tlr2		tlr2	TLR2	Tlr2
ENSDLAG00005003163	arap3	arap3	arap3	arap3	ARAP3	Arap3
ENSDLAG00005003167	ddx31		ddx31	ddx31	DDX31	Ddx31
ENSDLAG00005003169				si:dkey-261m9.12	H1-6	H1f6
ENSDLAG00005003170
ENSDLAG00005003171	zgc:91890	zgc:91890	zgc:91890	zgc:91890
ENSDLAG00005003172					COL6A6	Col6a6
ENSDLAG00005003173		VSTM2A		VSTM2A	VSTM2A	Vstm2a
ENSDLAG00005003174	arih2	arih2	arih2	arih2	ARIH2	Arih2
ENSDLAG00005003179					MYH2
ENSDLAG00005003180
ENSDLAG00005003191
ENSDLAG00005003193				cbln10	CBLN3	Cbln3
ENSDLAG00005003195
ENSDLAG00005003196					PLEC	Plec
ENSDLAG00005003204		slit3	slit3	slit3	SLIT3	Slit3
ENSDLAG00005003207		capslb	capslb	capslb	CAPSL	Capsl
ENSDLAG00005003213		dis3l2		dis3l2	DIS3L2	Dis3l2
ENSDLAG00005003214				ftr54
ENSDLAG00005003215
ENSDLAG00005003216					PARP15
ENSDLAG00005003219
ENSDLAG00005003222	MED13L	MED13L	MED13L		MED13L	Med13l
ENSDLAG00005003224
ENSDLAG00005003225				nitr8
ENSDLAG00005003231				CABZ01080042.1	MFAP4	Mfap4
ENSDLAG00005003234			si:zfos-169g10.2	si:zfos-169g10.2	SSTR5	Sstr5
ENSDLAG00005003235	si:dkey-21c19.3	si:dkey-21c19.3	si:dkey-21c19.3	si:dkey-21c19.3	SENP1	Senp1
ENSDLAG00005003237				si:dkey-208m12.2	BTN2A1
ENSDLAG00005003238		eif5b	eif5b	eif5b
ENSDLAG00005003241	ccne2	ccne2	ccne2	ccne2	CCNE2	Ccne2
ENSDLAG00005003242
ENSDLAG00005003244		kif26aa		kif26aa	KIF26A	Kif26a
ENSDLAG00005003245
ENSDLAG00005003246	jpt1a	jpt1a	jpt1a	jpt1a
ENSDLAG00005003247
ENSDLAG00005003248
ENSDLAG00005003253	mettl17	mettl17	mettl17	mettl17	METTL17	Mettl17
ENSDLAG00005003258	rabgef1l	rabgef1l		rabgef1l
ENSDLAG00005003259
ENSDLAG00005003260		smfn	rexo2	smfn	REXO2	Rexo2
ENSDLAG00005003267					FCRL1	Fcer1a
ENSDLAG00005003268	NARS1	nars1	NARS1	nars1	NARS1	Nars
ENSDLAG00005003270
ENSDLAG00005003272
ENSDLAG00005003275	ndrg2	ndrg2		ndrg2	NDRG2	Ndrg2
ENSDLAG00005003278
ENSDLAG00005003287		rac2		rac2	RAC2	Rac2
ENSDLAG00005003288
ENSDLAG00005003294
ENSDLAG00005003296		SYDE1		SYDE1	SYDE1	Syde1
ENSDLAG00005003298		hlcs	HLCS	hlcs	HLCS	Hlcs
ENSDLAG00005003299				CR388047.1
ENSDLAG00005003301				CR848788.2
ENSDLAG00005003302
ENSDLAG00005003303	tp53inp1	tp53inp1	tp53inp1	tp53inp1	TP53INP1	Trp53inp1
ENSDLAG00005003304	ltb4r2b		ltb4r2b	ltb4r2b	LTB4R2	Ltb4r2
ENSDLAG00005003306	serpinf2a		serpinf2a	serpinf2a	SERPINF2	Serpinf2
ENSDLAG00005003307
ENSDLAG00005003308	ddr1	ddr1		ddr1	DDR1	Ddr1
ENSDLAG00005003311
ENSDLAG00005003312	nagpa	nagpa		nagpa	NAGPA	Nagpa
ENSDLAG00005003313	grk7a	grk7a		grk7a	GRK7
ENSDLAG00005003314	otol1b	otol1b	otol1	otol1b	OTOL1	Otol1
ENSDLAG00005003315		si:ch211-87m7.2		si:ch211-87m7.2	MFSD14B	Mfsd14b
ENSDLAG00005003317
ENSDLAG00005003318
ENSDLAG00005003321		ckmt1		ckmt1	CKMT1B	Ckmt1
ENSDLAG00005003323	scarb1		sr-bi	scarb1	SCARB1	Scarb1
ENSDLAG00005003325	si:ch211-140b10.6	si:ch211-140b10.6	si:ch211-140b10.6	si:ch211-140b10.6
ENSDLAG00005003326	fbxo36b	fbxo36b	fbxo36b	fbxo36b	FBXO36	Fbxo36
ENSDLAG00005003331		kpnb1		kpnb1	KPNB1	Kpnb1
ENSDLAG00005003332
ENSDLAG00005003334
ENSDLAG00005003335
ENSDLAG00005003337	sept9b	sept9b	sept9b	sept9b	SEPTIN9	Septin9
ENSDLAG00005003340	pik3r2	pik3r2	pik3r2	pik3r2	PIK3R2	Pik3r2
ENSDLAG00005003342		ggt5a	ggt5a	ggt5a	GGT5	Ggt5
ENSDLAG00005003343				si:dkey-170l10.1	HAUS2	Haus2
ENSDLAG00005003344		tbc1d15		tbc1d15	TBC1D15	Tbc1d15
ENSDLAG00005003347				sptssb	SPTSSB	Sptssb
ENSDLAG00005003348
ENSDLAG00005003351	lnx2a	lnx2a	lnx2	lnx2a	LNX2	Lnx2
ENSDLAG00005003352
ENSDLAG00005003355				si:ch73-81k8.2	CFAP119	Cfap119
ENSDLAG00005003356	agfg1b	agfg1b		agfg1b	AGFG1	Agfg1
ENSDLAG00005003360			SIM2		SIM2	Sim2
ENSDLAG00005003363	U6				RNU6-336P	Gm26104
ENSDLAG00005003366		HECW1		HECW1	HECW1	Hecw1
ENSDLAG00005003367				CABZ01009512.1
ENSDLAG00005003373	elmod3	elmod3	elmod3	elmod3	ELMOD3	Elmod3
ENSDLAG00005003380
ENSDLAG00005003381	nfatc4		nfatc4	nfatc4	NFATC4	Nfatc4
ENSDLAG00005003383
ENSDLAG00005003388		clk2a		clk2a	CLK2	Clk2
ENSDLAG00005003389	zgc:110269	zgc:110269		zgc:110269
ENSDLAG00005003390	cps1	cps1	cps1	cps1	CPS1	Cps1
ENSDLAG00005003394		gpd1l	gpd1l	gpd1l	GPD1L	Gpd1l
ENSDLAG00005003395	cyth4b		cyh2	cyth4b	CYTH4	Cyth4
ENSDLAG00005003396	gtf3ab	gtf3ab	gtf3ab	gtf3ab	GTF3A	Gtf3a
ENSDLAG00005003397		aoc2		aoc2	AOC2	Aoc2
ENSDLAG00005003399	lsm11	lsm11	LSM11	lsm11	LSM11	Lsm11
ENSDLAG00005003400	slc44a1b	slc44a1b	slc44a1b	slc44a1b	SLC44A1	Slc44a1
ENSDLAG00005003402					RTL1	Peg10
ENSDLAG00005003403	nmd3	nmd3	nmd3	nmd3	NMD3	Nmd3
ENSDLAG00005003405		fyco1a		fyco1a	RUFY4	Rufy4
ENSDLAG00005003409				si:dkey-79f11.8	IFI44L	Ifi44l
ENSDLAG00005003410				taar10	TAAR1	Taar1
ENSDLAG00005003411	clint1a	clint1a		clint1a	CLINT1	Clint1
ENSDLAG00005003412				si:dkey-31e10.1
ENSDLAG00005003413
ENSDLAG00005003415						Zpld2
ENSDLAG00005003417				MFF	MFF	Mff
ENSDLAG00005003418	slco2b1	slco2b1	slco2b1	slco2b1	SLCO2B1	Slco2b1
[truncated: 22,970 more rows]
