# Supplementary material for: Structural variant landscape provides insights into genome organisation and domestication in European seabass
Source: BMC Biol. 2025 Oct 1;23:288. doi: 10.1186/s12915-025-02404-7 (PMC12487334; doi:10.1186/s12915-025-02404-7)
Supplement: Supplementary file 3 — Additional file 3. [file 12915_2025_2404_MOESM3_ESM.xlsx]

## Sheet: Sheet1
Chromosome	Length	Number of SVs	Rate SV along chromosome (bp)	Deletions	Duplications	Inversions
CAJNNU010000001.1	26,541,663	1,159	22,900	1154	4	1
CAJNNU010000002.1	28,328,114	1,166	24,295	1159	6	1
CAJNNU010000003.1	25,169,994	887	28,376	883	3	1
CAJNNU010000004.1	34,614,956	1,417	24,428	1410	7	0
CAJNNU010000005.1	31,376,231	1,165	26,932	1160	5	0
CAJNNU010000006.1	30,465,141	1,059	28,767	1052	3	4
CAJNNU010000007.1	29,520,603	904	32,655	902	1	1
CAJNNU010000008.1	25,630,283	968	26,477	965	1	2
CAJNNU010000009.1	22,079,996	759	29,090	756	2	1
CAJNNU010000010.1	25,258,443	991	25,487	987	4	0
CAJNNU010000011.1	34,597,903	1,163	29,748	1156	6	1
CAJNNU010000012.1	23,876,150	779	30,649	776	1	2
CAJNNU010000013.1	32,630,001	864	37,766	853	7	4
CAJNNU010000014.1	29,990,674	754	39,775	752	2	0
CAJNNU010000015.1	29,885,359	819	36,490	814	4	1
CAJNNU010000016.1	15,992,333	450	35,538	445	1	4
CAJNNU010000017.1	15,306,284	400	38,265	397	3	0
CAJNNU010000018.1	30,745,067	788	39,016	785	2	1
CAJNNU010000019.1	37,882,625	968	39,134	962	1	5
CAJNNU010000020.1	34,940,063	972	35,946	967	4	1
CAJNNU010000021.1	35,031,035	974	35,966	968	4	2
CAJNNU010000022.1	26,375,416	727	36,279	723	3	1
CAJNNU010000023.1	25,354,164	660	38,415	660	0	0
CAJNNU010000024.1	21,118,976	635	33,258	634	1	0
Total	672,711,474	21,428	31394	21320	75	33
