# Supplementary material for: Structural variant landscape provides insights into genome organisation and domestication in European seabass
Source: BMC Biol. 2025 Oct 1;23:288. doi: 10.1186/s12915-025-02404-7 (PMC12487334; doi:10.1186/s12915-025-02404-7)
Supplement: Supplementary file 4 — Additional file 4. [file 12915_2025_2404_MOESM4_ESM.xlsx]

## Sheet: Sheet1
Chr	Start	End	Number of SVs	SV density per Mb (*100)	Definition
CAJNNU010000002.1	24000001	25000000	108	0.0108	Highest density
CAJNNU010000002.1	23000001	24000000	100	0.01	Highest density
CAJNNU010000001.1	1000001	2000000	94	0.0094	Highest density
CAJNNU010000003.1	1000001	2000000	92	0.0092	Highest density
CAJNNU010000007.1	25000001	26000000	90	0.009	Highest density
CAJNNU010000001.1	2000001	3000000	86	0.0086	Highest density
CAJNNU010000001.1	4000001	5000000	86	0.0086	Highest density
CAJNNU010000009.1	2000001	3000000	86	0.0086	Highest density
CAJNNU010000008.1	25000001	25630283	54	0.00856758	Highest density
CAJNNU010000002.1	25000001	26000000	85	0.0085	Highest density
CAJNNU010000004.1	3000001	4000000	85	0.0085	Highest density
CAJNNU010000002.1	22000001	23000000	84	0.0084	Highest density
CAJNNU010000001.1	25000001	26000000	83	0.0083	Highest density
CAJNNU010000004.1	6000001	7000000	83	0.0083	Highest density
CAJNNU010000011.1	6000001	7000000	83	0.0083	Highest density
CAJNNU010000007.1	27000001	28000000	82	0.0082	Highest density
CAJNNU010000011.1	5000001	6000000	82	0.0082	Highest density
CAJNNU010000004.1	4000001	5000000	81	0.0081	Highest density
CAJNNU010000004.1	5000001	6000000	81	0.0081	Highest density
CAJNNU010000002.1	28000001	28328114	3	0.000914316	Lowest density
CAJNNU010000003.1	11000001	12000000	9	0.0009	Lowest density
CAJNNU010000007.1	10000001	11000000	9	0.0009	Lowest density
CAJNNU010000013.1	10000001	11000000	9	0.0009	Lowest density
CAJNNU010000014.1	13000001	14000000	9	0.0009	Lowest density
CAJNNU010000016.1	1	1000000	9	0.0009	Lowest density
CAJNNU010000019.1	17000001	18000000	9	0.0009	Lowest density
CAJNNU010000019.1	21000001	22000000	9	0.0009	Lowest density
CAJNNU010000021.1	1000001	2000000	9	0.0009	Lowest density
CAJNNU010000023.1	13000001	14000000	9	0.0009	Lowest density
CAJNNU010000024.1	14000001	15000000	9	0.0009	Lowest density
CAJNNU010000007.1	14000001	15000000	8	0.0008	Lowest density
CAJNNU010000014.1	8000001	9000000	8	0.0008	Lowest density
CAJNNU010000015.1	19000001	20000000	8	0.0008	Lowest density
CAJNNU010000017.1	9000001	10000000	8	0.0008	Lowest density
CAJNNU010000019.1	15000001	16000000	8	0.0008	Lowest density
CAJNNU010000020.1	14000001	15000000	8	0.0008	Lowest density
CAJNNU010000022.1	5000001	6000000	8	0.0008	Lowest density
CAJNNU010000022.1	11000001	12000000	8	0.0008	Lowest density
CAJNNU010000019.1	37000001	37882625	7	0.000793089	Lowest density
CAJNNU010000015.1	14000001	15000000	7	0.0007	Lowest density
CAJNNU010000015.1	15000001	16000000	7	0.0007	Lowest density
CAJNNU010000019.1	19000001	20000000	7	0.0007	Lowest density
CAJNNU010000003.1	12000001	13000000	6	0.0006	Lowest density
CAJNNU010000015.1	13000001	14000000	6	0.0006	Lowest density
CAJNNU010000013.1	23000001	24000000	3	0.0003	Lowest density
CAJNNU010000018.1	18000001	19000000	2	0.0002	Lowest density
CAJNNU010000007.1	29000001	29520603	0	0	Lowest density
CAJNNU010000009.1	22000001	22079996	0	0	Lowest density
