# Supplementary material for: Structural variant landscape provides insights into genome organisation and domestication in European seabass
Source: BMC Biol. 2025 Oct 1;23:288. doi: 10.1186/s12915-025-02404-7 (PMC12487334; doi:10.1186/s12915-025-02404-7)
Supplement: Supplementary file 5 — Additional file 5. [file 12915_2025_2404_MOESM5_ESM.xlsx]

## Sheet: Sheet1
SV ID	SV Position (Ensembl search)	SV Chromosome	SV Start	SV End	SV length	Type	Freq	MAF	Impact	TE ID	TE Chr	TE Start	TE End	TE length	TE Type	Overlap region	Overlap region/SV length	Overlap region/TE length	reciprocal overlap 99%	reciprocal overlap 90%
CAJNNU010000002.1:854859	CAJNNU010000002.1:854859-854939	CAJNNU010000002.1	854859	854939	80	DEL	0.681818	0.318182	MODIFIER	CAJNNU010000002.1:854859:854939	CAJNNU010000002.1	854859	854939	80	LINE/L2	80	1	1	YES	YES
CAJNNU010000005.1:30925166	CAJNNU010000005.1:30925166-30925223	CAJNNU010000005.1	30925166	30925223	57	DEL	0.14557	0.14557	MODIFIER	CAJNNU010000005.1:30925166:30925223	CAJNNU010000005.1	30925166	30925223	57	Simple_repeat	57	1	1	YES	YES
CAJNNU010000021.1:4955219	CAJNNU010000021.1:4955219-4955357	CAJNNU010000021.1	4955219	4955357	138	DEL	0.267857	0.267857	MODIFIER	CAJNNU010000021.1:4955220:4955357	CAJNNU010000021.1	4955220	4955357	137	Simple_repeat	137	0.992754	1	YES	YES
CAJNNU010000004.1:30071652	CAJNNU010000004.1:30071652-30072086	CAJNNU010000004.1	30071652	30072086	434	DEL	0.801205	0.198795	MODIFIER	CAJNNU010000004.1:30071653:30072083	CAJNNU010000004.1	30071653	30072083	430	LINE/L2	430	0.990783	1	YES	YES
CAJNNU010000003.1:5290392	CAJNNU010000003.1:5290392-5291408	CAJNNU010000003.1	5290392	5291408	1016	DEL	0.831461	0.168539	HIGH	CAJNNU010000003.1:5290394:5291390	CAJNNU010000003.1	5290394	5291390	996	Simple_repeat	996	0.980315	1	NO	YES
CAJNNU010000024.1:4602652	CAJNNU010000024.1:4602652-4602739	CAJNNU010000024.1	4602652	4602739	87	DEL	0.483146	0.483146	MODIFIER	CAJNNU010000024.1:4602654:4602739	CAJNNU010000024.1	4602654	4602739	85	Simple_repeat	85	0.977011	1	NO	YES
CAJNNU010000005.1:19561756	CAJNNU010000005.1:19561756-19561865	CAJNNU010000005.1	19561756	19561865	109	DEL	0.196629	0.196629	MODIFIER	CAJNNU010000005.1:19561756:19561862	CAJNNU010000005.1	19561756	19561862	106	LINE/L2	106	0.972477	1	NO	YES
CAJNNU010000008.1:12717281	CAJNNU010000008.1:12717281-12717377	CAJNNU010000008.1	12717281	12717377	96	DEL	0.318182	0.318182	MODIFIER	CAJNNU010000008.1:12717281:12717374	CAJNNU010000008.1	12717281	12717374	93	LINE/L2	93	0.96875	1	NO	YES
CAJNNU010000004.1:16340615	CAJNNU010000004.1:16340615-16340751	CAJNNU010000004.1	16340615	16340751	136	DEL	0.210227	0.210227	MODIFIER	CAJNNU010000004.1:16340620:16340751	CAJNNU010000004.1	16340620	16340751	131	Simple_repeat	131	0.963235	1	NO	YES
CAJNNU010000007.1:25353593	CAJNNU010000007.1:25353593-25353764	CAJNNU010000007.1	25353593	25353764	171	DEL	0.5	0.5	MODIFIER	CAJNNU010000007.1:25353593:25353757	CAJNNU010000007.1	25353593	25353757	164	LINE/L2	164	0.959064	1	NO	YES
CAJNNU010000004.1:3553439	CAJNNU010000004.1:3553439-3553547	CAJNNU010000004.1	3553439	3553547	108	DEL	0.05	0.05	MODIFIER	CAJNNU010000004.1:3553443:3553545	CAJNNU010000004.1	3553443	3553545	102	Simple_repeat	102	0.944444	1	NO	YES
CAJNNU010000004.1:7610487	CAJNNU010000004.1:7610487-7610544	CAJNNU010000004.1	7610487	7610544	57	DEL	0.534483	0.465517	MODIFIER	CAJNNU010000004.1:7610491:7610544	CAJNNU010000004.1	7610491	7610544	53	Simple_repeat	53	0.929825	1	NO	YES
CAJNNU010000007.1:8534385	CAJNNU010000007.1:8534385-8534496	CAJNNU010000007.1	8534385	8534496	111	DEL	0.910112	0.0898876	MODIFIER	CAJNNU010000007.1:8534387:8534489	CAJNNU010000007.1	8534387	8534489	102	Simple_repeat	102	0.918919	1	NO	YES
CAJNNU010000010.1:21315989	CAJNNU010000010.1:21315989-21316053	CAJNNU010000010.1	21315989	21316053	64	DEL	0.180233	0.180233	MODIFIER	CAJNNU010000010.1:21315989:21316047	CAJNNU010000010.1	21315989	21316047	58	LINE/L2	58	0.90625	1	NO	YES
CAJNNU010000008.1:13225360	CAJNNU010000008.1:13225360-13225686	CAJNNU010000008.1	13225360	13225686	326	DEL	0.729885	0.270115	MODIFIER	CAJNNU010000008.1:13225368:13225663	CAJNNU010000008.1	13225368	13225663	295	LINE/L2	295	0.904908	1	NO	YES
CAJNNU010000020.1:2782099	CAJNNU010000020.1:2782099-2782192	CAJNNU010000020.1	2782099	2782192	93	DEL	0.865385	0.134615	MODIFIER	CAJNNU010000020.1:2782103:2782187	CAJNNU010000020.1	2782103	2782187	84	Simple_repeat	84	0.903226	1	NO	YES
CAJNNU010000012.1:1318889	CAJNNU010000012.1:1318889-1319064	CAJNNU010000012.1	1318889	1319064	175	DEL	0.283333	0.283333	LOW	CAJNNU010000012.1:1318901:1319059	CAJNNU010000012.1	1318901	1319059	158	Simple_repeat	158	0.902857	1	NO	YES
CAJNNU010000009.1:11053106	CAJNNU010000009.1:11053106-11053244	CAJNNU010000009.1	11053106	11053244	138	DEL	0.0795455	0.0795455	MODIFIER	CAJNNU010000009.1:11053109:11053233	CAJNNU010000009.1	11053109	11053233	124	Simple_repeat	124	0.898551	1	NO	NO
CAJNNU010000014.1:18287503	CAJNNU010000014.1:18287503-18287595	CAJNNU010000014.1	18287503	18287595	92	DEL	0.405556	0.405556	MODIFIER	CAJNNU010000014.1:18287503:18287585	CAJNNU010000014.1	18287503	18287585	82	Simple_repeat	82	0.891304	1	NO	NO
CAJNNU010000018.1:3710049	CAJNNU010000018.1:3710049-3710141	CAJNNU010000018.1	3710049	3710141	92	DEL	0.936782	0.0632184	HIGH	CAJNNU010000018.1:3710052:3710134	CAJNNU010000018.1	3710052	3710134	82	LINE/L2	82	0.891304	1	NO	NO
CAJNNU010000004.1:16716029	CAJNNU010000004.1:16716029-16716120	CAJNNU010000004.1	16716029	16716120	91	DEL	0.168539	0.168539	HIGH	CAJNNU010000004.1:16716031:16716112	CAJNNU010000004.1	16716031	16716112	81	Simple_repeat	81	0.89011	1	NO	NO
CAJNNU010000002.1:602303	CAJNNU010000002.1:602303-602366	CAJNNU010000002.1	602303	602366	63	DEL	0.056962	0.056962	MODIFIER	CAJNNU010000002.1:602305:602361	CAJNNU010000002.1	602305	602361	56	Simple_repeat	56	0.888889	1	NO	NO
CAJNNU010000018.1:28275992	CAJNNU010000018.1:28275992-28276059	CAJNNU010000018.1	28275992	28276059	67	DEL	0.183333	0.183333	MODIFIER	CAJNNU010000018.1:28275999:28276058	CAJNNU010000018.1	28275999	28276058	59	Simple_repeat	59	0.880597	1	NO	NO
CAJNNU010000004.1:5192255	CAJNNU010000004.1:5192255-5192346	CAJNNU010000004.1	5192255	5192346	91	DEL	0.72093	0.27907	MODIFIER	CAJNNU010000004.1:5192266:5192346	CAJNNU010000004.1	5192266	5192346	80	LINE/L2	80	0.879121	1	NO	NO
CAJNNU010000024.1:6033146	CAJNNU010000024.1:6033146-6033272	CAJNNU010000024.1	6033146	6033272	126	DEL	0.211111	0.211111	MODIFIER	CAJNNU010000024.1:6033150:6033259	CAJNNU010000024.1	6033150	6033259	109	Simple_repeat	109	0.865079	1	NO	NO
CAJNNU010000016.1:4958811	CAJNNU010000016.1:4958811-4958905	CAJNNU010000016.1	4958811	4958905	94	DEL	0.113636	0.113636	MODIFIER	CAJNNU010000016.1:4958813:4958894	CAJNNU010000016.1	4958813	4958894	81	Simple_repeat	81	0.861702	1	NO	NO
CAJNNU010000011.1:34137238	CAJNNU010000011.1:34137238-34137308	CAJNNU010000011.1	34137238	34137308	70	DEL	0.0674157	0.0674157	MODIFIER	CAJNNU010000011.1:34137240:34137300	CAJNNU010000011.1	34137240	34137300	60	SINE/tRNA-L1	60	0.857143	1	NO	NO
CAJNNU010000002.1:25083249	CAJNNU010000002.1:25083249-25083394	CAJNNU010000002.1	25083249	25083394	145	DEL	0.345238	0.345238	MODIFIER	CAJNNU010000002.1:25083261:25083385	CAJNNU010000002.1	25083261	25083385	124	Simple_repeat	124	0.855172	1	NO	NO
CAJNNU010000004.1:19745898	CAJNNU010000004.1:19745898-19745972	CAJNNU010000004.1	19745898	19745972	74	DEL	0.05	0.05	MODIFIER	CAJNNU010000004.1:19745907:19745970	CAJNNU010000004.1	19745907	19745970	63	Simple_repeat	63	0.851351	1	NO	NO
CAJNNU010000022.1:19638234	CAJNNU010000022.1:19638234-19638310	CAJNNU010000022.1	19638234	19638310	76	DEL	0.172222	0.172222	MODIFIER	CAJNNU010000022.1:19638237:19638301	CAJNNU010000022.1	19638237	19638301	64	Simple_repeat	64	0.842105	1	NO	NO
CAJNNU010000005.1:15847292	CAJNNU010000005.1:15847292-15847348	CAJNNU010000005.1	15847292	15847348	56	DEL	0.355263	0.355263	MODIFIER	CAJNNU010000005.1:15847296:15847343	CAJNNU010000005.1	15847296	15847343	47	Simple_repeat	47	0.839286	1	NO	NO
CAJNNU010000021.1:28286777	CAJNNU010000021.1:28286777-28286851	CAJNNU010000021.1	28286777	28286851	74	DEL	0.788889	0.211111	MODIFIER	CAJNNU010000021.1:28286789:28286851	CAJNNU010000021.1	28286789	28286851	62	Simple_repeat	62	0.837838	1	NO	NO
CAJNNU010000007.1:1570690	CAJNNU010000007.1:1570690-1570800	CAJNNU010000007.1	1570690	1570800	110	DEL	0.194444	0.194444	MODIFIER	CAJNNU010000007.1:1570696:1570788	CAJNNU010000007.1	1570696	1570788	92	Simple_repeat	92	0.836364	1	NO	NO
CAJNNU010000022.1:6252064	CAJNNU010000022.1:6252064-6252147	CAJNNU010000022.1	6252064	6252147	83	DEL	0.0388889	0.0388889	MODIFIER	CAJNNU010000022.1:6252074:6252143	CAJNNU010000022.1	6252074	6252143	69	Simple_repeat	69	0.831325	1	NO	NO
CAJNNU010000015.1:13671788	CAJNNU010000015.1:13671788-13671853	CAJNNU010000015.1	13671788	13671853	65	DEL	0.229885	0.229885	MODIFIER	CAJNNU010000015.1:13671795:13671849	CAJNNU010000015.1	13671795	13671849	54	Simple_repeat	54	0.830769	1	NO	NO
CAJNNU010000010.1:22026447	CAJNNU010000010.1:22026447-22026540	CAJNNU010000010.1	22026447	22026540	93	DEL	0.117284	0.117284	MODIFIER	CAJNNU010000010.1:22026459:22026536	CAJNNU010000010.1	22026459	22026536	77	Simple_repeat	77	0.827957	1	NO	NO
CAJNNU010000006.1:8902193	CAJNNU010000006.1:8902193-8902260	CAJNNU010000006.1	8902193	8902260	67	DEL	0.0449438	0.0449438	MODIFIER	CAJNNU010000006.1:8902196:8902251	CAJNNU010000006.1	8902196	8902251	55	Simple_repeat	55	0.820896	1	NO	NO
CAJNNU010000012.1:3671545	CAJNNU010000012.1:3671545-3671623	CAJNNU010000012.1	3671545	3671623	78	DEL	0.0340909	0.0340909	MODIFIER	CAJNNU010000012.1:3671550:3671614	CAJNNU010000012.1	3671550	3671614	64	Simple_repeat	64	0.820513	1	NO	NO
CAJNNU010000009.1:2166057	CAJNNU010000009.1:2166057-2166117	CAJNNU010000009.1	2166057	2166117	60	DEL	0.0842697	0.0842697	MODIFIER	CAJNNU010000009.1:2166057:2166106	CAJNNU010000009.1	2166057	2166106	49	Simple_repeat	49	0.816667	1	NO	NO
CAJNNU010000013.1:10547563	CAJNNU010000013.1:10547563-10547677	CAJNNU010000013.1	10547563	10547677	114	DEL	0.783333	0.216667	MODIFIER	CAJNNU010000013.1:10547565:10547658	CAJNNU010000013.1	10547565	10547658	93	LINE/L2	93	0.815789	1	NO	NO
CAJNNU010000024.1:15438474	CAJNNU010000024.1:15438474-15438538	CAJNNU010000024.1	15438474	15438538	64	DEL	0.276471	0.276471	MODIFIER	CAJNNU010000024.1:15438479:15438531	CAJNNU010000024.1	15438479	15438531	52	Simple_repeat	52	0.8125	1	NO	NO
CAJNNU010000010.1:14111419	CAJNNU010000010.1:14111419-14111573	CAJNNU010000010.1	14111419	14111573	154	DEL	0.155556	0.155556	MODIFIER	CAJNNU010000010.1:14111420:14111545	CAJNNU010000010.1	14111420	14111545	125	LINE/L2	125	0.811688	1	NO	NO
CAJNNU010000019.1:2491356	CAJNNU010000019.1:2491356-2491408	CAJNNU010000019.1	2491356	2491408	52	DEL	0.0547945	0.0547945	MODIFIER	CAJNNU010000019.1:2491359:2491401	CAJNNU010000019.1	2491359	2491401	42	Simple_repeat	42	0.807692	1	NO	NO
CAJNNU010000008.1:10793543	CAJNNU010000008.1:10793543-10793677	CAJNNU010000008.1	10793543	10793677	134	DEL	0.392405	0.392405	MODIFIER	CAJNNU010000008.1:10793560:10793667	CAJNNU010000008.1	10793560	10793667	107	SINE/tRNA-L1	107	0.798507	1	NO	NO
CAJNNU010000005.1:4139287	CAJNNU010000005.1:4139287-4139479	CAJNNU010000005.1	4139287	4139479	192	DEL	0.994382	0.00561798	MODIFIER	CAJNNU010000005.1:4139324:4139477	CAJNNU010000005.1	4139324	4139477	153	Simple_repeat	153	0.796875	1	NO	NO
CAJNNU010000003.1:406623	CAJNNU010000003.1:406623-406780	CAJNNU010000003.1	406623	406780	157	DEL	0.119318	0.119318	MODIFIER	CAJNNU010000003.1:406638:406762	CAJNNU010000003.1	406638	406762	124	Simple_repeat	124	0.789809	1	NO	NO
CAJNNU010000010.1:23763606	CAJNNU010000010.1:23763606-23763656	CAJNNU010000010.1	23763606	23763656	50	DEL	0.511236	0.488764	MODIFIER	CAJNNU010000010.1:23763615:23763654	CAJNNU010000010.1	23763615	23763654	39	Simple_repeat	39	0.78	1	NO	NO
CAJNNU010000008.1:7909544	CAJNNU010000008.1:7909544-7909629	CAJNNU010000008.1	7909544	7909629	85	DEL	0.05	0.05	MODIFIER	CAJNNU010000008.1:7909555:7909621	CAJNNU010000008.1	7909555	7909621	66	Simple_repeat	66	0.776471	1	NO	NO
CAJNNU010000005.1:10822158	CAJNNU010000005.1:10822158-10822275	CAJNNU010000005.1	10822158	10822275	117	DEL	0.0333333	0.0333333	MODIFIER	CAJNNU010000005.1:10822166:10822256	CAJNNU010000005.1	10822166	10822256	90	SINE/tRNA-L1	90	0.769231	1	NO	NO
CAJNNU010000005.1:7991583	CAJNNU010000005.1:7991583-7991770	CAJNNU010000005.1	7991583	7991770	187	DEL	0.130952	0.130952	MODIFIER	CAJNNU010000005.1:7991614:7991757	CAJNNU010000005.1	7991614	7991757	143	SINE/tRNA-L1	143	0.764706	1	NO	NO
CAJNNU010000023.1:18809056	CAJNNU010000023.1:18809056-18809202	CAJNNU010000023.1	18809056	18809202	146	DEL	0.421348	0.421348	MODIFIER	CAJNNU010000023.1:18809088:18809199	CAJNNU010000023.1	18809088	18809199	111	Simple_repeat	111	0.760274	1	NO	NO
CAJNNU010000004.1:20470302	CAJNNU010000004.1:20470302-20470373	CAJNNU010000004.1	20470302	20470373	71	DEL	0.0222222	0.0222222	MODIFIER	CAJNNU010000004.1:20470311:20470364	CAJNNU010000004.1	20470311	20470364	53	Simple_repeat	53	0.746479	1	NO	NO
CAJNNU010000010.1:23908977	CAJNNU010000010.1:23908977-23910208	CAJNNU010000010.1	23908977	23910208	1231	DEL	0.755556	0.244444	MODIFIER	CAJNNU010000010.1:23909292:23910208	CAJNNU010000010.1	23909292	23910208	916	LINE/L2	916	0.74411	1	NO	NO
CAJNNU010000002.1:11719790	CAJNNU010000002.1:11719790-11719899	CAJNNU010000002.1	11719790	11719899	109	DEL	0.0730337	0.0730337	MODIFIER	CAJNNU010000002.1:11719797:11719878	CAJNNU010000002.1	11719797	11719878	81	Simple_repeat	81	0.743119	1	NO	NO
CAJNNU010000001.1:6340688	CAJNNU010000001.1:6340688-6340754	CAJNNU010000001.1	6340688	6340754	66	DEL	0.0617978	0.0617978	MODIFIER	CAJNNU010000001.1:6340697:6340746	CAJNNU010000001.1	6340697	6340746	49	Simple_repeat	49	0.742424	1	NO	NO
CAJNNU010000011.1:9177828	CAJNNU010000011.1:9177828-9177911	CAJNNU010000011.1	9177828	9177911	83	DEL	0.0333333	0.0333333	MODIFIER	CAJNNU010000011.1:9177829:9177890	CAJNNU010000011.1	9177829	9177890	61	Simple_repeat	61	0.73494	1	NO	NO
CAJNNU010000008.1:23163838	CAJNNU010000008.1:23163838-23165353	CAJNNU010000008.1	23163838	23165353	1515	DEL	0.566667	0.433333	MODIFIER	CAJNNU010000008.1:23163919:23165031	CAJNNU010000008.1	23163919	23165031	1112	LINE/L2	1112	0.733993	1	NO	NO
CAJNNU010000011.1:8848402	CAJNNU010000011.1:8848402-8848458	CAJNNU010000011.1	8848402	8848458	56	DEL	0.0833333	0.0833333	MODIFIER	CAJNNU010000011.1:8848402:8848443	CAJNNU010000011.1	8848402	8848443	41	Low_complexity	41	0.732143	1	NO	NO
CAJNNU010000013.1:14261203	CAJNNU010000013.1:14261203-14261336	CAJNNU010000013.1	14261203	14261336	133	DEL	0.5	0.5	MODIFIER	CAJNNU010000013.1:14261213:14261309	CAJNNU010000013.1	14261213	14261309	96	Simple_repeat	96	0.721805	1	NO	NO
CAJNNU010000005.1:24834940	CAJNNU010000005.1:24834940-24835040	CAJNNU010000005.1	24834940	24835040	100	DEL	0.0444444	0.0444444	MODIFIER	CAJNNU010000005.1:24834945:24835017	CAJNNU010000005.1	24834945	24835017	72	Low_complexity	72	0.72	1	NO	NO
CAJNNU010000011.1:400896	CAJNNU010000011.1:400896-400983	CAJNNU010000011.1	400896	400983	87	DEL	0.129213	0.129213	MODIFIER	CAJNNU010000011.1:400921:400983	CAJNNU010000011.1	400921	400983	62	Simple_repeat	62	0.712644	1	NO	NO
CAJNNU010000013.1:11465124	CAJNNU010000013.1:11465124-11465204	CAJNNU010000013.1	11465124	11465204	80	DEL	0.102273	0.102273	MODIFIER	CAJNNU010000013.1:11465132:11465188	CAJNNU010000013.1	11465132	11465188	56	Simple_repeat	56	0.7	1	NO	NO
CAJNNU010000014.1:9902852	CAJNNU010000014.1:9902852-9902942	CAJNNU010000014.1	9902852	9902942	90	DEL	0.380952	0.380952	MODIFIER	CAJNNU010000014.1:9902878:9902941	CAJNNU010000014.1	9902878	9902941	63	Simple_repeat	63	0.7	1	NO	NO
CAJNNU010000001.1:3054058	CAJNNU010000001.1:3054058-3054117	CAJNNU010000001.1	3054058	3054117	59	DEL	0.318182	0.318182	MODIFIER	CAJNNU010000001.1:3054065:3054106	CAJNNU010000001.1	3054065	3054106	41	Simple_repeat	41	0.694915	1	NO	NO
CAJNNU010000003.1:18619873	CAJNNU010000003.1:18619873-18621016	CAJNNU010000003.1	18619873	18621016	1143	DEL	0.376404	0.376404	MODIFIER	CAJNNU010000003.1:18619878:18620671	CAJNNU010000003.1	18619878	18620671	793	LINE/L2	793	0.693788	1	NO	NO
CAJNNU010000002.1:23755833	CAJNNU010000002.1:23755833-23756085	CAJNNU010000002.1	23755833	23756085	252	DEL	0.0222222	0.0222222	MODIFIER	CAJNNU010000002.1:23755906:23756080	CAJNNU010000002.1	23755906	23756080	174	SINE/tRNA-L1	174	0.690476	1	NO	NO
CAJNNU010000006.1:27648664	CAJNNU010000006.1:27648664-27649778	CAJNNU010000006.1	27648664	27649778	1114	DEL	0.75	0.25	MODIFIER	CAJNNU010000006.1:27648677:27649446	CAJNNU010000006.1	27648677	27649446	769	LINE/L2	769	0.690305	1	NO	NO
CAJNNU010000010.1:12692283	CAJNNU010000010.1:12692283-12692360	CAJNNU010000010.1	12692283	12692360	77	DEL	0.697531	0.302469	HIGH	CAJNNU010000010.1:12692293:12692346	CAJNNU010000010.1	12692293	12692346	53	Simple_repeat	53	0.688312	1	NO	NO
CAJNNU010000008.1:18230873	CAJNNU010000008.1:18230873-18230953	CAJNNU010000008.1	18230873	18230953	80	DEL	0.0561798	0.0561798	MODIFIER	CAJNNU010000008.1:18230876:18230931	CAJNNU010000008.1	18230876	18230931	55	Simple_repeat	55	0.6875	1	NO	NO
CAJNNU010000004.1:16108525	CAJNNU010000004.1:16108525-16108675	CAJNNU010000004.1	16108525	16108675	150	DEL	0.105556	0.105556	MODIFIER	CAJNNU010000004.1:16108535:16108638	CAJNNU010000004.1	16108535	16108638	103	Simple_repeat	103	0.686667	1	NO	NO
CAJNNU010000005.1:3854178	CAJNNU010000005.1:3854178-3854637	CAJNNU010000005.1	3854178	3854637	459	DEL	0.527027	0.472973	MODIFIER	CAJNNU010000005.1:3854178:3854492	CAJNNU010000005.1	3854178	3854492	314	Simple_repeat	314	0.684096	1	NO	NO
CAJNNU010000021.1:8002719	CAJNNU010000021.1:8002719-8002790	CAJNNU010000021.1	8002719	8002790	71	DEL	0.0862069	0.0862069	MODIFIER	CAJNNU010000021.1:8002720:8002768	CAJNNU010000021.1	8002720	8002768	48	Simple_repeat	48	0.676056	1	NO	NO
CAJNNU010000021.1:22995153	CAJNNU010000021.1:22995153-22995205	CAJNNU010000021.1	22995153	22995205	52	DEL	0.243902	0.243902	MODIFIER	CAJNNU010000021.1:22995153:22995188	CAJNNU010000021.1	22995153	22995188	35	Simple_repeat	35	0.673077	1	NO	NO
CAJNNU010000004.1:19086319	CAJNNU010000004.1:19086319-19086389	CAJNNU010000004.1	19086319	19086389	70	DEL	0.0444444	0.0444444	MODIFIER	CAJNNU010000004.1:19086322:19086369	CAJNNU010000004.1	19086322	19086369	47	Simple_repeat	47	0.671429	1	NO	NO
CAJNNU010000001.1:22157273	CAJNNU010000001.1:22157273-22157327	CAJNNU010000001.1	22157273	22157327	54	DEL	0.0795455	0.0795455	MODIFIER	CAJNNU010000001.1:22157284:22157320	CAJNNU010000001.1	22157284	22157320	36	Simple_repeat	36	0.666667	1	NO	NO
CAJNNU010000015.1:6534219	CAJNNU010000015.1:6534219-6534297	CAJNNU010000015.1	6534219	6534297	78	DEL	0.438202	0.438202	MODIFIER	CAJNNU010000015.1:6534241:6534293	CAJNNU010000015.1	6534241	6534293	52	Simple_repeat	52	0.666667	1	NO	NO
CAJNNU010000015.1:13197407	CAJNNU010000015.1:13197407-13197470	CAJNNU010000015.1	13197407	13197470	63	DEL	0.294118	0.294118	MODIFIER	CAJNNU010000015.1:13197421:13197463	CAJNNU010000015.1	13197421	13197463	42	Simple_repeat	42	0.666667	1	NO	NO
CAJNNU010000023.1:23258974	CAJNNU010000023.1:23258974-23259034	CAJNNU010000023.1	23258974	23259034	60	DEL	0.189873	0.189873	MODIFIER	CAJNNU010000023.1:23258975:23259015	CAJNNU010000023.1	23258975	23259015	40	Simple_repeat	40	0.666667	1	NO	NO
CAJNNU010000013.1:16793090	CAJNNU010000013.1:16793090-16793155	CAJNNU010000013.1	16793090	16793155	65	DEL	0.101124	0.101124	MODIFIER	CAJNNU010000013.1:16793093:16793136	CAJNNU010000013.1	16793093	16793136	43	Simple_repeat	43	0.661538	1	NO	NO
CAJNNU010000001.1:837763	CAJNNU010000001.1:837763-838819	CAJNNU010000001.1	837763	838819	1056	DEL	0.75	0.25	MODIFIER	CAJNNU010000001.1:837765:838462	CAJNNU010000001.1	837765	838462	697	LINE/L2	697	0.660038	1	NO	NO
CAJNNU010000019.1:36376914	CAJNNU010000019.1:36376914-36377037	CAJNNU010000019.1	36376914	36377037	123	DEL	0.192771	0.192771	MODIFIER	CAJNNU010000019.1:36376914:36376995	CAJNNU010000019.1	36376914	36376995	81	Simple_repeat	81	0.658537	1	NO	NO
CAJNNU010000004.1:14170039	CAJNNU010000004.1:14170039-14170118	CAJNNU010000004.1	14170039	14170118	79	DEL	0.331395	0.331395	MODIFIER	CAJNNU010000004.1:14170051:14170103	CAJNNU010000004.1	14170051	14170103	52	Simple_repeat	52	0.658228	1	NO	NO
CAJNNU010000010.1:24476676	CAJNNU010000010.1:24476676-24476787	CAJNNU010000010.1	24476676	24476787	111	DEL	0.373494	0.373494	MODIFIER	CAJNNU010000010.1:24476711:24476784	CAJNNU010000010.1	24476711	24476784	73	LINE/L2	73	0.657658	1	NO	NO
CAJNNU010000023.1:16483312	CAJNNU010000023.1:16483312-16484289	CAJNNU010000023.1	16483312	16484289	977	DEL	0.305556	0.305556	MODIFIER	CAJNNU010000023.1:16483313:16483954	CAJNNU010000023.1	16483313	16483954	641	LINE/L2	641	0.65609	1	NO	NO
CAJNNU010000010.1:10659183	CAJNNU010000010.1:10659183-10659308	CAJNNU010000010.1	10659183	10659308	125	DEL	0.325843	0.325843	MODIFIER	CAJNNU010000010.1:10659187:10659269	CAJNNU010000010.1	10659187	10659269	82	Simple_repeat	82	0.656	1	NO	NO
CAJNNU010000023.1:14680759	CAJNNU010000023.1:14680759-14680982	CAJNNU010000023.1	14680759	14680982	223	DEL	0.644444	0.355556	MODIFIER	CAJNNU010000023.1:14680785:14680931	CAJNNU010000023.1	14680785	14680931	146	Simple_repeat	146	0.654709	1	NO	NO
CAJNNU010000007.1:12717464	CAJNNU010000007.1:12717464-12717585	CAJNNU010000007.1	12717464	12717585	121	DEL	0.35119	0.35119	MODIFIER	CAJNNU010000007.1:12717501:12717580	CAJNNU010000007.1	12717501	12717580	79	Simple_repeat	79	0.652893	1	NO	NO
CAJNNU010000004.1:33847916	CAJNNU010000004.1:33847916-33849616	CAJNNU010000004.1	33847916	33849616	1700	DEL	0.644444	0.355556	MODIFIER	CAJNNU010000004.1:33848171:33849278	CAJNNU010000004.1	33848171	33849278	1107	LINE/L2	1107	0.651176	1	NO	NO
CAJNNU010000021.1:28624043	CAJNNU010000021.1:28624043-28624100	CAJNNU010000021.1	28624043	28624100	57	DEL	0.385135	0.385135	MODIFIER	CAJNNU010000021.1:28624062:28624099	CAJNNU010000021.1	28624062	28624099	37	Simple_repeat	37	0.649123	1	NO	NO
CAJNNU010000010.1:23540616	CAJNNU010000010.1:23540616-23542326	CAJNNU010000010.1	23540616	23542326	1710	DEL	0.386364	0.386364	MODIFIER	CAJNNU010000010.1:23540940:23542049	CAJNNU010000010.1	23540940	23542049	1109	LINE/L2	1109	0.648538	1	NO	NO
CAJNNU010000014.1:19532462	CAJNNU010000014.1:19532462-19533285	CAJNNU010000014.1	19532462	19533285	823	DEL	0.348315	0.348315	MODIFIER	CAJNNU010000014.1:19532503:19533036	CAJNNU010000014.1	19532503	19533036	533	LINE/L2	533	0.647631	1	NO	NO
CAJNNU010000008.1:22212592	CAJNNU010000008.1:22212592-22212723	CAJNNU010000008.1	22212592	22212723	131	DEL	0.286517	0.286517	MODIFIER	CAJNNU010000008.1:22212634:22212718	CAJNNU010000008.1	22212634	22212718	84	Simple_repeat	84	0.641221	1	NO	NO
CAJNNU010000015.1:1963146	CAJNNU010000015.1:1963146-1963224	CAJNNU010000015.1	1963146	1963224	78	DEL	0.168605	0.168605	MODIFIER	CAJNNU010000015.1:1963146:1963196	CAJNNU010000015.1	1963146	1963196	50	Simple_repeat	50	0.641026	1	NO	NO
CAJNNU010000011.1:1686494	CAJNNU010000011.1:1686494-1686635	CAJNNU010000011.1	1686494	1686635	141	DEL	0.464706	0.464706	LOW	CAJNNU010000011.1:1686522:1686612	CAJNNU010000011.1	1686522	1686612	90	Simple_repeat	90	0.638298	1	NO	NO
CAJNNU010000012.1:20677722	CAJNNU010000012.1:20677722-20677788	CAJNNU010000012.1	20677722	20677788	66	DEL	0.0822785	0.0822785	MODIFIER	CAJNNU010000012.1:20677737:20677779	CAJNNU010000012.1	20677737	20677779	42	Simple_repeat	42	0.636364	1	NO	NO
CAJNNU010000013.1:555889	CAJNNU010000013.1:555889-556172	CAJNNU010000013.1	555889	556172	283	DEL	0.494382	0.494382	MODIFIER	CAJNNU010000013.1:555992:556172	CAJNNU010000013.1	555992	556172	180	SINE/tRNA-L1	180	0.636042	1	NO	NO
CAJNNU010000008.1:8085448	CAJNNU010000008.1:8085448-8085508	CAJNNU010000008.1	8085448	8085508	60	DEL	0.0689655	0.0689655	MODIFIER	CAJNNU010000008.1:8085463:8085501	CAJNNU010000008.1	8085463	8085501	38	Simple_repeat	38	0.633333	1	NO	NO
CAJNNU010000001.1:1857117	CAJNNU010000001.1:1857117-1857179	CAJNNU010000001.1	1857117	1857179	62	DEL	0.0388889	0.0388889	MODIFIER	CAJNNU010000001.1:1857139:1857178	CAJNNU010000001.1	1857139	1857178	39	Simple_repeat	39	0.629032	1	NO	NO
CAJNNU010000008.1:11607903	CAJNNU010000008.1:11607903-11608043	CAJNNU010000008.1	11607903	11608043	140	DEL	0.0444444	0.0444444	MODIFIER	CAJNNU010000008.1:11607904:11607992	CAJNNU010000008.1	11607904	11607992	88	Simple_repeat	88	0.628571	1	NO	NO
CAJNNU010000018.1:2131207	CAJNNU010000018.1:2131207-2131274	CAJNNU010000018.1	2131207	2131274	67	DEL	0.313253	0.313253	MODIFIER	CAJNNU010000018.1:2131210:2131252	CAJNNU010000018.1	2131210	2131252	42	Simple_repeat	42	0.626866	1	NO	NO
CAJNNU010000005.1:4688952	CAJNNU010000005.1:4688952-4689257	CAJNNU010000005.1	4688952	4689257	305	DEL	0.181818	0.181818	MODIFIER	CAJNNU010000005.1:4688952:4689143	CAJNNU010000005.1	4688952	4689143	191	LINE/L2	191	0.62623	1	NO	NO
CAJNNU010000015.1:26116471	CAJNNU010000015.1:26116471-26116540	CAJNNU010000015.1	26116471	26116540	69	DEL	0.459302	0.459302	MODIFIER	CAJNNU010000015.1:26116489:26116532	CAJNNU010000015.1	26116489	26116532	43	Simple_repeat	43	0.623188	1	NO	NO
CAJNNU010000021.1:27037992	CAJNNU010000021.1:27037992-27038098	CAJNNU010000021.1	27037992	27038098	106	DEL	0.161111	0.161111	MODIFIER	CAJNNU010000021.1:27038028:27038094	CAJNNU010000021.1	27038028	27038094	66	Simple_repeat	66	0.622642	1	NO	NO
CAJNNU010000002.1:10914058	CAJNNU010000002.1:10914058-10914140	CAJNNU010000002.1	10914058	10914140	82	DEL	0.0388889	0.0388889	MODIFIER	CAJNNU010000002.1:10914089:10914140	CAJNNU010000002.1	10914089	10914140	51	Simple_repeat	51	0.621951	1	NO	NO
CAJNNU010000011.1:7338247	CAJNNU010000011.1:7338247-7338329	CAJNNU010000011.1	7338247	7338329	82	DEL	0.316667	0.316667	MODIFIER	CAJNNU010000011.1:7338260:7338311	CAJNNU010000011.1	7338260	7338311	51	Low_complexity	51	0.621951	1	NO	NO
CAJNNU010000015.1:1717716	CAJNNU010000015.1:1717716-1717837	CAJNNU010000015.1	1717716	1717837	121	DEL	0.0344828	0.0344828	MODIFIER	CAJNNU010000015.1:1717731:1717806	CAJNNU010000015.1	1717731	1717806	75	Simple_repeat	75	0.619835	1	NO	NO
CAJNNU010000002.1:20030737	CAJNNU010000002.1:20030737-20031712	CAJNNU010000002.1	20030737	20031712	975	DEL	0.258824	0.258824	MODIFIER	CAJNNU010000002.1:20031107:20031710	CAJNNU010000002.1	20031107	20031710	603	LINE/L2	603	0.618462	1	NO	NO
CAJNNU010000001.1:4566590	CAJNNU010000001.1:4566590-4566655	CAJNNU010000001.1	4566590	4566655	65	DEL	0.128049	0.128049	MODIFIER	CAJNNU010000001.1:4566599:4566639	CAJNNU010000001.1	4566599	4566639	40	Simple_repeat	40	0.615385	1	NO	NO
CAJNNU010000004.1:9032473	CAJNNU010000004.1:9032473-9032561	CAJNNU010000004.1	9032473	9032561	88	DEL	0.114943	0.114943	MODIFIER	CAJNNU010000004.1:9032504:9032558	CAJNNU010000004.1	9032504	9032558	54	Simple_repeat	54	0.613636	1	NO	NO
CAJNNU010000005.1:30073090	CAJNNU010000005.1:30073090-30073415	CAJNNU010000005.1	30073090	30073415	325	DEL	0.241379	0.241379	MODIFIER	CAJNNU010000005.1:30073202:30073400	CAJNNU010000005.1	30073202	30073400	198	SINE/tRNA-L1	198	0.609231	1	NO	NO
CAJNNU010000001.1:2290340	CAJNNU010000001.1:2290340-2290406	CAJNNU010000001.1	2290340	2290406	66	DEL	0.0952381	0.0952381	MODIFIER	CAJNNU010000001.1:2290341:2290381	CAJNNU010000001.1	2290341	2290381	40	Simple_repeat	40	0.606061	1	NO	NO
CAJNNU010000005.1:1034223	CAJNNU010000005.1:1034223-1034308	CAJNNU010000005.1	1034223	1034308	85	DEL	0.623457	0.376543	MODIFIER	CAJNNU010000005.1:1034225:1034276	CAJNNU010000005.1	1034225	1034276	51	Simple_repeat	51	0.6	1	NO	NO
CAJNNU010000001.1:9311649	CAJNNU010000001.1:9311649-9311763	CAJNNU010000001.1	9311649	9311763	114	DEL	0.144444	0.144444	MODIFIER	CAJNNU010000001.1:9311691:9311759	CAJNNU010000001.1	9311691	9311759	68	Simple_repeat	68	0.596491	1	NO	NO
CAJNNU010000007.1:26231646	CAJNNU010000007.1:26231646-26233516	CAJNNU010000007.1	26231646	26233516	1870	DEL	0.744444	0.255556	MODIFIER	CAJNNU010000007.1:26232038:26233151	CAJNNU010000007.1	26232038	26233151	1113	LINE/L2	1113	0.595187	1	NO	NO
CAJNNU010000021.1:2674576	CAJNNU010000021.1:2674576-2674640	CAJNNU010000021.1	2674576	2674640	64	DEL	0.0722222	0.0722222	MODIFIER	CAJNNU010000021.1:2674582:2674620	CAJNNU010000021.1	2674582	2674620	38	Simple_repeat	38	0.59375	1	NO	NO
CAJNNU010000005.1:30356574	CAJNNU010000005.1:30356574-30356903	CAJNNU010000005.1	30356574	30356903	329	DEL	0.0166667	0.0166667	MODIFIER	CAJNNU010000005.1:30356708:30356902	CAJNNU010000005.1	30356708	30356902	194	SINE/tRNA-L1	194	0.589666	1	NO	NO
CAJNNU010000019.1:11471507	CAJNNU010000019.1:11471507-11471641	CAJNNU010000019.1	11471507	11471641	134	DEL	0.174157	0.174157	MODIFIER	CAJNNU010000019.1:11471532:11471611	CAJNNU010000019.1	11471532	11471611	79	Simple_repeat	79	0.589552	1	NO	NO
CAJNNU010000007.1:25390207	CAJNNU010000007.1:25390207-25390490	CAJNNU010000007.1	25390207	25390490	283	DEL	0.196429	0.196429	MODIFIER	CAJNNU010000007.1:25390299:25390465	CAJNNU010000007.1	25390299	25390465	166	SINE/tRNA-L1	166	0.586572	1	NO	NO
CAJNNU010000013.1:22087247	CAJNNU010000013.1:22087247-22087447	CAJNNU010000013.1	22087247	22087447	200	DEL	0.276316	0.276316	MODIFIER	CAJNNU010000013.1:22087295:22087412	CAJNNU010000013.1	22087295	22087412	117	SINE/tRNA-L1	117	0.585	1	NO	NO
CAJNNU010000021.1:18468207	CAJNNU010000021.1:18468207-18468272	CAJNNU010000021.1	18468207	18468272	65	DEL	0.0168539	0.0168539	MODIFIER	CAJNNU010000021.1:18468219:18468257	CAJNNU010000021.1	18468219	18468257	38	Simple_repeat	38	0.584615	1	NO	NO
CAJNNU010000007.1:28565842	CAJNNU010000007.1:28565842-28565997	CAJNNU010000007.1	28565842	28565997	155	DEL	0.0795455	0.0795455	MODIFIER	CAJNNU010000007.1:28565893:28565983	CAJNNU010000007.1	28565893	28565983	90	Simple_repeat	90	0.580645	1	NO	NO
CAJNNU010000009.1:4158710	CAJNNU010000009.1:4158710-4158781	CAJNNU010000009.1	4158710	4158781	71	DEL	0.0393258	0.0393258	MODIFIER	CAJNNU010000009.1:4158732:4158773	CAJNNU010000009.1	4158732	4158773	41	Simple_repeat	41	0.577465	1	NO	NO
CAJNNU010000023.1:10546188	CAJNNU010000023.1:10546188-10546334	CAJNNU010000023.1	10546188	10546334	146	DEL	0.428571	0.428571	MODIFIER	CAJNNU010000023.1:10546250:10546334	CAJNNU010000023.1	10546250	10546334	84	Simple_repeat	84	0.575342	1	NO	NO
CAJNNU010000019.1:6171457	CAJNNU010000019.1:6171457-6171610	CAJNNU010000019.1	6171457	6171610	153	DEL	0.281609	0.281609	MODIFIER	CAJNNU010000019.1:6171518:6171606	CAJNNU010000019.1	6171518	6171606	88	Simple_repeat	88	0.575163	1	NO	NO
CAJNNU010000004.1:2685552	CAJNNU010000004.1:2685552-2686518	CAJNNU010000004.1	2685552	2686518	966	DEL	0.411111	0.411111	MODIFIER	CAJNNU010000004.1:2685554:2686109	CAJNNU010000004.1	2685554	2686109	555	LINE/L2	555	0.574534	1	NO	NO
CAJNNU010000004.1:33001523	CAJNNU010000004.1:33001523-33002331	CAJNNU010000004.1	33001523	33002331	808	DEL	0.209302	0.209302	MODIFIER	CAJNNU010000004.1:33001524:33001983	CAJNNU010000004.1	33001524	33001983	459	LINE/L2	459	0.568069	1	NO	NO
CAJNNU010000007.1:1307545	CAJNNU010000007.1:1307545-1308477	CAJNNU010000007.1	1307545	1308477	932	DEL	0.0786517	0.0786517	MODIFIER	CAJNNU010000007.1:1307884:1308412	CAJNNU010000007.1	1307884	1308412	528	LINE/L2	528	0.566524	1	NO	NO
CAJNNU010000004.1:7975171	CAJNNU010000004.1:7975171-7975233	CAJNNU010000004.1	7975171	7975233	62	DEL	0.122093	0.122093	HIGH	CAJNNU010000004.1:7975173:7975208	CAJNNU010000004.1	7975173	7975208	35	Simple_repeat	35	0.564516	1	NO	NO
CAJNNU010000020.1:3366183	CAJNNU010000020.1:3366183-3366261	CAJNNU010000020.1	3366183	3366261	78	DEL	0.0229885	0.0229885	MODIFIER	CAJNNU010000020.1:3366210:3366254	CAJNNU010000020.1	3366210	3366254	44	Low_complexity	44	0.564103	1	NO	NO
CAJNNU010000021.1:23252732	CAJNNU010000021.1:23252732-23252855	CAJNNU010000021.1	23252732	23252855	123	DEL	0.0166667	0.0166667	MODIFIER	CAJNNU010000021.1:23252764:23252833	CAJNNU010000021.1	23252764	23252833	69	SINE/tRNA-L1	69	0.560976	1	NO	NO
CAJNNU010000021.1:26957714	CAJNNU010000021.1:26957714-26957784	CAJNNU010000021.1	26957714	26957784	70	DEL	0.172222	0.172222	MODIFIER	CAJNNU010000021.1:26957719:26957758	CAJNNU010000021.1	26957719	26957758	39	Simple_repeat	39	0.557143	1	NO	NO
CAJNNU010000008.1:23329489	CAJNNU010000008.1:23329489-23330253	CAJNNU010000008.1	23329489	23330253	764	DEL	0.683333	0.316667	MODIFIER	CAJNNU010000008.1:23329493:23329918	CAJNNU010000008.1	23329493	23329918	425	LINE/L2	425	0.556283	1	NO	NO
CAJNNU010000023.1:6307831	CAJNNU010000023.1:6307831-6307894	CAJNNU010000023.1	6307831	6307894	63	DEL	0.0388889	0.0388889	HIGH	CAJNNU010000023.1:6307859:6307894	CAJNNU010000023.1	6307859	6307894	35	Simple_repeat	35	0.555556	1	NO	NO
CAJNNU010000004.1:22883836	CAJNNU010000004.1:22883836-22884152	CAJNNU010000004.1	22883836	22884152	316	DEL	0.153409	0.153409	MODIFIER	CAJNNU010000004.1:22883916:22884091	CAJNNU010000004.1	22883916	22884091	175	SINE/tRNA-L1	175	0.553797	1	NO	NO
CAJNNU010000022.1:23972229	CAJNNU010000022.1:23972229-23972295	CAJNNU010000022.1	23972229	23972295	66	DEL	0.183908	0.183908	MODIFIER	CAJNNU010000022.1:23972256:23972292	CAJNNU010000022.1	23972256	23972292	36	Simple_repeat	36	0.545455	1	NO	NO
CAJNNU010000004.1:3890730	CAJNNU010000004.1:3890730-3890789	CAJNNU010000004.1	3890730	3890789	59	DEL	0.388889	0.388889	MODIFIER	CAJNNU010000004.1:3890741:3890773	CAJNNU010000004.1	3890741	3890773	32	Simple_repeat	32	0.542373	1	NO	NO
CAJNNU010000014.1:26717193	CAJNNU010000014.1:26717193-26717547	CAJNNU010000014.1	26717193	26717547	354	DEL	0.476744	0.476744	MODIFIER	CAJNNU010000014.1:26717348:26717540	CAJNNU010000014.1	26717348	26717540	192	LINE/L2	192	0.542373	1	NO	NO
CAJNNU010000013.1:26686948	CAJNNU010000013.1:26686948-26686998	CAJNNU010000013.1	26686948	26686998	50	DEL	0.181818	0.181818	MODIFIER	CAJNNU010000013.1:26686950:26686977	CAJNNU010000013.1	26686950	26686977	27	Simple_repeat	27	0.54	1	NO	NO
CAJNNU010000020.1:29134728	CAJNNU010000020.1:29134728-29134854	CAJNNU010000020.1	29134728	29134854	126	DEL	0.177778	0.177778	MODIFIER	CAJNNU010000020.1:29134779:29134847	CAJNNU010000020.1	29134779	29134847	68	LINE/L2	68	0.539683	1	NO	NO
CAJNNU010000002.1:4737464	CAJNNU010000002.1:4737464-4737544	CAJNNU010000002.1	4737464	4737544	80	DEL	0.151685	0.151685	MODIFIER	CAJNNU010000002.1:4737475:4737518	CAJNNU010000002.1	4737475	4737518	43	Simple_repeat	43	0.5375	1	NO	NO
CAJNNU010000007.1:25599208	CAJNNU010000007.1:25599208-25599294	CAJNNU010000007.1	25599208	25599294	86	DEL	0.0955056	0.0955056	MODIFIER	CAJNNU010000007.1:25599225:25599271	CAJNNU010000007.1	25599225	25599271	46	Simple_repeat	46	0.534884	1	NO	NO
CAJNNU010000006.1:5901318	CAJNNU010000006.1:5901318-5901556	CAJNNU010000006.1	5901318	5901556	238	DEL	0.1	0.1	MODIFIER	CAJNNU010000006.1:5901350:5901477	CAJNNU010000006.1	5901350	5901477	127	Simple_repeat	127	0.533613	1	NO	NO
CAJNNU010000014.1:27606519	CAJNNU010000014.1:27606519-27606583	CAJNNU010000014.1	27606519	27606583	64	DEL	0.107143	0.107143	MODIFIER	CAJNNU010000014.1:27606547:27606581	CAJNNU010000014.1	27606547	27606581	34	Simple_repeat	34	0.53125	1	NO	NO
CAJNNU010000003.1:2838034	CAJNNU010000003.1:2838034-2838102	CAJNNU010000003.1	2838034	2838102	68	DEL	0.191011	0.191011	MODIFIER	CAJNNU010000003.1:2838063:2838099	CAJNNU010000003.1	2838063	2838099	36	Low_complexity	36	0.529412	1	NO	NO
CAJNNU010000015.1:2952291	CAJNNU010000015.1:2952291-2952465	CAJNNU010000015.1	2952291	2952465	174	DEL	0.273256	0.273256	MODIFIER	CAJNNU010000015.1:2952292:2952384	CAJNNU010000015.1	2952292	2952384	92	Simple_repeat	92	0.528736	1	NO	NO
CAJNNU010000008.1:21227915	CAJNNU010000008.1:21227915-21228026	CAJNNU010000008.1	21227915	21228026	111	DEL	0.314607	0.314607	MODIFIER	CAJNNU010000008.1:21227934:21227992	CAJNNU010000008.1	21227934	21227992	58	Simple_repeat	58	0.522523	1	NO	NO
CAJNNU010000015.1:1023212	CAJNNU010000015.1:1023212-1026199	CAJNNU010000015.1	1023212	1026199	2987	DEL	0.0611111	0.0611111	MODIFIER	CAJNNU010000015.1:1023842:1025400	CAJNNU010000015.1	1023842	1025400	1558	LINE/L2	1558	0.521594	1	NO	NO
CAJNNU010000001.1:25474415	CAJNNU010000001.1:25474415-25474502	CAJNNU010000001.1	25474415	25474502	87	DEL	0.0666667	0.0666667	MODIFIER	CAJNNU010000001.1:25474437:25474482	CAJNNU010000001.1	25474437	25474482	45	Simple_repeat	45	0.517241	1	NO	NO
CAJNNU010000014.1:22747916	CAJNNU010000014.1:22747916-22748046	CAJNNU010000014.1	22747916	22748046	130	DEL	0.0944444	0.0944444	MODIFIER	CAJNNU010000014.1:22747931:22747998	CAJNNU010000014.1	22747931	22747998	67	Simple_repeat	67	0.515385	1	NO	NO
CAJNNU010000008.1:565408	CAJNNU010000008.1:565408-565826	CAJNNU010000008.1	565408	565826	418	DEL	0.25	0.25	MODIFIER	CAJNNU010000008.1:565589:565804	CAJNNU010000008.1	565589	565804	215	Simple_repeat	215	0.514354	1	NO	NO
CAJNNU010000016.1:3762175	CAJNNU010000016.1:3762175-3762359	CAJNNU010000016.1	3762175	3762359	184	DEL	0.0955056	0.0955056	MODIFIER	CAJNNU010000016.1:3762216:3762310	CAJNNU010000016.1	3762216	3762310	94	Simple_repeat	94	0.51087	1	NO	NO
CAJNNU010000003.1:4183476	CAJNNU010000003.1:4183476-4183537	CAJNNU010000003.1	4183476	4183537	61	DEL	0.117647	0.117647	MODIFIER	CAJNNU010000003.1:4183495:4183526	CAJNNU010000003.1	4183495	4183526	31	Simple_repeat	31	0.508197	1	NO	NO
CAJNNU010000013.1:8121356	CAJNNU010000013.1:8121356-8121431	CAJNNU010000013.1	8121356	8121431	75	DEL	0.11236	0.11236	MODIFIER	CAJNNU010000013.1:8121357:8121395	CAJNNU010000013.1	8121357	8121395	38	Low_complexity	38	0.506667	1	NO	NO
CAJNNU010000019.1:10248499	CAJNNU010000019.1:10248499-10248576	CAJNNU010000019.1	10248499	10248576	77	DEL	0.212644	0.212644	MODIFIER	CAJNNU010000019.1:10248510:10248549	CAJNNU010000019.1	10248510	10248549	39	Simple_repeat	39	0.506494	1	NO	NO
CAJNNU010000005.1:18950518	CAJNNU010000005.1:18950518-18950605	CAJNNU010000005.1	18950518	18950605	87	DEL	0.181818	0.181818	MODIFIER	CAJNNU010000005.1:18950532:18950576	CAJNNU010000005.1	18950532	18950576	44	Simple_repeat	44	0.505747	1	NO	NO
CAJNNU010000001.1:24414948	CAJNNU010000001.1:24414948-24415146	CAJNNU010000001.1	24414948	24415146	198	DEL	0.0444444	0.0444444	MODIFIER	CAJNNU010000001.1:24415040:24415139	CAJNNU010000001.1	24415040	24415139	99	Low_complexity	99	0.5	1	NO	NO
CAJNNU010000001.1:25314397	CAJNNU010000001.1:25314397-25314501	CAJNNU010000001.1	25314397	25314501	104	DEL	0.0454545	0.0454545	MODIFIER	CAJNNU010000001.1:25314448:25314500	CAJNNU010000001.1	25314448	25314500	52	Simple_repeat	52	0.5	1	NO	NO
CAJNNU010000002.1:23416838	CAJNNU010000002.1:23416838-23417102	CAJNNU010000002.1	23416838	23417102	264	DEL	0.174157	0.174157	MODIFIER	CAJNNU010000002.1:23416892:23417024	CAJNNU010000002.1	23416892	23417024	132	Simple_repeat	132	0.5	1	NO	NO
CAJNNU010000003.1:1046974	CAJNNU010000003.1:1046974-1047062	CAJNNU010000003.1	1046974	1047062	88	DEL	0.170588	0.170588	MODIFIER	CAJNNU010000003.1:1046979:1047023	CAJNNU010000003.1	1046979	1047023	44	Simple_repeat	44	0.5	1	NO	NO
CAJNNU010000004.1:13768475	CAJNNU010000004.1:13768475-13768619	CAJNNU010000004.1	13768475	13768619	144	DEL	0.0166667	0.0166667	MODIFIER	CAJNNU010000004.1:13768486:13768558	CAJNNU010000004.1	13768486	13768558	72	Simple_repeat	72	0.5	1	NO	NO
CAJNNU010000004.1:34585532	CAJNNU010000004.1:34585532-34585588	CAJNNU010000004.1	34585532	34585588	56	DEL	0.45679	0.45679	MODIFIER	CAJNNU010000004.1:34585540:34585568	CAJNNU010000004.1	34585540	34585568	28	Simple_repeat	28	0.5	1	NO	NO
CAJNNU010000006.1:17434634	CAJNNU010000006.1:17434634-17434698	CAJNNU010000006.1	17434634	17434698	64	DEL	0.0166667	0.0166667	MODIFIER	CAJNNU010000006.1:17434664:17434696	CAJNNU010000006.1	17434664	17434696	32	Simple_repeat	32	0.5	1	NO	NO
CAJNNU010000010.1:22045431	CAJNNU010000010.1:22045431-22045555	CAJNNU010000010.1	22045431	22045555	124	DEL	0.0333333	0.0333333	MODIFIER	CAJNNU010000010.1:22045447:22045509	CAJNNU010000010.1	22045447	22045509	62	Simple_repeat	62	0.5	1	NO	NO
CAJNNU010000014.1:6048780	CAJNNU010000014.1:6048780-6048854	CAJNNU010000014.1	6048780	6048854	74	DEL	0.0730337	0.0730337	MODIFIER	CAJNNU010000014.1:6048787:6048824	CAJNNU010000014.1	6048787	6048824	37	Simple_repeat	37	0.5	1	NO	NO
CAJNNU010000017.1:12676618	CAJNNU010000017.1:12676618-12676684	CAJNNU010000017.1	12676618	12676684	66	DEL	0.0617978	0.0617978	MODIFIER	CAJNNU010000017.1:12676622:12676655	CAJNNU010000017.1	12676622	12676655	33	Simple_repeat	33	0.5	1	NO	NO
CAJNNU010000018.1:16394614	CAJNNU010000018.1:16394614-16394676	CAJNNU010000018.1	16394614	16394676	62	DEL	0.604938	0.395062	MODIFIER	CAJNNU010000018.1:16394615:16394646	CAJNNU010000018.1	16394615	16394646	31	Simple_repeat	31	0.5	1	NO	NO
CAJNNU010000018.1:29397805	CAJNNU010000018.1:29397805-29397867	CAJNNU010000018.1	29397805	29397867	62	DEL	0.060241	0.060241	MODIFIER	CAJNNU010000018.1:29397809:29397840	CAJNNU010000018.1	29397809	29397840	31	Simple_repeat	31	0.5	1	NO	NO
CAJNNU010000020.1:31198982	CAJNNU010000020.1:31198982-31200171	CAJNNU010000020.1	31198982	31200171	1189	DEL	0.505556	0.494444	MODIFIER	CAJNNU010000020.1:31198981:31199811	CAJNNU010000020.1	31198981	31199811	830	LINE/L2	829	0.697225	0.998795	NO	NO
CAJNNU010000006.1:417156	CAJNNU010000006.1:417156-418330	CAJNNU010000006.1	417156	418330	1174	DEL	0.872222	0.127778	MODIFIER	CAJNNU010000006.1:417506:418331	CAJNNU010000006.1	417506	418331	825	LINE/L2	824	0.701874	0.998788	NO	NO
CAJNNU010000010.1:18296442	CAJNNU010000010.1:18296442-18297057	CAJNNU010000010.1	18296442	18297057	615	DEL	0.616667	0.383333	MODIFIER	CAJNNU010000010.1:18296441:18296973	CAJNNU010000010.1	18296441	18296973	532	LINE/L2	531	0.863415	0.99812	NO	NO
CAJNNU010000002.1:28323133	CAJNNU010000002.1:28323133-28323938	CAJNNU010000002.1	28323133	28323938	805	DEL	0.7	0.3	MODIFIER	CAJNNU010000002.1:28323132:28323629	CAJNNU010000002.1	28323132	28323629	497	LINE/L2	496	0.616149	0.997988	NO	NO
CAJNNU010000018.1:25698097	CAJNNU010000018.1:25698097-25698588	CAJNNU010000018.1	25698097	25698588	491	DEL	0.297619	0.297619	MODIFIER	CAJNNU010000018.1:25698103:25698589	CAJNNU010000018.1	25698103	25698589	486	LINE/L2	485	0.98778	0.997942	NO	YES
CAJNNU010000004.1:5956108	CAJNNU010000004.1:5956108-5956597	CAJNNU010000004.1	5956108	5956597	489	DEL	0.539326	0.460674	MODIFIER	CAJNNU010000004.1:5956107:5956491	CAJNNU010000004.1	5956107	5956491	384	LINE/L2	383	0.783231	0.997396	NO	NO
CAJNNU010000005.1:1611099	CAJNNU010000005.1:1611099-1611410	CAJNNU010000005.1	1611099	1611410	311	DEL	0.325301	0.325301	MODIFIER	CAJNNU010000005.1:1611123:1611411	CAJNNU010000005.1	1611123	1611411	288	LINE/L2	287	0.92283	0.996528	NO	YES
CAJNNU010000010.1:3637916	CAJNNU010000010.1:3637916-3638266	CAJNNU010000010.1	3637916	3638266	350	DEL	0.794444	0.205556	MODIFIER	CAJNNU010000010.1:3637915:3638169	CAJNNU010000010.1	3637915	3638169	254	LINE/L2	253	0.722857	0.996063	NO	NO
CAJNNU010000005.1:28673849	CAJNNU010000005.1:28673849-28674999	CAJNNU010000005.1	28673849	28674999	1150	DEL	0.794444	0.205556	MODIFIER	CAJNNU010000005.1:28674180:28675003	CAJNNU010000005.1	28674180	28675003	823	LINE/L2	819	0.712174	0.99514	NO	NO
CAJNNU010000022.1:22449129	CAJNNU010000022.1:22449129-22449848	CAJNNU010000022.1	22449129	22449848	719	DEL	0.322222	0.322222	MODIFIER	CAJNNU010000022.1:22449463:22449850	CAJNNU010000022.1	22449463	22449850	387	LINE/L2	385	0.535466	0.994832	NO	NO
CAJNNU010000004.1:31221044	CAJNNU010000004.1:31221044-31221596	CAJNNU010000004.1	31221044	31221596	552	DEL	0.684211	0.315789	MODIFIER	CAJNNU010000004.1:31221041:31221562	CAJNNU010000004.1	31221041	31221562	521	LINE/L2	518	0.938406	0.994242	NO	YES
CAJNNU010000002.1:16508191	CAJNNU010000002.1:16508191-16508482	CAJNNU010000002.1	16508191	16508482	291	DEL	0.390805	0.390805	MODIFIER	CAJNNU010000002.1:16508189:16508482	CAJNNU010000002.1	16508189	16508482	293	LINE/L2	291	1	0.993174	YES	YES
CAJNNU010000008.1:491778	CAJNNU010000008.1:491778-492032	CAJNNU010000008.1	491778	492032	254	DEL	0.905556	0.0944445	MODIFIER	CAJNNU010000008.1:491890:492033	CAJNNU010000008.1	491890	492033	143	Simple_repeat	142	0.559055	0.993007	NO	NO
CAJNNU010000014.1:1262514	CAJNNU010000014.1:1262514-1262653	CAJNNU010000014.1	1262514	1262653	139	DEL	0.483333	0.483333	MODIFIER	CAJNNU010000014.1:1262523:1262654	CAJNNU010000014.1	1262523	1262654	131	Simple_repeat	130	0.935252	0.992366	NO	YES
CAJNNU010000001.1:3211334	CAJNNU010000001.1:3211334-3212071	CAJNNU010000001.1	3211334	3212071	737	DEL	0.0786517	0.0786517	MODIFIER	CAJNNU010000001.1:3211682:3212074	CAJNNU010000001.1	3211682	3212074	392	LINE/L2	389	0.527815	0.992347	NO	NO
CAJNNU010000006.1:5421595	CAJNNU010000006.1:5421595-5421973	CAJNNU010000006.1	5421595	5421973	378	DEL	0.455056	0.455056	MODIFIER	CAJNNU010000006.1:5421594:5421975	CAJNNU010000006.1	5421594	5421975	381	LINE/L2	378	1	0.992126	YES	YES
CAJNNU010000015.1:2078726	CAJNNU010000015.1:2078726-2079458	CAJNNU010000015.1	2078726	2079458	732	DEL	0.6	0.4	MODIFIER	CAJNNU010000015.1:2078722:2079156	CAJNNU010000015.1	2078722	2079156	434	LINE/L2	430	0.587432	0.990783	NO	NO
CAJNNU010000009.1:7893706	CAJNNU010000009.1:7893706-7893875	CAJNNU010000009.1	7893706	7893875	169	DEL	0.288889	0.288889	MODIFIER	CAJNNU010000009.1:7893774:7893876	CAJNNU010000009.1	7893774	7893876	102	Simple_repeat	101	0.597633	0.990196	NO	NO
CAJNNU010000014.1:16090719	CAJNNU010000014.1:16090719-16090852	CAJNNU010000014.1	16090719	16090852	133	DEL	0.213415	0.213415	MODIFIER	CAJNNU010000014.1:16090718:16090813	CAJNNU010000014.1	16090718	16090813	95	Simple_repeat	94	0.706767	0.989474	NO	NO
CAJNNU010000006.1:23299740	CAJNNU010000006.1:23299740-23299847	CAJNNU010000006.1	23299740	23299847	107	DEL	0.205882	0.205882	MODIFIER	CAJNNU010000006.1:23299739:23299833	CAJNNU010000006.1	23299739	23299833	94	LINE/L2	93	0.869159	0.989362	NO	NO
CAJNNU010000022.1:8419562	CAJNNU010000022.1:8419562-8419680	CAJNNU010000022.1	8419562	8419680	118	DEL	0.264706	0.264706	MODIFIER	CAJNNU010000022.1:8419588:8419681	CAJNNU010000022.1	8419588	8419681	93	LINE/L2	92	0.779661	0.989247	NO	NO
CAJNNU010000011.1:29474301	CAJNNU010000011.1:29474301-29474432	CAJNNU010000011.1	29474301	29474432	131	DEL	0.204545	0.204545	MODIFIER	CAJNNU010000011.1:29474341:29474433	CAJNNU010000011.1	29474341	29474433	92	Low_complexity	91	0.694656	0.98913	NO	NO
CAJNNU010000007.1:25085415	CAJNNU010000007.1:25085415-25085515	CAJNNU010000007.1	25085415	25085515	100	DEL	0.386076	0.386076	MODIFIER	CAJNNU010000007.1:25085414:25085501	CAJNNU010000007.1	25085414	25085501	87	LINE/L2	86	0.86	0.988506	NO	NO
CAJNNU010000006.1:25521248	CAJNNU010000006.1:25521248-25521334	CAJNNU010000006.1	25521248	25521334	86	DEL	0.76506	0.23494	MODIFIER	CAJNNU010000006.1:25521252:25521335	CAJNNU010000006.1	25521252	25521335	83	Simple_repeat	82	0.953488	0.987952	NO	YES
CAJNNU010000006.1:30018539	CAJNNU010000006.1:30018539-30018629	CAJNNU010000006.1	30018539	30018629	90	DEL	0.797753	0.202247	MODIFIER	CAJNNU010000006.1:30018550:30018630	CAJNNU010000006.1	30018550	30018630	80	LINE/L2	79	0.877778	0.9875	NO	NO
CAJNNU010000006.1:23975622	CAJNNU010000006.1:23975622-23975720	CAJNNU010000006.1	23975622	23975720	98	DEL	0.128205	0.128205	MODIFIER	CAJNNU010000006.1:23975642:23975721	CAJNNU010000006.1	23975642	23975721	79	SINE/tRNA-L1	78	0.795918	0.987342	NO	NO
CAJNNU010000008.1:513926	CAJNNU010000008.1:513926-514002	CAJNNU010000008.1	513926	514002	76	DEL	0.0804598	0.0804598	MODIFIER	CAJNNU010000008.1:513925:514002	CAJNNU010000008.1	513925	514002	77	LINE/L2	76	1	0.987013	NO	YES
CAJNNU010000015.1:5942382	CAJNNU010000015.1:5942382-5942460	CAJNNU010000015.1	5942382	5942460	78	DEL	0.235632	0.235632	MODIFIER	CAJNNU010000015.1:5942384:5942461	CAJNNU010000015.1	5942384	5942461	77	LINE/L2	76	0.974359	0.987013	NO	YES
CAJNNU010000004.1:4560746	CAJNNU010000004.1:4560746-4560956	CAJNNU010000004.1	4560746	4560956	210	DEL	0.319767	0.319767	MODIFIER	CAJNNU010000004.1:4560806:4560958	CAJNNU010000004.1	4560806	4560958	152	SINE/tRNA-L1	150	0.714286	0.986842	NO	NO
CAJNNU010000004.1:397966	CAJNNU010000004.1:397966-398039	CAJNNU010000004.1	397966	398039	73	DEL	0.0944444	0.0944444	MODIFIER	CAJNNU010000004.1:397966:398040	CAJNNU010000004.1	397966	398040	74	Simple_repeat	73	1	0.986486	NO	YES
CAJNNU010000023.1:1729731	CAJNNU010000023.1:1729731-1729863	CAJNNU010000023.1	1729731	1729863	132	DEL	0.638889	0.361111	MODIFIER	CAJNNU010000023.1:1729730:1729804	CAJNNU010000023.1	1729730	1729804	74	LINE/L2	73	0.55303	0.986486	NO	NO
CAJNNU010000017.1:2750184	CAJNNU010000017.1:2750184-2750277	CAJNNU010000017.1	2750184	2750277	93	DEL	0.0944444	0.0944444	MODIFIER	CAJNNU010000017.1:2750206:2750278	CAJNNU010000017.1	2750206	2750278	72	Simple_repeat	71	0.763441	0.986111	NO	NO
CAJNNU010000012.1:11991421	CAJNNU010000012.1:11991421-11991487	CAJNNU010000012.1	11991421	11991487	66	DEL	0.0714286	0.0714286	MODIFIER	CAJNNU010000012.1:11991422:11991488	CAJNNU010000012.1	11991422	11991488	66	LINE/L2	65	0.984848	0.984848	NO	YES
CAJNNU010000021.1:17568480	CAJNNU010000021.1:17568480-17568545	CAJNNU010000021.1	17568480	17568545	65	DEL	0.258824	0.258824	MODIFIER	CAJNNU010000021.1:17568481:17568546	CAJNNU010000021.1	17568481	17568546	65	LINE/L2	64	0.984615	0.984615	NO	YES
CAJNNU010000001.1:24813075	CAJNNU010000001.1:24813075-24813815	CAJNNU010000001.1	24813075	24813815	740	DEL	0.170455	0.170455	MODIFIER	CAJNNU010000001.1:24813433:24813821	CAJNNU010000001.1	24813433	24813821	388	LINE/L2	382	0.516216	0.984536	NO	NO
CAJNNU010000006.1:2563547	CAJNNU010000006.1:2563547-2565699	CAJNNU010000006.1	2563547	2565699	2152	DEL	0.426966	0.426966	MODIFIER	CAJNNU010000006.1:2563565:2565733	CAJNNU010000006.1	2563565	2565733	2168	Simple_repeat	2134	0.991636	0.984317	NO	YES
CAJNNU010000018.1:28920016	CAJNNU010000018.1:28920016-28920078	CAJNNU010000018.1	28920016	28920078	62	DEL	0.123596	0.123596	MODIFIER	CAJNNU010000018.1:28920016:28920079	CAJNNU010000018.1	28920016	28920079	63	LINE/L2	62	1	0.984127	NO	YES
CAJNNU010000014.1:24086932	CAJNNU010000014.1:24086932-24086996	CAJNNU010000014.1	24086932	24086996	64	DEL	0.314815	0.314815	MODIFIER	CAJNNU010000014.1:24086934:24086997	CAJNNU010000014.1	24086934	24086997	63	LINE/L2	62	0.96875	0.984127	NO	YES
CAJNNU010000017.1:3196958	CAJNNU010000017.1:3196958-3197021	CAJNNU010000017.1	3196958	3197021	63	DEL	0.766667	0.233333	MODIFIER	CAJNNU010000017.1:3196962:3197022	CAJNNU010000017.1	3196962	3197022	60	Simple_repeat	59	0.936508	0.983333	NO	YES
CAJNNU010000009.1:15658946	CAJNNU010000009.1:15658946-15659011	CAJNNU010000009.1	15658946	15659011	65	DEL	0.983146	0.0168539	MODIFIER	CAJNNU010000009.1:15658952:15659012	CAJNNU010000009.1	15658952	15659012	60	Simple_repeat	59	0.907692	0.983333	NO	YES
CAJNNU010000019.1:6803647	CAJNNU010000019.1:6803647-6803718	CAJNNU010000019.1	6803647	6803718	71	DEL	0.298851	0.298851	MODIFIER	CAJNNU010000019.1:6803646:6803705	CAJNNU010000019.1	6803646	6803705	59	Simple_repeat	58	0.816901	0.983051	NO	NO
CAJNNU010000024.1:15153969	CAJNNU010000024.1:15153969-15154063	CAJNNU010000024.1	15153969	15154063	94	DEL	0.261364	0.261364	MODIFIER	CAJNNU010000024.1:15154005:15154064	CAJNNU010000024.1	15154005	15154064	59	Simple_repeat	58	0.617021	0.983051	NO	NO
CAJNNU010000021.1:30870252	CAJNNU010000021.1:30870252-30870439	CAJNNU010000021.1	30870252	30870439	187	DEL	0.426136	0.426136	MODIFIER	CAJNNU010000021.1:30870249:30870419	CAJNNU010000021.1	30870249	30870419	170	LINE/L2	167	0.893048	0.982353	NO	NO
CAJNNU010000005.1:9841760	CAJNNU010000005.1:9841760-9841815	CAJNNU010000005.1	9841760	9841815	55	DEL	0.333333	0.333333	MODIFIER	CAJNNU010000005.1:9841760:9841816	CAJNNU010000005.1	9841760	9841816	56	LINE/L2	55	1	0.982143	NO	YES
CAJNNU010000017.1:1721869	CAJNNU010000017.1:1721869-1721919	CAJNNU010000017.1	1721869	1721919	50	DEL	0.154762	0.154762	MODIFIER	CAJNNU010000017.1:1721869:1721920	CAJNNU010000017.1	1721869	1721920	51	Simple_repeat	50	1	0.980392	NO	YES
CAJNNU010000010.1:22937698	CAJNNU010000010.1:22937698-22938039	CAJNNU010000010.1	22937698	22938039	341	DEL	0.204545	0.204545	MODIFIER	CAJNNU010000010.1:22937840:22938043	CAJNNU010000010.1	22937840	22938043	203	Simple_repeat	199	0.583578	0.980296	NO	NO
CAJNNU010000010.1:18793996	CAJNNU010000010.1:18793996-18794123	CAJNNU010000010.1	18793996	18794123	127	DEL	0.47093	0.47093	MODIFIER	CAJNNU010000010.1:18793993:18794122	CAJNNU010000010.1	18793993	18794122	129	LINE/L2	126	0.992126	0.976744	NO	YES
CAJNNU010000012.1:6817062	CAJNNU010000012.1:6817062-6817140	CAJNNU010000012.1	6817062	6817140	78	DEL	0.14557	0.14557	MODIFIER	CAJNNU010000012.1:6817099:6817141	CAJNNU010000012.1	6817099	6817141	42	Simple_repeat	41	0.525641	0.97619	NO	NO
CAJNNU010000018.1:14927309	CAJNNU010000018.1:14927309-14927410	CAJNNU010000018.1	14927309	14927410	101	DEL	0.25	0.25	MODIFIER	CAJNNU010000018.1:14927331:14927412	CAJNNU010000018.1	14927331	14927412	81	LINE/L2	79	0.782178	0.975309	NO	NO
CAJNNU010000015.1:25638786	CAJNNU010000015.1:25638786-25638902	CAJNNU010000015.1	25638786	25638902	116	DEL	0.119318	0.119318	MODIFIER	CAJNNU010000015.1:25638825:25638904	CAJNNU010000015.1	25638825	25638904	79	Simple_repeat	77	0.663793	0.974684	NO	NO
CAJNNU010000002.1:23021602	CAJNNU010000002.1:23021602-23021693	CAJNNU010000002.1	23021602	23021693	91	DEL	0.829545	0.170455	MODIFIER	CAJNNU010000002.1:23021619:23021695	CAJNNU010000002.1	23021619	23021695	76	LINE/L2	74	0.813187	0.973684	NO	NO
CAJNNU010000003.1:13210006	CAJNNU010000003.1:13210006-13210076	CAJNNU010000003.1	13210006	13210076	70	DEL	0.209302	0.209302	MODIFIER	CAJNNU010000003.1:13210039:13210077	CAJNNU010000003.1	13210039	13210077	38	Simple_repeat	37	0.528571	0.973684	NO	NO
CAJNNU010000011.1:171333	CAJNNU010000011.1:171333-171725	CAJNNU010000011.1	171333	171725	392	DEL	0.691011	0.308989	MODIFIER	CAJNNU010000011.1:171482:171732	CAJNNU010000011.1	171482	171732	250	LINE/L2	243	0.619898	0.972	NO	NO
CAJNNU010000002.1:24905973	CAJNNU010000002.1:24905973-24906386	CAJNNU010000002.1	24905973	24906386	413	DEL	0.822222	0.177778	MODIFIER	CAJNNU010000002.1:24906050:24906396	CAJNNU010000002.1	24906050	24906396	346	Low_complexity	336	0.813559	0.971098	NO	NO
CAJNNU010000012.1:2577881	CAJNNU010000012.1:2577881-2577949	CAJNNU010000012.1	2577881	2577949	68	DEL	0.63253	0.36747	MODIFIER	CAJNNU010000012.1:2577882:2577951	CAJNNU010000012.1	2577882	2577951	69	LINE/L2	67	0.985294	0.971014	NO	YES
CAJNNU010000012.1:2723078	CAJNNU010000012.1:2723078-2723127	CAJNNU010000012.1	2723078	2723127	49	DEL	0.111111	0.111111	MODIFIER	CAJNNU010000012.1:2723094:2723128	CAJNNU010000012.1	2723094	2723128	34	Simple_repeat	33	0.673469	0.970588	NO	NO
CAJNNU010000016.1:2789842	CAJNNU010000016.1:2789842-2789907	CAJNNU010000016.1	2789842	2789907	65	DEL	0.106742	0.106742	MODIFIER	CAJNNU010000016.1:2789842:2789909	CAJNNU010000016.1	2789842	2789909	67	Simple_repeat	65	1	0.970149	NO	YES
CAJNNU010000007.1:6298987	CAJNNU010000007.1:6298987-6299240	CAJNNU010000007.1	6298987	6299240	253	DEL	0.230337	0.230337	MODIFIER	CAJNNU010000007.1:6299095:6299245	CAJNNU010000007.1	6299095	6299245	150	Simple_repeat	145	0.573123	0.966667	NO	NO
CAJNNU010000017.1:6935672	CAJNNU010000017.1:6935672-6935729	CAJNNU010000017.1	6935672	6935729	57	DEL	0.0755814	0.0755814	MODIFIER	CAJNNU010000017.1:6935670:6935727	CAJNNU010000017.1	6935670	6935727	57	Simple_repeat	55	0.964912	0.964912	NO	YES
CAJNNU010000023.1:1359628	CAJNNU010000023.1:1359628-1359713	CAJNNU010000023.1	1359628	1359713	85	DEL	0.123529	0.123529	MODIFIER	CAJNNU010000023.1:1359658:1359715	CAJNNU010000023.1	1359658	1359715	57	Simple_repeat	55	0.647059	0.964912	NO	NO
CAJNNU010000013.1:1102901	CAJNNU010000013.1:1102901-1102974	CAJNNU010000013.1	1102901	1102974	73	DEL	0.0611111	0.0611111	MODIFIER	CAJNNU010000013.1:1102899:1102953	CAJNNU010000013.1	1102899	1102953	54	Simple_repeat	52	0.712329	0.962963	NO	NO
CAJNNU010000004.1:25029011	CAJNNU010000004.1:25029011-25030952	CAJNNU010000004.1	25029011	25030952	1941	DEL	0.447674	0.447674	MODIFIER	CAJNNU010000004.1:25029445:25031010	CAJNNU010000004.1	25029445	25031010	1565	LINE/L2	1507	0.776404	0.962939	NO	NO
CAJNNU010000001.1:18605663	CAJNNU010000001.1:18605663-18605865	CAJNNU010000001.1	18605663	18605865	202	DEL	0.625	0.375	HIGH	CAJNNU010000001.1:18605663:18605873	CAJNNU010000001.1	18605663	18605873	210	LINE/L2	202	1	0.961905	NO	YES
CAJNNU010000009.1:14028620	CAJNNU010000009.1:14028620-14028670	CAJNNU010000009.1	14028620	14028670	50	DEL	0.0988372	0.0988372	MODIFIER	CAJNNU010000009.1:14028618:14028668	CAJNNU010000009.1	14028618	14028668	50	Simple_repeat	48	0.96	0.96	NO	YES
CAJNNU010000023.1:21174212	CAJNNU010000023.1:21174212-21174290	CAJNNU010000023.1	21174212	21174290	78	DEL	0.0987654	0.0987654	MODIFIER	CAJNNU010000023.1:21174210:21174260	CAJNNU010000023.1	21174210	21174260	50	Simple_repeat	48	0.615385	0.96	NO	NO
CAJNNU010000023.1:4295912	CAJNNU010000023.1:4295912-4296102	CAJNNU010000023.1	4295912	4296102	190	DEL	0.292135	0.292135	MODIFIER	CAJNNU010000023.1:4295913:4296110	CAJNNU010000023.1	4295913	4296110	197	SINE/tRNA-L1	189	0.994737	0.959391	NO	YES
CAJNNU010000009.1:10061829	CAJNNU010000009.1:10061829-10061914	CAJNNU010000009.1	10061829	10061914	85	DEL	0.0689655	0.0689655	MODIFIER	CAJNNU010000009.1:10061868:10061916	CAJNNU010000009.1	10061868	10061916	48	Low_complexity	46	0.541176	0.958333	NO	NO
CAJNNU010000023.1:16305934	CAJNNU010000023.1:16305934-16306108	CAJNNU010000023.1	16305934	16306108	174	DEL	0.634146	0.365854	MODIFIER	CAJNNU010000023.1:16305930:16306026	CAJNNU010000023.1	16305930	16306026	96	LINE/L2	92	0.528736	0.958333	NO	NO
CAJNNU010000004.1:11530935	CAJNNU010000004.1:11530935-11531006	CAJNNU010000004.1	11530935	11531006	71	DEL	0.0852273	0.0852273	MODIFIER	CAJNNU010000004.1:11530932:11531003	CAJNNU010000004.1	11530932	11531003	71	Simple_repeat	68	0.957746	0.957746	NO	YES
CAJNNU010000004.1:11486875	CAJNNU010000004.1:11486875-11487213	CAJNNU010000004.1	11486875	11487213	338	DEL	0.369318	0.369318	MODIFIER	CAJNNU010000004.1:11486871:11487224	CAJNNU010000004.1	11486871	11487224	353	Simple_repeat	338	1	0.957507	NO	YES
CAJNNU010000006.1:2563661	CAJNNU010000006.1:2563661-2565742	CAJNNU010000006.1	2563661	2565742	2081	DEL	0.5	0.5	MODIFIER	CAJNNU010000006.1:2563565:2565733	CAJNNU010000006.1	2563565	2565733	2168	Simple_repeat	2072	0.995675	0.95572	NO	YES
CAJNNU010000013.1:32096011	CAJNNU010000013.1:32096011-32096076	CAJNNU010000013.1	32096011	32096076	65	DEL	0.435294	0.435294	MODIFIER	CAJNNU010000013.1:32096013:32096079	CAJNNU010000013.1	32096013	32096079	66	LINE/L2	63	0.969231	0.954545	NO	YES
CAJNNU010000017.1:8848582	CAJNNU010000017.1:8848582-8848659	CAJNNU010000017.1	8848582	8848659	77	DEL	0.0277778	0.0277778	MODIFIER	CAJNNU010000017.1:8848596:8848662	CAJNNU010000017.1	8848596	8848662	66	Simple_repeat	63	0.818182	0.954545	NO	NO
CAJNNU010000014.1:16042425	CAJNNU010000014.1:16042425-16042537	CAJNNU010000014.1	16042425	16042537	112	DEL	0.264368	0.264368	MODIFIER	CAJNNU010000014.1:16042474:16042540	CAJNNU010000014.1	16042474	16042540	66	Simple_repeat	63	0.5625	0.954545	NO	NO
CAJNNU010000010.1:204357	CAJNNU010000010.1:204357-204869	CAJNNU010000010.1	204357	204869	512	DEL	0.0555556	0.0555556	MODIFIER	CAJNNU010000010.1:204597:204882	CAJNNU010000010.1	204597	204882	285	LINE/L2	272	0.53125	0.954386	NO	NO
CAJNNU010000004.1:977805	CAJNNU010000004.1:977805-978498	CAJNNU010000004.1	977805	978498	693	DEL	0.816667	0.183333	MODIFIER	CAJNNU010000004.1:977787:978172	CAJNNU010000004.1	977787	978172	385	LINE/L2	367	0.529582	0.953247	NO	NO
CAJNNU010000008.1:17070967	CAJNNU010000008.1:17070967-17071109	CAJNNU010000008.1	17070967	17071109	142	DEL	0.347561	0.347561	MODIFIER	CAJNNU010000008.1:17070960:17071109	CAJNNU010000008.1	17070960	17071109	149	LINE/L2	142	1	0.95302	NO	YES
CAJNNU010000001.1:9038782	CAJNNU010000001.1:9038782-9038852	CAJNNU010000001.1	9038782	9038852	70	DEL	0.240964	0.240964	MODIFIER	CAJNNU010000001.1:9038815:9038854	CAJNNU010000001.1	9038815	9038854	39	Simple_repeat	37	0.528571	0.948718	NO	NO
CAJNNU010000005.1:27597032	CAJNNU010000005.1:27597032-27597196	CAJNNU010000005.1	27597032	27597196	164	DEL	0.0568182	0.0568182	MODIFIER	CAJNNU010000005.1:27597026:27597142	CAJNNU010000005.1	27597026	27597142	116	Simple_repeat	110	0.670732	0.948276	NO	NO
CAJNNU010000018.1:2818123	CAJNNU010000018.1:2818123-2818192	CAJNNU010000018.1	2818123	2818192	69	DEL	0.134831	0.134831	MODIFIER	CAJNNU010000018.1:2818121:2818159	CAJNNU010000018.1	2818121	2818159	38	Simple_repeat	36	0.521739	0.947368	NO	NO
CAJNNU010000022.1:22550590	CAJNNU010000022.1:22550590-22550732	CAJNNU010000022.1	22550590	22550732	142	DEL	0.716049	0.283951	MODIFIER	CAJNNU010000022.1:22550584:22550734	CAJNNU010000022.1	22550584	22550734	150	LINE/L2	142	1	0.946667	NO	YES
CAJNNU010000023.1:14937642	CAJNNU010000023.1:14937642-14937730	CAJNNU010000023.1	14937642	14937730	88	DEL	0.579545	0.420455	MODIFIER	CAJNNU010000023.1:14937643:14937735	CAJNNU010000023.1	14937643	14937735	92	Simple_repeat	87	0.988636	0.945652	NO	YES
CAJNNU010000005.1:27391811	CAJNNU010000005.1:27391811-27391967	CAJNNU010000005.1	27391811	27391967	156	DEL	0.744186	0.255814	MODIFIER	CAJNNU010000005.1:27391810:27391975	CAJNNU010000005.1	27391810	27391975	165	LINE/L2	156	1	0.945455	NO	YES
CAJNNU010000009.1:10061829	CAJNNU010000009.1:10061829-10061914	CAJNNU010000009.1	10061829	10061914	85	DEL	0.0689655	0.0689655	MODIFIER	CAJNNU010000009.1:10061862:10061917	CAJNNU010000009.1	10061862	10061917	55	Low_complexity	52	0.611765	0.945455	NO	NO
CAJNNU010000023.1:21786788	CAJNNU010000023.1:21786788-21786960	CAJNNU010000023.1	21786788	21786960	172	DEL	0.102273	0.102273	MODIFIER	CAJNNU010000023.1:21786859:21786966	CAJNNU010000023.1	21786859	21786966	107	Simple_repeat	101	0.587209	0.943925	NO	NO
CAJNNU010000001.1:6655207	CAJNNU010000001.1:6655207-6655476	CAJNNU010000001.1	6655207	6655476	269	DEL	0.561111	0.438889	MODIFIER	CAJNNU010000001.1:6655208:6655492	CAJNNU010000001.1	6655208	6655492	284	Simple_repeat	268	0.996283	0.943662	NO	YES
CAJNNU010000020.1:4932786	CAJNNU010000020.1:4932786-4932977	CAJNNU010000020.1	4932786	4932977	191	DEL	0.0178571	0.0178571	MODIFIER	CAJNNU010000020.1:4932787:4932989	CAJNNU010000020.1	4932787	4932989	202	SINE/tRNA-L1	190	0.994764	0.940594	NO	YES
CAJNNU010000019.1:5252453	CAJNNU010000019.1:5252453-5252526	CAJNNU010000019.1	5252453	5252526	73	DEL	0.159091	0.159091	MODIFIER	CAJNNU010000019.1:5252463:5252530	CAJNNU010000019.1	5252463	5252530	67	LINE/L2	63	0.863014	0.940299	NO	NO
CAJNNU010000004.1:25720649	CAJNNU010000004.1:25720649-25720762	CAJNNU010000004.1	25720649	25720762	113	DEL	0.0222222	0.0222222	MODIFIER	CAJNNU010000004.1:25720644:25720726	CAJNNU010000004.1	25720644	25720726	82	Simple_repeat	77	0.681416	0.939024	NO	NO
CAJNNU010000008.1:9381016	CAJNNU010000008.1:9381016-9381081	CAJNNU010000008.1	9381016	9381081	65	DEL	0.0611111	0.0611111	MODIFIER	CAJNNU010000008.1:9381013:9381062	CAJNNU010000008.1	9381013	9381062	49	Simple_repeat	46	0.707692	0.938776	NO	NO
CAJNNU010000006.1:17821327	CAJNNU010000006.1:17821327-17821387	CAJNNU010000006.1	17821327	17821387	60	DEL	0.284884	0.284884	HIGH	CAJNNU010000006.1:17821326:17821390	CAJNNU010000006.1	17821326	17821390	64	LINE/L2	60	1	0.9375	NO	YES
CAJNNU010000018.1:4627972	CAJNNU010000018.1:4627972-4628032	CAJNNU010000018.1	4627972	4628032	60	DEL	0.567073	0.432927	MODIFIER	CAJNNU010000018.1:4627969:4628033	CAJNNU010000018.1	4627969	4628033	64	Simple_repeat	60	1	0.9375	NO	YES
CAJNNU010000023.1:15687453	CAJNNU010000023.1:15687453-15687513	CAJNNU010000023.1	15687453	15687513	60	DEL	0.230337	0.230337	MODIFIER	CAJNNU010000023.1:15687455:15687517	CAJNNU010000023.1	15687455	15687517	62	Simple_repeat	58	0.966667	0.935484	NO	YES
CAJNNU010000004.1:33456216	CAJNNU010000004.1:33456216-33457395	CAJNNU010000004.1	33456216	33457395	1179	DEL	0.460674	0.460674	MODIFIER	CAJNNU010000004.1:33456221:33457481	CAJNNU010000004.1	33456221	33457481	1260	Simple_repeat	1174	0.995759	0.931746	NO	YES
CAJNNU010000008.1:4241425	CAJNNU010000008.1:4241425-4241483	CAJNNU010000008.1	4241425	4241483	58	DEL	0.539326	0.460674	MODIFIER	CAJNNU010000008.1:4241421:4241479	CAJNNU010000008.1	4241421	4241479	58	Simple_repeat	54	0.931034	0.931034	NO	YES
CAJNNU010000015.1:25797695	CAJNNU010000015.1:25797695-25797856	CAJNNU010000015.1	25797695	25797856	161	DEL	0.138889	0.138889	MODIFIER	CAJNNU010000015.1:25797696:25797868	CAJNNU010000015.1	25797696	25797868	172	Simple_repeat	160	0.993789	0.930233	NO	YES
CAJNNU010000006.1:25420632	CAJNNU010000006.1:25420632-25420748	CAJNNU010000006.1	25420632	25420748	116	DEL	0.0555556	0.0555556	MODIFIER	CAJNNU010000006.1:25420624:25420749	CAJNNU010000006.1	25420624	25420749	125	Simple_repeat	116	1	0.928	NO	YES
CAJNNU010000004.1:6898650	CAJNNU010000004.1:6898650-6898739	CAJNNU010000004.1	6898650	6898739	89	DEL	0.170455	0.170455	MODIFIER	CAJNNU010000004.1:6898649:6898745	CAJNNU010000004.1	6898649	6898745	96	Simple_repeat	89	1	0.927083	NO	YES
CAJNNU010000010.1:1665667	CAJNNU010000010.1:1665667-1665805	CAJNNU010000010.1	1665667	1665805	138	DEL	0.203488	0.203488	MODIFIER	CAJNNU010000010.1:1665716:1665812	CAJNNU010000010.1	1665716	1665812	96	Simple_repeat	89	0.644928	0.927083	NO	NO
CAJNNU010000018.1:28994930	CAJNNU010000018.1:28994930-28995538	CAJNNU010000018.1	28994930	28995538	608	DEL	0.431818	0.431818	MODIFIER	CAJNNU010000018.1:28995005:28995581	CAJNNU010000018.1	28995005	28995581	576	LINE/L2	533	0.876645	0.925347	NO	NO
CAJNNU010000015.1:26164289	CAJNNU010000015.1:26164289-26164354	CAJNNU010000015.1	26164289	26164354	65	DEL	0.133721	0.133721	MODIFIER	CAJNNU010000015.1:26164317:26164357	CAJNNU010000015.1	26164317	26164357	40	Simple_repeat	37	0.569231	0.925	NO	NO
CAJNNU010000018.1:17534286	CAJNNU010000018.1:17534286-17534343	CAJNNU010000018.1	17534286	17534343	57	DEL	0.0449438	0.0449438	MODIFIER	CAJNNU010000018.1:17534307:17534346	CAJNNU010000018.1	17534307	17534346	39	Simple_repeat	36	0.631579	0.923077	NO	NO
CAJNNU010000008.1:6543362	CAJNNU010000008.1:6543362-6543457	CAJNNU010000008.1	6543362	6543457	95	DEL	0.0472973	0.0472973	MODIFIER	CAJNNU010000008.1:6543355:6543458	CAJNNU010000008.1	6543355	6543458	103	Simple_repeat	95	1	0.92233	NO	YES
CAJNNU010000009.1:6678255	CAJNNU010000009.1:6678255-6678314	CAJNNU010000009.1	6678255	6678314	59	DEL	0.137931	0.137931	MODIFIER	CAJNNU010000009.1:6678250:6678314	CAJNNU010000009.1	6678250	6678314	64	Simple_repeat	59	1	0.921875	NO	YES
CAJNNU010000023.1:19470168	CAJNNU010000023.1:19470168-19470232	CAJNNU010000023.1	19470168	19470232	64	DEL	0.452941	0.452941	MODIFIER	CAJNNU010000023.1:19470163:19470226	CAJNNU010000023.1	19470163	19470226	63	Simple_repeat	58	0.90625	0.920635	NO	YES
CAJNNU010000021.1:22086194	CAJNNU010000021.1:22086194-22086254	CAJNNU010000021.1	22086194	22086254	60	DEL	0.0397727	0.0397727	MODIFIER	CAJNNU010000021.1:22086189:22086251	CAJNNU010000021.1	22086189	22086251	62	Simple_repeat	57	0.95	0.919355	NO	YES
CAJNNU010000014.1:2695618	CAJNNU010000014.1:2695618-2695684	CAJNNU010000014.1	2695618	2695684	66	DEL	0.835227	0.164773	MODIFIER	CAJNNU010000014.1:2695627:2695689	CAJNNU010000014.1	2695627	2695689	62	Simple_repeat	57	0.863636	0.919355	NO	NO
CAJNNU010000003.1:15004658	CAJNNU010000003.1:15004658-15004717	CAJNNU010000003.1	15004658	15004717	59	DEL	0.25	0.25	MODIFIER	CAJNNU010000003.1:15004655:15004692	CAJNNU010000003.1	15004655	15004692	37	Simple_repeat	34	0.576271	0.918919	NO	NO
CAJNNU010000010.1:8808947	CAJNNU010000010.1:8808947-8809012	CAJNNU010000010.1	8808947	8809012	65	DEL	0.505556	0.494444	MODIFIER	CAJNNU010000010.1:8808967:8809016	CAJNNU010000010.1	8808967	8809016	49	Simple_repeat	45	0.692308	0.918367	NO	NO
CAJNNU010000001.1:708085	CAJNNU010000001.1:708085-708155	CAJNNU010000001.1	708085	708155	70	DEL	0.0393258	0.0393258	MODIFIER	CAJNNU010000001.1:708099:708160	CAJNNU010000001.1	708099	708160	61	Simple_repeat	56	0.8	0.918033	NO	NO
CAJNNU010000001.1:10282285	CAJNNU010000001.1:10282285-10282364	CAJNNU010000001.1	10282285	10282364	79	DEL	0.298851	0.298851	MODIFIER	CAJNNU010000001.1:10282279:10282352	CAJNNU010000001.1	10282279	10282352	73	Low_complexity	67	0.848101	0.917808	NO	NO
CAJNNU010000013.1:10525653	CAJNNU010000013.1:10525653-10525739	CAJNNU010000013.1	10525653	10525739	86	DEL	0.402299	0.402299	MODIFIER	CAJNNU010000013.1:10525650:10525744	CAJNNU010000013.1	10525650	10525744	94	LINE/L2	86	1	0.914894	NO	YES
CAJNNU010000003.1:24670941	CAJNNU010000003.1:24670941-24670996	CAJNNU010000003.1	24670941	24670996	55	DEL	0.488506	0.488506	MODIFIER	CAJNNU010000003.1:24670943:24671001	CAJNNU010000003.1	24670943	24671001	58	Simple_repeat	53	0.963636	0.913793	NO	YES
CAJNNU010000013.1:25674391	CAJNNU010000013.1:25674391-25674495	CAJNNU010000013.1	25674391	25674495	104	DEL	0.869318	0.130682	MODIFIER	CAJNNU010000013.1:25674391:25674505	CAJNNU010000013.1	25674391	25674505	114	Simple_repeat	104	1	0.912281	NO	YES
CAJNNU010000005.1:14992258	CAJNNU010000005.1:14992258-14992380	CAJNNU010000005.1	14992258	14992380	122	DEL	0.0280899	0.0280899	MODIFIER	CAJNNU010000005.1:14992247:14992369	CAJNNU010000005.1	14992247	14992369	122	Simple_repeat	111	0.909836	0.909836	NO	YES
CAJNNU010000003.1:5562364	CAJNNU010000003.1:5562364-5563159	CAJNNU010000003.1	5562364	5563159	795	DEL	0.102273	0.102273	MODIFIER	CAJNNU010000003.1:5562287:5563134	CAJNNU010000003.1	5562287	5563134	847	LINE/L2	770	0.968553	0.909091	NO	YES
CAJNNU010000012.1:4788712	CAJNNU010000012.1:4788712-4788771	CAJNNU010000012.1	4788712	4788771	59	DEL	0.282895	0.282895	MODIFIER	CAJNNU010000012.1:4788707:4788772	CAJNNU010000012.1	4788707	4788772	65	LINE/L2	59	1	0.907692	NO	YES
CAJNNU010000015.1:20111515	CAJNNU010000015.1:20111515-20111629	CAJNNU010000015.1	20111515	20111629	114	DEL	0.268293	0.268293	MODIFIER	CAJNNU010000015.1:20111507:20111592	CAJNNU010000015.1	20111507	20111592	85	Simple_repeat	77	0.675439	0.905882	NO	NO
CAJNNU010000003.1:22478168	CAJNNU010000003.1:22478168-22478236	CAJNNU010000003.1	22478168	22478236	68	DEL	0.0555556	0.0555556	MODIFIER	CAJNNU010000003.1:22478169:22478243	CAJNNU010000003.1	22478169	22478243	74	Simple_repeat	67	0.985294	0.905405	NO	YES
CAJNNU010000004.1:32721075	CAJNNU010000004.1:32721075-32721126	CAJNNU010000004.1	32721075	32721126	51	DEL	0.0674157	0.0674157	MODIFIER	CAJNNU010000004.1:32721098:32721129	CAJNNU010000004.1	32721098	32721129	31	Simple_repeat	28	0.54902	0.903226	NO	NO
CAJNNU010000017.1:2459714	CAJNNU010000017.1:2459714-2459824	CAJNNU010000017.1	2459714	2459824	110	DEL	0.460227	0.460227	MODIFIER	CAJNNU010000017.1:2459707:2459829	CAJNNU010000017.1	2459707	2459829	122	Simple_repeat	110	1	0.901639	NO	YES
CAJNNU010000015.1:25378592	CAJNNU010000015.1:25378592-25378678	CAJNNU010000015.1	25378592	25378678	86	DEL	0.6625	0.3375	MODIFIER	CAJNNU010000015.1:25378597:25378687	CAJNNU010000015.1	25378597	25378687	90	Simple_repeat	81	0.94186	0.9	NO	YES
CAJNNU010000007.1:434740	CAJNNU010000007.1:434740-434808	CAJNNU010000007.1	434740	434808	68	DEL	0.0909091	0.0909091	MODIFIER	CAJNNU010000007.1:434764:434813	CAJNNU010000007.1	434764	434813	49	Low_complexity	44	0.647059	0.897959	NO	NO
CAJNNU010000011.1:6186722	CAJNNU010000011.1:6186722-6186873	CAJNNU010000011.1	6186722	6186873	151	DEL	0.0898876	0.0898876	MODIFIER	CAJNNU010000011.1:6186712:6186804	CAJNNU010000011.1	6186712	6186804	92	Simple_repeat	82	0.543046	0.891304	NO	NO
CAJNNU010000001.1:3894651	CAJNNU010000001.1:3894651-3894935	CAJNNU010000001.1	3894651	3894935	284	DEL	0.0393258	0.0393258	MODIFIER	CAJNNU010000001.1:3894756:3894957	CAJNNU010000001.1	3894756	3894957	201	SINE/tRNA-L1	179	0.630282	0.890547	NO	NO
CAJNNU010000015.1:28997227	CAJNNU010000015.1:28997227-28997365	CAJNNU010000015.1	28997227	28997365	138	DEL	0.298851	0.298851	HIGH	CAJNNU010000015.1:28997213:28997336	CAJNNU010000015.1	28997213	28997336	123	Simple_repeat	109	0.789855	0.886179	NO	NO
CAJNNU010000024.1:20375874	CAJNNU010000024.1:20375874-20375940	CAJNNU010000024.1	20375874	20375940	66	DEL	0.190476	0.190476	MODIFIER	CAJNNU010000024.1:20375868:20375920	CAJNNU010000024.1	20375868	20375920	52	Low_complexity	46	0.69697	0.884615	NO	NO
CAJNNU010000005.1:1356821	CAJNNU010000005.1:1356821-1357037	CAJNNU010000005.1	1356821	1357037	216	DEL	0.119318	0.119318	MODIFIER	CAJNNU010000005.1:1356806:1356936	CAJNNU010000005.1	1356806	1356936	130	Simple_repeat	115	0.532407	0.884615	NO	NO
CAJNNU010000016.1:13190713	CAJNNU010000016.1:13190713-13190785	CAJNNU010000016.1	13190713	13190785	72	DEL	0.440476	0.440476	MODIFIER	CAJNNU010000016.1:13190732:13190792	CAJNNU010000016.1	13190732	13190792	60	Simple_repeat	53	0.736111	0.883333	NO	NO
CAJNNU010000012.1:17190424	CAJNNU010000012.1:17190424-17190558	CAJNNU010000012.1	17190424	17190558	134	DEL	0.343023	0.343023	HIGH	CAJNNU010000012.1:17190416:17190568	CAJNNU010000012.1	17190416	17190568	152	Simple_repeat	134	1	0.881579	NO	NO
CAJNNU010000009.1:2428462	CAJNNU010000009.1:2428462-2428525	CAJNNU010000009.1	2428462	2428525	63	DEL	0.0517241	0.0517241	MODIFIER	CAJNNU010000009.1:2428457:2428499	CAJNNU010000009.1	2428457	2428499	42	Simple_repeat	37	0.587302	0.880952	NO	NO
CAJNNU010000023.1:8950858	CAJNNU010000023.1:8950858-8950953	CAJNNU010000023.1	8950858	8950953	95	DEL	0.729412	0.270588	MODIFIER	CAJNNU010000023.1:8950858:8950966	CAJNNU010000023.1	8950858	8950966	108	LINE/L2	95	1	0.87963	NO	NO
CAJNNU010000021.1:8535725	CAJNNU010000021.1:8535725-8535865	CAJNNU010000021.1	8535725	8535865	140	DEL	0.382353	0.382353	MODIFIER	CAJNNU010000021.1:8535715:8535798	CAJNNU010000021.1	8535715	8535798	83	Simple_repeat	73	0.521429	0.879518	NO	NO
CAJNNU010000001.1:3554110	CAJNNU010000001.1:3554110-3554200	CAJNNU010000001.1	3554110	3554200	90	DEL	0.0888889	0.0888889	MODIFIER	CAJNNU010000001.1:3554103:3554161	CAJNNU010000001.1	3554103	3554161	58	Simple_repeat	51	0.566667	0.87931	NO	NO
CAJNNU010000003.1:15564959	CAJNNU010000003.1:15564959-15565127	CAJNNU010000003.1	15564959	15565127	168	DEL	0.246988	0.246988	MODIFIER	CAJNNU010000003.1:15565040:15565139	CAJNNU010000003.1	15565040	15565139	99	Low_complexity	87	0.517857	0.878788	NO	NO
CAJNNU010000024.1:15522863	CAJNNU010000024.1:15522863-15522997	CAJNNU010000024.1	15522863	15522997	134	DEL	0.1	0.1	MODIFIER	CAJNNU010000024.1:15522890:15523012	CAJNNU010000024.1	15522890	15523012	122	Simple_repeat	107	0.798507	0.877049	NO	NO
CAJNNU010000016.1:8892540	CAJNNU010000016.1:8892540-8892618	CAJNNU010000016.1	8892540	8892618	78	DEL	0.0388889	0.0388889	MODIFIER	CAJNNU010000016.1:8892531:8892604	CAJNNU010000016.1	8892531	8892604	73	Simple_repeat	64	0.820513	0.876712	NO	NO
CAJNNU010000023.1:6530383	CAJNNU010000023.1:6530383-6530497	CAJNNU010000023.1	6530383	6530497	114	DEL	0.235632	0.235632	MODIFIER	CAJNNU010000023.1:6530374:6530447	CAJNNU010000023.1	6530374	6530447	73	Simple_repeat	64	0.561404	0.876712	NO	NO
CAJNNU010000010.1:16649975	CAJNNU010000010.1:16649975-16650041	CAJNNU010000010.1	16649975	16650041	66	DEL	0.240964	0.240964	MODIFIER	CAJNNU010000010.1:16649979:16650050	CAJNNU010000010.1	16649979	16650050	71	LINE/L2	62	0.939394	0.873239	NO	NO
CAJNNU010000019.1:6932918	CAJNNU010000019.1:6932918-6933020	CAJNNU010000019.1	6932918	6933020	102	DEL	0.613636	0.386364	MODIFIER	CAJNNU010000019.1:6932910:6933027	CAJNNU010000019.1	6932910	6933027	117	Simple_repeat	102	1	0.871795	NO	NO
CAJNNU010000006.1:30147757	CAJNNU010000006.1:30147757-30147925	CAJNNU010000006.1	30147757	30147925	168	DEL	0.0340909	0.0340909	MODIFIER	CAJNNU010000006.1:30147744:30147845	CAJNNU010000006.1	30147744	30147845	101	Simple_repeat	88	0.52381	0.871287	NO	NO
CAJNNU010000020.1:33349107	CAJNNU010000020.1:33349107-33349159	CAJNNU010000020.1	33349107	33349159	52	DEL	0.292208	0.292208	MODIFIER	CAJNNU010000020.1:33349100:33349154	CAJNNU010000020.1	33349100	33349154	54	Simple_repeat	47	0.903846	0.87037	NO	NO
CAJNNU010000013.1:923677	CAJNNU010000013.1:923677-923794	CAJNNU010000013.1	923677	923794	117	DEL	0.166667	0.166667	MODIFIER	CAJNNU010000013.1:923660:923791	CAJNNU010000013.1	923660	923791	131	Simple_repeat	114	0.974359	0.870229	NO	NO
CAJNNU010000001.1:25518256	CAJNNU010000001.1:25518256-25518434	CAJNNU010000001.1	25518256	25518434	178	DEL	0.207865	0.207865	MODIFIER	CAJNNU010000001.1:25518243:25518448	CAJNNU010000001.1	25518243	25518448	205	Simple_repeat	178	1	0.868293	NO	NO
CAJNNU010000002.1:7996085	CAJNNU010000002.1:7996085-7996662	CAJNNU010000002.1	7996085	7996662	577	DEL	0.170455	0.170455	MODIFIER	CAJNNU010000002.1:7996196:7996733	CAJNNU010000002.1	7996196	7996733	537	LINE/L2	466	0.807626	0.867784	NO	NO
CAJNNU010000005.1:10982960	CAJNNU010000005.1:10982960-10983075	CAJNNU010000005.1	10982960	10983075	115	DEL	0.311111	0.311111	MODIFIER	CAJNNU010000005.1:10982984:10983089	CAJNNU010000005.1	10982984	10983089	105	Simple_repeat	91	0.791304	0.866667	NO	NO
CAJNNU010000019.1:5029843	CAJNNU010000019.1:5029843-5029989	CAJNNU010000019.1	5029843	5029989	146	DEL	0.232955	0.232955	MODIFIER	CAJNNU010000019.1:5029886:5030005	CAJNNU010000019.1	5029886	5030005	119	Simple_repeat	103	0.705479	0.865546	NO	NO
CAJNNU010000022.1:19890738	CAJNNU010000022.1:19890738-19890874	CAJNNU010000022.1	19890738	19890874	136	DEL	0.255556	0.255556	MODIFIER	CAJNNU010000022.1:19890765:19890891	CAJNNU010000022.1	19890765	19890891	126	Simple_repeat	109	0.801471	0.865079	NO	NO
CAJNNU010000021.1:20216452	CAJNNU010000021.1:20216452-20216636	CAJNNU010000021.1	20216452	20216636	184	DEL	0.0888889	0.0888889	MODIFIER	CAJNNU010000021.1:20216502:20216657	CAJNNU010000021.1	20216502	20216657	155	Simple_repeat	134	0.728261	0.864516	NO	NO
CAJNNU010000014.1:22270454	CAJNNU010000014.1:22270454-22270543	CAJNNU010000014.1	22270454	22270543	89	DEL	0.286517	0.286517	MODIFIER	CAJNNU010000014.1:22270441:22270536	CAJNNU010000014.1	22270441	22270536	95	Simple_repeat	82	0.921348	0.863158	NO	NO
CAJNNU010000011.1:15223723	CAJNNU010000011.1:15223723-15223891	CAJNNU010000011.1	15223723	15223891	168	DEL	0.0722222	0.0722222	MODIFIER	CAJNNU010000011.1:15223703:15223849	CAJNNU010000011.1	15223703	15223849	146	Simple_repeat	126	0.75	0.863014	NO	NO
CAJNNU010000019.1:34063605	CAJNNU010000019.1:34063605-34063692	CAJNNU010000019.1	34063605	34063692	87	DEL	0.177778	0.177778	MODIFIER	CAJNNU010000019.1:34063601:34063702	CAJNNU010000019.1	34063601	34063702	101	Simple_repeat	87	1	0.861386	NO	NO
CAJNNU010000022.1:2921853	CAJNNU010000022.1:2921853-2922055	CAJNNU010000022.1	2921853	2922055	202	DEL	0.269663	0.269663	MODIFIER	CAJNNU010000022.1:2921836:2921957	CAJNNU010000022.1	2921836	2921957	121	Simple_repeat	104	0.514851	0.859504	NO	NO
CAJNNU010000018.1:21306397	CAJNNU010000018.1:21306397-21306524	CAJNNU010000018.1	21306397	21306524	127	DEL	0.155556	0.155556	MODIFIER	CAJNNU010000018.1:21306387:21306535	CAJNNU010000018.1	21306387	21306535	148	Simple_repeat	127	1	0.858108	NO	NO
CAJNNU010000016.1:6694538	CAJNNU010000016.1:6694538-6694768	CAJNNU010000016.1	6694538	6694768	230	DEL	0.289474	0.289474	MODIFIER	CAJNNU010000016.1:6694500:6694767	CAJNNU010000016.1	6694500	6694767	267	LINE/L2	229	0.995652	0.857678	NO	NO
CAJNNU010000014.1:25490210	CAJNNU010000014.1:25490210-25490287	CAJNNU010000014.1	25490210	25490287	77	DEL	0.140449	0.140449	MODIFIER	CAJNNU010000014.1:25490223:25490298	CAJNNU010000014.1	25490223	25490298	75	Simple_repeat	64	0.831169	0.853333	NO	NO
CAJNNU010000015.1:3206751	CAJNNU010000015.1:3206751-3206825	CAJNNU010000015.1	3206751	3206825	74	DEL	0.460227	0.460227	MODIFIER	CAJNNU010000015.1:3206743:3206797	CAJNNU010000015.1	3206743	3206797	54	Simple_repeat	46	0.621622	0.851852	NO	NO
CAJNNU010000011.1:26859455	CAJNNU010000011.1:26859455-26859572	CAJNNU010000011.1	26859455	26859572	117	DEL	0.205556	0.205556	MODIFIER	CAJNNU010000011.1:26859437:26859557	CAJNNU010000011.1	26859437	26859557	120	Simple_repeat	102	0.871795	0.85	NO	NO
CAJNNU010000004.1:32348693	CAJNNU010000004.1:32348693-32348760	CAJNNU010000004.1	32348693	32348760	67	DEL	0.252809	0.252809	MODIFIER	CAJNNU010000004.1:32348709:32348769	CAJNNU010000004.1	32348709	32348769	60	Simple_repeat	51	0.761194	0.85	NO	NO
CAJNNU010000001.1:14741824	CAJNNU010000001.1:14741824-14741910	CAJNNU010000001.1	14741824	14741910	86	DEL	0.0617978	0.0617978	MODIFIER	CAJNNU010000001.1:14741854:14741920	CAJNNU010000001.1	14741854	14741920	66	Simple_repeat	56	0.651163	0.848485	NO	NO
CAJNNU010000010.1:456182	CAJNNU010000010.1:456182-456401	CAJNNU010000010.1	456182	456401	219	DEL	0.138889	0.138889	MODIFIER	CAJNNU010000010.1:456190:456439	CAJNNU010000010.1	456190	456439	249	Simple_repeat	211	0.96347	0.84739	NO	NO
CAJNNU010000015.1:26111939	CAJNNU010000015.1:26111939-26112083	CAJNNU010000015.1	26111939	26112083	144	DEL	0.316667	0.316667	MODIFIER	CAJNNU010000015.1:26111917:26112061	CAJNNU010000015.1	26111917	26112061	144	Simple_repeat	122	0.847222	0.847222	NO	NO
CAJNNU010000022.1:9977729	CAJNNU010000022.1:9977729-9977828	CAJNNU010000022.1	9977729	9977828	99	DEL	0.134831	0.134831	MODIFIER	CAJNNU010000022.1:9977720:9977837	CAJNNU010000022.1	9977720	9977837	117	Simple_repeat	99	1	0.846154	NO	NO
CAJNNU010000010.1:18760130	CAJNNU010000010.1:18760130-18760234	CAJNNU010000010.1	18760130	18760234	104	DEL	0.126437	0.126437	MODIFIER	CAJNNU010000010.1:18760121:18760244	CAJNNU010000010.1	18760121	18760244	123	Simple_repeat	104	1	0.845528	NO	NO
CAJNNU010000019.1:32949643	CAJNNU010000019.1:32949643-32949745	CAJNNU010000019.1	32949643	32949745	102	DEL	0.0166667	0.0166667	MODIFIER	CAJNNU010000019.1:32949675:32949758	CAJNNU010000019.1	32949675	32949758	83	Simple_repeat	70	0.686275	0.843373	NO	NO
CAJNNU010000009.1:922366	CAJNNU010000009.1:922366-922605	CAJNNU010000009.1	922366	922605	239	DEL	0.164773	0.164773	MODIFIER	CAJNNU010000009.1:922338:922515	CAJNNU010000009.1	922338	922515	177	Simple_repeat	149	0.623431	0.841808	NO	NO
CAJNNU010000018.1:17622355	CAJNNU010000018.1:17622355-17622412	CAJNNU010000018.1	17622355	17622412	57	DEL	0.136364	0.136364	MODIFIER	CAJNNU010000018.1:17622348:17622391	CAJNNU010000018.1	17622348	17622391	43	Simple_repeat	36	0.631579	0.837209	NO	NO
CAJNNU010000007.1:17796396	CAJNNU010000007.1:17796396-17796470	CAJNNU010000007.1	17796396	17796470	74	DEL	0.0555556	0.0555556	MODIFIER	CAJNNU010000007.1:17796387:17796442	CAJNNU010000007.1	17796387	17796442	55	Simple_repeat	46	0.621622	0.836364	NO	NO
CAJNNU010000002.1:7125535	CAJNNU010000002.1:7125535-7125616	CAJNNU010000002.1	7125535	7125616	81	DEL	0.657303	0.342697	MODIFIER	CAJNNU010000002.1:7125532:7125629	CAJNNU010000002.1	7125532	7125629	97	Simple_repeat	81	1	0.835052	NO	NO
CAJNNU010000019.1:28881295	CAJNNU010000019.1:28881295-28881432	CAJNNU010000019.1	28881295	28881432	137	DEL	0.15	0.15	MODIFIER	CAJNNU010000019.1:28881268:28881429	CAJNNU010000019.1	28881268	28881429	161	Simple_repeat	134	0.978102	0.832298	NO	NO
CAJNNU010000021.1:20503507	CAJNNU010000021.1:20503507-20503577	CAJNNU010000021.1	20503507	20503577	70	DEL	0.0681818	0.0681818	MODIFIER	CAJNNU010000021.1:20503497:20503556	CAJNNU010000021.1	20503497	20503556	59	Simple_repeat	49	0.7	0.830508	NO	NO
CAJNNU010000001.1:1593609	CAJNNU010000001.1:1593609-1593659	CAJNNU010000001.1	1593609	1593659	50	DEL	0.198718	0.198718	MODIFIER	CAJNNU010000001.1:1593602:1593643	CAJNNU010000001.1	1593602	1593643	41	Simple_repeat	34	0.68	0.829268	NO	NO
CAJNNU010000014.1:20336164	CAJNNU010000014.1:20336164-20336233	CAJNNU010000014.1	20336164	20336233	69	DEL	0.258427	0.258427	MODIFIER	CAJNNU010000014.1:20336190:20336242	CAJNNU010000014.1	20336190	20336242	52	Simple_repeat	43	0.623188	0.826923	NO	NO
CAJNNU010000002.1:23224840	CAJNNU010000002.1:23224840-23224923	CAJNNU010000002.1	23224840	23224923	83	DEL	0.808989	0.191011	MODIFIER	CAJNNU010000002.1:23224848:23224939	CAJNNU010000002.1	23224848	23224939	91	Simple_repeat	75	0.903614	0.824176	NO	NO
CAJNNU010000019.1:4456723	CAJNNU010000019.1:4456723-4456773	CAJNNU010000019.1	4456723	4456773	50	DEL	0.134831	0.134831	MODIFIER	CAJNNU010000019.1:4456716:4456755	CAJNNU010000019.1	4456716	4456755	39	Low_complexity	32	0.64	0.820513	NO	NO
CAJNNU010000011.1:8067389	CAJNNU010000011.1:8067389-8067556	CAJNNU010000011.1	8067389	8067556	167	DEL	0.0738636	0.0738636	MODIFIER	CAJNNU010000011.1:8067362:8067512	CAJNNU010000011.1	8067362	8067512	150	SINE/tRNA-L1	123	0.736527	0.82	NO	NO
CAJNNU010000009.1:2559573	CAJNNU010000009.1:2559573-2559678	CAJNNU010000009.1	2559573	2559678	105	DEL	0.25	0.25	MODIFIER	CAJNNU010000009.1:2559578:2559700	CAJNNU010000009.1	2559578	2559700	122	Simple_repeat	100	0.952381	0.819672	NO	NO
CAJNNU010000005.1:27900567	CAJNNU010000005.1:27900567-27900662	CAJNNU010000005.1	27900567	27900662	95	DEL	0.460526	0.460526	MODIFIER	CAJNNU010000005.1:27900557:27900673	CAJNNU010000005.1	27900557	27900673	116	Simple_repeat	95	1	0.818966	NO	NO
CAJNNU010000020.1:1158078	CAJNNU010000020.1:1158078-1158158	CAJNNU010000020.1	1158078	1158158	80	DEL	0.511494	0.488506	MODIFIER	CAJNNU010000020.1:1158105:1158170	CAJNNU010000020.1	1158105	1158170	65	Low_complexity	53	0.6625	0.815385	NO	NO
CAJNNU010000003.1:22042528	CAJNNU010000003.1:22042528-22042589	CAJNNU010000003.1	22042528	22042589	61	DEL	0.147059	0.147059	HIGH	CAJNNU010000003.1:22042516:22042591	CAJNNU010000003.1	22042516	22042591	75	LINE/L2	61	1	0.813333	NO	NO
CAJNNU010000004.1:30248191	CAJNNU010000004.1:30248191-30248282	CAJNNU010000004.1	30248191	30248282	91	DEL	0.0965909	0.0965909	MODIFIER	CAJNNU010000004.1:30248181:30248293	CAJNNU010000004.1	30248181	30248293	112	Simple_repeat	91	1	0.8125	NO	NO
CAJNNU010000002.1:17389256	CAJNNU010000002.1:17389256-17389319	CAJNNU010000002.1	17389256	17389319	63	DEL	0.0449438	0.0449438	MODIFIER	CAJNNU010000002.1:17389263:17389332	CAJNNU010000002.1	17389263	17389332	69	Simple_repeat	56	0.888889	0.811594	NO	NO
CAJNNU010000006.1:5467238	CAJNNU010000006.1:5467238-5467498	CAJNNU010000006.1	5467238	5467498	260	DEL	0.116667	0.116667	MODIFIER	CAJNNU010000006.1:5467326:5467538	CAJNNU010000006.1	5467326	5467538	212	Low_complexity	172	0.661538	0.811321	NO	NO
CAJNNU010000018.1:15935163	CAJNNU010000018.1:15935163-15935280	CAJNNU010000018.1	15935163	15935280	117	DEL	0.556818	0.443182	MODIFIER	CAJNNU010000018.1:15935164:15935307	CAJNNU010000018.1	15935164	15935307	143	Simple_repeat	116	0.991453	0.811189	NO	NO
CAJNNU010000004.1:3278925	CAJNNU010000004.1:3278925-3279041	CAJNNU010000004.1	3278925	3279041	116	DEL	0.0280899	0.0280899	MODIFIER	CAJNNU010000004.1:3278964:3279059	CAJNNU010000004.1	3278964	3279059	95	Simple_repeat	77	0.663793	0.810526	NO	NO
CAJNNU010000024.1:11276202	CAJNNU010000024.1:11276202-11276300	CAJNNU010000024.1	11276202	11276300	98	DEL	0.111111	0.111111	MODIFIER	CAJNNU010000024.1:11276191:11276312	CAJNNU010000024.1	11276191	11276312	121	Simple_repeat	98	1	0.809917	NO	NO
CAJNNU010000011.1:6883844	CAJNNU010000011.1:6883844-6883926	CAJNNU010000011.1	6883844	6883926	82	DEL	0.357143	0.357143	MODIFIER	CAJNNU010000011.1:6883829:6883907	CAJNNU010000011.1	6883829	6883907	78	Simple_repeat	63	0.768293	0.807692	NO	NO
CAJNNU010000004.1:7690346	CAJNNU010000004.1:7690346-7690417	CAJNNU010000004.1	7690346	7690417	71	DEL	0.177778	0.177778	HIGH	CAJNNU010000004.1:7690330:7690413	CAJNNU010000004.1	7690330	7690413	83	Simple_repeat	67	0.943662	0.807229	NO	NO
CAJNNU010000009.1:17488614	CAJNNU010000009.1:17488614-17488664	CAJNNU010000009.1	17488614	17488664	50	DEL	0.0535714	0.0535714	MODIFIER	CAJNNU010000009.1:17488602:17488664	CAJNNU010000009.1	17488602	17488664	62	Simple_repeat	50	1	0.806452	NO	NO
CAJNNU010000012.1:13169720	CAJNNU010000012.1:13169720-13169832	CAJNNU010000012.1	13169720	13169832	112	DEL	0.561111	0.438889	MODIFIER	CAJNNU010000012.1:13169707:13169846	CAJNNU010000012.1	13169707	13169846	139	Simple_repeat	112	1	0.805755	NO	NO
CAJNNU010000007.1:8103044	CAJNNU010000007.1:8103044-8103139	CAJNNU010000007.1	8103044	8103139	95	DEL	0.0393258	0.0393258	MODIFIER	CAJNNU010000007.1:8103032:8103150	CAJNNU010000007.1	8103032	8103150	118	Simple_repeat	95	1	0.805085	NO	NO
CAJNNU010000005.1:9008292	CAJNNU010000005.1:9008292-9008345	CAJNNU010000005.1	9008292	9008345	53	DEL	0.0581395	0.0581395	MODIFIER	CAJNNU010000005.1:9008284:9008325	CAJNNU010000005.1	9008284	9008325	41	Simple_repeat	33	0.622642	0.804878	NO	NO
CAJNNU010000005.1:12118570	CAJNNU010000005.1:12118570-12118634	CAJNNU010000005.1	12118570	12118634	64	DEL	0.153409	0.153409	MODIFIER	CAJNNU010000005.1:12118559:12118615	CAJNNU010000005.1	12118559	12118615	56	Simple_repeat	45	0.703125	0.803571	NO	NO
CAJNNU010000007.1:21429045	CAJNNU010000007.1:21429045-21429163	CAJNNU010000007.1	21429045	21429163	118	DEL	0.161111	0.161111	MODIFIER	CAJNNU010000007.1:21429031:21429178	CAJNNU010000007.1	21429031	21429178	147	Simple_repeat	118	1	0.802721	NO	NO
CAJNNU010000008.1:2492925	CAJNNU010000008.1:2492925-2492994	CAJNNU010000008.1	2492925	2492994	69	DEL	0.683333	0.316667	MODIFIER	CAJNNU010000008.1:2492918:2493004	CAJNNU010000008.1	2492918	2493004	86	Simple_repeat	69	1	0.802326	NO	NO
CAJNNU010000024.1:6913297	CAJNNU010000024.1:6913297-6913390	CAJNNU010000024.1	6913297	6913390	93	DEL	0.213483	0.213483	MODIFIER	CAJNNU010000024.1:6913278:6913394	CAJNNU010000024.1	6913278	6913394	116	Simple_repeat	93	1	0.801724	NO	NO
CAJNNU010000018.1:23340982	CAJNNU010000018.1:23340982-23341117	CAJNNU010000018.1	23340982	23341117	135	DEL	0.297753	0.297753	MODIFIER	CAJNNU010000018.1:23340958:23341079	CAJNNU010000018.1	23340958	23341079	121	Simple_repeat	97	0.718519	0.801653	NO	NO
CAJNNU010000011.1:169866	CAJNNU010000011.1:169866-169948	CAJNNU010000011.1	169866	169948	82	DEL	0.342697	0.342697	MODIFIER	CAJNNU010000011.1:169849:169934	CAJNNU010000011.1	169849	169934	85	Simple_repeat	68	0.829268	0.8	NO	NO
CAJNNU010000008.1:24826001	CAJNNU010000008.1:24826001-24826052	CAJNNU010000008.1	24826001	24826052	51	DEL	0.383333	0.383333	MODIFIER	CAJNNU010000008.1:24826020:24826060	CAJNNU010000008.1	24826020	24826060	40	Simple_repeat	32	0.627451	0.8	NO	NO
CAJNNU010000013.1:88375	CAJNNU010000013.1:88375-88473	CAJNNU010000013.1	88375	88473	98	DEL	0.407895	0.407895	MODIFIER	CAJNNU010000013.1:88417:88487	CAJNNU010000013.1	88417	88487	70	tRNA	56	0.571429	0.8	NO	NO
CAJNNU010000006.1:3429165	CAJNNU010000006.1:3429165-3429224	CAJNNU010000006.1	3429165	3429224	59	DEL	0.0625	0.0625	MODIFIER	CAJNNU010000006.1:3429157:3429231	CAJNNU010000006.1	3429157	3429231	74	Simple_repeat	59	1	0.797297	NO	NO
CAJNNU010000021.1:8045987	CAJNNU010000021.1:8045987-8046062	CAJNNU010000021.1	8045987	8046062	75	DEL	0.25	0.25	MODIFIER	CAJNNU010000021.1:8045976:8046030	CAJNNU010000021.1	8045976	8046030	54	Simple_repeat	43	0.573333	0.796296	NO	NO
CAJNNU010000015.1:9545032	CAJNNU010000015.1:9545032-9545090	CAJNNU010000015.1	9545032	9545090	58	DEL	0.133333	0.133333	MODIFIER	CAJNNU010000015.1:9545024:9545063	CAJNNU010000015.1	9545024	9545063	39	Simple_repeat	31	0.534483	0.794872	NO	NO
CAJNNU010000014.1:16091599	CAJNNU010000014.1:16091599-16091687	CAJNNU010000014.1	16091599	16091687	88	DEL	0.258427	0.258427	MODIFIER	CAJNNU010000014.1:16091588:16091699	CAJNNU010000014.1	16091588	16091699	111	Simple_repeat	88	1	0.792793	NO	NO
CAJNNU010000012.1:3748644	CAJNNU010000012.1:3748644-3748751	CAJNNU010000012.1	3748644	3748751	107	DEL	0.380682	0.380682	MODIFIER	CAJNNU010000012.1:3748631:3748766	CAJNNU010000012.1	3748631	3748766	135	Simple_repeat	107	1	0.792593	NO	NO
CAJNNU010000001.1:24843431	CAJNNU010000001.1:24843431-24843553	CAJNNU010000001.1	24843431	24843553	122	DEL	0.287356	0.287356	MODIFIER	CAJNNU010000001.1:24843416:24843570	CAJNNU010000001.1	24843416	24843570	154	Simple_repeat	122	1	0.792208	NO	NO
CAJNNU010000017.1:85675	CAJNNU010000017.1:85675-85777	CAJNNU010000017.1	85675	85777	102	DEL	0.233333	0.233333	MODIFIER	CAJNNU010000017.1:85670:85799	CAJNNU010000017.1	85670	85799	129	Simple_repeat	102	1	0.790698	NO	NO
CAJNNU010000005.1:15385875	CAJNNU010000005.1:15385875-15386007	CAJNNU010000005.1	15385875	15386007	132	DEL	0.494444	0.494444	MODIFIER	CAJNNU010000005.1:15385854:15386021	CAJNNU010000005.1	15385854	15386021	167	Simple_repeat	132	1	0.790419	NO	NO
CAJNNU010000021.1:32204466	CAJNNU010000021.1:32204466-32204676	CAJNNU010000021.1	32204466	32204676	210	DEL	0.61236	0.38764	MODIFIER	CAJNNU010000021.1:32204437:32204575	CAJNNU010000021.1	32204437	32204575	138	Simple_repeat	109	0.519048	0.789855	NO	NO
CAJNNU010000013.1:920076	CAJNNU010000013.1:920076-920154	CAJNNU010000013.1	920076	920154	78	DEL	0.228916	0.228916	MODIFIER	CAJNNU010000013.1:920060:920136	CAJNNU010000013.1	920060	920136	76	Simple_repeat	60	0.769231	0.789474	NO	NO
CAJNNU010000007.1:20106107	CAJNNU010000007.1:20106107-20106170	CAJNNU010000007.1	20106107	20106170	63	DEL	0.0222222	0.0222222	MODIFIER	CAJNNU010000007.1:20106125:20106182	CAJNNU010000007.1	20106125	20106182	57	Simple_repeat	45	0.714286	0.789474	NO	NO
CAJNNU010000022.1:16405591	CAJNNU010000022.1:16405591-16405661	CAJNNU010000022.1	16405591	16405661	70	DEL	0.129412	0.129412	MODIFIER	CAJNNU010000022.1:16405577:16405643	CAJNNU010000022.1	16405577	16405643	66	Simple_repeat	52	0.742857	0.787879	NO	NO
CAJNNU010000024.1:19560416	CAJNNU010000024.1:19560416-19560556	CAJNNU010000024.1	19560416	19560556	140	DEL	0.285714	0.285714	MODIFIER	CAJNNU010000024.1:19560441:19560587	CAJNNU010000024.1	19560441	19560587	146	Simple_repeat	115	0.821429	0.787671	NO	NO
CAJNNU010000004.1:4420635	CAJNNU010000004.1:4420635-4420716	CAJNNU010000004.1	4420635	4420716	81	DEL	0.0666667	0.0666667	MODIFIER	CAJNNU010000004.1:4420625:4420728	CAJNNU010000004.1	4420625	4420728	103	Simple_repeat	81	1	0.786408	NO	NO
CAJNNU010000024.1:7239725	CAJNNU010000024.1:7239725-7239815	CAJNNU010000024.1	7239725	7239815	90	DEL	0.683333	0.316667	MODIFIER	CAJNNU010000024.1:7239707:7239791	CAJNNU010000024.1	7239707	7239791	84	Simple_repeat	66	0.733333	0.785714	NO	NO
CAJNNU010000009.1:10959194	CAJNNU010000009.1:10959194-10959278	CAJNNU010000009.1	10959194	10959278	84	DEL	0.578652	0.421348	MODIFIER	CAJNNU010000009.1:10959183:10959290	CAJNNU010000009.1	10959183	10959290	107	Simple_repeat	84	1	0.785047	NO	NO
CAJNNU010000015.1:26179917	CAJNNU010000015.1:26179917-26179986	CAJNNU010000015.1	26179917	26179986	69	DEL	0.0632184	0.0632184	MODIFIER	CAJNNU010000015.1:26179903:26179968	CAJNNU010000015.1	26179903	26179968	65	Simple_repeat	51	0.73913	0.784615	NO	NO
CAJNNU010000004.1:8768855	CAJNNU010000004.1:8768855-8768913	CAJNNU010000004.1	8768855	8768913	58	DEL	0.0393258	0.0393258	MODIFIER	CAJNNU010000004.1:8768843:8768917	CAJNNU010000004.1	8768843	8768917	74	LINE/L2	58	1	0.783784	NO	NO
CAJNNU010000004.1:16349852	CAJNNU010000004.1:16349852-16349964	CAJNNU010000004.1	16349852	16349964	112	DEL	0.261111	0.261111	MODIFIER	CAJNNU010000004.1:16349837:16349980	CAJNNU010000004.1	16349837	16349980	143	Simple_repeat	112	1	0.783217	NO	NO
CAJNNU010000023.1:6032877	CAJNNU010000023.1:6032877-6033003	CAJNNU010000023.1	6032877	6033003	126	DEL	0.0955056	0.0955056	MODIFIER	CAJNNU010000023.1:6032938:6033021	CAJNNU010000023.1	6032938	6033021	83	Simple_repeat	65	0.515873	0.783133	NO	NO
CAJNNU010000007.1:6755260	CAJNNU010000007.1:6755260-6755457	CAJNNU010000007.1	6755260	6755457	197	DEL	0.2	0.2	MODIFIER	CAJNNU010000007.1:6755217:6755413	CAJNNU010000007.1	6755217	6755413	196	SINE/tRNA-L1	153	0.77665	0.780612	NO	NO
CAJNNU010000002.1:22840431	CAJNNU010000002.1:22840431-22840502	CAJNNU010000002.1	22840431	22840502	71	DEL	0.0730337	0.0730337	MODIFIER	CAJNNU010000002.1:22840422:22840513	CAJNNU010000002.1	22840422	22840513	91	Simple_repeat	71	1	0.78022	NO	NO
CAJNNU010000004.1:9380474	CAJNNU010000004.1:9380474-9380615	CAJNNU010000004.1	9380474	9380615	141	DEL	0.352941	0.352941	MODIFIER	CAJNNU010000004.1:9380441:9380590	CAJNNU010000004.1	9380441	9380590	149	Simple_repeat	116	0.822695	0.778523	NO	NO
CAJNNU010000011.1:32296806	CAJNNU010000011.1:32296806-32296964	CAJNNU010000011.1	32296806	32296964	158	DEL	0.277778	0.277778	MODIFIER	CAJNNU010000011.1:32296785:32296988	CAJNNU010000011.1	32296785	32296988	203	Simple_repeat	158	1	0.778325	NO	NO
CAJNNU010000008.1:263280	CAJNNU010000008.1:263280-263342	CAJNNU010000008.1	263280	263342	62	DEL	0.301136	0.301136	MODIFIER	CAJNNU010000008.1:263307:263352	CAJNNU010000008.1	263307	263352	45	Simple_repeat	35	0.564516	0.777778	NO	NO
CAJNNU010000002.1:21825302	CAJNNU010000002.1:21825302-21825394	CAJNNU010000002.1	21825302	21825394	92	DEL	0.137931	0.137931	MODIFIER	CAJNNU010000002.1:21825345:21825408	CAJNNU010000002.1	21825345	21825408	63	Low_complexity	49	0.532609	0.777778	NO	NO
CAJNNU010000007.1:21904061	CAJNNU010000007.1:21904061-21904144	CAJNNU010000007.1	21904061	21904144	83	DEL	0.123596	0.123596	MODIFIER	CAJNNU010000007.1:21904078:21904163	CAJNNU010000007.1	21904078	21904163	85	Simple_repeat	66	0.795181	0.776471	NO	NO
CAJNNU010000019.1:7102686	CAJNNU010000019.1:7102686-7102821	CAJNNU010000019.1	7102686	7102821	135	DEL	0.0561798	0.0561798	MODIFIER	CAJNNU010000019.1:7102662:7102769	CAJNNU010000019.1	7102662	7102769	107	Simple_repeat	83	0.614815	0.775701	NO	NO
CAJNNU010000005.1:3497064	CAJNNU010000005.1:3497064-3497125	CAJNNU010000005.1	3497064	3497125	61	DEL	0.658228	0.341772	MODIFIER	CAJNNU010000005.1:3497052:3497131	CAJNNU010000005.1	3497052	3497131	79	Simple_repeat	61	1	0.772152	NO	NO
CAJNNU010000002.1:24011207	CAJNNU010000002.1:24011207-24011273	CAJNNU010000002.1	24011207	24011273	66	DEL	0.101266	0.101266	MODIFIER	CAJNNU010000002.1:24011188:24011271	CAJNNU010000002.1	24011188	24011271	83	Simple_repeat	64	0.969697	0.771084	NO	NO
CAJNNU010000016.1:9666157	CAJNNU010000016.1:9666157-9666214	CAJNNU010000016.1	9666157	9666214	57	DEL	0.259259	0.259259	MODIFIER	CAJNNU010000016.1:9666149:9666223	CAJNNU010000016.1	9666149	9666223	74	Simple_repeat	57	1	0.77027	NO	NO
CAJNNU010000002.1:23215872	CAJNNU010000002.1:23215872-23215949	CAJNNU010000002.1	23215872	23215949	77	DEL	0.0977011	0.0977011	MODIFIER	CAJNNU010000002.1:23215851:23215942	CAJNNU010000002.1	23215851	23215942	91	Simple_repeat	70	0.909091	0.769231	NO	NO
CAJNNU010000017.1:7313902	CAJNNU010000017.1:7313902-7313990	CAJNNU010000017.1	7313902	7313990	88	DEL	0.483146	0.483146	MODIFIER	CAJNNU010000017.1:7313889:7314004	CAJNNU010000017.1	7313889	7314004	115	Simple_repeat	88	1	0.765217	NO	NO
CAJNNU010000009.1:4542939	CAJNNU010000009.1:4542939-4543066	CAJNNU010000009.1	4542939	4543066	127	DEL	0.493902	0.493902	MODIFIER	CAJNNU010000009.1:4542928:4543094	CAJNNU010000009.1	4542928	4543094	166	SINE/tRNA-L1	127	1	0.76506	NO	NO
CAJNNU010000021.1:2822202	CAJNNU010000021.1:2822202-2822257	CAJNNU010000021.1	2822202	2822257	55	DEL	0.139535	0.139535	MODIFIER	CAJNNU010000021.1:2822218:2822269	CAJNNU010000021.1	2822218	2822269	51	Simple_repeat	39	0.709091	0.764706	NO	NO
CAJNNU010000006.1:19058618	CAJNNU010000006.1:19058618-19058702	CAJNNU010000006.1	19058618	19058702	84	DEL	0.94	0.06	MODIFIER	CAJNNU010000006.1:19058605:19058715	CAJNNU010000006.1	19058605	19058715	110	Simple_repeat	84	1	0.763636	NO	NO
CAJNNU010000021.1:26480907	CAJNNU010000021.1:26480907-26481026	CAJNNU010000021.1	26480907	26481026	119	DEL	0.421348	0.421348	MODIFIER	CAJNNU010000021.1:26480889:26481045	CAJNNU010000021.1	26480889	26481045	156	Simple_repeat	119	1	0.762821	NO	NO
CAJNNU010000021.1:9649224	CAJNNU010000021.1:9649224-9649314	CAJNNU010000021.1	9649224	9649314	90	DEL	0.333333	0.333333	MODIFIER	CAJNNU010000021.1:9649202:9649320	CAJNNU010000021.1	9649202	9649320	118	Simple_repeat	90	1	0.762712	NO	NO
CAJNNU010000005.1:27029363	CAJNNU010000005.1:27029363-27029423	CAJNNU010000005.1	27029363	27029423	60	DEL	0.292683	0.292683	MODIFIER	CAJNNU010000005.1:27029385:27029435	CAJNNU010000005.1	27029385	27029435	50	Simple_repeat	38	0.633333	0.76	NO	NO
CAJNNU010000010.1:9487617	CAJNNU010000010.1:9487617-9487739	CAJNNU010000010.1	9487617	9487739	122	DEL	0.472222	0.472222	MODIFIER	CAJNNU010000010.1:9487598:9487759	CAJNNU010000010.1	9487598	9487759	161	Simple_repeat	122	1	0.757764	NO	NO
CAJNNU010000007.1:24471113	CAJNNU010000007.1:24471113-24471225	CAJNNU010000007.1	24471113	24471225	112	DEL	0.15	0.15	MODIFIER	CAJNNU010000007.1:24471096:24471244	CAJNNU010000007.1	24471096	24471244	148	Simple_repeat	112	1	0.756757	NO	NO
CAJNNU010000013.1:27263751	CAJNNU010000013.1:27263751-27263807	CAJNNU010000013.1	27263751	27263807	56	DEL	0.168605	0.168605	MODIFIER	CAJNNU010000013.1:27263742:27263816	CAJNNU010000013.1	27263742	27263816	74	Simple_repeat	56	1	0.756757	NO	NO
CAJNNU010000020.1:10275978	CAJNNU010000020.1:10275978-10276047	CAJNNU010000020.1	10275978	10276047	69	DEL	0.15	0.15	MODIFIER	CAJNNU010000020.1:10275991:10276065	CAJNNU010000020.1	10275991	10276065	74	Simple_repeat	56	0.811594	0.756757	NO	NO
CAJNNU010000024.1:187524	CAJNNU010000024.1:187524-187573	CAJNNU010000024.1	187524	187573	49	DEL	0.2	0.2	MODIFIER	CAJNNU010000024.1:187514:187555	CAJNNU010000024.1	187514	187555	41	Simple_repeat	31	0.632653	0.756098	NO	NO
CAJNNU010000019.1:6778424	CAJNNU010000019.1:6778424-6778494	CAJNNU010000019.1	6778424	6778494	70	DEL	0.136364	0.136364	MODIFIER	CAJNNU010000019.1:6778451:6778508	CAJNNU010000019.1	6778451	6778508	57	Simple_repeat	43	0.614286	0.754386	NO	NO
CAJNNU010000023.1:3003919	CAJNNU010000023.1:3003919-3003995	CAJNNU010000023.1	3003919	3003995	76	DEL	0.338889	0.338889	MODIFIER	CAJNNU010000023.1:3003905:3003962	CAJNNU010000023.1	3003905	3003962	57	Simple_repeat	43	0.565789	0.754386	NO	NO
CAJNNU010000024.1:19236848	CAJNNU010000024.1:19236848-19237028	CAJNNU010000024.1	19236848	19237028	180	DEL	0.288889	0.288889	MODIFIER	CAJNNU010000024.1:19236804:19236983	CAJNNU010000024.1	19236804	19236983	179	Simple_repeat	135	0.75	0.75419	NO	NO
CAJNNU010000014.1:29840176	CAJNNU010000014.1:29840176-29840241	CAJNNU010000014.1	29840176	29840241	65	DEL	0.470588	0.470588	MODIFIER	CAJNNU010000014.1:29840158:29840231	CAJNNU010000014.1	29840158	29840231	73	SINE/tRNA-L1	55	0.846154	0.753425	NO	NO
CAJNNU010000014.1:26022201	CAJNNU010000014.1:26022201-26022269	CAJNNU010000014.1	26022201	26022269	68	DEL	0.458333	0.458333	MODIFIER	CAJNNU010000014.1:26022205:26022290	CAJNNU010000014.1	26022205	26022290	85	Simple_repeat	64	0.941176	0.752941	NO	NO
CAJNNU010000007.1:25293127	CAJNNU010000007.1:25293127-25293197	CAJNNU010000007.1	25293127	25293197	70	DEL	0.454545	0.454545	MODIFIER	CAJNNU010000007.1:25293116:25293209	CAJNNU010000007.1	25293116	25293209	93	Simple_repeat	70	1	0.752688	NO	NO
CAJNNU010000013.1:142458	CAJNNU010000013.1:142458-142528	CAJNNU010000013.1	142458	142528	70	DEL	0.102273	0.102273	MODIFIER	CAJNNU010000013.1:142448:142541	CAJNNU010000013.1	142448	142541	93	Simple_repeat	70	1	0.752688	NO	NO
CAJNNU010000002.1:5115776	CAJNNU010000002.1:5115776-5115870	CAJNNU010000002.1	5115776	5115870	94	DEL	0.588889	0.411111	MODIFIER	CAJNNU010000002.1:5115763:5115888	CAJNNU010000002.1	5115763	5115888	125	Simple_repeat	94	1	0.752	NO	NO
CAJNNU010000014.1:4059572	CAJNNU010000014.1:4059572-4059689	CAJNNU010000014.1	4059572	4059689	117	DEL	0.0581395	0.0581395	MODIFIER	CAJNNU010000014.1:4059592:4059721	CAJNNU010000014.1	4059592	4059721	129	LINE/L2	97	0.82906	0.751938	NO	NO
CAJNNU010000012.1:13943406	CAJNNU010000012.1:13943406-13943484	CAJNNU010000012.1	13943406	13943484	78	DEL	0.904494	0.0955056	MODIFIER	CAJNNU010000012.1:13943398:13943502	CAJNNU010000012.1	13943398	13943502	104	Simple_repeat	78	1	0.75	NO	NO
CAJNNU010000015.1:15941729	CAJNNU010000015.1:15941729-15941867	CAJNNU010000015.1	15941729	15941867	138	DEL	0.6	0.4	MODIFIER	CAJNNU010000015.1:15941711:15941895	CAJNNU010000015.1	15941711	15941895	184	Simple_repeat	138	1	0.75	NO	NO
CAJNNU010000020.1:27091014	CAJNNU010000020.1:27091014-27091089	CAJNNU010000020.1	27091014	27091089	75	DEL	0.0786517	0.0786517	MODIFIER	CAJNNU010000020.1:27091002:27091102	CAJNNU010000020.1	27091002	27091102	100	Simple_repeat	75	1	0.75	NO	NO
CAJNNU010000019.1:13957867	CAJNNU010000019.1:13957867-13957941	CAJNNU010000019.1	13957867	13957941	74	DEL	0.546053	0.453947	MODIFIER	CAJNNU010000019.1:13957872:13957964	CAJNNU010000019.1	13957872	13957964	92	Simple_repeat	69	0.932432	0.75	NO	NO
CAJNNU010000011.1:8863817	CAJNNU010000011.1:8863817-8863882	CAJNNU010000011.1	8863817	8863882	65	DEL	0.344828	0.344828	MODIFIER	CAJNNU010000011.1:8863837:8863897	CAJNNU010000011.1	8863837	8863897	60	Simple_repeat	45	0.692308	0.75	NO	NO
CAJNNU010000013.1:22587048	CAJNNU010000013.1:22587048-22587100	CAJNNU010000013.1	22587048	22587100	52	DEL	0.0759494	0.0759494	MODIFIER	CAJNNU010000013.1:22587064:22587112	CAJNNU010000013.1	22587064	22587112	48	Simple_repeat	36	0.692308	0.75	NO	NO
CAJNNU010000011.1:8009322	CAJNNU010000011.1:8009322-8009390	CAJNNU010000011.1	8009322	8009390	68	DEL	0.335227	0.335227	MODIFIER	CAJNNU010000011.1:8009345:8009405	CAJNNU010000011.1	8009345	8009405	60	Simple_repeat	45	0.661765	0.75	NO	NO
CAJNNU010000004.1:7728848	CAJNNU010000004.1:7728848-7728975	CAJNNU010000004.1	7728848	7728975	127	DEL	0.0166667	0.0166667	MODIFIER	CAJNNU010000004.1:7728821:7728929	CAJNNU010000004.1	7728821	7728929	108	Simple_repeat	81	0.637795	0.75	NO	NO
CAJNNU010000024.1:8419573	CAJNNU010000024.1:8419573-8419670	CAJNNU010000024.1	8419573	8419670	97	DEL	0.877907	0.122093	MODIFIER	CAJNNU010000024.1:8419546:8419676	CAJNNU010000024.1	8419546	8419676	130	SINE/tRNA-L1	97	1	0.746154	NO	NO
CAJNNU010000022.1:22575410	CAJNNU010000022.1:22575410-22575626	CAJNNU010000022.1	22575410	22575626	216	DEL	0.247059	0.247059	HIGH	CAJNNU010000022.1:22575432:22575692	CAJNNU010000022.1	22575432	22575692	260	LINE/L2	194	0.898148	0.746154	NO	NO
CAJNNU010000010.1:8950778	CAJNNU010000010.1:8950778-8950910	CAJNNU010000010.1	8950778	8950910	132	DEL	0.227778	0.227778	MODIFIER	CAJNNU010000010.1:8950756:8950933	CAJNNU010000010.1	8950756	8950933	177	Simple_repeat	132	1	0.745763	NO	NO
CAJNNU010000011.1:31167407	CAJNNU010000011.1:31167407-31167466	CAJNNU010000011.1	31167407	31167466	59	DEL	0.123596	0.123596	MODIFIER	CAJNNU010000011.1:31167425:31167480	CAJNNU010000011.1	31167425	31167480	55	Simple_repeat	41	0.694915	0.745455	NO	NO
CAJNNU010000014.1:13108656	CAJNNU010000014.1:13108656-13108777	CAJNNU010000014.1	13108656	13108777	121	DEL	0.238889	0.238889	MODIFIER	CAJNNU010000014.1:13108695:13108805	CAJNNU010000014.1	13108695	13108805	110	Simple_repeat	82	0.677686	0.745455	NO	NO
CAJNNU010000013.1:25938280	CAJNNU010000013.1:25938280-25938441	CAJNNU010000013.1	25938280	25938441	161	DEL	0.172619	0.172619	MODIFIER	CAJNNU010000013.1:25938277:25938493	CAJNNU010000013.1	25938277	25938493	216	LINE/L2	161	1	0.74537	NO	NO
CAJNNU010000023.1:2930168	CAJNNU010000023.1:2930168-2930241	CAJNNU010000023.1	2930168	2930241	73	DEL	0.0168539	0.0168539	MODIFIER	CAJNNU010000023.1:2930203:2930254	CAJNNU010000023.1	2930203	2930254	51	Simple_repeat	38	0.520548	0.745098	NO	NO
CAJNNU010000011.1:21111503	CAJNNU010000011.1:21111503-21111790	CAJNNU010000011.1	21111503	21111790	287	DEL	0.380682	0.380682	MODIFIER	CAJNNU010000011.1:21111481:21111867	CAJNNU010000011.1	21111481	21111867	386	Simple_repeat	287	1	0.743523	NO	NO
CAJNNU010000008.1:17842316	CAJNNU010000008.1:17842316-17842365	CAJNNU010000008.1	17842316	17842365	49	DEL	0.243243	0.243243	MODIFIER	CAJNNU010000008.1:17842308:17842374	CAJNNU010000008.1	17842308	17842374	66	Simple_repeat	49	1	0.742424	NO	NO
CAJNNU010000018.1:28316159	CAJNNU010000018.1:28316159-28316257	CAJNNU010000018.1	28316159	28316257	98	DEL	0.45625	0.45625	MODIFIER	CAJNNU010000018.1:28316142:28316208	CAJNNU010000018.1	28316142	28316208	66	Simple_repeat	49	0.5	0.742424	NO	NO
CAJNNU010000002.1:20734491	CAJNNU010000002.1:20734491-20734586	CAJNNU010000002.1	20734491	20734586	95	DEL	0.117978	0.117978	MODIFIER	CAJNNU010000002.1:20734475:20734603	CAJNNU010000002.1	20734475	20734603	128	Simple_repeat	95	1	0.742188	NO	NO
CAJNNU010000019.1:26946933	CAJNNU010000019.1:26946933-26947090	CAJNNU010000019.1	26946933	26947090	157	DEL	0.522222	0.477778	MODIFIER	CAJNNU010000019.1:26946909:26947121	CAJNNU010000019.1	26946909	26947121	212	Simple_repeat	157	1	0.740566	NO	NO
CAJNNU010000010.1:23247237	CAJNNU010000010.1:23247237-23247322	CAJNNU010000010.1	23247237	23247322	85	DEL	0.352273	0.352273	MODIFIER	CAJNNU010000010.1:23247222:23247337	CAJNNU010000010.1	23247222	23247337	115	Simple_repeat	85	1	0.73913	NO	NO
CAJNNU010000006.1:11298526	CAJNNU010000006.1:11298526-11298765	CAJNNU010000006.1	11298526	11298765	239	DEL	0.205556	0.205556	MODIFIER	CAJNNU010000006.1:11298481:11298653	CAJNNU010000006.1	11298481	11298653	172	Simple_repeat	127	0.531381	0.738372	NO	NO
CAJNNU010000022.1:16356213	CAJNNU010000022.1:16356213-16356289	CAJNNU010000022.1	16356213	16356289	76	DEL	0.670588	0.329412	MODIFIER	CAJNNU010000022.1:16356198:16356301	CAJNNU010000022.1	16356198	16356301	103	Simple_repeat	76	1	0.737864	NO	NO
CAJNNU010000011.1:5012865	CAJNNU010000011.1:5012865-5013000	CAJNNU010000011.1	5012865	5013000	135	DEL	0.0882353	0.0882353	MODIFIER	CAJNNU010000011.1:5012822:5012986	CAJNNU010000011.1	5012822	5012986	164	SINE/tRNA-V	121	0.896296	0.737805	NO	NO
CAJNNU010000022.1:19800295	CAJNNU010000022.1:19800295-19800462	CAJNNU010000022.1	19800295	19800462	167	DEL	0.430233	0.430233	MODIFIER	CAJNNU010000022.1:19800286:19800513	CAJNNU010000022.1	19800286	19800513	227	Low_complexity	167	1	0.735683	NO	NO
CAJNNU010000021.1:34629149	CAJNNU010000021.1:34629149-34629215	CAJNNU010000021.1	34629149	34629215	66	DEL	0.261628	0.261628	MODIFIER	CAJNNU010000021.1:34629133:34629223	CAJNNU010000021.1	34629133	34629223	90	Simple_repeat	66	1	0.733333	NO	NO
CAJNNU010000008.1:116806	CAJNNU010000008.1:116806-116863	CAJNNU010000008.1	116806	116863	57	DEL	0.261111	0.261111	MODIFIER	CAJNNU010000008.1:116830:116875	CAJNNU010000008.1	116830	116875	45	Simple_repeat	33	0.578947	0.733333	NO	NO
CAJNNU010000017.1:3440813	CAJNNU010000017.1:3440813-3440874	CAJNNU010000017.1	3440813	3440874	61	DEL	0.105556	0.105556	MODIFIER	CAJNNU010000017.1:3440841:3440886	CAJNNU010000017.1	3440841	3440886	45	Simple_repeat	33	0.540984	0.733333	NO	NO
CAJNNU010000008.1:1311027	CAJNNU010000008.1:1311027-1311124	CAJNNU010000008.1	1311027	1311124	97	DEL	0.384146	0.384146	MODIFIER	CAJNNU010000008.1:1311028:1311159	CAJNNU010000008.1	1311028	1311159	131	SINE/tRNA-V	96	0.989691	0.732824	NO	NO
CAJNNU010000003.1:5888182	CAJNNU010000003.1:5888182-5888267	CAJNNU010000003.1	5888182	5888267	85	DEL	0.335227	0.335227	MODIFIER	CAJNNU010000003.1:5888168:5888284	CAJNNU010000003.1	5888168	5888284	116	Simple_repeat	85	1	0.732759	NO	NO
CAJNNU010000020.1:27218129	CAJNNU010000020.1:27218129-27218413	CAJNNU010000020.1	27218129	27218413	284	DEL	0.786585	0.213415	MODIFIER	CAJNNU010000020.1:27218192:27218494	CAJNNU010000020.1	27218192	27218494	302	LINE/L2	221	0.778169	0.731788	NO	NO
CAJNNU010000004.1:20554950	CAJNNU010000004.1:20554950-20555052	CAJNNU010000004.1	20554950	20555052	102	DEL	0.284091	0.284091	MODIFIER	CAJNNU010000004.1:20554915:20555045	CAJNNU010000004.1	20554915	20555045	130	Low_complexity	95	0.931373	0.730769	NO	NO
CAJNNU010000001.1:18961852	CAJNNU010000001.1:18961852-18961918	CAJNNU010000001.1	18961852	18961918	66	DEL	0.777778	0.222222	MODIFIER	CAJNNU010000001.1:18961856:18961941	CAJNNU010000001.1	18961856	18961941	85	Simple_repeat	62	0.939394	0.729412	NO	NO
CAJNNU010000024.1:5047241	CAJNNU010000024.1:5047241-5047300	CAJNNU010000024.1	5047241	5047300	59	DEL	0.259259	0.259259	MODIFIER	CAJNNU010000024.1:5047249:5047319	CAJNNU010000024.1	5047249	5047319	70	SINE/tRNA-L1	51	0.864407	0.728571	NO	NO
CAJNNU010000014.1:16713596	CAJNNU010000014.1:16713596-16713789	CAJNNU010000014.1	16713596	16713789	193	DEL	0.351852	0.351852	MODIFIER	CAJNNU010000014.1:16713555:16713706	CAJNNU010000014.1	16713555	16713706	151	SINE/tRNA-L1	110	0.569948	0.728477	NO	NO
CAJNNU010000003.1:24401043	CAJNNU010000003.1:24401043-24401115	CAJNNU010000003.1	24401043	24401115	72	DEL	0.852273	0.147727	MODIFIER	CAJNNU010000003.1:24401030:24401129	CAJNNU010000003.1	24401030	24401129	99	Simple_repeat	72	1	0.727273	NO	NO
CAJNNU010000013.1:457683	CAJNNU010000013.1:457683-457739	CAJNNU010000013.1	457683	457739	56	DEL	0.0941176	0.0941176	MODIFIER	CAJNNU010000013.1:457670:457747	CAJNNU010000013.1	457670	457747	77	Simple_repeat	56	1	0.727273	NO	NO
CAJNNU010000014.1:10761168	CAJNNU010000014.1:10761168-10761256	CAJNNU010000014.1	10761168	10761256	88	DEL	0.286517	0.286517	MODIFIER	CAJNNU010000014.1:10761153:10761274	CAJNNU010000014.1	10761153	10761274	121	Simple_repeat	88	1	0.727273	NO	NO
CAJNNU010000019.1:28544553	CAJNNU010000019.1:28544553-28544625	CAJNNU010000019.1	28544553	28544625	72	DEL	0.325843	0.325843	MODIFIER	CAJNNU010000019.1:28544540:28544639	CAJNNU010000019.1	28544540	28544639	99	Simple_repeat	72	1	0.727273	NO	NO
CAJNNU010000012.1:9784541	CAJNNU010000012.1:9784541-9784643	CAJNNU010000012.1	9784541	9784643	102	DEL	0.151163	0.151163	MODIFIER	CAJNNU010000012.1:9784587:9784664	CAJNNU010000012.1	9784587	9784664	77	Simple_repeat	56	0.54902	0.727273	NO	NO
CAJNNU010000001.1:22873837	CAJNNU010000001.1:22873837-22873898	CAJNNU010000001.1	22873837	22873898	61	DEL	0.288235	0.288235	MODIFIER	CAJNNU010000001.1:22873827:22873911	CAJNNU010000001.1	22873827	22873911	84	Simple_repeat	61	1	0.72619	NO	NO
CAJNNU010000006.1:778791	CAJNNU010000006.1:778791-778918	CAJNNU010000006.1	778791	778918	127	DEL	0.0611111	0.0611111	MODIFIER	CAJNNU010000006.1:778771:778946	CAJNNU010000006.1	778771	778946	175	SINE/tRNA-L1	127	1	0.725714	NO	NO
CAJNNU010000016.1:14037043	CAJNNU010000016.1:14037043-14037144	CAJNNU010000016.1	14037043	14037144	101	DEL	0.45977	0.45977	MODIFIER	CAJNNU010000016.1:14037021:14037101	CAJNNU010000016.1	14037021	14037101	80	Simple_repeat	58	0.574257	0.725	NO	NO
CAJNNU010000014.1:26619653	CAJNNU010000014.1:26619653-26619766	CAJNNU010000014.1	26619653	26619766	113	DEL	0.168539	0.168539	MODIFIER	CAJNNU010000014.1:26619629:26619785	CAJNNU010000014.1	26619629	26619785	156	SINE/tRNA-L1	113	1	0.724359	NO	NO
CAJNNU010000018.1:9437360	CAJNNU010000018.1:9437360-9437415	CAJNNU010000018.1	9437360	9437415	55	DEL	0.0795455	0.0795455	MODIFIER	CAJNNU010000018.1:9437352:9437428	CAJNNU010000018.1	9437352	9437428	76	Simple_repeat	55	1	0.723684	NO	NO
CAJNNU010000020.1:21485955	CAJNNU010000020.1:21485955-21486015	CAJNNU010000020.1	21485955	21486015	60	DEL	0.224719	0.224719	MODIFIER	CAJNNU010000020.1:21485944:21486027	CAJNNU010000020.1	21485944	21486027	83	Simple_repeat	60	1	0.722892	NO	NO
CAJNNU010000007.1:19940065	CAJNNU010000007.1:19940065-19940160	CAJNNU010000007.1	19940065	19940160	95	DEL	0.216667	0.216667	MODIFIER	CAJNNU010000007.1:19940047:19940179	CAJNNU010000007.1	19940047	19940179	132	Simple_repeat	95	1	0.719697	NO	NO
CAJNNU010000009.1:7011002	CAJNNU010000009.1:7011002-7011058	CAJNNU010000009.1	7011002	7011058	56	DEL	0.0875	0.0875	MODIFIER	CAJNNU010000009.1:7010994:7011072	CAJNNU010000009.1	7010994	7011072	78	Simple_repeat	56	1	0.717949	NO	NO
CAJNNU010000002.1:24702175	CAJNNU010000002.1:24702175-24702337	CAJNNU010000002.1	24702175	24702337	162	DEL	0.45977	0.45977	MODIFIER	CAJNNU010000002.1:24702149:24702375	CAJNNU010000002.1	24702149	24702375	226	Simple_repeat	162	1	0.716814	NO	NO
CAJNNU010000024.1:9727357	CAJNNU010000024.1:9727357-9727486	CAJNNU010000024.1	9727357	9727486	129	DEL	0.0852273	0.0852273	MODIFIER	CAJNNU010000024.1:9727333:9727513	CAJNNU010000024.1	9727333	9727513	180	Simple_repeat	129	1	0.716667	NO	NO
CAJNNU010000004.1:26902241	CAJNNU010000004.1:26902241-26902294	CAJNNU010000004.1	26902241	26902294	53	DEL	0.683908	0.316092	MODIFIER	CAJNNU010000004.1:26902231:26902305	CAJNNU010000004.1	26902231	26902305	74	Simple_repeat	53	1	0.716216	NO	NO
CAJNNU010000002.1:22637863	CAJNNU010000002.1:22637863-22637976	CAJNNU010000002.1	22637863	22637976	113	DEL	0.270115	0.270115	MODIFIER	CAJNNU010000002.1:22637840:22637998	CAJNNU010000002.1	22637840	22637998	158	Simple_repeat	113	1	0.71519	NO	NO
CAJNNU010000017.1:15100847	CAJNNU010000017.1:15100847-15100943	CAJNNU010000017.1	15100847	15100943	96	DEL	0.679775	0.320225	MODIFIER	CAJNNU010000017.1:15100828:15100963	CAJNNU010000017.1	15100828	15100963	135	Simple_repeat	96	1	0.711111	NO	NO
CAJNNU010000015.1:19802975	CAJNNU010000015.1:19802975-19803034	CAJNNU010000015.1	19802975	19803034	59	DEL	0.727778	0.272222	MODIFIER	CAJNNU010000015.1:19802962:19803045	CAJNNU010000015.1	19802962	19803045	83	Simple_repeat	59	1	0.710843	NO	NO
CAJNNU010000014.1:5374950	CAJNNU010000014.1:5374950-5375086	CAJNNU010000014.1	5374950	5375086	136	DEL	0.0944444	0.0944444	MODIFIER	CAJNNU010000014.1:5374922:5375114	CAJNNU010000014.1	5374922	5375114	192	Simple_repeat	136	1	0.708333	NO	NO
CAJNNU010000020.1:7271879	CAJNNU010000020.1:7271879-7271976	CAJNNU010000020.1	7271879	7271976	97	DEL	0.588889	0.411111	MODIFIER	CAJNNU010000020.1:7271860:7271997	CAJNNU010000020.1	7271860	7271997	137	Simple_repeat	97	1	0.708029	NO	NO
CAJNNU010000007.1:12393336	CAJNNU010000007.1:12393336-12393399	CAJNNU010000007.1	12393336	12393399	63	DEL	0.448718	0.448718	MODIFIER	CAJNNU010000007.1:12393325:12393414	CAJNNU010000007.1	12393325	12393414	89	Simple_repeat	63	1	0.707865	NO	NO
CAJNNU010000006.1:1641193	CAJNNU010000006.1:1641193-1641452	CAJNNU010000006.1	1641193	1641452	259	DEL	0.235955	0.235955	MODIFIER	CAJNNU010000006.1:1641102:1641412	CAJNNU010000006.1	1641102	1641412	310	Simple_repeat	219	0.84556	0.706452	NO	NO
CAJNNU010000004.1:6387197	CAJNNU010000004.1:6387197-6387334	CAJNNU010000004.1	6387197	6387334	137	DEL	0.277778	0.277778	MODIFIER	CAJNNU010000004.1:6387165:6387359	CAJNNU010000004.1	6387165	6387359	194	Simple_repeat	137	1	0.706186	NO	NO
CAJNNU010000011.1:23824633	CAJNNU010000011.1:23824633-23824719	CAJNNU010000011.1	23824633	23824719	86	DEL	0.35	0.35	MODIFIER	CAJNNU010000011.1:23824616:23824738	CAJNNU010000011.1	23824616	23824738	122	Simple_repeat	86	1	0.704918	NO	NO
CAJNNU010000004.1:30134071	CAJNNU010000004.1:30134071-30134124	CAJNNU010000004.1	30134071	30134124	53	DEL	0.49375	0.49375	MODIFIER	CAJNNU010000004.1:30134081:30134142	CAJNNU010000004.1	30134081	30134142	61	Simple_repeat	43	0.811321	0.704918	NO	NO
CAJNNU010000011.1:16994938	CAJNNU010000011.1:16994938-16995081	CAJNNU010000011.1	16994938	16995081	143	DEL	0.288889	0.288889	MODIFIER	CAJNNU010000011.1:16994896:16995038	CAJNNU010000011.1	16994896	16995038	142	Simple_repeat	100	0.699301	0.704225	NO	NO
CAJNNU010000020.1:24132016	CAJNNU010000020.1:24132016-24132103	CAJNNU010000020.1	24132016	24132103	87	DEL	0.130682	0.130682	MODIFIER	CAJNNU010000020.1:24131995:24132066	CAJNNU010000020.1	24131995	24132066	71	SINE/tRNA-L1	50	0.574713	0.704225	NO	NO
CAJNNU010000023.1:18299060	CAJNNU010000023.1:18299060-18299129	CAJNNU010000023.1	18299060	18299129	69	DEL	0.355556	0.355556	MODIFIER	CAJNNU010000023.1:18299046:18299144	CAJNNU010000023.1	18299046	18299144	98	Simple_repeat	69	1	0.704082	NO	NO
CAJNNU010000004.1:10580081	CAJNNU010000004.1:10580081-10580173	CAJNNU010000004.1	10580081	10580173	92	DEL	0.0277778	0.0277778	MODIFIER	CAJNNU010000004.1:10580062:10580193	CAJNNU010000004.1	10580062	10580193	131	Simple_repeat	92	1	0.70229	NO	NO
CAJNNU010000017.1:10477351	CAJNNU010000017.1:10477351-10477412	CAJNNU010000017.1	10477351	10477412	61	DEL	0.0280899	0.0280899	MODIFIER	CAJNNU010000017.1:10477334:10477391	CAJNNU010000017.1	10477334	10477391	57	Simple_repeat	40	0.655738	0.701754	NO	NO
CAJNNU010000009.1:907826	CAJNNU010000009.1:907826-907908	CAJNNU010000009.1	907826	907908	82	DEL	0.0833333	0.0833333	MODIFIER	CAJNNU010000009.1:907809:907926	CAJNNU010000009.1	907809	907926	117	Simple_repeat	82	1	0.700855	NO	NO
CAJNNU010000020.1:29473490	CAJNNU010000020.1:29473490-29473586	CAJNNU010000020.1	29473490	29473586	96	DEL	0.325843	0.325843	MODIFIER	CAJNNU010000020.1:29473472:29473609	CAJNNU010000020.1	29473472	29473609	137	Simple_repeat	96	1	0.70073	NO	NO
CAJNNU010000008.1:12326908	CAJNNU010000008.1:12326908-12326960	CAJNNU010000008.1	12326908	12326960	52	DEL	0.05	0.05	MODIFIER	CAJNNU010000008.1:12326918:12326978	CAJNNU010000008.1	12326918	12326978	60	Simple_repeat	42	0.807692	0.7	NO	NO
CAJNNU010000006.1:29750858	CAJNNU010000006.1:29750858-29750974	CAJNNU010000006.1	29750858	29750974	116	DEL	0.455056	0.455056	MODIFIER	CAJNNU010000006.1:29750834:29751000	CAJNNU010000006.1	29750834	29751000	166	Simple_repeat	116	1	0.698795	NO	NO
CAJNNU010000001.1:12406188	CAJNNU010000001.1:12406188-12406297	CAJNNU010000001.1	12406188	12406297	109	DEL	0.0388889	0.0388889	MODIFIER	CAJNNU010000001.1:12406166:12406322	CAJNNU010000001.1	12406166	12406322	156	Simple_repeat	109	1	0.698718	NO	NO
CAJNNU010000017.1:14572452	CAJNNU010000017.1:14572452-14572515	CAJNNU010000017.1	14572452	14572515	63	DEL	0.240964	0.240964	MODIFIER	CAJNNU010000017.1:14572430:14572503	CAJNNU010000017.1	14572430	14572503	73	tRNA	51	0.809524	0.69863	NO	NO
CAJNNU010000024.1:19539155	CAJNNU010000024.1:19539155-19539273	CAJNNU010000024.1	19539155	19539273	118	DEL	0.33908	0.33908	MODIFIER	CAJNNU010000024.1:19539134:19539303	CAJNNU010000024.1	19539134	19539303	169	Simple_repeat	118	1	0.698225	NO	NO
CAJNNU010000009.1:12376543	CAJNNU010000009.1:12376543-12376707	CAJNNU010000009.1	12376543	12376707	164	DEL	0.460227	0.460227	HIGH	CAJNNU010000009.1:12376518:12376753	CAJNNU010000009.1	12376518	12376753	235	Simple_repeat	164	1	0.697872	NO	NO
CAJNNU010000005.1:23142388	CAJNNU010000005.1:23142388-23142478	CAJNNU010000005.1	23142388	23142478	90	DEL	0.398876	0.398876	MODIFIER	CAJNNU010000005.1:23142369:23142498	CAJNNU010000005.1	23142369	23142498	129	Simple_repeat	90	1	0.697674	NO	NO
CAJNNU010000014.1:18238108	CAJNNU010000014.1:18238108-18238198	CAJNNU010000014.1	18238108	18238198	90	DEL	0.0555556	0.0555556	MODIFIER	CAJNNU010000014.1:18238089:18238218	CAJNNU010000014.1	18238089	18238218	129	Simple_repeat	90	1	0.697674	NO	NO
CAJNNU010000011.1:6703092	CAJNNU010000011.1:6703092-6703192	CAJNNU010000011.1	6703092	6703192	100	DEL	0.196629	0.196629	MODIFIER	CAJNNU010000011.1:6703132:6703218	CAJNNU010000011.1	6703132	6703218	86	Low_complexity	60	0.6	0.697674	NO	NO
CAJNNU010000023.1:15425827	CAJNNU010000023.1:15425827-15425933	CAJNNU010000023.1	15425827	15425933	106	DEL	0.155556	0.155556	MODIFIER	CAJNNU010000023.1:15425805:15425957	CAJNNU010000023.1	15425805	15425957	152	Simple_repeat	106	1	0.697368	NO	NO
CAJNNU010000021.1:19227516	CAJNNU010000021.1:19227516-19227631	CAJNNU010000021.1	19227516	19227631	115	DEL	0.653409	0.346591	MODIFIER	CAJNNU010000021.1:19227555:19227664	CAJNNU010000021.1	19227555	19227664	109	LINE/L2	76	0.66087	0.697248	NO	NO
CAJNNU010000015.1:22314317	CAJNNU010000015.1:22314317-22314402	CAJNNU010000015.1	22314317	22314402	85	DEL	0.211111	0.211111	MODIFIER	CAJNNU010000015.1:22314299:22314421	CAJNNU010000015.1	22314299	22314421	122	Simple_repeat	85	1	0.696721	NO	NO
CAJNNU010000005.1:31157130	CAJNNU010000005.1:31157130-31157228	CAJNNU010000005.1	31157130	31157228	98	DEL	0.164706	0.164706	MODIFIER	CAJNNU010000005.1:31157143:31157265	CAJNNU010000005.1	31157143	31157265	122	SINE/tRNA-L1	85	0.867347	0.696721	NO	NO
CAJNNU010000002.1:21460595	CAJNNU010000002.1:21460595-21460691	CAJNNU010000002.1	21460595	21460691	96	DEL	0.420455	0.420455	MODIFIER	CAJNNU010000002.1:21460575:21460713	CAJNNU010000002.1	21460575	21460713	138	Simple_repeat	96	1	0.695652	NO	NO
CAJNNU010000007.1:9901122	CAJNNU010000007.1:9901122-9901215	CAJNNU010000007.1	9901122	9901215	93	DEL	0.850649	0.149351	MODIFIER	CAJNNU010000007.1:9901105:9901239	CAJNNU010000007.1	9901105	9901239	134	Simple_repeat	93	1	0.69403	NO	NO
CAJNNU010000005.1:9503362	CAJNNU010000005.1:9503362-9503414	CAJNNU010000005.1	9503362	9503414	52	DEL	0.172414	0.172414	MODIFIER	CAJNNU010000005.1:9503351:9503426	CAJNNU010000005.1	9503351	9503426	75	Simple_repeat	52	1	0.693333	NO	NO
CAJNNU010000012.1:6525765	CAJNNU010000012.1:6525765-6525817	CAJNNU010000012.1	6525765	6525817	52	DEL	0.230337	0.230337	MODIFIER	CAJNNU010000012.1:6525754:6525829	CAJNNU010000012.1	6525754	6525829	75	Simple_repeat	52	1	0.693333	NO	NO
CAJNNU010000014.1:17899142	CAJNNU010000014.1:17899142-17899215	CAJNNU010000014.1	17899142	17899215	73	DEL	0.728395	0.271605	MODIFIER	CAJNNU010000014.1:17899163:17899238	CAJNNU010000014.1	17899163	17899238	75	Simple_repeat	52	0.712329	0.693333	NO	NO
CAJNNU010000023.1:18822749	CAJNNU010000023.1:18822749-18822828	CAJNNU010000023.1	18822749	18822828	79	DEL	0.783133	0.216867	MODIFIER	CAJNNU010000023.1:18822727:18822841	CAJNNU010000023.1	18822727	18822841	114	Simple_repeat	79	1	0.692982	NO	NO
CAJNNU010000011.1:14735364	CAJNNU010000011.1:14735364-14735429	CAJNNU010000011.1	14735364	14735429	65	DEL	0.207792	0.207792	MODIFIER	CAJNNU010000011.1:14735352:14735446	CAJNNU010000011.1	14735352	14735446	94	Simple_repeat	65	1	0.691489	NO	NO
CAJNNU010000021.1:26515396	CAJNNU010000021.1:26515396-26515483	CAJNNU010000021.1	26515396	26515483	87	DEL	0.264706	0.264706	MODIFIER	CAJNNU010000021.1:26515371:26515452	CAJNNU010000021.1	26515371	26515452	81	SINE/tRNA-L1	56	0.643678	0.691358	NO	NO
CAJNNU010000012.1:11539965	CAJNNU010000012.1:11539965-11540054	CAJNNU010000012.1	11539965	11540054	89	DEL	0.596591	0.403409	MODIFIER	CAJNNU010000012.1:11539946:11540075	CAJNNU010000012.1	11539946	11540075	129	Simple_repeat	89	1	0.689922	NO	NO
CAJNNU010000006.1:14520640	CAJNNU010000006.1:14520640-14520720	CAJNNU010000006.1	14520640	14520720	80	DEL	0.361111	0.361111	MODIFIER	CAJNNU010000006.1:14520620:14520736	CAJNNU010000006.1	14520620	14520736	116	Simple_repeat	80	1	0.689655	NO	NO
CAJNNU010000014.1:24015145	CAJNNU010000014.1:24015145-24015229	CAJNNU010000014.1	24015145	24015229	84	DEL	0.310345	0.310345	MODIFIER	CAJNNU010000014.1:24015126:24015248	CAJNNU010000014.1	24015126	24015248	122	Simple_repeat	84	1	0.688525	NO	NO
CAJNNU010000023.1:9766981	CAJNNU010000023.1:9766981-9767067	CAJNNU010000023.1	9766981	9767067	86	DEL	0.222222	0.222222	MODIFIER	CAJNNU010000023.1:9766962:9767087	CAJNNU010000023.1	9766962	9767087	125	Simple_repeat	86	1	0.688	NO	NO
CAJNNU010000022.1:24975446	CAJNNU010000022.1:24975446-24975501	CAJNNU010000022.1	24975446	24975501	55	DEL	0.0888889	0.0888889	MODIFIER	CAJNNU010000022.1:24975434:24975514	CAJNNU010000022.1	24975434	24975514	80	Simple_repeat	55	1	0.6875	NO	NO
CAJNNU010000023.1:8393263	CAJNNU010000023.1:8393263-8393335	CAJNNU010000023.1	8393263	8393335	72	DEL	0.385057	0.385057	MODIFIER	CAJNNU010000023.1:8393269:8393365	CAJNNU010000023.1	8393269	8393365	96	Simple_repeat	66	0.916667	0.6875	NO	NO
CAJNNU010000020.1:23532650	CAJNNU010000020.1:23532650-23532707	CAJNNU010000020.1	23532650	23532707	57	DEL	0.255682	0.255682	MODIFIER	CAJNNU010000020.1:23532638:23532721	CAJNNU010000020.1	23532638	23532721	83	Simple_repeat	57	1	0.686747	NO	NO
CAJNNU010000002.1:24961321	CAJNNU010000002.1:24961321-24961375	CAJNNU010000002.1	24961321	24961375	54	DEL	0.0674157	0.0674157	MODIFIER	CAJNNU010000002.1:24961305:24961356	CAJNNU010000002.1	24961305	24961356	51	Simple_repeat	35	0.648148	0.686275	NO	NO
CAJNNU010000015.1:26794507	CAJNNU010000015.1:26794507-26794572	CAJNNU010000015.1	26794507	26794572	65	DEL	0.638554	0.361446	MODIFIER	CAJNNU010000015.1:26794485:26794555	CAJNNU010000015.1	26794485	26794555	70	Simple_repeat	48	0.738462	0.685714	NO	NO
CAJNNU010000011.1:186621	CAJNNU010000011.1:186621-186719	CAJNNU010000011.1	186621	186719	98	DEL	0.316667	0.316667	MODIFIER	CAJNNU010000011.1:186588:186693	CAJNNU010000011.1	186588	186693	105	Simple_repeat	72	0.734694	0.685714	NO	NO
CAJNNU010000006.1:23263524	CAJNNU010000006.1:23263524-23263604	CAJNNU010000006.1	23263524	23263604	80	DEL	0.286517	0.286517	MODIFIER	CAJNNU010000006.1:23263506:23263623	CAJNNU010000006.1	23263506	23263623	117	Simple_repeat	80	1	0.683761	NO	NO
CAJNNU010000002.1:6490720	CAJNNU010000002.1:6490720-6490817	CAJNNU010000002.1	6490720	6490817	97	DEL	0.333333	0.333333	MODIFIER	CAJNNU010000002.1:6490698:6490840	CAJNNU010000002.1	6490698	6490840	142	Simple_repeat	97	1	0.683099	NO	NO
CAJNNU010000003.1:2529274	CAJNNU010000003.1:2529274-2529388	CAJNNU010000003.1	2529274	2529388	114	DEL	0.108434	0.108434	MODIFIER	CAJNNU010000003.1:2529249:2529416	CAJNNU010000003.1	2529249	2529416	167	SINE/tRNA-L1	114	1	0.682635	NO	NO
CAJNNU010000016.1:9557360	CAJNNU010000016.1:9557360-9557419	CAJNNU010000016.1	9557360	9557419	59	DEL	0.138889	0.138889	MODIFIER	CAJNNU010000016.1:9557372:9557441	CAJNNU010000016.1	9557372	9557441	69	Simple_repeat	47	0.79661	0.681159	NO	NO
CAJNNU010000018.1:6870354	CAJNNU010000018.1:6870354-6870452	CAJNNU010000018.1	6870354	6870452	98	DEL	0.224719	0.224719	MODIFIER	CAJNNU010000018.1:6870337:6870481	CAJNNU010000018.1	6870337	6870481	144	Simple_repeat	98	1	0.680556	NO	NO
CAJNNU010000013.1:25087248	CAJNNU010000013.1:25087248-25087337	CAJNNU010000013.1	25087248	25087337	89	DEL	0.0505618	0.0505618	MODIFIER	CAJNNU010000013.1:25087228:25087359	CAJNNU010000013.1	25087228	25087359	131	Simple_repeat	89	1	0.679389	NO	NO
CAJNNU010000019.1:11583434	CAJNNU010000019.1:11583434-11583581	CAJNNU010000019.1	11583434	11583581	147	DEL	0.148148	0.148148	MODIFIER	CAJNNU010000019.1:11583467:11583635	CAJNNU010000019.1	11583467	11583635	168	SINE/tRNA-L1	114	0.77551	0.678571	NO	NO
CAJNNU010000005.1:27692676	CAJNNU010000005.1:27692676-27692783	CAJNNU010000005.1	27692676	27692783	107	DEL	0.0166667	0.0166667	MODIFIER	CAJNNU010000005.1:27692649:27692733	CAJNNU010000005.1	27692649	27692733	84	Simple_repeat	57	0.53271	0.678571	NO	NO
CAJNNU010000004.1:24339861	CAJNNU010000004.1:24339861-24339953	CAJNNU010000004.1	24339861	24339953	92	DEL	0.191011	0.191011	MODIFIER	CAJNNU010000004.1:24339840:24339976	CAJNNU010000004.1	24339840	24339976	136	Simple_repeat	92	1	0.676471	NO	NO
CAJNNU010000006.1:14366525	CAJNNU010000006.1:14366525-14366619	CAJNNU010000006.1	14366525	14366619	94	DEL	0.119318	0.119318	MODIFIER	CAJNNU010000006.1:14366502:14366641	CAJNNU010000006.1	14366502	14366641	139	Simple_repeat	94	1	0.676259	NO	NO
CAJNNU010000007.1:2161267	CAJNNU010000007.1:2161267-2161338	CAJNNU010000007.1	2161267	2161338	71	DEL	0.644444	0.355556	MODIFIER	CAJNNU010000007.1:2161252:2161357	CAJNNU010000007.1	2161252	2161357	105	Simple_repeat	71	1	0.67619	NO	NO
CAJNNU010000021.1:28569787	CAJNNU010000021.1:28569787-28569891	CAJNNU010000021.1	28569787	28569891	104	DEL	0.95	0.05	MODIFIER	CAJNNU010000021.1:28569760:28569914	CAJNNU010000021.1	28569760	28569914	154	Simple_repeat	104	1	0.675325	NO	NO
CAJNNU010000001.1:10545672	CAJNNU010000001.1:10545672-10545753	CAJNNU010000001.1	10545672	10545753	81	DEL	0.435897	0.435897	MODIFIER	CAJNNU010000001.1:10545650:10545770	CAJNNU010000001.1	10545650	10545770	120	Simple_repeat	81	1	0.675	NO	NO
CAJNNU010000016.1:4964017	CAJNNU010000016.1:4964017-4964102	CAJNNU010000016.1	4964017	4964102	85	DEL	0.398876	0.398876	MODIFIER	CAJNNU010000016.1:4964010:4964136	CAJNNU010000016.1	4964010	4964136	126	Simple_repeat	85	1	0.674603	NO	NO
CAJNNU010000022.1:26162869	CAJNNU010000022.1:26162869-26162939	CAJNNU010000022.1	26162869	26162939	70	DEL	0.201149	0.201149	MODIFIER	CAJNNU010000022.1:26162853:26162957	CAJNNU010000022.1	26162853	26162957	104	Simple_repeat	70	1	0.673077	NO	NO
CAJNNU010000003.1:6024873	CAJNNU010000003.1:6024873-6024980	CAJNNU010000003.1	6024873	6024980	107	DEL	0.0444444	0.0444444	MODIFIER	CAJNNU010000003.1:6024845:6025004	CAJNNU010000003.1	6024845	6025004	159	Simple_repeat	107	1	0.672956	NO	NO
CAJNNU010000015.1:13560116	CAJNNU010000015.1:13560116-13560188	CAJNNU010000015.1	13560116	13560188	72	DEL	0.561798	0.438202	MODIFIER	CAJNNU010000015.1:13560099:13560206	CAJNNU010000015.1	13560099	13560206	107	Simple_repeat	72	1	0.672897	NO	NO
CAJNNU010000005.1:11196754	CAJNNU010000005.1:11196754-11196806	CAJNNU010000005.1	11196754	11196806	52	DEL	0.0449438	0.0449438	MODIFIER	CAJNNU010000005.1:11196736:11196791	CAJNNU010000005.1	11196736	11196791	55	Simple_repeat	37	0.711538	0.672727	NO	NO
CAJNNU010000006.1:3210438	CAJNNU010000006.1:3210438-3210634	CAJNNU010000006.1	3210438	3210634	196	DEL	0.138889	0.138889	MODIFIER	CAJNNU010000006.1:3210379:3210671	CAJNNU010000006.1	3210379	3210671	292	LINE/L2	196	1	0.671233	NO	NO
CAJNNU010000018.1:7572528	CAJNNU010000018.1:7572528-7572585	CAJNNU010000018.1	7572528	7572585	57	DEL	0.106742	0.106742	MODIFIER	CAJNNU010000018.1:7572520:7572605	CAJNNU010000018.1	7572520	7572605	85	Simple_repeat	57	1	0.670588	NO	NO
CAJNNU010000014.1:28521841	CAJNNU010000014.1:28521841-28521957	CAJNNU010000014.1	28521841	28521957	116	DEL	0.440476	0.440476	MODIFIER	CAJNNU010000014.1:28521824:28521997	CAJNNU010000014.1	28521824	28521997	173	SINE/tRNA-L1	116	1	0.67052	NO	NO
CAJNNU010000018.1:2274170	CAJNNU010000018.1:2274170-2274237	CAJNNU010000018.1	2274170	2274237	67	DEL	0.258621	0.258621	MODIFIER	CAJNNU010000018.1:2274140:2274240	CAJNNU010000018.1	2274140	2274240	100	Simple_repeat	67	1	0.67	NO	NO
CAJNNU010000010.1:3937625	CAJNNU010000010.1:3937625-3937699	CAJNNU010000010.1	3937625	3937699	74	DEL	0.860465	0.139535	LOW	CAJNNU010000010.1:3937626:3937735	CAJNNU010000010.1	3937626	3937735	109	Simple_repeat	73	0.986486	0.669725	NO	NO
CAJNNU010000024.1:9753301	CAJNNU010000024.1:9753301-9753376	CAJNNU010000024.1	9753301	9753376	75	DEL	0.366667	0.366667	MODIFIER	CAJNNU010000024.1:9753283:9753395	CAJNNU010000024.1	9753283	9753395	112	Simple_repeat	75	1	0.669643	NO	NO
CAJNNU010000021.1:6458957	CAJNNU010000021.1:6458957-6459398	CAJNNU010000021.1	6458957	6459398	441	DEL	0.104651	0.104651	MODIFIER	CAJNNU010000021.1:6458754:6459413	CAJNNU010000021.1	6458754	6459413	659	LINE/L2	441	1	0.669196	NO	NO
CAJNNU010000022.1:21394521	CAJNNU010000022.1:21394521-21394610	CAJNNU010000022.1	21394521	21394610	89	DEL	0.651685	0.348315	MODIFIER	CAJNNU010000022.1:21394500:21394633	CAJNNU010000022.1	21394500	21394633	133	Simple_repeat	89	1	0.669173	NO	NO
CAJNNU010000017.1:4812434	CAJNNU010000017.1:4812434-4812533	CAJNNU010000017.1	4812434	4812533	99	DEL	0.232955	0.232955	MODIFIER	CAJNNU010000017.1:4812410:4812558	CAJNNU010000017.1	4812410	4812558	148	Simple_repeat	99	1	0.668919	NO	NO
CAJNNU010000018.1:1189942	CAJNNU010000018.1:1189942-1190075	CAJNNU010000018.1	1189942	1190075	133	DEL	0.219101	0.219101	MODIFIER	CAJNNU010000018.1:1189930:1190129	CAJNNU010000018.1	1189930	1190129	199	Simple_repeat	133	1	0.668342	NO	NO
CAJNNU010000013.1:415271	CAJNNU010000013.1:415271-415337	CAJNNU010000013.1	415271	415337	66	DEL	0.689655	0.310345	MODIFIER	CAJNNU010000013.1:415256:415355	CAJNNU010000013.1	415256	415355	99	Simple_repeat	66	1	0.666667	NO	NO
CAJNNU010000016.1:8642573	CAJNNU010000016.1:8642573-8642633	CAJNNU010000016.1	8642573	8642633	60	DEL	0.255814	0.255814	HIGH	CAJNNU010000016.1:8642559:8642649	CAJNNU010000016.1	8642559	8642649	90	Simple_repeat	60	1	0.666667	NO	NO
CAJNNU010000021.1:28709092	CAJNNU010000021.1:28709092-28709148	CAJNNU010000021.1	28709092	28709148	56	DEL	0.10119	0.10119	MODIFIER	CAJNNU010000021.1:28709079:28709163	CAJNNU010000021.1	28709079	28709163	84	Simple_repeat	56	1	0.666667	NO	NO
CAJNNU010000022.1:21259879	CAJNNU010000022.1:21259879-21259969	CAJNNU010000022.1	21259879	21259969	90	DEL	0.8125	0.1875	MODIFIER	CAJNNU010000022.1:21259858:21259993	CAJNNU010000022.1	21259858	21259993	135	Simple_repeat	90	1	0.666667	NO	NO
CAJNNU010000001.1:21518297	CAJNNU010000001.1:21518297-21518401	CAJNNU010000001.1	21518297	21518401	104	DEL	0.0280899	0.0280899	MODIFIER	CAJNNU010000001.1:21518269:21518353	CAJNNU010000001.1	21518269	21518353	84	SINE/tRNA-V	56	0.538462	0.666667	NO	NO
CAJNNU010000010.1:13685934	CAJNNU010000010.1:13685934-13686033	CAJNNU010000010.1	13685934	13686033	99	DEL	0.533708	0.466292	MODIFIER	CAJNNU010000010.1:13685925:13686074	CAJNNU010000010.1	13685925	13686074	149	Simple_repeat	99	1	0.66443	NO	NO
CAJNNU010000009.1:13613871	CAJNNU010000009.1:13613871-13613967	CAJNNU010000009.1	13613871	13613967	96	DEL	0.294444	0.294444	MODIFIER	CAJNNU010000009.1:13613848:13613993	CAJNNU010000009.1	13613848	13613993	145	Simple_repeat	96	1	0.662069	NO	NO
CAJNNU010000021.1:5627911	CAJNNU010000021.1:5627911-5628301	CAJNNU010000021.1	5627911	5628301	390	DEL	0.241176	0.241176	MODIFIER	CAJNNU010000021.1:5627935:5628488	CAJNNU010000021.1	5627935	5628488	553	LINE/L2	366	0.938462	0.661844	NO	NO
CAJNNU010000024.1:8470538	CAJNNU010000024.1:8470538-8470628	CAJNNU010000024.1	8470538	8470628	90	DEL	0.420732	0.420732	MODIFIER	CAJNNU010000024.1:8470529:8470665	CAJNNU010000024.1	8470529	8470665	136	Simple_repeat	90	1	0.661765	NO	NO
CAJNNU010000004.1:32861171	CAJNNU010000004.1:32861171-32861254	CAJNNU010000004.1	32861171	32861254	83	DEL	0.133721	0.133721	HIGH	CAJNNU010000004.1:32861149:32861214	CAJNNU010000004.1	32861149	32861214	65	Simple_repeat	43	0.518072	0.661538	NO	NO
CAJNNU010000010.1:23123737	CAJNNU010000010.1:23123737-23123817	CAJNNU010000010.1	23123737	23123817	80	DEL	0.202247	0.202247	MODIFIER	CAJNNU010000010.1:23123716:23123778	CAJNNU010000010.1	23123716	23123778	62	SINE/tRNA-L1	41	0.5125	0.66129	NO	NO
CAJNNU010000002.1:19903739	CAJNNU010000002.1:19903739-19903819	CAJNNU010000002.1	19903739	19903819	80	DEL	0.138889	0.138889	MODIFIER	CAJNNU010000002.1:19903718:19903839	CAJNNU010000002.1	19903718	19903839	121	Simple_repeat	80	1	0.661157	NO	NO
CAJNNU010000002.1:22262495	CAJNNU010000002.1:22262495-22262575	CAJNNU010000002.1	22262495	22262575	80	DEL	0.578652	0.421348	MODIFIER	CAJNNU010000002.1:22262476:22262597	CAJNNU010000002.1	22262476	22262597	121	Simple_repeat	80	1	0.661157	NO	NO
CAJNNU010000010.1:2958878	CAJNNU010000010.1:2958878-2958956	CAJNNU010000010.1	2958878	2958956	78	DEL	0.803371	0.196629	MODIFIER	CAJNNU010000010.1:2958859:2958977	CAJNNU010000010.1	2958859	2958977	118	Simple_repeat	78	1	0.661017	NO	NO
CAJNNU010000011.1:12414122	CAJNNU010000011.1:12414122-12414181	CAJNNU010000011.1	12414122	12414181	59	DEL	0.69375	0.30625	MODIFIER	CAJNNU010000011.1:12414144:12414200	CAJNNU010000011.1	12414144	12414200	56	Simple_repeat	37	0.627119	0.660714	NO	NO
CAJNNU010000018.1:914736	CAJNNU010000018.1:914736-914839	CAJNNU010000018.1	914736	914839	103	DEL	0.327778	0.327778	MODIFIER	CAJNNU010000018.1:914710:914866	CAJNNU010000018.1	914710	914866	156	Simple_repeat	103	1	0.660256	NO	NO
CAJNNU010000020.1:30791924	CAJNNU010000020.1:30791924-30792027	CAJNNU010000020.1	30791924	30792027	103	DEL	0.477528	0.477528	MODIFIER	CAJNNU010000020.1:30791901:30792057	CAJNNU010000020.1	30791901	30792057	156	Simple_repeat	103	1	0.660256	NO	NO
CAJNNU010000013.1:13831264	CAJNNU010000013.1:13831264-13831353	CAJNNU010000013.1	13831264	13831353	89	DEL	0.0454545	0.0454545	MODIFIER	CAJNNU010000013.1:13831229:13831332	CAJNNU010000013.1	13831229	13831332	103	Simple_repeat	68	0.764045	0.660194	NO	NO
CAJNNU010000019.1:10040432	CAJNNU010000019.1:10040432-10040527	CAJNNU010000019.1	10040432	10040527	95	DEL	0.555556	0.444444	MODIFIER	CAJNNU010000019.1:10040408:10040552	CAJNNU010000019.1	10040408	10040552	144	Simple_repeat	95	1	0.659722	NO	NO
CAJNNU010000020.1:31035101	CAJNNU010000020.1:31035101-31035215	CAJNNU010000020.1	31035101	31035215	114	DEL	0.45	0.45	MODIFIER	CAJNNU010000020.1:31035073:31035246	CAJNNU010000020.1	31035073	31035246	173	Simple_repeat	114	1	0.65896	NO	NO
CAJNNU010000004.1:29182898	CAJNNU010000004.1:29182898-29183004	CAJNNU010000004.1	29182898	29183004	106	DEL	0.431818	0.431818	MODIFIER	CAJNNU010000004.1:29182873:29183034	CAJNNU010000004.1	29182873	29183034	161	Simple_repeat	106	1	0.658385	NO	NO
CAJNNU010000005.1:9503935	CAJNNU010000005.1:9503935-9504038	CAJNNU010000005.1	9503935	9504038	103	DEL	0.0277778	0.0277778	MODIFIER	CAJNNU010000005.1:9503908:9504065	CAJNNU010000005.1	9503908	9504065	157	Simple_repeat	103	1	0.656051	NO	NO
CAJNNU010000022.1:17528433	CAJNNU010000022.1:17528433-17528534	CAJNNU010000022.1	17528433	17528534	101	DEL	0.105556	0.105556	MODIFIER	CAJNNU010000022.1:17528411:17528565	CAJNNU010000022.1	17528411	17528565	154	Simple_repeat	101	1	0.655844	NO	NO
CAJNNU010000010.1:22839106	CAJNNU010000010.1:22839106-22839186	CAJNNU010000010.1	22839106	22839186	80	DEL	0.405556	0.405556	MODIFIER	CAJNNU010000010.1:22839087:22839209	CAJNNU010000010.1	22839087	22839209	122	Simple_repeat	80	1	0.655738	NO	NO
CAJNNU010000023.1:15631014	CAJNNU010000023.1:15631014-15631113	CAJNNU010000023.1	15631014	15631113	99	DEL	0.155556	0.155556	MODIFIER	CAJNNU010000023.1:15630987:15631138	CAJNNU010000023.1	15630987	15631138	151	Simple_repeat	99	1	0.655629	NO	NO
CAJNNU010000013.1:2020396	CAJNNU010000013.1:2020396-2020532	CAJNNU010000013.1	2020396	2020532	136	DEL	0.235632	0.235632	MODIFIER	CAJNNU010000013.1:2020416:2020593	CAJNNU010000013.1	2020416	2020593	177	LINE/L2	116	0.852941	0.655367	NO	NO
CAJNNU010000020.1:20780275	CAJNNU010000020.1:20780275-20780349	CAJNNU010000020.1	20780275	20780349	74	DEL	0.125	0.125	MODIFIER	CAJNNU010000020.1:20780256:20780369	CAJNNU010000020.1	20780256	20780369	113	Simple_repeat	74	1	0.654867	NO	NO
CAJNNU010000003.1:24220905	CAJNNU010000003.1:24220905-24220956	CAJNNU010000003.1	24220905	24220956	51	DEL	0.0333333	0.0333333	MODIFIER	CAJNNU010000003.1:24220920:24220975	CAJNNU010000003.1	24220920	24220975	55	Simple_repeat	36	0.705882	0.654545	NO	NO
CAJNNU010000002.1:10694774	CAJNNU010000002.1:10694774-10694859	CAJNNU010000002.1	10694774	10694859	85	DEL	0.0666667	0.0666667	MODIFIER	CAJNNU010000002.1:10694752:10694882	CAJNNU010000002.1	10694752	10694882	130	Simple_repeat	85	1	0.653846	NO	NO
CAJNNU010000008.1:19227230	CAJNNU010000008.1:19227230-19227281	CAJNNU010000008.1	19227230	19227281	51	DEL	0.270115	0.270115	MODIFIER	CAJNNU010000008.1:19227218:19227296	CAJNNU010000008.1	19227218	19227296	78	Simple_repeat	51	1	0.653846	NO	NO
CAJNNU010000010.1:17425285	CAJNNU010000010.1:17425285-17425400	CAJNNU010000010.1	17425285	17425400	115	DEL	0.0697674	0.0697674	MODIFIER	CAJNNU010000010.1:17425233:17425383	CAJNNU010000010.1	17425233	17425383	150	rRNA	98	0.852174	0.653333	NO	NO
CAJNNU010000013.1:17516515	CAJNNU010000013.1:17516515-17516579	CAJNNU010000013.1	17516515	17516579	64	DEL	0.610465	0.389535	MODIFIER	CAJNNU010000013.1:17516495:17516593	CAJNNU010000013.1	17516495	17516593	98	Simple_repeat	64	1	0.653061	NO	NO
CAJNNU010000008.1:17232730	CAJNNU010000008.1:17232730-17232790	CAJNNU010000008.1	17232730	17232790	60	DEL	0.183333	0.183333	MODIFIER	CAJNNU010000008.1:17232743:17232815	CAJNNU010000008.1	17232743	17232815	72	Simple_repeat	47	0.783333	0.652778	NO	NO
CAJNNU010000016.1:10068619	CAJNNU010000016.1:10068619-10068690	CAJNNU010000016.1	10068619	10068690	71	DEL	0.527778	0.472222	MODIFIER	CAJNNU010000016.1:10068603:10068712	CAJNNU010000016.1	10068603	10068712	109	Simple_repeat	71	1	0.651376	NO	NO
CAJNNU010000019.1:34412344	CAJNNU010000019.1:34412344-34412413	CAJNNU010000019.1	34412344	34412413	69	DEL	0.136364	0.136364	MODIFIER	CAJNNU010000019.1:34412326:34412432	CAJNNU010000019.1	34412326	34412432	106	Simple_repeat	69	1	0.650943	NO	NO
CAJNNU010000012.1:2504685	CAJNNU010000012.1:2504685-2504743	CAJNNU010000012.1	2504685	2504743	58	DEL	0.10119	0.10119	MODIFIER	CAJNNU010000012.1:2504702:2504765	CAJNNU010000012.1	2504702	2504765	63	Simple_repeat	41	0.706897	0.650794	NO	NO
CAJNNU010000015.1:27363229	CAJNNU010000015.1:27363229-27363280	CAJNNU010000015.1	27363229	27363280	51	DEL	0.0632184	0.0632184	MODIFIER	CAJNNU010000015.1:27363215:27363255	CAJNNU010000015.1	27363215	27363255	40	Low_complexity	26	0.509804	0.65	NO	NO
CAJNNU010000006.1:28268781	CAJNNU010000006.1:28268781-28268879	CAJNNU010000006.1	28268781	28268879	98	DEL	0.775	0.225	MODIFIER	CAJNNU010000006.1:28268755:28268906	CAJNNU010000006.1	28268755	28268906	151	Simple_repeat	98	1	0.649007	NO	NO
CAJNNU010000007.1:18913250	CAJNNU010000007.1:18913250-18913366	CAJNNU010000007.1	18913250	18913366	116	DEL	0.360465	0.360465	MODIFIER	CAJNNU010000007.1:18913219:18913398	CAJNNU010000007.1	18913219	18913398	179	Simple_repeat	116	1	0.648045	NO	NO
CAJNNU010000015.1:28558901	CAJNNU010000015.1:28558901-28558956	CAJNNU010000015.1	28558901	28558956	55	DEL	0.709302	0.290698	MODIFIER	CAJNNU010000015.1:28558877:28558962	CAJNNU010000015.1	28558877	28558962	85	Simple_repeat	55	1	0.647059	NO	NO
CAJNNU010000010.1:9098599	CAJNNU010000010.1:9098599-9098703	CAJNNU010000010.1	9098599	9098703	104	DEL	0.433735	0.433735	MODIFIER	CAJNNU010000010.1:9098571:9098732	CAJNNU010000010.1	9098571	9098732	161	Simple_repeat	104	1	0.645963	NO	NO
CAJNNU010000013.1:4566285	CAJNNU010000013.1:4566285-4566338	CAJNNU010000013.1	4566285	4566338	53	DEL	0.52907	0.47093	MODIFIER	CAJNNU010000013.1:4566307:4566355	CAJNNU010000013.1	4566307	4566355	48	Simple_repeat	31	0.584906	0.645833	NO	NO
CAJNNU010000006.1:5849536	CAJNNU010000006.1:5849536-5849638	CAJNNU010000006.1	5849536	5849638	102	DEL	0.0777778	0.0777778	MODIFIER	CAJNNU010000006.1:5849511:5849669	CAJNNU010000006.1	5849511	5849669	158	Simple_repeat	102	1	0.64557	NO	NO
CAJNNU010000009.1:17540364	CAJNNU010000009.1:17540364-17540453	CAJNNU010000009.1	17540364	17540453	89	DEL	0.0555556	0.0555556	MODIFIER	CAJNNU010000009.1:17540340:17540478	CAJNNU010000009.1	17540340	17540478	138	Simple_repeat	89	1	0.644928	NO	NO
CAJNNU010000001.1:6426026	CAJNNU010000001.1:6426026-6426104	CAJNNU010000001.1	6426026	6426104	78	DEL	0.0222222	0.0222222	MODIFIER	CAJNNU010000001.1:6426007:6426128	CAJNNU010000001.1	6426007	6426128	121	Simple_repeat	78	1	0.644628	NO	NO
CAJNNU010000016.1:4926679	CAJNNU010000016.1:4926679-4926757	CAJNNU010000016.1	4926679	4926757	78	DEL	0.138889	0.138889	MODIFIER	CAJNNU010000016.1:4926658:4926779	CAJNNU010000016.1	4926658	4926779	121	Simple_repeat	78	1	0.644628	NO	NO
CAJNNU010000011.1:31473319	CAJNNU010000011.1:31473319-31473422	CAJNNU010000011.1	31473319	31473422	103	DEL	0.1	0.1	MODIFIER	CAJNNU010000011.1:31473291:31473451	CAJNNU010000011.1	31473291	31473451	160	Simple_repeat	103	1	0.64375	NO	NO
CAJNNU010000013.1:27458393	CAJNNU010000013.1:27458393-27458474	CAJNNU010000013.1	27458393	27458474	81	DEL	0.213483	0.213483	MODIFIER	CAJNNU010000013.1:27458371:27458497	CAJNNU010000013.1	27458371	27458497	126	Simple_repeat	81	1	0.642857	NO	NO
CAJNNU010000023.1:7526780	CAJNNU010000023.1:7526780-7527044	CAJNNU010000023.1	7526780	7527044	264	DEL	0.439024	0.439024	MODIFIER	CAJNNU010000023.1:7526685:7527096	CAJNNU010000023.1	7526685	7527096	411	LINE/L2	264	1	0.642336	NO	NO
CAJNNU010000016.1:1371245	CAJNNU010000016.1:1371245-1371331	CAJNNU010000016.1	1371245	1371331	86	DEL	0.32	0.32	MODIFIER	CAJNNU010000016.1:1371221:1371355	CAJNNU010000016.1	1371221	1371355	134	Simple_repeat	86	1	0.641791	NO	NO
CAJNNU010000002.1:21008636	CAJNNU010000002.1:21008636-21008695	CAJNNU010000002.1	21008636	21008695	59	DEL	0.420455	0.420455	MODIFIER	CAJNNU010000002.1:21008620:21008712	CAJNNU010000002.1	21008620	21008712	92	Simple_repeat	59	1	0.641304	NO	NO
CAJNNU010000013.1:22847038	CAJNNU010000013.1:22847038-22847163	CAJNNU010000013.1	22847038	22847163	125	DEL	0.261111	0.261111	MODIFIER	CAJNNU010000013.1:22847004:22847199	CAJNNU010000013.1	22847004	22847199	195	Simple_repeat	125	1	0.641026	NO	NO
CAJNNU010000001.1:15371159	CAJNNU010000001.1:15371159-15371223	CAJNNU010000001.1	15371159	15371223	64	DEL	0.275281	0.275281	MODIFIER	CAJNNU010000001.1:15371143:15371243	CAJNNU010000001.1	15371143	15371243	100	Simple_repeat	64	1	0.64	NO	NO
CAJNNU010000001.1:891790	CAJNNU010000001.1:891790-891866	CAJNNU010000001.1	891790	891866	76	DEL	0.0444444	0.0444444	MODIFIER	CAJNNU010000001.1:891769:891888	CAJNNU010000001.1	891769	891888	119	Simple_repeat	76	1	0.638655	NO	NO
CAJNNU010000003.1:10200574	CAJNNU010000003.1:10200574-10200637	CAJNNU010000003.1	10200574	10200637	63	DEL	0.166667	0.166667	MODIFIER	CAJNNU010000003.1:10200555:10200654	CAJNNU010000003.1	10200555	10200654	99	Simple_repeat	63	1	0.636364	NO	NO
CAJNNU010000005.1:2032592	CAJNNU010000005.1:2032592-2032677	CAJNNU010000005.1	2032592	2032677	85	DEL	0.337079	0.337079	MODIFIER	CAJNNU010000005.1:2032568:2032702	CAJNNU010000005.1	2032568	2032702	134	Simple_repeat	85	1	0.634328	NO	NO
CAJNNU010000002.1:25196561	CAJNNU010000002.1:25196561-25196646	CAJNNU010000002.1	25196561	25196646	85	DEL	0.0393258	0.0393258	MODIFIER	CAJNNU010000002.1:25196601:25196672	CAJNNU010000002.1	25196601	25196672	71	Simple_repeat	45	0.529412	0.633803	NO	NO
CAJNNU010000004.1:31228000	CAJNNU010000004.1:31228000-31228283	CAJNNU010000004.1	31228000	31228283	283	DEL	0.154321	0.154321	MODIFIER	CAJNNU010000004.1:31228093:31228393	CAJNNU010000004.1	31228093	31228393	300	LINE/L2	190	0.671378	0.633333	NO	NO
CAJNNU010000007.1:19488348	CAJNNU010000007.1:19488348-19488441	CAJNNU010000007.1	19488348	19488441	93	DEL	0.622222	0.377778	MODIFIER	CAJNNU010000007.1:19488319:19488466	CAJNNU010000007.1	19488319	19488466	147	Simple_repeat	93	1	0.632653	NO	NO
CAJNNU010000011.1:8299808	CAJNNU010000011.1:8299808-8299948	CAJNNU010000011.1	8299808	8299948	140	DEL	0.0965909	0.0965909	MODIFIER	CAJNNU010000011.1:8299737:8299930	CAJNNU010000011.1	8299737	8299930	193	SINE/tRNA-L1	122	0.871429	0.632124	NO	NO
CAJNNU010000007.1:13250201	CAJNNU010000007.1:13250201-13250319	CAJNNU010000007.1	13250201	13250319	118	DEL	0.125	0.125	MODIFIER	CAJNNU010000007.1:13250204:13250386	CAJNNU010000007.1	13250204	13250386	182	SINE/tRNA-L1	115	0.974576	0.631868	NO	NO
CAJNNU010000013.1:17888948	CAJNNU010000013.1:17888948-17889001	CAJNNU010000013.1	17888948	17889001	53	DEL	0.567073	0.432927	MODIFIER	CAJNNU010000013.1:17888934:17889018	CAJNNU010000013.1	17888934	17889018	84	Simple_repeat	53	1	0.630952	NO	NO
CAJNNU010000011.1:11661192	CAJNNU010000011.1:11661192-11661252	CAJNNU010000011.1	11661192	11661252	60	DEL	0.262195	0.262195	MODIFIER	CAJNNU010000011.1:11661211:11661276	CAJNNU010000011.1	11661211	11661276	65	Simple_repeat	41	0.683333	0.630769	NO	NO
CAJNNU010000022.1:7116148	CAJNNU010000022.1:7116148-7116218	CAJNNU010000022.1	7116148	7116218	70	DEL	0.2	0.2	MODIFIER	CAJNNU010000022.1:7116129:7116240	CAJNNU010000022.1	7116129	7116240	111	Simple_repeat	70	1	0.630631	NO	NO
CAJNNU010000004.1:23623452	CAJNNU010000004.1:23623452-23623539	CAJNNU010000004.1	23623452	23623539	87	DEL	0.331461	0.331461	MODIFIER	CAJNNU010000004.1:23623428:23623566	CAJNNU010000004.1	23623428	23623566	138	Simple_repeat	87	1	0.630435	NO	NO
CAJNNU010000003.1:21240637	CAJNNU010000003.1:21240637-21240729	CAJNNU010000003.1	21240637	21240729	92	DEL	0.162921	0.162921	MODIFIER	CAJNNU010000003.1:21240607:21240753	CAJNNU010000003.1	21240607	21240753	146	Simple_repeat	92	1	0.630137	NO	NO
CAJNNU010000006.1:17487086	CAJNNU010000006.1:17487086-17487166	CAJNNU010000006.1	17487086	17487166	80	DEL	0.444444	0.444444	MODIFIER	CAJNNU010000006.1:17487063:17487190	CAJNNU010000006.1	17487063	17487190	127	Simple_repeat	80	1	0.629921	NO	NO
CAJNNU010000017.1:6948338	CAJNNU010000017.1:6948338-6948418	CAJNNU010000017.1	6948338	6948418	80	DEL	0.127778	0.127778	MODIFIER	CAJNNU010000017.1:6948317:6948444	CAJNNU010000017.1	6948317	6948444	127	Simple_repeat	80	1	0.629921	NO	NO
CAJNNU010000004.1:10914706	CAJNNU010000004.1:10914706-10914759	CAJNNU010000004.1	10914706	10914759	53	DEL	0.0595238	0.0595238	MODIFIER	CAJNNU010000004.1:10914690:10914733	CAJNNU010000004.1	10914690	10914733	43	Simple_repeat	27	0.509434	0.627907	NO	NO
CAJNNU010000021.1:13330326	CAJNNU010000021.1:13330326-13330415	CAJNNU010000021.1	13330326	13330415	89	DEL	0.339506	0.339506	MODIFIER	CAJNNU010000021.1:13330297:13330439	CAJNNU010000021.1	13330297	13330439	142	Simple_repeat	89	1	0.626761	NO	NO
CAJNNU010000005.1:23850352	CAJNNU010000005.1:23850352-23850404	CAJNNU010000005.1	23850352	23850404	52	DEL	0.0406977	0.0406977	MODIFIER	CAJNNU010000005.1:23850337:23850420	CAJNNU010000005.1	23850337	23850420	83	Simple_repeat	52	1	0.626506	NO	NO
CAJNNU010000001.1:18948053	CAJNNU010000001.1:18948053-18948130	CAJNNU010000001.1	18948053	18948130	77	DEL	0.52381	0.47619	MODIFIER	CAJNNU010000001.1:18948030:18948153	CAJNNU010000001.1	18948030	18948153	123	Simple_repeat	77	1	0.626016	NO	NO
CAJNNU010000002.1:17035616	CAJNNU010000002.1:17035616-17035743	CAJNNU010000002.1	17035616	17035743	127	DEL	0.0722222	0.0722222	MODIFIER	CAJNNU010000002.1:17035580:17035783	CAJNNU010000002.1	17035580	17035783	203	Simple_repeat	127	1	0.625616	NO	NO
CAJNNU010000001.1:21678057	CAJNNU010000001.1:21678057-21678152	CAJNNU010000001.1	21678057	21678152	95	DEL	0.348315	0.348315	MODIFIER	CAJNNU010000001.1:21678029:21678181	CAJNNU010000001.1	21678029	21678181	152	Simple_repeat	95	1	0.625	NO	NO
CAJNNU010000002.1:14653813	CAJNNU010000002.1:14653813-14653876	CAJNNU010000002.1	14653813	14653876	63	DEL	0.0277778	0.0277778	MODIFIER	CAJNNU010000002.1:14653797:14653898	CAJNNU010000002.1	14653797	14653898	101	Simple_repeat	63	1	0.623762	NO	NO
CAJNNU010000002.1:23421687	CAJNNU010000002.1:23421687-23421753	CAJNNU010000002.1	23421687	23421753	66	DEL	0.198864	0.198864	MODIFIER	CAJNNU010000002.1:23421668:23421774	CAJNNU010000002.1	23421668	23421774	106	Simple_repeat	66	1	0.622642	NO	NO
CAJNNU010000019.1:10022723	CAJNNU010000019.1:10022723-10022802	CAJNNU010000019.1	10022723	10022802	79	DEL	0.579545	0.420455	MODIFIER	CAJNNU010000019.1:10022699:10022826	CAJNNU010000019.1	10022699	10022826	127	Simple_repeat	79	1	0.622047	NO	NO
CAJNNU010000002.1:22879423	CAJNNU010000002.1:22879423-22879474	CAJNNU010000002.1	22879423	22879474	51	DEL	0.238636	0.238636	MODIFIER	CAJNNU010000002.1:22879405:22879487	CAJNNU010000002.1	22879405	22879487	82	Simple_repeat	51	1	0.621951	NO	NO
CAJNNU010000017.1:7775278	CAJNNU010000017.1:7775278-7775352	CAJNNU010000017.1	7775278	7775352	74	DEL	0.816667	0.183333	MODIFIER	CAJNNU010000017.1:7775256:7775375	CAJNNU010000017.1	7775256	7775375	119	Simple_repeat	74	1	0.621849	NO	NO
CAJNNU010000010.1:15965210	CAJNNU010000010.1:15965210-15965279	CAJNNU010000010.1	15965210	15965279	69	DEL	0.196629	0.196629	MODIFIER	CAJNNU010000010.1:15965189:15965300	CAJNNU010000010.1	15965189	15965300	111	Simple_repeat	69	1	0.621622	NO	NO
CAJNNU010000020.1:29234668	CAJNNU010000020.1:29234668-29234722	CAJNNU010000020.1	29234668	29234722	54	DEL	0.0714286	0.0714286	MODIFIER	CAJNNU010000020.1:29234653:29234740	CAJNNU010000020.1	29234653	29234740	87	Simple_repeat	54	1	0.62069	NO	NO
CAJNNU010000021.1:32915026	CAJNNU010000021.1:32915026-32915080	CAJNNU010000021.1	32915026	32915080	54	DEL	0.291667	0.291667	MODIFIER	CAJNNU010000021.1:32915007:32915094	CAJNNU010000021.1	32915007	32915094	87	Simple_repeat	54	1	0.62069	NO	NO
CAJNNU010000016.1:6347618	CAJNNU010000016.1:6347618-6347723	CAJNNU010000016.1	6347618	6347723	105	DEL	0.15	0.15	MODIFIER	CAJNNU010000016.1:6347577:6347685	CAJNNU010000016.1	6347577	6347685	108	Simple_repeat	67	0.638095	0.62037	NO	NO
CAJNNU010000020.1:11581234	CAJNNU010000020.1:11581234-11581327	CAJNNU010000020.1	11581234	11581327	93	DEL	0.168539	0.168539	MODIFIER	CAJNNU010000020.1:11581193:11581343	CAJNNU010000020.1	11581193	11581343	150	SINE/tRNA-L1	93	1	0.62	NO	NO
CAJNNU010000005.1:20107325	CAJNNU010000005.1:20107325-20107535	CAJNNU010000005.1	20107325	20107535	210	DEL	0.027027	0.027027	MODIFIER	CAJNNU010000005.1:20107249:20107588	CAJNNU010000005.1	20107249	20107588	339	Simple_repeat	210	1	0.619469	NO	NO
CAJNNU010000002.1:9710836	CAJNNU010000002.1:9710836-9710919	CAJNNU010000002.1	9710836	9710919	83	DEL	0.151685	0.151685	MODIFIER	CAJNNU010000002.1:9710811:9710945	CAJNNU010000002.1	9710811	9710945	134	Simple_repeat	83	1	0.619403	NO	NO
CAJNNU010000010.1:17072768	CAJNNU010000010.1:17072768-17072857	CAJNNU010000010.1	17072768	17072857	89	DEL	0.186047	0.186047	MODIFIER	CAJNNU010000010.1:17072739:17072883	CAJNNU010000010.1	17072739	17072883	144	Simple_repeat	89	1	0.618056	NO	NO
CAJNNU010000007.1:23010962	CAJNNU010000007.1:23010962-23011038	CAJNNU010000007.1	23010962	23011038	76	DEL	0.0666667	0.0666667	MODIFIER	CAJNNU010000007.1:23010941:23011064	CAJNNU010000007.1	23010941	23011064	123	Simple_repeat	76	1	0.617886	NO	NO
CAJNNU010000008.1:2544095	CAJNNU010000008.1:2544095-2544171	CAJNNU010000008.1	2544095	2544171	76	DEL	0.2	0.2	MODIFIER	CAJNNU010000008.1:2544072:2544195	CAJNNU010000008.1	2544072	2544195	123	Simple_repeat	76	1	0.617886	NO	NO
CAJNNU010000023.1:25062120	CAJNNU010000023.1:25062120-25062204	CAJNNU010000023.1	25062120	25062204	84	DEL	0.292135	0.292135	MODIFIER	CAJNNU010000023.1:25062094:25062230	CAJNNU010000023.1	25062094	25062230	136	Simple_repeat	84	1	0.617647	NO	NO
CAJNNU010000019.1:33141335	CAJNNU010000019.1:33141335-33141498	CAJNNU010000019.1	33141335	33141498	163	DEL	0.183333	0.183333	MODIFIER	CAJNNU010000019.1:33141307:33141571	CAJNNU010000019.1	33141307	33141571	264	Simple_repeat	163	1	0.617424	NO	NO
CAJNNU010000004.1:33876764	CAJNNU010000004.1:33876764-33876822	CAJNNU010000004.1	33876764	33876822	58	DEL	0.206897	0.206897	MODIFIER	CAJNNU010000004.1:33876743:33876837	CAJNNU010000004.1	33876743	33876837	94	Simple_repeat	58	1	0.617021	NO	NO
CAJNNU010000010.1:16634064	CAJNNU010000010.1:16634064-16634117	CAJNNU010000010.1	16634064	16634117	53	DEL	0.653409	0.346591	MODIFIER	CAJNNU010000010.1:16634048:16634134	CAJNNU010000010.1	16634048	16634134	86	Simple_repeat	53	1	0.616279	NO	NO
CAJNNU010000023.1:6146729	CAJNNU010000023.1:6146729-6146782	CAJNNU010000023.1	6146729	6146782	53	DEL	0.111111	0.111111	MODIFIER	CAJNNU010000023.1:6146713:6146799	CAJNNU010000023.1	6146713	6146799	86	Simple_repeat	53	1	0.616279	NO	NO
CAJNNU010000019.1:13104985	CAJNNU010000019.1:13104985-13105046	CAJNNU010000019.1	13104985	13105046	61	DEL	0.125	0.125	MODIFIER	CAJNNU010000019.1:13104958:13105057	CAJNNU010000019.1	13104958	13105057	99	Simple_repeat	61	1	0.616162	NO	NO
CAJNNU010000006.1:10871983	CAJNNU010000006.1:10871983-10872071	CAJNNU010000006.1	10871983	10872071	88	DEL	0.146067	0.146067	MODIFIER	CAJNNU010000006.1:10871957:10872100	CAJNNU010000006.1	10871957	10872100	143	Simple_repeat	88	1	0.615385	NO	NO
CAJNNU010000004.1:31491164	CAJNNU010000004.1:31491164-31491237	CAJNNU010000004.1	31491164	31491237	73	DEL	0.147727	0.147727	MODIFIER	CAJNNU010000004.1:31491141:31491260	CAJNNU010000004.1	31491141	31491260	119	Simple_repeat	73	1	0.613445	NO	NO
CAJNNU010000002.1:24224629	CAJNNU010000002.1:24224629-24224697	CAJNNU010000002.1	24224629	24224697	68	DEL	0.164773	0.164773	MODIFIER	CAJNNU010000002.1:24224606:24224717	CAJNNU010000002.1	24224606	24224717	111	Simple_repeat	68	1	0.612613	NO	NO
CAJNNU010000015.1:5434438	CAJNNU010000015.1:5434438-5434517	CAJNNU010000015.1	5434438	5434517	79	DEL	0.483146	0.483146	MODIFIER	CAJNNU010000015.1:5434411:5434540	CAJNNU010000015.1	5434411	5434540	129	Simple_repeat	79	1	0.612403	NO	NO
CAJNNU010000007.1:23809261	CAJNNU010000007.1:23809261-23809354	CAJNNU010000007.1	23809261	23809354	93	DEL	0.151685	0.151685	MODIFIER	CAJNNU010000007.1:23809232:23809384	CAJNNU010000007.1	23809232	23809384	152	Simple_repeat	93	1	0.611842	NO	NO
CAJNNU010000011.1:26962277	CAJNNU010000011.1:26962277-26962329	CAJNNU010000011.1	26962277	26962329	52	DEL	0.116667	0.116667	MODIFIER	CAJNNU010000011.1:26962261:26962346	CAJNNU010000011.1	26962261	26962346	85	Simple_repeat	52	1	0.611765	NO	NO
CAJNNU010000004.1:33336668	CAJNNU010000004.1:33336668-33336786	CAJNNU010000004.1	33336668	33336786	118	DEL	0.0333333	0.0333333	MODIFIER	CAJNNU010000004.1:33336625:33336818	CAJNNU010000004.1	33336625	33336818	193	Simple_repeat	118	1	0.611399	NO	NO
CAJNNU010000010.1:16687765	CAJNNU010000010.1:16687765-16687831	CAJNNU010000010.1	16687765	16687831	66	DEL	0.463415	0.463415	MODIFIER	CAJNNU010000010.1:16687747:16687855	CAJNNU010000010.1	16687747	16687855	108	Simple_repeat	66	1	0.611111	NO	NO
CAJNNU010000018.1:24482313	CAJNNU010000018.1:24482313-24482390	CAJNNU010000018.1	24482313	24482390	77	DEL	0.122222	0.122222	MODIFIER	CAJNNU010000018.1:24482289:24482415	CAJNNU010000018.1	24482289	24482415	126	Simple_repeat	77	1	0.611111	NO	NO
CAJNNU010000017.1:1367313	CAJNNU010000017.1:1367313-1367652	CAJNNU010000017.1	1367313	1367652	339	DEL	0.216667	0.216667	MODIFIER	CAJNNU010000017.1:1367130:1367686	CAJNNU010000017.1	1367130	1367686	556	LINE/L2	339	1	0.609712	NO	NO
CAJNNU010000007.1:25355344	CAJNNU010000007.1:25355344-25355458	CAJNNU010000007.1	25355344	25355458	114	DEL	0.0444444	0.0444444	MODIFIER	CAJNNU010000007.1:25355308:25355495	CAJNNU010000007.1	25355308	25355495	187	Simple_repeat	114	1	0.609626	NO	NO
CAJNNU010000003.1:24852320	CAJNNU010000003.1:24852320-24852423	CAJNNU010000003.1	24852320	24852423	103	DEL	0.104651	0.104651	MODIFIER	CAJNNU010000003.1:24852284:24852453	CAJNNU010000003.1	24852284	24852453	169	Simple_repeat	103	1	0.609467	NO	NO
CAJNNU010000004.1:28839062	CAJNNU010000004.1:28839062-28839126	CAJNNU010000004.1	28839062	28839126	64	DEL	0.213483	0.213483	MODIFIER	CAJNNU010000004.1:28839037:28839101	CAJNNU010000004.1	28839037	28839101	64	Simple_repeat	39	0.609375	0.609375	NO	NO
CAJNNU010000022.1:14650699	CAJNNU010000022.1:14650699-14650755	CAJNNU010000022.1	14650699	14650755	56	DEL	0.0733333	0.0733333	MODIFIER	CAJNNU010000022.1:14650683:14650775	CAJNNU010000022.1	14650683	14650775	92	Simple_repeat	56	1	0.608696	NO	NO
CAJNNU010000003.1:4044928	CAJNNU010000003.1:4044928-4045013	CAJNNU010000003.1	4044928	4045013	85	DEL	0.0892857	0.0892857	MODIFIER	CAJNNU010000003.1:4044902:4045042	CAJNNU010000003.1	4044902	4045042	140	Simple_repeat	85	1	0.607143	NO	NO
CAJNNU010000001.1:24516448	CAJNNU010000001.1:24516448-24516502	CAJNNU010000001.1	24516448	24516502	54	DEL	0.232955	0.232955	MODIFIER	CAJNNU010000001.1:24516431:24516520	CAJNNU010000001.1	24516431	24516520	89	Simple_repeat	54	1	0.606742	NO	NO
CAJNNU010000008.1:21861044	CAJNNU010000008.1:21861044-21861141	CAJNNU010000008.1	21861044	21861141	97	DEL	0.05	0.05	MODIFIER	CAJNNU010000008.1:21861012:21861172	CAJNNU010000008.1	21861012	21861172	160	Simple_repeat	97	1	0.60625	NO	NO
CAJNNU010000004.1:7700654	CAJNNU010000004.1:7700654-7700717	CAJNNU010000004.1	7700654	7700717	63	DEL	0.517045	0.482955	MODIFIER	CAJNNU010000004.1:7700634:7700738	CAJNNU010000004.1	7700634	7700738	104	Simple_repeat	63	1	0.605769	NO	NO
CAJNNU010000005.1:29795358	CAJNNU010000005.1:29795358-29795421	CAJNNU010000005.1	29795358	29795421	63	DEL	0.255556	0.255556	MODIFIER	CAJNNU010000005.1:29795338:29795442	CAJNNU010000005.1	29795338	29795442	104	Simple_repeat	63	1	0.605769	NO	NO
CAJNNU010000002.1:392015	CAJNNU010000002.1:392015-392119	CAJNNU010000002.1	392015	392119	104	DEL	0.0617978	0.0617978	MODIFIER	CAJNNU010000002.1:391986:392158	CAJNNU010000002.1	391986	392158	172	Simple_repeat	104	1	0.604651	NO	NO
CAJNNU010000002.1:6183160	CAJNNU010000002.1:6183160-6183218	CAJNNU010000002.1	6183160	6183218	58	DEL	0.716049	0.283951	MODIFIER	CAJNNU010000002.1:6183142:6183238	CAJNNU010000002.1	6183142	6183238	96	Simple_repeat	58	1	0.604167	NO	NO
CAJNNU010000015.1:9626581	CAJNNU010000015.1:9626581-9626674	CAJNNU010000015.1	9626581	9626674	93	DEL	0.366667	0.366667	MODIFIER	CAJNNU010000015.1:9626551:9626705	CAJNNU010000015.1	9626551	9626705	154	Simple_repeat	93	1	0.603896	NO	NO
CAJNNU010000024.1:6750158	CAJNNU010000024.1:6750158-6750251	CAJNNU010000024.1	6750158	6750251	93	DEL	0.144444	0.144444	MODIFIER	CAJNNU010000024.1:6750128:6750282	CAJNNU010000024.1	6750128	6750282	154	Simple_repeat	93	1	0.603896	NO	NO
CAJNNU010000008.1:12542567	CAJNNU010000008.1:12542567-12542631	CAJNNU010000008.1	12542567	12542631	64	DEL	0.322222	0.322222	MODIFIER	CAJNNU010000008.1:12542544:12542650	CAJNNU010000008.1	12542544	12542650	106	Simple_repeat	64	1	0.603774	NO	NO
CAJNNU010000013.1:6450093	CAJNNU010000013.1:6450093-6450189	CAJNNU010000013.1	6450093	6450189	96	DEL	0.144444	0.144444	MODIFIER	CAJNNU010000013.1:6450062:6450221	CAJNNU010000013.1	6450062	6450221	159	Simple_repeat	96	1	0.603774	NO	NO
CAJNNU010000006.1:9253116	CAJNNU010000006.1:9253116-9253183	CAJNNU010000006.1	9253116	9253183	67	DEL	0.343023	0.343023	MODIFIER	CAJNNU010000006.1:9253095:9253206	CAJNNU010000006.1	9253095	9253206	111	Simple_repeat	67	1	0.603604	NO	NO
CAJNNU010000023.1:24347676	CAJNNU010000023.1:24347676-24347767	CAJNNU010000023.1	24347676	24347767	91	DEL	0.105556	0.105556	MODIFIER	CAJNNU010000023.1:24347650:24347801	CAJNNU010000023.1	24347650	24347801	151	Simple_repeat	91	1	0.602649	NO	NO
CAJNNU010000005.1:1469410	CAJNNU010000005.1:1469410-1469466	CAJNNU010000005.1	1469410	1469466	56	DEL	0.105556	0.105556	MODIFIER	CAJNNU010000005.1:1469392:1469485	CAJNNU010000005.1	1469392	1469485	93	Simple_repeat	56	1	0.602151	NO	NO
CAJNNU010000015.1:26775923	CAJNNU010000015.1:26775923-26776000	CAJNNU010000015.1	26775923	26776000	77	DEL	0.238889	0.238889	MODIFIER	CAJNNU010000015.1:26775898:26776026	CAJNNU010000015.1	26775898	26776026	128	Simple_repeat	77	1	0.601562	NO	NO
CAJNNU010000006.1:30203817	CAJNNU010000006.1:30203817-30203931	CAJNNU010000006.1	30203817	30203931	114	DEL	0.202247	0.202247	MODIFIER	CAJNNU010000006.1:30203779:30203969	CAJNNU010000006.1	30203779	30203969	190	Simple_repeat	114	1	0.6	NO	NO
CAJNNU010000019.1:21276703	CAJNNU010000019.1:21276703-21276760	CAJNNU010000019.1	21276703	21276760	57	DEL	0.517442	0.482558	MODIFIER	CAJNNU010000019.1:21276684:21276779	CAJNNU010000019.1	21276684	21276779	95	Simple_repeat	57	1	0.6	NO	NO
CAJNNU010000006.1:28390995	CAJNNU010000006.1:28390995-28391098	CAJNNU010000006.1	28390995	28391098	103	DEL	0.0777778	0.0777778	MODIFIER	CAJNNU010000006.1:28390961:28391133	CAJNNU010000006.1	28390961	28391133	172	Simple_repeat	103	1	0.598837	NO	NO
CAJNNU010000008.1:2546073	CAJNNU010000008.1:2546073-2546155	CAJNNU010000008.1	2546073	2546155	82	DEL	0.138889	0.138889	MODIFIER	CAJNNU010000008.1:2546045:2546182	CAJNNU010000008.1	2546045	2546182	137	Simple_repeat	82	1	0.59854	NO	NO
CAJNNU010000024.1:2500531	CAJNNU010000024.1:2500531-2500611	CAJNNU010000024.1	2500531	2500611	80	DEL	0.533333	0.466667	MODIFIER	CAJNNU010000024.1:2500497:2500631	CAJNNU010000024.1	2500497	2500631	134	Simple_repeat	80	1	0.597015	NO	NO
CAJNNU010000008.1:10591694	CAJNNU010000008.1:10591694-10591792	CAJNNU010000008.1	10591694	10591792	98	DEL	0.155556	0.155556	MODIFIER	CAJNNU010000008.1:10591661:10591826	CAJNNU010000008.1	10591661	10591826	165	Simple_repeat	98	1	0.593939	NO	NO
CAJNNU010000021.1:10160950	CAJNNU010000021.1:10160950-10161020	CAJNNU010000021.1	10160950	10161020	70	DEL	0.410112	0.410112	MODIFIER	CAJNNU010000021.1:10160927:10161045	CAJNNU010000021.1	10160927	10161045	118	Simple_repeat	70	1	0.59322	NO	NO
CAJNNU010000004.1:32528623	CAJNNU010000004.1:32528623-32528924	CAJNNU010000004.1	32528623	32528924	301	DEL	0.390411	0.390411	MODIFIER	CAJNNU010000004.1:32528665:32529102	CAJNNU010000004.1	32528665	32529102	437	LINE/L2	259	0.860465	0.592677	NO	NO
CAJNNU010000007.1:5357544	CAJNNU010000007.1:5357544-5357647	CAJNNU010000007.1	5357544	5357647	103	DEL	0.102273	0.102273	MODIFIER	CAJNNU010000007.1:5357505:5357679	CAJNNU010000007.1	5357505	5357679	174	Simple_repeat	103	1	0.591954	NO	NO
CAJNNU010000004.1:15868337	CAJNNU010000004.1:15868337-15868450	CAJNNU010000004.1	15868337	15868450	113	DEL	0.772222	0.227778	MODIFIER	CAJNNU010000004.1:15868336:15868527	CAJNNU010000004.1	15868336	15868527	191	SINE/tRNA-L1	113	1	0.591623	NO	NO
CAJNNU010000019.1:5180856	CAJNNU010000019.1:5180856-5180924	CAJNNU010000019.1	5180856	5180924	68	DEL	0.202247	0.202247	MODIFIER	CAJNNU010000019.1:5180833:5180948	CAJNNU010000019.1	5180833	5180948	115	Simple_repeat	68	1	0.591304	NO	NO
CAJNNU010000001.1:4658644	CAJNNU010000001.1:4658644-4658735	CAJNNU010000001.1	4658644	4658735	91	DEL	0.314815	0.314815	MODIFIER	CAJNNU010000001.1:4658615:4658769	CAJNNU010000001.1	4658615	4658769	154	Simple_repeat	91	1	0.590909	NO	NO
CAJNNU010000023.1:11295138	CAJNNU010000023.1:11295138-11295216	CAJNNU010000023.1	11295138	11295216	78	DEL	0.372222	0.372222	MODIFIER	CAJNNU010000023.1:11295111:11295243	CAJNNU010000023.1	11295111	11295243	132	Simple_repeat	78	1	0.590909	NO	NO
CAJNNU010000010.1:15771510	CAJNNU010000010.1:15771510-15771582	CAJNNU010000010.1	15771510	15771582	72	DEL	0.629412	0.370588	MODIFIER	CAJNNU010000010.1:15771486:15771608	CAJNNU010000010.1	15771486	15771608	122	Simple_repeat	72	1	0.590164	NO	NO
CAJNNU010000001.1:12466984	CAJNNU010000001.1:12466984-12467043	CAJNNU010000001.1	12466984	12467043	59	DEL	0.283333	0.283333	MODIFIER	CAJNNU010000001.1:12466964:12467064	CAJNNU010000001.1	12466964	12467064	100	Simple_repeat	59	1	0.59	NO	NO
CAJNNU010000007.1:9305940	CAJNNU010000007.1:9305940-9306045	CAJNNU010000007.1	9305940	9306045	105	DEL	0.679775	0.320225	MODIFIER	CAJNNU010000007.1:9305904:9306082	CAJNNU010000007.1	9305904	9306082	178	Simple_repeat	105	1	0.589888	NO	NO
CAJNNU010000011.1:25629510	CAJNNU010000011.1:25629510-25629612	CAJNNU010000011.1	25629510	25629612	102	DEL	0.421348	0.421348	MODIFIER	CAJNNU010000011.1:25629475:25629648	CAJNNU010000011.1	25629475	25629648	173	Simple_repeat	102	1	0.589595	NO	NO
CAJNNU010000019.1:12273521	CAJNNU010000019.1:12273521-12273574	CAJNNU010000019.1	12273521	12273574	53	DEL	0.168539	0.168539	MODIFIER	CAJNNU010000019.1:12273503:12273593	CAJNNU010000019.1	12273503	12273593	90	Simple_repeat	53	1	0.588889	NO	NO
CAJNNU010000022.1:8860354	CAJNNU010000022.1:8860354-8860407	CAJNNU010000022.1	8860354	8860407	53	DEL	0.529762	0.470238	MODIFIER	CAJNNU010000022.1:8860336:8860426	CAJNNU010000022.1	8860336	8860426	90	Simple_repeat	53	1	0.588889	NO	NO
CAJNNU010000008.1:25228755	CAJNNU010000008.1:25228755-25228818	CAJNNU010000008.1	25228755	25228818	63	DEL	0.0568182	0.0568182	MODIFIER	CAJNNU010000008.1:25228741:25228848	CAJNNU010000008.1	25228741	25228848	107	Simple_repeat	63	1	0.588785	NO	NO
CAJNNU010000002.1:19117950	CAJNNU010000002.1:19117950-19118010	CAJNNU010000002.1	19117950	19118010	60	DEL	0.522222	0.477778	MODIFIER	CAJNNU010000002.1:19117920:19118022	CAJNNU010000002.1	19117920	19118022	102	Simple_repeat	60	1	0.588235	NO	NO
CAJNNU010000004.1:32607985	CAJNNU010000004.1:32607985-32608050	CAJNNU010000004.1	32607985	32608050	65	DEL	0.198718	0.198718	MODIFIER	CAJNNU010000004.1:32608006:32608081	CAJNNU010000004.1	32608006	32608081	75	Low_complexity	44	0.676923	0.586667	NO	NO
CAJNNU010000001.1:18904746	CAJNNU010000001.1:18904746-18904807	CAJNNU010000001.1	18904746	18904807	61	DEL	0.303371	0.303371	MODIFIER	CAJNNU010000001.1:18904726:18904830	CAJNNU010000001.1	18904726	18904830	104	Simple_repeat	61	1	0.586538	NO	NO
CAJNNU010000001.1:25243044	CAJNNU010000001.1:25243044-25243170	CAJNNU010000001.1	25243044	25243170	126	DEL	0.116279	0.116279	MODIFIER	CAJNNU010000001.1:25243061:25243247	CAJNNU010000001.1	25243061	25243247	186	SINE/tRNA-L1	109	0.865079	0.586022	NO	NO
CAJNNU010000004.1:21593635	CAJNNU010000004.1:21593635-21593711	CAJNNU010000004.1	21593635	21593711	76	DEL	0.304054	0.304054	MODIFIER	CAJNNU010000004.1:21593598:21593728	CAJNNU010000004.1	21593598	21593728	130	SINE/tRNA-L1	76	1	0.584615	NO	NO
CAJNNU010000003.1:9211048	CAJNNU010000003.1:9211048-9211138	CAJNNU010000003.1	9211048	9211138	90	DEL	0.578652	0.421348	MODIFIER	CAJNNU010000003.1:9211017:9211171	CAJNNU010000003.1	9211017	9211171	154	Simple_repeat	90	1	0.584416	NO	NO
CAJNNU010000006.1:5853801	CAJNNU010000006.1:5853801-5853874	CAJNNU010000006.1	5853801	5853874	73	DEL	0.189655	0.189655	MODIFIER	CAJNNU010000006.1:5853776:5853901	CAJNNU010000006.1	5853776	5853901	125	Simple_repeat	73	1	0.584	NO	NO
CAJNNU010000016.1:15643886	CAJNNU010000016.1:15643886-15643959	CAJNNU010000016.1	15643886	15643959	73	DEL	0.0804598	0.0804598	MODIFIER	CAJNNU010000016.1:15643878:15644003	CAJNNU010000016.1	15643878	15644003	125	LINE/L2	73	1	0.584	NO	NO
CAJNNU010000004.1:32366354	CAJNNU010000004.1:32366354-32366428	CAJNNU010000004.1	32366354	32366428	74	DEL	0.238889	0.238889	MODIFIER	CAJNNU010000004.1:32366329:32366456	CAJNNU010000004.1	32366329	32366456	127	Simple_repeat	74	1	0.582677	NO	NO
CAJNNU010000013.1:4623252	CAJNNU010000013.1:4623252-4623349	CAJNNU010000013.1	4623252	4623349	97	DEL	0.0944444	0.0944444	MODIFIER	CAJNNU010000013.1:4623216:4623383	CAJNNU010000013.1	4623216	4623383	167	Simple_repeat	97	1	0.580838	NO	NO
CAJNNU010000024.1:3320805	CAJNNU010000024.1:3320805-3320859	CAJNNU010000024.1	3320805	3320859	54	DEL	0.0411765	0.0411765	MODIFIER	CAJNNU010000024.1:3320786:3320879	CAJNNU010000024.1	3320786	3320879	93	Simple_repeat	54	1	0.580645	NO	NO
CAJNNU010000014.1:18861825	CAJNNU010000014.1:18861825-18861883	CAJNNU010000014.1	18861825	18861883	58	DEL	0.325843	0.325843	MODIFIER	CAJNNU010000014.1:18861788:18861888	CAJNNU010000014.1	18861788	18861888	100	Simple_repeat	58	1	0.58	NO	NO
CAJNNU010000004.1:21674965	CAJNNU010000004.1:21674965-21675016	CAJNNU010000004.1	21674965	21675016	51	DEL	0.393258	0.393258	MODIFIER	CAJNNU010000004.1:21674947:21675035	CAJNNU010000004.1	21674947	21675035	88	Simple_repeat	51	1	0.579545	NO	NO
CAJNNU010000008.1:4849416	CAJNNU010000008.1:4849416-4849467	CAJNNU010000008.1	4849416	4849467	51	DEL	0.0674157	0.0674157	MODIFIER	CAJNNU010000008.1:4849398:4849486	CAJNNU010000008.1	4849398	4849486	88	Simple_repeat	51	1	0.579545	NO	NO
CAJNNU010000017.1:4407820	CAJNNU010000017.1:4407820-4407878	CAJNNU010000017.1	4407820	4407878	58	DEL	0.168675	0.168675	MODIFIER	CAJNNU010000017.1:4407783:4407871	CAJNNU010000017.1	4407783	4407871	88	Low_complexity	51	0.87931	0.579545	NO	NO
CAJNNU010000002.1:17334057	CAJNNU010000002.1:17334057-17334150	CAJNNU010000002.1	17334057	17334150	93	DEL	0.0944444	0.0944444	MODIFIER	CAJNNU010000002.1:17334023:17334184	CAJNNU010000002.1	17334023	17334184	161	Simple_repeat	93	1	0.57764	NO	NO
CAJNNU010000003.1:15196965	CAJNNU010000003.1:15196965-15197047	CAJNNU010000003.1	15196965	15197047	82	DEL	0.125	0.125	MODIFIER	CAJNNU010000003.1:15196934:15197076	CAJNNU010000003.1	15196934	15197076	142	Simple_repeat	82	1	0.577465	NO	NO
CAJNNU010000002.1:19973470	CAJNNU010000002.1:19973470-19973530	CAJNNU010000002.1	19973470	19973530	60	DEL	0.466292	0.466292	MODIFIER	CAJNNU010000002.1:19973449:19973553	CAJNNU010000002.1	19973449	19973553	104	Simple_repeat	60	1	0.576923	NO	NO
CAJNNU010000009.1:12603250	CAJNNU010000009.1:12603250-12603329	CAJNNU010000009.1	12603250	12603329	79	DEL	0.235955	0.235955	MODIFIER	CAJNNU010000009.1:12603223:12603360	CAJNNU010000009.1	12603223	12603360	137	Simple_repeat	79	1	0.576642	NO	NO
CAJNNU010000015.1:4168685	CAJNNU010000015.1:4168685-4168734	CAJNNU010000015.1	4168685	4168734	49	DEL	0.204545	0.204545	MODIFIER	CAJNNU010000015.1:4168668:4168753	CAJNNU010000015.1	4168668	4168753	85	Simple_repeat	49	1	0.576471	NO	NO
CAJNNU010000003.1:24646895	CAJNNU010000003.1:24646895-24646978	CAJNNU010000003.1	24646895	24646978	83	DEL	0.523256	0.476744	MODIFIER	CAJNNU010000003.1:24646865:24647009	CAJNNU010000003.1	24646865	24647009	144	Simple_repeat	83	1	0.576389	NO	NO
CAJNNU010000013.1:27617380	CAJNNU010000013.1:27617380-27617452	CAJNNU010000013.1	27617380	27617452	72	DEL	0.261111	0.261111	MODERATE	CAJNNU010000013.1:27617354:27617479	CAJNNU010000013.1	27617354	27617479	125	Simple_repeat	72	1	0.576	NO	NO
CAJNNU010000010.1:2751393	CAJNNU010000010.1:2751393-2751538	CAJNNU010000010.1	2751393	2751538	145	DEL	0.160494	0.160494	MODIFIER	CAJNNU010000010.1:2751353:2751605	CAJNNU010000010.1	2751353	2751605	252	Simple_repeat	145	1	0.575397	NO	NO
CAJNNU010000019.1:34421706	CAJNNU010000019.1:34421706-34421826	CAJNNU010000019.1	34421706	34421826	120	DEL	0.109195	0.109195	MODIFIER	CAJNNU010000019.1:34421641:34421794	CAJNNU010000019.1	34421641	34421794	153	SINE/tRNA-L1	88	0.733333	0.575163	NO	NO
CAJNNU010000016.1:10051947	CAJNNU010000016.1:10051947-10051997	CAJNNU010000016.1	10051947	10051997	50	DEL	0.505682	0.494318	MODIFIER	CAJNNU010000016.1:10051928:10052015	CAJNNU010000016.1	10051928	10052015	87	Simple_repeat	50	1	0.574713	NO	NO
CAJNNU010000008.1:20101495	CAJNNU010000008.1:20101495-20101596	CAJNNU010000008.1	20101495	20101596	101	DEL	0.258621	0.258621	MODIFIER	CAJNNU010000008.1:20101474:20101650	CAJNNU010000008.1	20101474	20101650	176	SINE/tRNA-L1	101	1	0.573864	NO	NO
CAJNNU010000003.1:2955215	CAJNNU010000003.1:2955215-2955285	CAJNNU010000003.1	2955215	2955285	70	DEL	0.270115	0.270115	MODIFIER	CAJNNU010000003.1:2955190:2955312	CAJNNU010000003.1	2955190	2955312	122	Simple_repeat	70	1	0.57377	NO	NO
CAJNNU010000001.1:18869790	CAJNNU010000001.1:18869790-18869845	CAJNNU010000001.1	18869790	18869845	55	DEL	0.117978	0.117978	MODIFIER	CAJNNU010000001.1:18869766:18869862	CAJNNU010000001.1	18869766	18869862	96	Simple_repeat	55	1	0.572917	NO	NO
CAJNNU010000011.1:31458069	CAJNNU010000011.1:31458069-31458124	CAJNNU010000011.1	31458069	31458124	55	DEL	0.426136	0.426136	MODIFIER	CAJNNU010000011.1:31458049:31458145	CAJNNU010000011.1	31458049	31458145	96	Simple_repeat	55	1	0.572917	NO	NO
CAJNNU010000004.1:8961894	CAJNNU010000004.1:8961894-8961957	CAJNNU010000004.1	8961894	8961957	63	DEL	0.227273	0.227273	MODIFIER	CAJNNU010000004.1:8961868:8961978	CAJNNU010000004.1	8961868	8961978	110	Simple_repeat	63	1	0.572727	NO	NO
CAJNNU010000004.1:20518948	CAJNNU010000004.1:20518948-20519024	CAJNNU010000004.1	20518948	20519024	76	DEL	0.0280899	0.0280899	MODIFIER	CAJNNU010000004.1:20518919:20519052	CAJNNU010000004.1	20518919	20519052	133	Simple_repeat	76	1	0.571429	NO	NO
CAJNNU010000007.1:26622166	CAJNNU010000007.1:26622166-26622234	CAJNNU010000007.1	26622166	26622234	68	DEL	0.343023	0.343023	MODIFIER	CAJNNU010000007.1:26622141:26622260	CAJNNU010000007.1	26622141	26622260	119	Simple_repeat	68	1	0.571429	NO	NO
CAJNNU010000017.1:11265053	CAJNNU010000017.1:11265053-11265102	CAJNNU010000017.1	11265053	11265102	49	DEL	0.14557	0.14557	MODIFIER	CAJNNU010000017.1:11265026:11265089	CAJNNU010000017.1	11265026	11265089	63	Simple_repeat	36	0.734694	0.571429	NO	NO
CAJNNU010000005.1:1401877	CAJNNU010000005.1:1401877-1401936	CAJNNU010000005.1	1401877	1401936	59	DEL	0.0747126	0.0747126	MODIFIER	CAJNNU010000005.1:1401900:1401963	CAJNNU010000005.1	1401900	1401963	63	Simple_repeat	36	0.610169	0.571429	NO	NO
CAJNNU010000008.1:20839725	CAJNNU010000008.1:20839725-20839798	CAJNNU010000008.1	20839725	20839798	73	DEL	0.150602	0.150602	MODIFIER	CAJNNU010000008.1:20839697:20839825	CAJNNU010000008.1	20839697	20839825	128	Simple_repeat	73	1	0.570312	NO	NO
CAJNNU010000006.1:21951003	CAJNNU010000006.1:21951003-21951068	CAJNNU010000006.1	21951003	21951068	65	DEL	0.238372	0.238372	MODIFIER	CAJNNU010000006.1:21950979:21951093	CAJNNU010000006.1	21950979	21951093	114	Simple_repeat	65	1	0.570175	NO	NO
CAJNNU010000005.1:22903894	CAJNNU010000005.1:22903894-22903955	CAJNNU010000005.1	22903894	22903955	61	DEL	0.614458	0.385542	MODIFIER	CAJNNU010000005.1:22903869:22903976	CAJNNU010000005.1	22903869	22903976	107	Simple_repeat	61	1	0.570093	NO	NO
CAJNNU010000006.1:8926147	CAJNNU010000006.1:8926147-8926208	CAJNNU010000006.1	8926147	8926208	61	DEL	0.308989	0.308989	MODIFIER	CAJNNU010000006.1:8926127:8926234	CAJNNU010000006.1	8926127	8926234	107	Simple_repeat	61	1	0.570093	NO	NO
CAJNNU010000005.1:1728497	CAJNNU010000005.1:1728497-1728591	CAJNNU010000005.1	1728497	1728591	94	DEL	0.155556	0.155556	MODIFIER	CAJNNU010000005.1:1728464:1728629	CAJNNU010000005.1	1728464	1728629	165	Simple_repeat	94	1	0.569697	NO	NO
CAJNNU010000002.1:24241134	CAJNNU010000002.1:24241134-24241220	CAJNNU010000002.1	24241134	24241220	86	DEL	0.0617978	0.0617978	MODIFIER	CAJNNU010000002.1:24241105:24241256	CAJNNU010000002.1	24241105	24241256	151	Simple_repeat	86	1	0.569536	NO	NO
CAJNNU010000005.1:29833759	CAJNNU010000005.1:29833759-29833837	CAJNNU010000005.1	29833759	29833837	78	DEL	0.283333	0.283333	HIGH	CAJNNU010000005.1:29833730:29833867	CAJNNU010000005.1	29833730	29833867	137	Simple_repeat	78	1	0.569343	NO	NO
CAJNNU010000010.1:14139303	CAJNNU010000010.1:14139303-14139381	CAJNNU010000010.1	14139303	14139381	78	DEL	0.41954	0.41954	MODIFIER	CAJNNU010000010.1:14139274:14139411	CAJNNU010000010.1	14139274	14139411	137	Simple_repeat	78	1	0.569343	NO	NO
CAJNNU010000004.1:20035280	CAJNNU010000004.1:20035280-20035371	CAJNNU010000004.1	20035280	20035371	91	DEL	0.05	0.05	MODIFIER	CAJNNU010000004.1:20035246:20035406	CAJNNU010000004.1	20035246	20035406	160	Simple_repeat	91	1	0.56875	NO	NO
CAJNNU010000005.1:31035322	CAJNNU010000005.1:31035322-31035416	CAJNNU010000005.1	31035322	31035416	94	DEL	0.728916	0.271084	MODIFIER	CAJNNU010000005.1:31035284:31035372	CAJNNU010000005.1	31035284	31035372	88	tRNA	50	0.531915	0.568182	NO	NO
CAJNNU010000005.1:24872836	CAJNNU010000005.1:24872836-24872907	CAJNNU010000005.1	24872836	24872907	71	DEL	0.296512	0.296512	MODIFIER	CAJNNU010000005.1:24872809:24872934	CAJNNU010000005.1	24872809	24872934	125	Simple_repeat	71	1	0.568	NO	NO
CAJNNU010000004.1:4297537	CAJNNU010000004.1:4297537-4297591	CAJNNU010000004.1	4297537	4297591	54	DEL	0.0168539	0.0168539	MODIFIER	CAJNNU010000004.1:4297549:4297623	CAJNNU010000004.1	4297549	4297623	74	Simple_repeat	42	0.777778	0.567568	NO	NO
CAJNNU010000015.1:3917232	CAJNNU010000015.1:3917232-3917289	CAJNNU010000015.1	3917232	3917289	57	DEL	0.2	0.2	MODIFIER	CAJNNU010000015.1:3917203:3917270	CAJNNU010000015.1	3917203	3917270	67	Simple_repeat	38	0.666667	0.567164	NO	NO
CAJNNU010000012.1:6269331	CAJNNU010000012.1:6269331-6269441	CAJNNU010000012.1	6269331	6269441	110	DEL	0.0689655	0.0689655	MODIFIER	CAJNNU010000012.1:6269307:6269501	CAJNNU010000012.1	6269307	6269501	194	SINE/tRNA-L1	110	1	0.56701	NO	NO
CAJNNU010000002.1:6708196	CAJNNU010000002.1:6708196-6708292	CAJNNU010000002.1	6708196	6708292	96	DEL	0.143678	0.143678	MODIFIER	CAJNNU010000002.1:6708154:6708251	CAJNNU010000002.1	6708154	6708251	97	Simple_repeat	55	0.572917	0.56701	NO	NO
CAJNNU010000015.1:4142594	CAJNNU010000015.1:4142594-4142654	CAJNNU010000015.1	4142594	4142654	60	DEL	0.182353	0.182353	MODIFIER	CAJNNU010000015.1:4142607:4142690	CAJNNU010000015.1	4142607	4142690	83	Simple_repeat	47	0.783333	0.566265	NO	NO
CAJNNU010000013.1:14628373	CAJNNU010000013.1:14628373-14628438	CAJNNU010000013.1	14628373	14628438	65	DEL	0.420455	0.420455	MODIFIER	CAJNNU010000013.1:14628347:14628462	CAJNNU010000013.1	14628347	14628462	115	Simple_repeat	65	1	0.565217	NO	NO
CAJNNU010000001.1:5617437	CAJNNU010000001.1:5617437-5617529	CAJNNU010000001.1	5617437	5617529	92	DEL	0.0611111	0.0611111	MODIFIER	CAJNNU010000001.1:5617402:5617565	CAJNNU010000001.1	5617402	5617565	163	Simple_repeat	92	1	0.564417	NO	NO
CAJNNU010000023.1:16573307	CAJNNU010000023.1:16573307-16573399	CAJNNU010000023.1	16573307	16573399	92	DEL	0.442529	0.442529	MODIFIER	CAJNNU010000023.1:16573272:16573435	CAJNNU010000023.1	16573272	16573435	163	Simple_repeat	92	1	0.564417	NO	NO
CAJNNU010000013.1:12881364	CAJNNU010000013.1:12881364-12881421	CAJNNU010000013.1	12881364	12881421	57	DEL	0.229412	0.229412	MODIFIER	CAJNNU010000013.1:12881343:12881444	CAJNNU010000013.1	12881343	12881444	101	Simple_repeat	57	1	0.564356	NO	NO
CAJNNU010000020.1:494379	CAJNNU010000020.1:494379-494819	CAJNNU010000020.1	494379	494819	440	DEL	0.227273	0.227273	MODIFIER	CAJNNU010000020.1:494283:495064	CAJNNU010000020.1	494283	495064	781	LINE/L2	440	1	0.56338	NO	NO
CAJNNU010000021.1:22713910	CAJNNU010000021.1:22713910-22713986	CAJNNU010000021.1	22713910	22713986	76	DEL	0.505682	0.494318	MODIFIER	CAJNNU010000021.1:22713881:22714016	CAJNNU010000021.1	22713881	22714016	135	Simple_repeat	76	1	0.562963	NO	NO
CAJNNU010000013.1:27452787	CAJNNU010000013.1:27452787-27452850	CAJNNU010000013.1	27452787	27452850	63	DEL	0.224138	0.224138	MODIFIER	CAJNNU010000013.1:27452761:27452873	CAJNNU010000013.1	27452761	27452873	112	Simple_repeat	63	1	0.5625	NO	NO
CAJNNU010000007.1:27356958	CAJNNU010000007.1:27356958-27357031	CAJNNU010000007.1	27356958	27357031	73	DEL	0.462963	0.462963	MODIFIER	CAJNNU010000007.1:27356931:27357061	CAJNNU010000007.1	27356931	27357061	130	Simple_repeat	73	1	0.561538	NO	NO
CAJNNU010000002.1:23989999	CAJNNU010000002.1:23989999-23990054	CAJNNU010000002.1	23989999	23990054	55	DEL	0.883721	0.116279	MODIFIER	CAJNNU010000002.1:23989980:23990078	CAJNNU010000002.1	23989980	23990078	98	Simple_repeat	55	1	0.561224	NO	NO
CAJNNU010000016.1:5722410	CAJNNU010000016.1:5722410-5722479	CAJNNU010000016.1	5722410	5722479	69	DEL	0.73494	0.26506	MODIFIER	CAJNNU010000016.1:5722384:5722507	CAJNNU010000016.1	5722384	5722507	123	Simple_repeat	69	1	0.560976	NO	NO
CAJNNU010000004.1:338018	CAJNNU010000004.1:338018-338069	CAJNNU010000004.1	338018	338069	51	DEL	0.0930233	0.0930233	MODIFIER	CAJNNU010000004.1:338009:338100	CAJNNU010000004.1	338009	338100	91	Simple_repeat	51	1	0.56044	NO	NO
CAJNNU010000007.1:24243507	CAJNNU010000007.1:24243507-24243614	CAJNNU010000007.1	24243507	24243614	107	DEL	0.178571	0.178571	MODIFIER	CAJNNU010000007.1:24243427:24243618	CAJNNU010000007.1	24243427	24243618	191	SINE/tRNA-L1	107	1	0.560209	NO	NO
CAJNNU010000007.1:2257347	CAJNNU010000007.1:2257347-2257404	CAJNNU010000007.1	2257347	2257404	57	DEL	0.0872093	0.0872093	MODIFIER	CAJNNU010000007.1:2257325:2257427	CAJNNU010000007.1	2257325	2257427	102	Simple_repeat	57	1	0.558824	NO	NO
CAJNNU010000001.1:20565960	CAJNNU010000001.1:20565960-20566022	CAJNNU010000001.1	20565960	20566022	62	DEL	0.0795455	0.0795455	MODIFIER	CAJNNU010000001.1:20565930:20566041	CAJNNU010000001.1	20565930	20566041	111	Simple_repeat	62	1	0.558559	NO	NO
CAJNNU010000002.1:23211823	CAJNNU010000002.1:23211823-23211881	CAJNNU010000002.1	23211823	23211881	58	DEL	0.0280899	0.0280899	MODIFIER	CAJNNU010000002.1:23211798:23211902	CAJNNU010000002.1	23211798	23211902	104	Simple_repeat	58	1	0.557692	NO	NO
CAJNNU010000006.1:12221335	CAJNNU010000006.1:12221335-12221413	CAJNNU010000006.1	12221335	12221413	78	DEL	0.462963	0.462963	MODIFIER	CAJNNU010000006.1:12221305:12221445	CAJNNU010000006.1	12221305	12221445	140	Simple_repeat	78	1	0.557143	NO	NO
CAJNNU010000002.1:17796001	CAJNNU010000002.1:17796001-17796055	CAJNNU010000002.1	17796001	17796055	54	DEL	0.0786517	0.0786517	MODIFIER	CAJNNU010000002.1:17795980:17796077	CAJNNU010000002.1	17795980	17796077	97	Simple_repeat	54	1	0.556701	NO	NO
CAJNNU010000006.1:23779104	CAJNNU010000006.1:23779104-23779163	CAJNNU010000006.1	23779104	23779163	59	DEL	0.377778	0.377778	MODIFIER	CAJNNU010000006.1:23779082:23779188	CAJNNU010000006.1	23779082	23779188	106	Simple_repeat	59	1	0.556604	NO	NO
CAJNNU010000021.1:9963068	CAJNNU010000021.1:9963068-9963152	CAJNNU010000021.1	9963068	9963152	84	DEL	0.62069	0.37931	MODIFIER	CAJNNU010000021.1:9963039:9963190	CAJNNU010000021.1	9963039	9963190	151	Simple_repeat	84	1	0.556291	NO	NO
CAJNNU010000021.1:18975630	CAJNNU010000021.1:18975630-18975714	CAJNNU010000021.1	18975630	18975714	84	DEL	0.174157	0.174157	MODIFIER	CAJNNU010000021.1:18975597:18975748	CAJNNU010000021.1	18975597	18975748	151	Simple_repeat	84	1	0.556291	NO	NO
CAJNNU010000007.1:19472979	CAJNNU010000007.1:19472979-19473044	CAJNNU010000007.1	19472979	19473044	65	DEL	0.787671	0.212329	MODIFIER	CAJNNU010000007.1:19472954:19473071	CAJNNU010000007.1	19472954	19473071	117	Simple_repeat	65	1	0.555556	NO	NO
CAJNNU010000019.1:29026368	CAJNNU010000019.1:29026368-29026443	CAJNNU010000019.1	29026368	29026443	75	DEL	0.116667	0.116667	MODIFIER	CAJNNU010000019.1:29026340:29026475	CAJNNU010000019.1	29026340	29026475	135	Simple_repeat	75	1	0.555556	NO	NO
CAJNNU010000021.1:226124	CAJNNU010000021.1:226124-226194	CAJNNU010000021.1	226124	226194	70	DEL	0.476471	0.476471	MODIFIER	CAJNNU010000021.1:226097:226223	CAJNNU010000021.1	226097	226223	126	Simple_repeat	70	1	0.555556	NO	NO
CAJNNU010000005.1:13831598	CAJNNU010000005.1:13831598-13831674	CAJNNU010000005.1	13831598	13831674	76	DEL	0.0666667	0.0666667	MODIFIER	CAJNNU010000005.1:13831595:13831732	CAJNNU010000005.1	13831595	13831732	137	Simple_repeat	76	1	0.554745	NO	NO
CAJNNU010000009.1:3870888	CAJNNU010000009.1:3870888-3870954	CAJNNU010000009.1	3870888	3870954	66	DEL	0.369318	0.369318	MODIFIER	CAJNNU010000009.1:3870862:3870981	CAJNNU010000009.1	3870862	3870981	119	Simple_repeat	66	1	0.554622	NO	NO
CAJNNU010000007.1:21973410	CAJNNU010000007.1:21973410-21973471	CAJNNU010000007.1	21973410	21973471	61	DEL	0.664773	0.335227	MODIFIER	CAJNNU010000007.1:21973386:21973496	CAJNNU010000007.1	21973386	21973496	110	Simple_repeat	61	1	0.554545	NO	NO
CAJNNU010000008.1:8241782	CAJNNU010000008.1:8241782-8241844	CAJNNU010000008.1	8241782	8241844	62	DEL	0.0166667	0.0166667	MODIFIER	CAJNNU010000008.1:8241760:8241872	CAJNNU010000008.1	8241760	8241872	112	Simple_repeat	62	1	0.553571	NO	NO
CAJNNU010000009.1:14363596	CAJNNU010000009.1:14363596-14363674	CAJNNU010000009.1	14363596	14363674	78	DEL	0.1	0.1	MODIFIER	CAJNNU010000009.1:14363565:14363706	CAJNNU010000009.1	14363565	14363706	141	Simple_repeat	78	1	0.553191	NO	NO
CAJNNU010000006.1:28653273	CAJNNU010000006.1:28653273-28653367	CAJNNU010000006.1	28653273	28653367	94	DEL	0.127778	0.127778	MODIFIER	CAJNNU010000006.1:28653237:28653407	CAJNNU010000006.1	28653237	28653407	170	Simple_repeat	94	1	0.552941	NO	NO
CAJNNU010000006.1:30149819	CAJNNU010000006.1:30149819-30149892	CAJNNU010000006.1	30149819	30149892	73	DEL	0.0666667	0.0666667	MODIFIER	CAJNNU010000006.1:30149781:30149866	CAJNNU010000006.1	30149781	30149866	85	Simple_repeat	47	0.643836	0.552941	NO	NO
CAJNNU010000018.1:3962133	CAJNNU010000018.1:3962133-3962222	CAJNNU010000018.1	3962133	3962222	89	DEL	0.366667	0.366667	MODIFIER	CAJNNU010000018.1:3962096:3962257	CAJNNU010000018.1	3962096	3962257	161	Simple_repeat	89	1	0.552795	NO	NO
CAJNNU010000006.1:8497780	CAJNNU010000006.1:8497780-8497843	CAJNNU010000006.1	8497780	8497843	63	DEL	0.229412	0.229412	MODIFIER	CAJNNU010000006.1:8497756:8497870	CAJNNU010000006.1	8497756	8497870	114	Simple_repeat	63	1	0.552632	NO	NO
CAJNNU010000002.1:6076905	CAJNNU010000002.1:6076905-6076963	CAJNNU010000002.1	6076905	6076963	58	DEL	0.0333333	0.0333333	MODIFIER	CAJNNU010000002.1:6076882:6076987	CAJNNU010000002.1	6076882	6076987	105	Simple_repeat	58	1	0.552381	NO	NO
CAJNNU010000003.1:16774033	CAJNNU010000003.1:16774033-16774129	CAJNNU010000003.1	16774033	16774129	96	DEL	0.0888889	0.0888889	MODIFIER	CAJNNU010000003.1:16773994:16774168	CAJNNU010000003.1	16773994	16774168	174	Simple_repeat	96	1	0.551724	NO	NO
CAJNNU010000002.1:21673597	CAJNNU010000002.1:21673597-21673662	CAJNNU010000002.1	21673597	21673662	65	DEL	0.0722222	0.0722222	MODIFIER	CAJNNU010000002.1:21673571:21673689	CAJNNU010000002.1	21673571	21673689	118	Simple_repeat	65	1	0.550847	NO	NO
CAJNNU010000019.1:23877323	CAJNNU010000019.1:23877323-23877384	CAJNNU010000019.1	23877323	23877384	61	DEL	0.0277778	0.0277778	MODIFIER	CAJNNU010000019.1:23877299:23877410	CAJNNU010000019.1	23877299	23877410	111	Simple_repeat	61	1	0.54955	NO	NO
CAJNNU010000008.1:20137930	CAJNNU010000008.1:20137930-20138020	CAJNNU010000008.1	20137930	20138020	90	DEL	0.647727	0.352273	MODIFIER	CAJNNU010000008.1:20137895:20138059	CAJNNU010000008.1	20137895	20138059	164	Low_complexity	90	1	0.54878	NO	NO
CAJNNU010000002.1:22374835	CAJNNU010000002.1:22374835-22374897	CAJNNU010000002.1	22374835	22374897	62	DEL	0.0166667	0.0166667	MODIFIER	CAJNNU010000002.1:22374810:22374923	CAJNNU010000002.1	22374810	22374923	113	Simple_repeat	62	1	0.548673	NO	NO
CAJNNU010000002.1:11345642	CAJNNU010000002.1:11345642-11345718	CAJNNU010000002.1	11345642	11345718	76	DEL	0.140449	0.140449	MODIFIER	CAJNNU010000002.1:11345611:11345750	CAJNNU010000002.1	11345611	11345750	139	Simple_repeat	76	1	0.546763	NO	NO
CAJNNU010000023.1:23432720	CAJNNU010000023.1:23432720-23432775	CAJNNU010000023.1	23432720	23432775	55	DEL	0.105556	0.105556	MODIFIER	CAJNNU010000023.1:23432698:23432799	CAJNNU010000023.1	23432698	23432799	101	Simple_repeat	55	1	0.544554	NO	NO
CAJNNU010000014.1:20125589	CAJNNU010000014.1:20125589-20125651	CAJNNU010000014.1	20125589	20125651	62	DEL	0.370787	0.370787	MODIFIER	CAJNNU010000014.1:20125566:20125680	CAJNNU010000014.1	20125566	20125680	114	Simple_repeat	62	1	0.54386	NO	NO
CAJNNU010000021.1:30539423	CAJNNU010000021.1:30539423-30539473	CAJNNU010000021.1	30539423	30539473	50	DEL	0.534483	0.465517	MODIFIER	CAJNNU010000021.1:30539403:30539495	CAJNNU010000021.1	30539403	30539495	92	Simple_repeat	50	1	0.543478	NO	NO
CAJNNU010000006.1:11331570	CAJNNU010000006.1:11331570-11331642	CAJNNU010000006.1	11331570	11331642	72	DEL	0.269663	0.269663	MODIFIER	CAJNNU010000006.1:11331541:11331674	CAJNNU010000006.1	11331541	11331674	133	Simple_repeat	72	1	0.541353	NO	NO
CAJNNU010000004.1:32585602	CAJNNU010000004.1:32585602-32585662	CAJNNU010000004.1	32585602	32585662	60	DEL	0.0689655	0.0689655	MODIFIER	CAJNNU010000004.1:32585577:32585688	CAJNNU010000004.1	32585577	32585688	111	Simple_repeat	60	1	0.540541	NO	NO
CAJNNU010000016.1:13456565	CAJNNU010000016.1:13456565-13456633	CAJNNU010000016.1	13456565	13456633	68	DEL	0.111111	0.111111	MODIFIER	CAJNNU010000016.1:13456537:13456663	CAJNNU010000016.1	13456537	13456663	126	Simple_repeat	68	1	0.539683	NO	NO
CAJNNU010000018.1:8075961	CAJNNU010000018.1:8075961-8076029	CAJNNU010000018.1	8075961	8076029	68	DEL	0.715116	0.284884	MODIFIER	CAJNNU010000018.1:8075933:8076059	CAJNNU010000018.1	8075933	8076059	126	Simple_repeat	68	1	0.539683	NO	NO
CAJNNU010000010.1:1799498	CAJNNU010000010.1:1799498-1799547	CAJNNU010000010.1	1799498	1799547	49	DEL	0.201149	0.201149	MODIFIER	CAJNNU010000010.1:1799478:1799569	CAJNNU010000010.1	1799478	1799569	91	Simple_repeat	49	1	0.538462	NO	NO
CAJNNU010000020.1:29358402	CAJNNU010000020.1:29358402-29358466	CAJNNU010000020.1	29358402	29358466	64	DEL	0.185393	0.185393	MODIFIER	CAJNNU010000020.1:29358375:29358494	CAJNNU010000020.1	29358375	29358494	119	Simple_repeat	64	1	0.537815	NO	NO
CAJNNU010000017.1:6553559	CAJNNU010000017.1:6553559-6553609	CAJNNU010000017.1	6553559	6553609	50	DEL	0.494382	0.494382	MODIFIER	CAJNNU010000017.1:6553538:6553631	CAJNNU010000017.1	6553538	6553631	93	Simple_repeat	50	1	0.537634	NO	NO
CAJNNU010000011.1:1406620	CAJNNU010000011.1:1406620-1406678	CAJNNU010000011.1	1406620	1406678	58	DEL	0.189655	0.189655	MODIFIER	CAJNNU010000011.1:1406596:1406704	CAJNNU010000011.1	1406596	1406704	108	Simple_repeat	58	1	0.537037	NO	NO
CAJNNU010000010.1:13508041	CAJNNU010000010.1:13508041-13508092	CAJNNU010000010.1	13508041	13508092	51	DEL	0.0611111	0.0611111	MODIFIER	CAJNNU010000010.1:13508019:13508114	CAJNNU010000010.1	13508019	13508114	95	Simple_repeat	51	1	0.536842	NO	NO
CAJNNU010000008.1:20096544	CAJNNU010000008.1:20096544-20096610	CAJNNU010000008.1	20096544	20096610	66	DEL	0.0333333	0.0333333	MODIFIER	CAJNNU010000008.1:20096517:20096640	CAJNNU010000008.1	20096517	20096640	123	Simple_repeat	66	1	0.536585	NO	NO
CAJNNU010000003.1:13539638	CAJNNU010000003.1:13539638-13539721	CAJNNU010000003.1	13539638	13539721	83	DEL	0.416667	0.416667	MODIFIER	CAJNNU010000003.1:13539602:13539757	CAJNNU010000003.1	13539602	13539757	155	Simple_repeat	83	1	0.535484	NO	NO
CAJNNU010000012.1:7432147	CAJNNU010000012.1:7432147-7432215	CAJNNU010000012.1	7432147	7432215	68	DEL	0.133333	0.133333	MODIFIER	CAJNNU010000012.1:7432118:7432245	CAJNNU010000012.1	7432118	7432245	127	Simple_repeat	68	1	0.535433	NO	NO
CAJNNU010000009.1:11756245	CAJNNU010000009.1:11756245-11756333	CAJNNU010000009.1	11756245	11756333	88	DEL	0.157303	0.157303	MODIFIER	CAJNNU010000009.1:11756208:11756373	CAJNNU010000009.1	11756208	11756373	165	Simple_repeat	88	1	0.533333	NO	NO
CAJNNU010000023.1:9530897	CAJNNU010000023.1:9530897-9530969	CAJNNU010000023.1	9530897	9530969	72	DEL	0.0842697	0.0842697	MODIFIER	CAJNNU010000023.1:9530866:9531001	CAJNNU010000023.1	9530866	9531001	135	Simple_repeat	72	1	0.533333	NO	NO
CAJNNU010000023.1:18436309	CAJNNU010000023.1:18436309-18436365	CAJNNU010000023.1	18436309	18436365	56	DEL	0.483333	0.483333	MODIFIER	CAJNNU010000023.1:18436284:18436389	CAJNNU010000023.1	18436284	18436389	105	Simple_repeat	56	1	0.533333	NO	NO
CAJNNU010000024.1:8580602	CAJNNU010000024.1:8580602-8580667	CAJNNU010000024.1	8580602	8580667	65	DEL	0.359551	0.359551	MODIFIER	CAJNNU010000024.1:8580574:8580696	CAJNNU010000024.1	8580574	8580696	122	Simple_repeat	65	1	0.532787	NO	NO
CAJNNU010000006.1:4524743	CAJNNU010000006.1:4524743-4524792	CAJNNU010000006.1	4524743	4524792	49	DEL	0.172619	0.172619	MODIFIER	CAJNNU010000006.1:4524721:4524813	CAJNNU010000006.1	4524721	4524813	92	Simple_repeat	49	1	0.532609	NO	NO
CAJNNU010000002.1:22120482	CAJNNU010000002.1:22120482-22120548	CAJNNU010000002.1	22120482	22120548	66	DEL	0.325843	0.325843	MODIFIER	CAJNNU010000002.1:22120454:22120578	CAJNNU010000002.1	22120454	22120578	124	Simple_repeat	66	1	0.532258	NO	NO
CAJNNU010000014.1:1599177	CAJNNU010000014.1:1599177-1599243	CAJNNU010000014.1	1599177	1599243	66	DEL	0.465116	0.465116	MODIFIER	CAJNNU010000014.1:1599149:1599273	CAJNNU010000014.1	1599149	1599273	124	Simple_repeat	66	1	0.532258	NO	NO
CAJNNU010000020.1:5035548	CAJNNU010000020.1:5035548-5035614	CAJNNU010000020.1	5035548	5035614	66	DEL	0.2625	0.2625	MODIFIER	CAJNNU010000020.1:5035520:5035644	CAJNNU010000020.1	5035520	5035644	124	Simple_repeat	66	1	0.532258	NO	NO
CAJNNU010000018.1:839837	CAJNNU010000018.1:839837-839888	CAJNNU010000018.1	839837	839888	51	DEL	0.633333	0.366667	MODIFIER	CAJNNU010000018.1:839813:839909	CAJNNU010000018.1	839813	839909	96	Simple_repeat	51	1	0.53125	NO	NO
CAJNNU010000001.1:20682242	CAJNNU010000001.1:20682242-20682311	CAJNNU010000001.1	20682242	20682311	69	DEL	0.533333	0.466667	MODIFIER	CAJNNU010000001.1:20682212:20682342	CAJNNU010000001.1	20682212	20682342	130	Simple_repeat	69	1	0.530769	NO	NO
CAJNNU010000023.1:17661716	CAJNNU010000023.1:17661716-17661787	CAJNNU010000023.1	17661716	17661787	71	DEL	0.123596	0.123596	MODIFIER	CAJNNU010000023.1:17661686:17661820	CAJNNU010000023.1	17661686	17661820	134	Simple_repeat	71	1	0.529851	NO	NO
CAJNNU010000007.1:353308	CAJNNU010000007.1:353308-353398	CAJNNU010000007.1	353308	353398	90	DEL	0.135802	0.135802	MODIFIER	CAJNNU010000007.1:353248:353418	CAJNNU010000007.1	353248	353418	170	LINE/L2	90	1	0.529412	NO	NO
CAJNNU010000004.1:3301056	CAJNNU010000004.1:3301056-3301140	CAJNNU010000004.1	3301056	3301140	84	DEL	0.0277778	0.0277778	MODIFIER	CAJNNU010000004.1:3301019:3301178	CAJNNU010000004.1	3301019	3301178	159	Simple_repeat	84	1	0.528302	NO	NO
CAJNNU010000002.1:10597889	CAJNNU010000002.1:10597889-10597969	CAJNNU010000002.1	10597889	10597969	80	DEL	0.191011	0.191011	MODIFIER	CAJNNU010000002.1:10597852:10598004	CAJNNU010000002.1	10597852	10598004	152	Simple_repeat	80	1	0.526316	NO	NO
CAJNNU010000007.1:24961881	CAJNNU010000007.1:24961881-24961951	CAJNNU010000007.1	24961881	24961951	70	DEL	0.224719	0.224719	MODIFIER	CAJNNU010000007.1:24961847:24961980	CAJNNU010000007.1	24961847	24961980	133	Simple_repeat	70	1	0.526316	NO	NO
CAJNNU010000004.1:8838236	CAJNNU010000004.1:8838236-8838289	CAJNNU010000004.1	8838236	8838289	53	DEL	0.217647	0.217647	MODIFIER	CAJNNU010000004.1:8838212:8838313	CAJNNU010000004.1	8838212	8838313	101	Simple_repeat	53	1	0.524752	NO	NO
CAJNNU010000002.1:11260349	CAJNNU010000002.1:11260349-11260414	CAJNNU010000002.1	11260349	11260414	65	DEL	0.102273	0.102273	MODIFIER	CAJNNU010000002.1:11260319:11260443	CAJNNU010000002.1	11260319	11260443	124	Simple_repeat	65	1	0.524194	NO	NO
CAJNNU010000016.1:6989450	CAJNNU010000016.1:6989450-6989508	CAJNNU010000016.1	6989450	6989508	58	DEL	0.0284091	0.0284091	MODIFIER	CAJNNU010000016.1:6989425:6989536	CAJNNU010000016.1	6989425	6989536	111	Simple_repeat	58	1	0.522523	NO	NO
CAJNNU010000005.1:8052821	CAJNNU010000005.1:8052821-8052880	CAJNNU010000005.1	8052821	8052880	59	DEL	0.155556	0.155556	MODIFIER	CAJNNU010000005.1:8052795:8052908	CAJNNU010000005.1	8052795	8052908	113	Simple_repeat	59	1	0.522124	NO	NO
CAJNNU010000013.1:6342859	CAJNNU010000013.1:6342859-6342919	CAJNNU010000013.1	6342859	6342919	60	DEL	0.05	0.05	MODIFIER	CAJNNU010000013.1:6342832:6342947	CAJNNU010000013.1	6342832	6342947	115	Simple_repeat	60	1	0.521739	NO	NO
CAJNNU010000003.1:4606935	CAJNNU010000003.1:4606935-4607011	CAJNNU010000003.1	4606935	4607011	76	DEL	0.216667	0.216667	MODIFIER	CAJNNU010000003.1:4606895:4607041	CAJNNU010000003.1	4606895	4607041	146	Simple_repeat	76	1	0.520548	NO	NO
CAJNNU010000006.1:2752424	CAJNNU010000006.1:2752424-2752475	CAJNNU010000006.1	2752424	2752475	51	DEL	0.138889	0.138889	MODIFIER	CAJNNU010000006.1:2752400:2752498	CAJNNU010000006.1	2752400	2752498	98	Simple_repeat	51	1	0.520408	NO	NO
CAJNNU010000015.1:21264513	CAJNNU010000015.1:21264513-21264577	CAJNNU010000015.1	21264513	21264577	64	DEL	0.229885	0.229885	MODIFIER	CAJNNU010000015.1:21264484:21264607	CAJNNU010000015.1	21264484	21264607	123	Simple_repeat	64	1	0.520325	NO	NO
CAJNNU010000002.1:23182935	CAJNNU010000002.1:23182935-23182988	CAJNNU010000002.1	23182935	23182988	53	DEL	0.0168539	0.0168539	MODIFIER	CAJNNU010000002.1:23182915:23183017	CAJNNU010000002.1	23182915	23183017	102	Simple_repeat	53	1	0.519608	NO	NO
CAJNNU010000004.1:10010205	CAJNNU010000004.1:10010205-10010258	CAJNNU010000004.1	10010205	10010258	53	DEL	0.0777778	0.0777778	MODIFIER	CAJNNU010000004.1:10010181:10010283	CAJNNU010000004.1	10010181	10010283	102	Simple_repeat	53	1	0.519608	NO	NO
CAJNNU010000006.1:13583204	CAJNNU010000006.1:13583204-13583257	CAJNNU010000006.1	13583204	13583257	53	DEL	0.402439	0.402439	MODIFIER	CAJNNU010000006.1:13583179:13583281	CAJNNU010000006.1	13583179	13583281	102	Simple_repeat	53	1	0.519608	NO	NO
CAJNNU010000013.1:4579395	CAJNNU010000013.1:4579395-4579451	CAJNNU010000013.1	4579395	4579451	56	DEL	0.116279	0.116279	MODIFIER	CAJNNU010000013.1:4579370:4579478	CAJNNU010000013.1	4579370	4579478	108	Simple_repeat	56	1	0.518519	NO	NO
CAJNNU010000011.1:27761237	CAJNNU010000011.1:27761237-27761288	CAJNNU010000011.1	27761237	27761288	51	DEL	0.185393	0.185393	MODIFIER	CAJNNU010000011.1:27761259:27761315	CAJNNU010000011.1	27761259	27761315	56	Simple_repeat	29	0.568627	0.517857	NO	NO
CAJNNU010000004.1:5891492	CAJNNU010000004.1:5891492-5891999	CAJNNU010000004.1	5891492	5891999	507	DEL	0.0222222	0.0222222	MODIFIER	CAJNNU010000004.1:5891489:5892469	CAJNNU010000004.1	5891489	5892469	980	LINE/L2	507	1	0.517347	NO	NO
CAJNNU010000004.1:20861924	CAJNNU010000004.1:20861924-20862008	CAJNNU010000004.1	20861924	20862008	84	DEL	0.40625	0.40625	MODIFIER	CAJNNU010000004.1:20861885:20862048	CAJNNU010000004.1	20861885	20862048	163	Simple_repeat	84	1	0.515337	NO	NO
CAJNNU010000015.1:15720127	CAJNNU010000015.1:15720127-15720213	CAJNNU010000015.1	15720127	15720213	86	DEL	0.162791	0.162791	MODIFIER	CAJNNU010000015.1:15720084:15720251	CAJNNU010000015.1	15720084	15720251	167	Simple_repeat	86	1	0.51497	NO	NO
CAJNNU010000019.1:34332326	CAJNNU010000019.1:34332326-34332397	CAJNNU010000019.1	34332326	34332397	71	DEL	0.0777778	0.0777778	MODIFIER	CAJNNU010000019.1:34332294:34332432	CAJNNU010000019.1	34332294	34332432	138	Simple_repeat	71	1	0.514493	NO	NO
CAJNNU010000012.1:5682173	CAJNNU010000012.1:5682173-5682262	CAJNNU010000012.1	5682173	5682262	89	DEL	0.610465	0.389535	MODIFIER	CAJNNU010000012.1:5682110:5682283	CAJNNU010000012.1	5682110	5682283	173	LINE/L2	89	1	0.514451	NO	NO
CAJNNU010000006.1:20480566	CAJNNU010000006.1:20480566-20480621	CAJNNU010000006.1	20480566	20480621	55	DEL	0.202381	0.202381	HIGH	CAJNNU010000006.1:20480541:20480648	CAJNNU010000006.1	20480541	20480648	107	Simple_repeat	55	1	0.514019	NO	NO
CAJNNU010000004.1:5724066	CAJNNU010000004.1:5724066-5724128	CAJNNU010000004.1	5724066	5724128	62	DEL	0.0674157	0.0674157	MODIFIER	CAJNNU010000004.1:5724036:5724157	CAJNNU010000004.1	5724036	5724157	121	Simple_repeat	62	1	0.512397	NO	NO
CAJNNU010000010.1:12077886	CAJNNU010000010.1:12077886-12077951	CAJNNU010000010.1	12077886	12077951	65	DEL	0.11236	0.11236	MODIFIER	CAJNNU010000010.1:12077856:12077983	CAJNNU010000010.1	12077856	12077983	127	Simple_repeat	65	1	0.511811	NO	NO
CAJNNU010000005.1:5412933	CAJNNU010000005.1:5412933-5413500	CAJNNU010000005.1	5412933	5413500	567	DEL	0.235632	0.235632	MODIFIER	CAJNNU010000005.1:5412564:5413672	CAJNNU010000005.1	5412564	5413672	1108	LINE/L2	567	1	0.511733	NO	NO
CAJNNU010000016.1:14831371	CAJNNU010000016.1:14831371-14831914	CAJNNU010000016.1	14831371	14831914	543	DEL	0.302326	0.302326	MODIFIER	CAJNNU010000016.1:14831146:14832208	CAJNNU010000016.1	14831146	14832208	1062	LINE/L2	543	1	0.511299	NO	NO
CAJNNU010000024.1:4289650	CAJNNU010000024.1:4289650-4289724	CAJNNU010000024.1	4289650	4289724	74	DEL	0.531646	0.468354	MODIFIER	CAJNNU010000024.1:4289598:4289704	CAJNNU010000024.1	4289598	4289704	106	Simple_repeat	54	0.72973	0.509434	NO	NO
CAJNNU010000002.1:10383399	CAJNNU010000002.1:10383399-10383454	CAJNNU010000002.1	10383399	10383454	55	DEL	0.0909091	0.0909091	MODIFIER	CAJNNU010000002.1:10383373:10383481	CAJNNU010000002.1	10383373	10383481	108	Simple_repeat	55	1	0.509259	NO	NO
CAJNNU010000009.1:4582940	CAJNNU010000009.1:4582940-4582996	CAJNNU010000009.1	4582940	4582996	56	DEL	0.892857	0.107143	MODIFIER	CAJNNU010000009.1:4582915:4583025	CAJNNU010000009.1	4582915	4583025	110	Simple_repeat	56	1	0.509091	NO	NO
CAJNNU010000001.1:20230123	CAJNNU010000001.1:20230123-20230180	CAJNNU010000001.1	20230123	20230180	57	DEL	0.157303	0.157303	MODIFIER	CAJNNU010000001.1:20230095:20230207	CAJNNU010000001.1	20230095	20230207	112	Simple_repeat	57	1	0.508929	NO	NO
CAJNNU010000004.1:6265692	CAJNNU010000004.1:6265692-6265749	CAJNNU010000004.1	6265692	6265749	57	DEL	0.3125	0.3125	MODIFIER	CAJNNU010000004.1:6265664:6265776	CAJNNU010000004.1	6265664	6265776	112	Simple_repeat	57	1	0.508929	NO	NO
CAJNNU010000019.1:34129475	CAJNNU010000019.1:34129475-34129534	CAJNNU010000019.1	34129475	34129534	59	DEL	0.155556	0.155556	MODIFIER	CAJNNU010000019.1:34129447:34129563	CAJNNU010000019.1	34129447	34129563	116	Simple_repeat	59	1	0.508621	NO	NO
CAJNNU010000013.1:11250246	CAJNNU010000013.1:11250246-11250336	CAJNNU010000013.1	11250246	11250336	90	DEL	0.205556	0.205556	MODIFIER	CAJNNU010000013.1:11250212:11250389	CAJNNU010000013.1	11250212	11250389	177	LINE/L2	90	1	0.508475	NO	NO
CAJNNU010000014.1:14847511	CAJNNU010000014.1:14847511-14847573	CAJNNU010000014.1	14847511	14847573	62	DEL	0.127778	0.127778	MODIFIER	CAJNNU010000014.1:14847482:14847604	CAJNNU010000014.1	14847482	14847604	122	Simple_repeat	62	1	0.508197	NO	NO
CAJNNU010000024.1:3575587	CAJNNU010000024.1:3575587-3575650	CAJNNU010000024.1	3575587	3575650	63	DEL	0.0722222	0.0722222	MODIFIER	CAJNNU010000024.1:3575557:3575681	CAJNNU010000024.1	3575557	3575681	124	Simple_repeat	63	1	0.508065	NO	NO
CAJNNU010000004.1:7919733	CAJNNU010000004.1:7919733-7919804	CAJNNU010000004.1	7919733	7919804	71	DEL	0.0449438	0.0449438	MODIFIER	CAJNNU010000004.1:7919699:7919839	CAJNNU010000004.1	7919699	7919839	140	Simple_repeat	71	1	0.507143	NO	NO
CAJNNU010000011.1:16997848	CAJNNU010000011.1:16997848-16997916	CAJNNU010000011.1	16997848	16997916	68	DEL	0.227848	0.227848	MODIFIER	CAJNNU010000011.1:16997815:16997950	CAJNNU010000011.1	16997815	16997950	135	Simple_repeat	68	1	0.503704	NO	NO
CAJNNU010000023.1:19508836	CAJNNU010000023.1:19508836-19508908	CAJNNU010000023.1	19508836	19508908	72	DEL	0.405556	0.405556	MODIFIER	CAJNNU010000023.1:19508802:19508945	CAJNNU010000023.1	19508802	19508945	143	Simple_repeat	72	1	0.503497	NO	NO
CAJNNU010000023.1:13245695	CAJNNU010000023.1:13245695-13245782	CAJNNU010000023.1	13245695	13245782	87	DEL	0.155556	0.155556	MODIFIER	CAJNNU010000023.1:13245634:13245807	CAJNNU010000023.1	13245634	13245807	173	Simple_repeat	87	1	0.50289	NO	NO
CAJNNU010000009.1:2305009	CAJNNU010000009.1:2305009-2305102	CAJNNU010000009.1	2305009	2305102	93	DEL	0.357143	0.357143	MODIFIER	CAJNNU010000009.1:2304989:2305174	CAJNNU010000009.1	2304989	2305174	185	SINE/tRNA-L1	93	1	0.502703	NO	NO
CAJNNU010000002.1:728946	CAJNNU010000002.1:728946-729011	CAJNNU010000002.1	728946	729011	65	DEL	0.232558	0.232558	MODIFIER	CAJNNU010000002.1:728914:729044	CAJNNU010000002.1	728914	729044	130	Simple_repeat	65	1	0.5	NO	NO
CAJNNU010000003.1:9986719	CAJNNU010000003.1:9986719-9986768	CAJNNU010000003.1	9986719	9986768	49	DEL	0.338889	0.338889	MODIFIER	CAJNNU010000003.1:9986693:9986791	CAJNNU010000003.1	9986693	9986791	98	Simple_repeat	49	1	0.5	NO	NO
CAJNNU010000004.1:33873487	CAJNNU010000004.1:33873487-33873541	CAJNNU010000004.1	33873487	33873541	54	DEL	0.0168539	0.0168539	MODIFIER	CAJNNU010000004.1:33873463:33873571	CAJNNU010000004.1	33873463	33873571	108	Simple_repeat	54	1	0.5	NO	NO
CAJNNU010000005.1:3595789	CAJNNU010000005.1:3595789-3595842	CAJNNU010000005.1	3595789	3595842	53	DEL	0.38125	0.38125	MODIFIER	CAJNNU010000005.1:3595763:3595869	CAJNNU010000005.1	3595763	3595869	106	Simple_repeat	53	1	0.5	NO	NO
CAJNNU010000008.1:450038	CAJNNU010000008.1:450038-450091	CAJNNU010000008.1	450038	450091	53	DEL	0.0730337	0.0730337	MODIFIER	CAJNNU010000008.1:450012:450118	CAJNNU010000008.1	450012	450118	106	Simple_repeat	53	1	0.5	NO	NO
CAJNNU010000010.1:11476627	CAJNNU010000010.1:11476627-11476703	CAJNNU010000010.1	11476627	11476703	76	DEL	0.204545	0.204545	MODIFIER	CAJNNU010000010.1:11476588:11476740	CAJNNU010000010.1	11476588	11476740	152	Simple_repeat	76	1	0.5	NO	NO
CAJNNU010000024.1:7874340	CAJNNU010000024.1:7874340-7874398	CAJNNU010000024.1	7874340	7874398	58	DEL	0.643678	0.356322	MODIFIER	CAJNNU010000024.1:7874312:7874428	CAJNNU010000024.1	7874312	7874428	116	Simple_repeat	58	1	0.5	NO	NO
CAJNNU010000011.1:1164595	CAJNNU010000011.1:1164595-1164646	CAJNNU010000011.1	1164595	1164646	51	DEL	0.205128	0.205128	MODIFIER	CAJNNU010000011.1:1164613:1164679	CAJNNU010000011.1	1164613	1164679	66	Simple_repeat	33	0.647059	0.5	NO	NO
