# Supplementary material for: Structural variant landscape provides insights into genome organisation and domestication in European seabass
Source: BMC Biol. 2025 Oct 1;23:288. doi: 10.1186/s12915-025-02404-7 (PMC12487334; doi:10.1186/s12915-025-02404-7)
Supplement: Supplementary file 6 — Additional file 6. [file 12915_2025_2404_MOESM6_ESM.xlsx]

## Sheet: Sheet1
ID	Description	GeneRatio	BgRatio	pvalue	p.adjust	Count	Gene ID, Gene name, Gene description
GO:0005154	epidermal growth factor receptor binding	7/481	28/10935	0.000161297	0.805841	7	ENSDLAG00005004406,N/A,N/A	ENSDLAG00005005174,vav2_(Stickleback),N/A	ENSDLAG00005010994,CBL_(Stickleback),N/A	ENSDLAG00005022554,clul1_(Seabass),clusterin-like 1 (retinal) [Source:ZFIN;Acc:ZDB-GENE-031118-57]	ENSDLAG00005022961,vav3b_(Seabass),vav 3 guanine nucleotide exchange factor b [Source:ZFIN;Acc:ZDB-GENE-070912-251]	ENSDLAG00005029257,N/A,N/A	ENSDLAG00005033619,N/A,N/A
GO:0007309	oocyte axis specification	12/481	95/10935	0.000900989	0.861863	12	ENSDLAG00005000248,stau2_(Seabass),staufen double-stranded RNA binding protein 2 [Source:NCBI gene;Acc:393899]	ENSDLAG00005006373,kif5c_(Stickleback),N/A	ENSDLAG00005006425,llgl2_(Seabass),LLGL scribble cell polarity complex component 2 [Source:NCBI gene;Acc:795670]	ENSDLAG00005011389,chrd_(Seabass),chordin [Source:NCBI gene;Acc:30161]	ENSDLAG00005011628,prkar1aa_(Seabass),protein kinase	ENSDLAG00005011693,ppp2r5b_(Seabass),protein phosphatase 2	ENSDLAG00005013564,pip5k1aa_(Stickleback),N/A	ENSDLAG00005017411,TDRD5_(Salmon),tudor domain containing 5 [Source:HGNC Symbol;Acc:HGNC:20614]	ENSDLAG00005018624,ezra_(Seabass),ezrin a [Source:ZFIN;Acc:ZDB-GENE-050522-18]	ENSDLAG00005023198,ppp1cb_(Stickleback),N/A	ENSDLAG00005026073,BTF3L4_(Seabass),basic transcription factor 3 like 4 [Source:HGNC Symbol;Acc:HGNC:30547]	ENSDLAG00005028840,KIF5C_(Seabass),kinesin family member 5C [Source:HGNC Symbol;Acc:HGNC:6325]
GO:0007308	oocyte construction	12/481	98/10935	0.00118886	0.861863	12	ENSDLAG00005000248,stau2_(Seabass),staufen double-stranded RNA binding protein 2 [Source:NCBI gene;Acc:393899]	ENSDLAG00005006373,kif5c_(Stickleback),N/A	ENSDLAG00005006425,llgl2_(Seabass),LLGL scribble cell polarity complex component 2 [Source:NCBI gene;Acc:795670]	ENSDLAG00005011389,chrd_(Seabass),chordin [Source:NCBI gene;Acc:30161]	ENSDLAG00005011628,prkar1aa_(Seabass),protein kinase	ENSDLAG00005011693,ppp2r5b_(Seabass),protein phosphatase 2	ENSDLAG00005013564,pip5k1aa_(Stickleback),N/A	ENSDLAG00005017411,TDRD5_(Salmon),tudor domain containing 5 [Source:HGNC Symbol;Acc:HGNC:20614]	ENSDLAG00005018624,ezra_(Seabass),ezrin a [Source:ZFIN;Acc:ZDB-GENE-050522-18]	ENSDLAG00005023198,ppp1cb_(Stickleback),N/A	ENSDLAG00005026073,BTF3L4_(Seabass),basic transcription factor 3 like 4 [Source:HGNC Symbol;Acc:HGNC:30547]	ENSDLAG00005028840,KIF5C_(Seabass),kinesin family member 5C [Source:HGNC Symbol;Acc:HGNC:6325]
GO:0050913	sensory perception of bitter taste	4/481	12/10935	0.00138007	0.861863	4	ENSDLAG00005004406,N/A,N/A	ENSDLAG00005029257,N/A,N/A	ENSDLAG00005033619,N/A,N/A	ENSDLAG00005034764,REEP2_(Seabass),receptor accessory protein 2 [Source:HGNC Symbol;Acc:HGNC:17975]
GO:0016235	aggresome	5/481	20/10935	0.00144337	0.861863	5	ENSDLAG00005001538,tdp2b_(Stickleback),N/A	ENSDLAG00005007512,prkcq_(Stickleback),N/A	ENSDLAG00005016776,TRIM50_(Human),N/A	ENSDLAG00005027738,syne2b_(Zebrafish),N/A	ENSDLAG00005031254,STRADB_(Stickleback),N/A
GO:0007320	insemination	5/481	21/10935	0.00182676	0.861863	5	ENSDLAG00005006056,slc6a4a_(Seabass),solute carrier family 6 member 4a [Source:ZFIN;Acc:ZDB-GENE-060314-1]	ENSDLAG00005023708,mrc1b_(Seabass),mannose receptor	ENSDLAG00005028474,zgc:172341_(Stickleback),N/A	ENSDLAG00005031931,N/A,N/A	ENSDLAG00005034750,ACVR2A_(Seabass),activin A receptor type 2A [Source:HGNC Symbol;Acc:HGNC:173]
GO:0038093	Fc receptor signaling pathway	10/481	78/10935	0.00211642	0.861863	10	ENSDLAG00005003340,pik3r2_(Seabass),phosphoinositide-3-kinase	ENSDLAG00005004406,N/A,N/A	ENSDLAG00005005174,vav2_(Stickleback),N/A	ENSDLAG00005007512,prkcq_(Stickleback),N/A	ENSDLAG00005016887,ACTR3_(Human),N/A	ENSDLAG00005022554,clul1_(Seabass),clusterin-like 1 (retinal) [Source:ZFIN;Acc:ZDB-GENE-031118-57]	ENSDLAG00005022961,vav3b_(Seabass),vav 3 guanine nucleotide exchange factor b [Source:ZFIN;Acc:ZDB-GENE-070912-251]	ENSDLAG00005026217,actr3_(Stickleback),N/A	ENSDLAG00005029257,N/A,N/A	ENSDLAG00005033619,N/A,N/A
GO:0061512	protein localization to cilium	5/481	22/10935	0.00227971	0.861863	5	ENSDLAG00005007207,tbc1d32_(Seabass),TBC1 domain family	ENSDLAG00005013916,bbs9_(Zebrafish),N/A	ENSDLAG00005023623,stam_(Seabass),signal transducing adaptor molecule (SH3 domain and ITAM motif) 1 [Source:ZFIN;Acc:ZDB-GENE-031118-123]	ENSDLAG00005029494,tulp1b_(Seabass),TUB like protein 1b [Source:ZFIN;Acc:ZDB-GENE-110411-113]	ENSDLAG00005030802,zdhhc3a_(Seabass),zinc finger DHHC-type containing 3a [Source:ZFIN;Acc:ZDB-GENE-040718-484]
GO:0051321	meiotic cell cycle	17/481	180/10935	0.00243894	0.861863	17	ENSDLAG00005000183,bub1bb_(Seabass),BUB1 mitotic checkpoint serine/threonine kinase Bb [Source:ZFIN;Acc:ZDB-GENE-030829-51]	ENSDLAG00005001076,ksr1b_(Seabass),kinase suppressor of ras 1b [Source:ZFIN;Acc:ZDB-GENE-040724-45]	ENSDLAG00005006373,kif5c_(Stickleback),N/A	ENSDLAG00005011293,ttf2_(Stickleback),N/A	ENSDLAG00005011628,prkar1aa_(Seabass),protein kinase	ENSDLAG00005013237,pms2_(Seabass),PMS1 homolog 2	ENSDLAG00005014059,KATNA1_(Seabass),katanin catalytic subunit A1 [Source:HGNC Symbol;Acc:HGNC:6216]	ENSDLAG00005014276,vrk1_(Seabass),VRK serine/threonine kinase 1 [Source:NCBI gene;Acc:406694]	ENSDLAG00005016887,ACTR3_(Human),N/A	ENSDLAG00005017396,N/A,N/A	ENSDLAG00005017411,TDRD5_(Salmon),tudor domain containing 5 [Source:HGNC Symbol;Acc:HGNC:20614]	ENSDLAG00005019802,terb2_(Seabass),telomere repeat binding bouquet formation protein 2 [Source:NCBI gene;Acc:541341]	ENSDLAG00005021487,elac2_(Stickleback),N/A	ENSDLAG00005026217,actr3_(Stickleback),N/A	ENSDLAG00005028033,bag6l_(Seabass),BCL2 associated athanogene 6	ENSDLAG00005028840,KIF5C_(Seabass),kinesin family member 5C [Source:HGNC Symbol;Acc:HGNC:6325]	ENSDLAG00005031053,BUB1B_(Human),N/A
GO:0007143	female meiotic nuclear division	7/481	43/10935	0.0024819	0.861863	7	ENSDLAG00005006373,kif5c_(Stickleback),N/A	ENSDLAG00005011293,ttf2_(Stickleback),N/A	ENSDLAG00005011628,prkar1aa_(Seabass),protein kinase	ENSDLAG00005014059,KATNA1_(Seabass),katanin catalytic subunit A1 [Source:HGNC Symbol;Acc:HGNC:6216]	ENSDLAG00005014276,vrk1_(Seabass),VRK serine/threonine kinase 1 [Source:NCBI gene;Acc:406694]	ENSDLAG00005017396,N/A,N/A	ENSDLAG00005028840,KIF5C_(Seabass),kinesin family member 5C [Source:HGNC Symbol;Acc:HGNC:6325]
GO:0007315	pole plasm assembly	7/481	43/10935	0.0024819	0.861863	7	ENSDLAG00005000248,stau2_(Seabass),staufen double-stranded RNA binding protein 2 [Source:NCBI gene;Acc:393899]	ENSDLAG00005006373,kif5c_(Stickleback),N/A	ENSDLAG00005011693,ppp2r5b_(Seabass),protein phosphatase 2	ENSDLAG00005017411,TDRD5_(Salmon),tudor domain containing 5 [Source:HGNC Symbol;Acc:HGNC:20614]	ENSDLAG00005018624,ezra_(Seabass),ezrin a [Source:ZFIN;Acc:ZDB-GENE-050522-18]	ENSDLAG00005026073,BTF3L4_(Seabass),basic transcription factor 3 like 4 [Source:HGNC Symbol;Acc:HGNC:30547]	ENSDLAG00005028840,KIF5C_(Seabass),kinesin family member 5C [Source:HGNC Symbol;Acc:HGNC:6325]
GO:0031420	alkali metal ion binding	4/481	14/10935	0.00260172	0.861863	4	ENSDLAG00005000192,pdxka_(Stickleback),N/A	ENSDLAG00005009339,slc34a2b_(Stickleback),N/A	ENSDLAG00005011625,capn3b_(Seabass),calpain 3b [Source:ZFIN;Acc:ZDB-GENE-041001-149]	ENSDLAG00005011885,HDAC4_(Human),N/A
GO:0043551	regulation of phosphatidylinositol 3-kinase activity	6/481	35/10935	0.0038416	0.861863	6	ENSDLAG00005002274,flt1_(Seabass),fms-related tyrosine kinase 1 (vascular endothelial growth factor/vascular permeability factor receptor) [Source:ZFIN;Acc:ZDB-GENE-050407-1]	ENSDLAG00005003340,pik3r2_(Seabass),phosphoinositide-3-kinase	ENSDLAG00005005174,vav2_(Stickleback),N/A	ENSDLAG00005009496,wdr91_(Stickleback),N/A	ENSDLAG00005011059,pik3r4_(Stickleback),N/A	ENSDLAG00005022961,vav3b_(Seabass),vav 3 guanine nucleotide exchange factor b [Source:ZFIN;Acc:ZDB-GENE-070912-251]
GO:0007620	copulation	5/481	25/10935	0.0041256	0.861863	5	ENSDLAG00005006056,slc6a4a_(Seabass),solute carrier family 6 member 4a [Source:ZFIN;Acc:ZDB-GENE-060314-1]	ENSDLAG00005023708,mrc1b_(Seabass),mannose receptor	ENSDLAG00005028474,zgc:172341_(Stickleback),N/A	ENSDLAG00005031931,N/A,N/A	ENSDLAG00005034750,ACVR2A_(Seabass),activin A receptor type 2A [Source:HGNC Symbol;Acc:HGNC:173]
GO:0030260	entry into host	5/481	25/10935	0.0041256	0.861863	5	ENSDLAG00005000055,xpr1b_(Stickleback),N/A	ENSDLAG00005000217,CTNNB1_(Seabass),catenin (cadherin-associated protein)	ENSDLAG00005001760,slc11a2-beta_(Seabass),N/A	ENSDLAG00005010994,CBL_(Stickleback),N/A	ENSDLAG00005015997,ctnnd1_(Seabass),catenin (cadherin-associated protein)
GO:0031572	mitotic G2 DNA damage checkpoint signaling	5/481	25/10935	0.0041256	0.861863	5	ENSDLAG00005005652,TAOK2_(Human),N/A	ENSDLAG00005010236,DTL_(Seabass),denticleless E3 ubiquitin protein ligase homolog [Source:HGNC Symbol;Acc:HGNC:30288]	ENSDLAG00005013237,pms2_(Seabass),PMS1 homolog 2	ENSDLAG00005017396,N/A,N/A	ENSDLAG00005024395,taok1b_(Stickleback),TAO kinase 1b [Source:ZFIN;Acc:ZDB-GENE-141024-1]
GO:0044409	entry into host	5/481	25/10935	0.0041256	0.861863	5	ENSDLAG00005000055,xpr1b_(Stickleback),N/A	ENSDLAG00005000217,CTNNB1_(Seabass),catenin (cadherin-associated protein)	ENSDLAG00005001760,slc11a2-beta_(Seabass),N/A	ENSDLAG00005010994,CBL_(Stickleback),N/A	ENSDLAG00005015997,ctnnd1_(Seabass),catenin (cadherin-associated protein)
GO:0051806	entry into host	5/481	25/10935	0.0041256	0.861863	5	ENSDLAG00005000055,xpr1b_(Stickleback),N/A	ENSDLAG00005000217,CTNNB1_(Seabass),catenin (cadherin-associated protein)	ENSDLAG00005001760,slc11a2-beta_(Seabass),N/A	ENSDLAG00005010994,CBL_(Stickleback),N/A	ENSDLAG00005015997,ctnnd1_(Seabass),catenin (cadherin-associated protein)
GO:0051828	entry into host	5/481	25/10935	0.0041256	0.861863	5	ENSDLAG00005000055,xpr1b_(Stickleback),N/A	ENSDLAG00005000217,CTNNB1_(Seabass),catenin (cadherin-associated protein)	ENSDLAG00005001760,slc11a2-beta_(Seabass),N/A	ENSDLAG00005010994,CBL_(Stickleback),N/A	ENSDLAG00005015997,ctnnd1_(Seabass),catenin (cadherin-associated protein)
GO:0034976	response to endoplasmic reticulum stress	15/481	160/10935	0.0045902	0.861863	15	ENSDLAG00005000351,niban1b_(Salmon),N/A	ENSDLAG00005003007,caspa_(Stickleback),N/A	ENSDLAG00005003340,pik3r2_(Seabass),phosphoinositide-3-kinase	ENSDLAG00005006543,mbtps1_(Seabass),membrane-bound transcription factor peptidase	ENSDLAG00005010332,zgc:114081_(Zebrafish),N/A	ENSDLAG00005011180,CBS_(Stickleback),N/A	ENSDLAG00005011693,ppp2r5b_(Seabass),protein phosphatase 2	ENSDLAG00005014517,ecpas_(Stickleback),N/A	ENSDLAG00005019324,ero1b_(Seabass),endoplasmic reticulum oxidoreductase 1 beta [Source:HGNC Symbol;Acc:HGNC:14355]	ENSDLAG00005023442,traf2a_(Seabass),Tnf receptor-associated factor 2a [Source:ZFIN;Acc:ZDB-GENE-071120-2]	ENSDLAG00005023971,edem2_(Stickleback),N/A	ENSDLAG00005025003,eif2ak2_(Stickleback),N/A	ENSDLAG00005028033,bag6l_(Seabass),BCL2 associated athanogene 6	ENSDLAG00005033101,amfra_(Seabass),autocrine motility factor receptor a [Source:ZFIN;Acc:ZDB-GENE-040426-2190]	ENSDLAG00005034764,REEP2_(Seabass),receptor accessory protein 2 [Source:HGNC Symbol;Acc:HGNC:17975]
GO:0030145	manganese ion binding	5/481	26/10935	0.00492652	0.861863	5	ENSDLAG00005001538,tdp2b_(Stickleback),N/A	ENSDLAG00005001760,slc11a2-beta_(Seabass),N/A	ENSDLAG00005023198,ppp1cb_(Stickleback),N/A	ENSDLAG00005027055,idi1_(Seabass),isopentenyl-diphosphate delta isomerase 1 [Source:ZFIN;Acc:ZDB-GENE-050913-44]	ENSDLAG00005032307,ATP2C1_(Seabass),ATPase secretory pathway Ca2+ transporting 1 [Source:HGNC Symbol;Acc:HGNC:13211]
GO:0005929	cilium	24/481	313/10935	0.00577519	0.861863	24	ENSDLAG00005001995,si:dkey-15b23.3_(Seabass),si:dkey-15b23.3 [Source:ZFIN;Acc:ZDB-GENE-141216-304]	ENSDLAG00005004236,MOK_(Seabass),MOK protein kinase [Source:HGNC Symbol;Acc:HGNC:9833]	ENSDLAG00005006373,kif5c_(Stickleback),N/A	ENSDLAG00005009281,nphp1_(Seabass),nephronophthisis 1 [Source:ZFIN;Acc:ZDB-GENE-060929-1234]	ENSDLAG00005009408,naxe_(Stickleback),N/A	ENSDLAG00005009483,SPAG16_(Human),N/A	ENSDLAG00005010877,cdh23_(Seabass),cadherin-related 23 [Source:ZFIN;Acc:ZDB-GENE-040513-7]	ENSDLAG00005011059,pik3r4_(Stickleback),N/A	ENSDLAG00005011628,prkar1aa_(Seabass),protein kinase	ENSDLAG00005011778,cngb1b_(Seabass),cyclic nucleotide gated channel subunit beta 1b [Source:ZFIN;Acc:ZDB-GENE-090831-4]	ENSDLAG00005013916,bbs9_(Zebrafish),N/A	ENSDLAG00005015337,fam161a_(Zebrafish),N/A	ENSDLAG00005015623,N/A,N/A	ENSDLAG00005018624,ezra_(Seabass),ezrin a [Source:ZFIN;Acc:ZDB-GENE-050522-18]	ENSDLAG00005020236,opn1mw4_(Zebrafish),N/A	ENSDLAG00005022331,rttn_(Seabass),rotatin [Source:ZFIN;Acc:ZDB-GENE-090609-5]	ENSDLAG00005023623,stam_(Seabass),signal transducing adaptor molecule (SH3 domain and ITAM motif) 1 [Source:ZFIN;Acc:ZDB-GENE-031118-123]	ENSDLAG00005023891,pgk1_(Stickleback),N/A	ENSDLAG00005025729,opn1sw2_(Seabass),opsin 1 (cone pigments)	ENSDLAG00005028471,lrrc6_(Seabass),leucine rich repeat containing 6 [Source:NCBI gene;Acc:432388]	ENSDLAG00005028840,KIF5C_(Seabass),kinesin family member 5C [Source:HGNC Symbol;Acc:HGNC:6325]	ENSDLAG00005029494,tulp1b_(Seabass),TUB like protein 1b [Source:ZFIN;Acc:ZDB-GENE-110411-113]	ENSDLAG00005030802,zdhhc3a_(Seabass),zinc finger DHHC-type containing 3a [Source:ZFIN;Acc:ZDB-GENE-040718-484]	ENSDLAG00005031931,N/A,N/A
GO:0007314	oocyte anterior/posterior axis specification	8/481	63/10935	0.00610381	0.861863	8	ENSDLAG00005000248,stau2_(Seabass),staufen double-stranded RNA binding protein 2 [Source:NCBI gene;Acc:393899]	ENSDLAG00005006373,kif5c_(Stickleback),N/A	ENSDLAG00005006425,llgl2_(Seabass),LLGL scribble cell polarity complex component 2 [Source:NCBI gene;Acc:795670]	ENSDLAG00005011693,ppp2r5b_(Seabass),protein phosphatase 2	ENSDLAG00005017411,TDRD5_(Salmon),tudor domain containing 5 [Source:HGNC Symbol;Acc:HGNC:20614]	ENSDLAG00005018624,ezra_(Seabass),ezrin a [Source:ZFIN;Acc:ZDB-GENE-050522-18]	ENSDLAG00005026073,BTF3L4_(Seabass),basic transcription factor 3 like 4 [Source:HGNC Symbol;Acc:HGNC:30547]	ENSDLAG00005028840,KIF5C_(Seabass),kinesin family member 5C [Source:HGNC Symbol;Acc:HGNC:6325]
GO:0043550	regulation of lipid kinase activity	6/481	39/10935	0.00665965	0.861863	6	ENSDLAG00005002274,flt1_(Seabass),fms-related tyrosine kinase 1 (vascular endothelial growth factor/vascular permeability factor receptor) [Source:ZFIN;Acc:ZDB-GENE-050407-1]	ENSDLAG00005003340,pik3r2_(Seabass),phosphoinositide-3-kinase	ENSDLAG00005005174,vav2_(Stickleback),N/A	ENSDLAG00005009496,wdr91_(Stickleback),N/A	ENSDLAG00005011059,pik3r4_(Stickleback),N/A	ENSDLAG00005022961,vav3b_(Seabass),vav 3 guanine nucleotide exchange factor b [Source:ZFIN;Acc:ZDB-GENE-070912-251]
GO:0008358	maternal determination of anterior/posterior axis, embryo	8/481	64/10935	0.00671508	0.861863	8	ENSDLAG00005000248,stau2_(Seabass),staufen double-stranded RNA binding protein 2 [Source:NCBI gene;Acc:393899]	ENSDLAG00005006373,kif5c_(Stickleback),N/A	ENSDLAG00005006425,llgl2_(Seabass),LLGL scribble cell polarity complex component 2 [Source:NCBI gene;Acc:795670]	ENSDLAG00005011693,ppp2r5b_(Seabass),protein phosphatase 2	ENSDLAG00005017411,TDRD5_(Salmon),tudor domain containing 5 [Source:HGNC Symbol;Acc:HGNC:20614]	ENSDLAG00005018624,ezra_(Seabass),ezrin a [Source:ZFIN;Acc:ZDB-GENE-050522-18]	ENSDLAG00005026073,BTF3L4_(Seabass),basic transcription factor 3 like 4 [Source:HGNC Symbol;Acc:HGNC:30547]	ENSDLAG00005028840,KIF5C_(Seabass),kinesin family member 5C [Source:HGNC Symbol;Acc:HGNC:6325]
GO:1902745	positive regulation of lamellipodium organization	5/481	28/10935	0.00684807	0.861863	5	ENSDLAG00005003612,wasf3b_(Seabass),WASP family member 3b [Source:ZFIN;Acc:ZDB-GENE-070112-1512]	ENSDLAG00005011885,HDAC4_(Human),N/A	ENSDLAG00005013876,N/A,N/A	ENSDLAG00005016887,ACTR3_(Human),N/A	ENSDLAG00005026217,actr3_(Stickleback),N/A
GO:0007095	mitotic G2 DNA damage checkpoint signaling	4/481	18/10935	0.00691673	0.861863	4	ENSDLAG00005005652,TAOK2_(Human),N/A	ENSDLAG00005010236,DTL_(Seabass),denticleless E3 ubiquitin protein ligase homolog [Source:HGNC Symbol;Acc:HGNC:30288]	ENSDLAG00005013237,pms2_(Seabass),PMS1 homolog 2	ENSDLAG00005024395,taok1b_(Stickleback),TAO kinase 1b [Source:ZFIN;Acc:ZDB-GENE-141024-1]
GO:0051299	centrosome separation	4/481	18/10935	0.00691673	0.861863	4	ENSDLAG00005006373,kif5c_(Stickleback),N/A	ENSDLAG00005007797,ube2al_(Stickleback),N/A	ENSDLAG00005024023,lmln_(Stickleback),N/A	ENSDLAG00005028840,KIF5C_(Seabass),kinesin family member 5C [Source:HGNC Symbol;Acc:HGNC:6325]
GO:0005777	peroxisome	9/481	78/10935	0.0070374	0.861863	9	ENSDLAG00005006165,mdh1aa_(Stickleback),N/A	ENSDLAG00005009078,lonp2_(Seabass),lon peptidase 2	ENSDLAG00005016340,abcd1_(Seabass),ATP-binding cassette	ENSDLAG00005017990,eci2_(Stickleback),N/A	ENSDLAG00005021462,acox1_(Seabass),acyl-CoA oxidase 1	ENSDLAG00005027055,idi1_(Seabass),isopentenyl-diphosphate delta isomerase 1 [Source:ZFIN;Acc:ZDB-GENE-050913-44]	ENSDLAG00005028474,zgc:172341_(Stickleback),N/A	ENSDLAG00005031667,hspd1_(Seabass),heat shock 60 protein 1 [Source:ZFIN;Acc:ZDB-GENE-021206-1]	ENSDLAG00005032307,ATP2C1_(Seabass),ATPase secretory pathway Ca2+ transporting 1 [Source:HGNC Symbol;Acc:HGNC:13211]
GO:0042579	microbody	9/481	78/10935	0.0070374	0.861863	9	ENSDLAG00005006165,mdh1aa_(Stickleback),N/A	ENSDLAG00005009078,lonp2_(Seabass),lon peptidase 2	ENSDLAG00005016340,abcd1_(Seabass),ATP-binding cassette	ENSDLAG00005017990,eci2_(Stickleback),N/A	ENSDLAG00005021462,acox1_(Seabass),acyl-CoA oxidase 1	ENSDLAG00005027055,idi1_(Seabass),isopentenyl-diphosphate delta isomerase 1 [Source:ZFIN;Acc:ZDB-GENE-050913-44]	ENSDLAG00005028474,zgc:172341_(Stickleback),N/A	ENSDLAG00005031667,hspd1_(Seabass),heat shock 60 protein 1 [Source:ZFIN;Acc:ZDB-GENE-021206-1]	ENSDLAG00005032307,ATP2C1_(Seabass),ATPase secretory pathway Ca2+ transporting 1 [Source:HGNC Symbol;Acc:HGNC:13211]
GO:0007029	endoplasmic reticulum organization	6/481	40/10935	0.00755101	0.861863	6	ENSDLAG00005012669,rpn2_(Stickleback),N/A	ENSDLAG00005020915,atl2_(Stickleback),N/A	ENSDLAG00005025560,dop1b_(Seabass),DOP1 leucine zipper like protein B [Source:ZFIN;Acc:ZDB-GENE-040426-1195]	ENSDLAG00005027188,tmcc1b_(Seabass),transmembrane and coiled-coil domain family 1b [Source:ZFIN;Acc:ZDB-GENE-061013-154]	ENSDLAG00005028033,bag6l_(Seabass),BCL2 associated athanogene 6	ENSDLAG00005034764,REEP2_(Seabass),receptor accessory protein 2 [Source:HGNC Symbol;Acc:HGNC:17975]
GO:0031952	regulation of protein autophosphorylation	6/481	40/10935	0.00755101	0.861863	6	ENSDLAG00005005652,TAOK2_(Human),N/A	ENSDLAG00005011693,ppp2r5b_(Seabass),protein phosphatase 2	ENSDLAG00005015997,ctnnd1_(Seabass),catenin (cadherin-associated protein)	ENSDLAG00005018643,pdgfd_(Stickleback),N/A	ENSDLAG00005024705,N/A,N/A	ENSDLAG00005025259,eef2k_(Stickleback),eukaryotic elongation factor 2 kinase [Source:HGNC Symbol;Acc:HGNC:24615]
GO:0002768	immune response-regulating cell surface receptor signaling pathway	13/481	138/10935	0.00771938	0.861863	13	ENSDLAG00005003340,pik3r2_(Seabass),phosphoinositide-3-kinase	ENSDLAG00005004406,N/A,N/A	ENSDLAG00005005174,vav2_(Stickleback),N/A	ENSDLAG00005007512,prkcq_(Stickleback),N/A	ENSDLAG00005015137,CD38_(Human),N/A	ENSDLAG00005016887,ACTR3_(Human),N/A	ENSDLAG00005022554,clul1_(Seabass),clusterin-like 1 (retinal) [Source:ZFIN;Acc:ZDB-GENE-031118-57]	ENSDLAG00005022961,vav3b_(Seabass),vav 3 guanine nucleotide exchange factor b [Source:ZFIN;Acc:ZDB-GENE-070912-251]	ENSDLAG00005026217,actr3_(Stickleback),N/A	ENSDLAG00005028033,bag6l_(Seabass),BCL2 associated athanogene 6	ENSDLAG00005028413,muc5f_(Zebrafish),mucin 5f [Source:ZFIN;Acc:ZDB-GENE-110411-240]	ENSDLAG00005029257,N/A,N/A	ENSDLAG00005033619,N/A,N/A
GO:0140013	meiotic nuclear division	13/481	138/10935	0.00771938	0.861863	13	ENSDLAG00005000183,bub1bb_(Seabass),BUB1 mitotic checkpoint serine/threonine kinase Bb [Source:ZFIN;Acc:ZDB-GENE-030829-51]	ENSDLAG00005006373,kif5c_(Stickleback),N/A	ENSDLAG00005011293,ttf2_(Stickleback),N/A	ENSDLAG00005011628,prkar1aa_(Seabass),protein kinase	ENSDLAG00005014059,KATNA1_(Seabass),katanin catalytic subunit A1 [Source:HGNC Symbol;Acc:HGNC:6216]	ENSDLAG00005014276,vrk1_(Seabass),VRK serine/threonine kinase 1 [Source:NCBI gene;Acc:406694]	ENSDLAG00005016887,ACTR3_(Human),N/A	ENSDLAG00005017396,N/A,N/A	ENSDLAG00005019802,terb2_(Seabass),telomere repeat binding bouquet formation protein 2 [Source:NCBI gene;Acc:541341]	ENSDLAG00005026217,actr3_(Stickleback),N/A	ENSDLAG00005028033,bag6l_(Seabass),BCL2 associated athanogene 6	ENSDLAG00005028840,KIF5C_(Seabass),kinesin family member 5C [Source:HGNC Symbol;Acc:HGNC:6325]	ENSDLAG00005031053,BUB1B_(Human),N/A
GO:0007520	myoblast fusion	8/481	66/10935	0.00807525	0.861863	8	ENSDLAG00005003007,caspa_(Stickleback),N/A	ENSDLAG00005003612,wasf3b_(Seabass),WASP family member 3b [Source:ZFIN;Acc:ZDB-GENE-070112-1512]	ENSDLAG00005005119,tanc1b_(Seabass),tetratricopeptide repeat	ENSDLAG00005005174,vav2_(Stickleback),N/A	ENSDLAG00005011625,capn3b_(Seabass),calpain 3b [Source:ZFIN;Acc:ZDB-GENE-041001-149]	ENSDLAG00005021808,dyrk1b_(Stickleback),N/A	ENSDLAG00005022961,vav3b_(Seabass),vav 3 guanine nucleotide exchange factor b [Source:ZFIN;Acc:ZDB-GENE-070912-251]	ENSDLAG00005023891,pgk1_(Stickleback),N/A
GO:1904115	axon cytoplasm	4/481	19/10935	0.00846181	0.861863	4	ENSDLAG00005006373,kif5c_(Stickleback),N/A	ENSDLAG00005020120,camk2d1_(Seabass),calcium/calmodulin-dependent protein kinase (CaM kinase) II delta 1 [Source:NCBI gene;Acc:445208]	ENSDLAG00005022046,map3k15_(Stickleback),N/A	ENSDLAG00005028840,KIF5C_(Seabass),kinesin family member 5C [Source:HGNC Symbol;Acc:HGNC:6325]
GO:0006886	intracellular protein transport	31/481	449/10935	0.00854843	0.861863	31	ENSDLAG00005000248,stau2_(Seabass),staufen double-stranded RNA binding protein 2 [Source:NCBI gene;Acc:393899]	ENSDLAG00005000916,STX19_(Seabass),syntaxin 19 [Source:HGNC Symbol;Acc:HGNC:19300]	ENSDLAG00005004143,hspa8_(Seabass),heat shock protein 8 [Source:NCBI gene;Acc:573376]	ENSDLAG00005005652,TAOK2_(Human),N/A	ENSDLAG00005006373,kif5c_(Stickleback),N/A	ENSDLAG00005006543,mbtps1_(Seabass),membrane-bound transcription factor peptidase	ENSDLAG00005006917,rpl6_(Seabass),ribosomal protein L6 [Source:ZFIN;Acc:ZDB-GENE-030131-8671]	ENSDLAG00005007093,smg5_(Seabass),SMG5 nonsense mediated mRNA decay factor [Source:ZFIN;Acc:ZDB-GENE-050913-144]	ENSDLAG00005008390,lhcgr_(Seabass),luteinizing hormone/choriogonadotropin receptor [Source:ZFIN;Acc:ZDB-GENE-040806-3]	ENSDLAG00005009078,lonp2_(Seabass),lon peptidase 2	ENSDLAG00005011059,pik3r4_(Stickleback),N/A	ENSDLAG00005011816,pbx3a_(Seabass),pre-B-cell leukemia homeobox 3a [Source:ZFIN;Acc:ZDB-GENE-031218-1]	ENSDLAG00005012792,tbc1d10ab_(Stickleback),N/A	ENSDLAG00005012824,rpl15_(Seabass),ribosomal protein L15 [Source:ZFIN;Acc:ZDB-GENE-040801-183]	ENSDLAG00005014089,TBC1D13_(Stickleback),N/A	ENSDLAG00005014909,vps26c_(Stickleback),N/A	ENSDLAG00005017990,eci2_(Stickleback),N/A	ENSDLAG00005021462,acox1_(Seabass),acyl-CoA oxidase 1	ENSDLAG00005021711,rpl10_(Seabass),ribosomal protein L10 [Source:NCBI gene;Acc:336712]	ENSDLAG00005023350,pitrm1_(Stickleback),N/A	ENSDLAG00005024679,copz2_(Seabass),coatomer protein complex	ENSDLAG00005027328,vps41_(Seabass),VPS41 subunit of HOPS complex [Source:ZFIN;Acc:ZDB-GENE-030131-6671]	ENSDLAG00005028474,zgc:172341_(Stickleback),N/A	ENSDLAG00005028840,KIF5C_(Seabass),kinesin family member 5C [Source:HGNC Symbol;Acc:HGNC:6325]	ENSDLAG00005030009,arhgef1a_(Zebrafish),N/A	ENSDLAG00005030126,MAL_(Human),N/A	ENSDLAG00005030802,zdhhc3a_(Seabass),zinc finger DHHC-type containing 3a [Source:ZFIN;Acc:ZDB-GENE-040718-484]	ENSDLAG00005031254,STRADB_(Stickleback),N/A	ENSDLAG00005031667,hspd1_(Seabass),heat shock 60 protein 1 [Source:ZFIN;Acc:ZDB-GENE-021206-1]	ENSDLAG00005034534,eif6_(Seabass),eukaryotic translation initiation factor 6 [Source:NCBI gene;Acc:386850]	ENSDLAG00005034764,REEP2_(Seabass),receptor accessory protein 2 [Source:HGNC Symbol;Acc:HGNC:17975]
GO:0005782	peroxisomal matrix	5/481	30/10935	0.00923998	0.861863	5	ENSDLAG00005009078,lonp2_(Seabass),lon peptidase 2	ENSDLAG00005017990,eci2_(Stickleback),N/A	ENSDLAG00005021462,acox1_(Seabass),acyl-CoA oxidase 1	ENSDLAG00005028474,zgc:172341_(Stickleback),N/A	ENSDLAG00005031667,hspd1_(Seabass),heat shock 60 protein 1 [Source:ZFIN;Acc:ZDB-GENE-021206-1]
GO:0031907	microbody lumen	5/481	30/10935	0.00923998	0.861863	5	ENSDLAG00005009078,lonp2_(Seabass),lon peptidase 2	ENSDLAG00005017990,eci2_(Stickleback),N/A	ENSDLAG00005021462,acox1_(Seabass),acyl-CoA oxidase 1	ENSDLAG00005028474,zgc:172341_(Stickleback),N/A	ENSDLAG00005031667,hspd1_(Seabass),heat shock 60 protein 1 [Source:ZFIN;Acc:ZDB-GENE-021206-1]
GO:0048710	regulation of astrocyte differentiation	5/481	30/10935	0.00923998	0.861863	5	ENSDLAG00005000694,nf1a_(Stickleback),N/A	ENSDLAG00005016887,ACTR3_(Human),N/A	ENSDLAG00005023356,cntn2_(Seabass),contactin 2 [Source:ZFIN;Acc:ZDB-GENE-990630-12]	ENSDLAG00005026217,actr3_(Stickleback),N/A	ENSDLAG00005031094,il6st_(Zebrafish),N/A
GO:0045132	meiotic chromosome segregation	7/481	55/10935	0.00994967	0.861863	7	ENSDLAG00005000183,bub1bb_(Seabass),BUB1 mitotic checkpoint serine/threonine kinase Bb [Source:ZFIN;Acc:ZDB-GENE-030829-51]	ENSDLAG00005014276,vrk1_(Seabass),VRK serine/threonine kinase 1 [Source:NCBI gene;Acc:406694]	ENSDLAG00005016887,ACTR3_(Human),N/A	ENSDLAG00005019802,terb2_(Seabass),telomere repeat binding bouquet formation protein 2 [Source:NCBI gene;Acc:541341]	ENSDLAG00005026217,actr3_(Stickleback),N/A	ENSDLAG00005028033,bag6l_(Seabass),BCL2 associated athanogene 6	ENSDLAG00005031053,BUB1B_(Human),N/A
GO:0016485	protein processing	10/481	97/10935	0.0101053	0.861863	10	ENSDLAG00005003007,caspa_(Stickleback),N/A	ENSDLAG00005003860,aebp1_(Seabass),AE binding protein 1 [Source:ZFIN;Acc:ZDB-GENE-030131-2390]	ENSDLAG00005006543,mbtps1_(Seabass),membrane-bound transcription factor peptidase	ENSDLAG00005009078,lonp2_(Seabass),lon peptidase 2	ENSDLAG00005011625,capn3b_(Seabass),calpain 3b [Source:ZFIN;Acc:ZDB-GENE-041001-149]	ENSDLAG00005012792,tbc1d10ab_(Stickleback),N/A	ENSDLAG00005019324,ero1b_(Seabass),endoplasmic reticulum oxidoreductase 1 beta [Source:HGNC Symbol;Acc:HGNC:14355]	ENSDLAG00005023891,pgk1_(Stickleback),N/A	ENSDLAG00005027328,vps41_(Seabass),VPS41 subunit of HOPS complex [Source:ZFIN;Acc:ZDB-GENE-030131-6671]	ENSDLAG00005030590,corin_(Seabass),corin
GO:0098657	import into cell	30/481	437/10935	0.010352	0.861863	30	ENSDLAG00005000797,zgc:154055_(Seabass),zgc:154055 [Source:ZFIN;Acc:ZDB-GENE-060929-612]	ENSDLAG00005001676,sh3gl3a_(Seabass),SH3-domain GRB2-like 3a [Source:ZFIN;Acc:ZDB-GENE-070112-242]	ENSDLAG00005001760,slc11a2-beta_(Seabass),N/A	ENSDLAG00005003340,pik3r2_(Seabass),phosphoinositide-3-kinase	ENSDLAG00005003612,wasf3b_(Seabass),WASP family member 3b [Source:ZFIN;Acc:ZDB-GENE-070112-1512]	ENSDLAG00005004143,hspa8_(Seabass),heat shock protein 8 [Source:NCBI gene;Acc:573376]	ENSDLAG00005004796,slc39a14_(Stickleback),N/A	ENSDLAG00005005174,vav2_(Stickleback),N/A	ENSDLAG00005006056,slc6a4a_(Seabass),solute carrier family 6 member 4a [Source:ZFIN;Acc:ZDB-GENE-060314-1]	ENSDLAG00005006465,slc7a7_(Seabass),solute carrier family 7 member 7 [Source:ZFIN;Acc:ZDB-GENE-051127-5]	ENSDLAG00005008928,ulk2_(Stickleback),N/A	ENSDLAG00005009600,rin3_(Seabass),Ras and Rab interactor 3 [Source:ZFIN;Acc:ZDB-GENE-030131-8871]	ENSDLAG00005010969,KCND3_(Seabass),potassium voltage-gated channel subfamily D member 3 [Source:HGNC Symbol;Acc:HGNC:6239]	ENSDLAG00005010994,CBL_(Stickleback),N/A	ENSDLAG00005012045,itsn2a_(Stickleback),N/A	ENSDLAG00005012057,wdfy2_(Seabass),WD repeat and FYVE domain containing 2 [Source:ZFIN;Acc:ZDB-GENE-041111-211]	ENSDLAG00005012070,si:dkey-237i9.8_(Zebrafish),N/A	ENSDLAG00005013564,pip5k1aa_(Stickleback),N/A	ENSDLAG00005016887,ACTR3_(Human),N/A	ENSDLAG00005018624,ezra_(Seabass),ezrin a [Source:ZFIN;Acc:ZDB-GENE-050522-18]	ENSDLAG00005020566,ARF5_(Stickleback),N/A	ENSDLAG00005021834,CACNA2D1_(Seabass),calcium voltage-gated channel auxiliary subunit alpha2delta 1 [Source:HGNC Symbol;Acc:HGNC:1399]	ENSDLAG00005022554,clul1_(Seabass),clusterin-like 1 (retinal) [Source:ZFIN;Acc:ZDB-GENE-031118-57]	ENSDLAG00005022961,vav3b_(Seabass),vav 3 guanine nucleotide exchange factor b [Source:ZFIN;Acc:ZDB-GENE-070912-251]	ENSDLAG00005023356,cntn2_(Seabass),contactin 2 [Source:ZFIN;Acc:ZDB-GENE-990630-12]	ENSDLAG00005023623,stam_(Seabass),signal transducing adaptor molecule (SH3 domain and ITAM motif) 1 [Source:ZFIN;Acc:ZDB-GENE-031118-123]	ENSDLAG00005026217,actr3_(Stickleback),N/A	ENSDLAG00005027328,vps41_(Seabass),VPS41 subunit of HOPS complex [Source:ZFIN;Acc:ZDB-GENE-030131-6671]	ENSDLAG00005029494,tulp1b_(Seabass),TUB like protein 1b [Source:ZFIN;Acc:ZDB-GENE-110411-113]	ENSDLAG00005033872,slc1a1_(Seabass),solute carrier family 1 member 1 [Source:ZFIN;Acc:ZDB-GENE-040718-414]
GO:0007318	pole plasm protein localization	3/481	11/10935	0.0107137	0.861863	3	ENSDLAG00005000248,stau2_(Seabass),staufen double-stranded RNA binding protein 2 [Source:NCBI gene;Acc:393899]	ENSDLAG00005018624,ezra_(Seabass),ezrin a [Source:ZFIN;Acc:ZDB-GENE-050522-18]	ENSDLAG00005026073,BTF3L4_(Seabass),basic transcription factor 3 like 4 [Source:HGNC Symbol;Acc:HGNC:30547]
GO:0032530	regulation of microvillus organization	3/481	11/10935	0.0107137	0.861863	3	ENSDLAG00005018624,ezra_(Seabass),ezrin a [Source:ZFIN;Acc:ZDB-GENE-050522-18]	ENSDLAG00005031769,RAP1GAP_(Stickleback),N/A	ENSDLAG00005033449,RAP1GAP_(Stickleback),N/A
GO:0043519	regulation of myosin II filament organization	3/481	11/10935	0.0107137	0.861863	3	ENSDLAG00005016887,ACTR3_(Human),N/A	ENSDLAG00005019993,arhgef12b_(Salmon),N/A	ENSDLAG00005026217,actr3_(Stickleback),N/A
GO:0016525	negative regulation of angiogenesis	7/481	56/10935	0.0109532	0.861863	7	ENSDLAG00005000217,CTNNB1_(Seabass),catenin (cadherin-associated protein)	ENSDLAG00005000694,nf1a_(Stickleback),N/A	ENSDLAG00005002274,flt1_(Seabass),fms-related tyrosine kinase 1 (vascular endothelial growth factor/vascular permeability factor receptor) [Source:ZFIN;Acc:ZDB-GENE-050407-1]	ENSDLAG00005003340,pik3r2_(Seabass),phosphoinositide-3-kinase	ENSDLAG00005008261,plg_(Seabass),plasminogen [Source:ZFIN;Acc:ZDB-GENE-030131-1411]	ENSDLAG00005019327,stard13b_(Stickleback),N/A	ENSDLAG00005023891,pgk1_(Stickleback),N/A
GO:0002764	immune response-regulating signaling pathway	15/481	177/10935	0.0113434	0.861863	15	ENSDLAG00005003340,pik3r2_(Seabass),phosphoinositide-3-kinase	ENSDLAG00005004406,N/A,N/A	ENSDLAG00005005174,vav2_(Stickleback),N/A	ENSDLAG00005007512,prkcq_(Stickleback),N/A	ENSDLAG00005011059,pik3r4_(Stickleback),N/A	ENSDLAG00005015137,CD38_(Human),N/A	ENSDLAG00005016887,ACTR3_(Human),N/A	ENSDLAG00005022554,clul1_(Seabass),clusterin-like 1 (retinal) [Source:ZFIN;Acc:ZDB-GENE-031118-57]	ENSDLAG00005022961,vav3b_(Seabass),vav 3 guanine nucleotide exchange factor b [Source:ZFIN;Acc:ZDB-GENE-070912-251]	ENSDLAG00005026217,actr3_(Stickleback),N/A	ENSDLAG00005028033,bag6l_(Seabass),BCL2 associated athanogene 6	ENSDLAG00005028413,muc5f_(Zebrafish),mucin 5f [Source:ZFIN;Acc:ZDB-GENE-110411-240]	ENSDLAG00005029257,N/A,N/A	ENSDLAG00005031667,hspd1_(Seabass),heat shock 60 protein 1 [Source:ZFIN;Acc:ZDB-GENE-021206-1]	ENSDLAG00005033619,N/A,N/A
GO:0014902	myotube differentiation	10/481	99/10935	0.0115863	0.861863	10	ENSDLAG00005003007,caspa_(Stickleback),N/A	ENSDLAG00005003612,wasf3b_(Seabass),WASP family member 3b [Source:ZFIN;Acc:ZDB-GENE-070112-1512]	ENSDLAG00005005119,tanc1b_(Seabass),tetratricopeptide repeat	ENSDLAG00005005174,vav2_(Stickleback),N/A	ENSDLAG00005006373,kif5c_(Stickleback),N/A	ENSDLAG00005011625,capn3b_(Seabass),calpain 3b [Source:ZFIN;Acc:ZDB-GENE-041001-149]	ENSDLAG00005021808,dyrk1b_(Stickleback),N/A	ENSDLAG00005022961,vav3b_(Seabass),vav 3 guanine nucleotide exchange factor b [Source:ZFIN;Acc:ZDB-GENE-070912-251]	ENSDLAG00005023891,pgk1_(Stickleback),N/A	ENSDLAG00005028840,KIF5C_(Seabass),kinesin family member 5C [Source:HGNC Symbol;Acc:HGNC:6325]
GO:0006605	protein targeting	15/481	178/10935	0.011905	0.861863	15	ENSDLAG00005004143,hspa8_(Seabass),heat shock protein 8 [Source:NCBI gene;Acc:573376]	ENSDLAG00005005652,TAOK2_(Human),N/A	ENSDLAG00005006917,rpl6_(Seabass),ribosomal protein L6 [Source:ZFIN;Acc:ZDB-GENE-030131-8671]	ENSDLAG00005008390,lhcgr_(Seabass),luteinizing hormone/choriogonadotropin receptor [Source:ZFIN;Acc:ZDB-GENE-040806-3]	ENSDLAG00005009078,lonp2_(Seabass),lon peptidase 2	ENSDLAG00005011059,pik3r4_(Stickleback),N/A	ENSDLAG00005012824,rpl15_(Seabass),ribosomal protein L15 [Source:ZFIN;Acc:ZDB-GENE-040801-183]	ENSDLAG00005017990,eci2_(Stickleback),N/A	ENSDLAG00005021462,acox1_(Seabass),acyl-CoA oxidase 1	ENSDLAG00005021711,rpl10_(Seabass),ribosomal protein L10 [Source:NCBI gene;Acc:336712]	ENSDLAG00005023350,pitrm1_(Stickleback),N/A	ENSDLAG00005027328,vps41_(Seabass),VPS41 subunit of HOPS complex [Source:ZFIN;Acc:ZDB-GENE-030131-6671]	ENSDLAG00005028474,zgc:172341_(Stickleback),N/A	ENSDLAG00005030802,zdhhc3a_(Seabass),zinc finger DHHC-type containing 3a [Source:ZFIN;Acc:ZDB-GENE-040718-484]	ENSDLAG00005031667,hspd1_(Seabass),heat shock 60 protein 1 [Source:ZFIN;Acc:ZDB-GENE-021206-1]
GO:0002784	regulation of antimicrobial peptide production	4/481	21/10935	0.0121905	0.861863	4	ENSDLAG00005007512,prkcq_(Stickleback),N/A	ENSDLAG00005009630,med25_(Seabass),mediator complex subunit 25 [Source:NCBI gene;Acc:406793]	ENSDLAG00005011059,pik3r4_(Stickleback),N/A	ENSDLAG00005022046,map3k15_(Stickleback),N/A
GO:0006458	'de novo' protein folding	4/481	21/10935	0.0121905	0.861863	4	ENSDLAG00005000319,entpd5b_(Seabass),ectonucleoside triphosphate diphosphohydrolase 5b [Source:ZFIN;Acc:ZDB-GENE-091118-88]	ENSDLAG00005004143,hspa8_(Seabass),heat shock protein 8 [Source:NCBI gene;Acc:573376]	ENSDLAG00005019324,ero1b_(Seabass),endoplasmic reticulum oxidoreductase 1 beta [Source:HGNC Symbol;Acc:HGNC:14355]	ENSDLAG00005031667,hspd1_(Seabass),heat shock 60 protein 1 [Source:ZFIN;Acc:ZDB-GENE-021206-1]
GO:0006623	protein targeting to vacuole	4/481	21/10935	0.0121905	0.861863	4	ENSDLAG00005004143,hspa8_(Seabass),heat shock protein 8 [Source:NCBI gene;Acc:573376]	ENSDLAG00005008390,lhcgr_(Seabass),luteinizing hormone/choriogonadotropin receptor [Source:ZFIN;Acc:ZDB-GENE-040806-3]	ENSDLAG00005011059,pik3r4_(Stickleback),N/A	ENSDLAG00005027328,vps41_(Seabass),VPS41 subunit of HOPS complex [Source:ZFIN;Acc:ZDB-GENE-030131-6671]
GO:0007317	regulation of pole plasm oskar mRNA localization	4/481	21/10935	0.0121905	0.861863	4	ENSDLAG00005000248,stau2_(Seabass),staufen double-stranded RNA binding protein 2 [Source:NCBI gene;Acc:393899]	ENSDLAG00005006373,kif5c_(Stickleback),N/A	ENSDLAG00005026073,BTF3L4_(Seabass),basic transcription factor 3 like 4 [Source:HGNC Symbol;Acc:HGNC:30547]	ENSDLAG00005028840,KIF5C_(Seabass),kinesin family member 5C [Source:HGNC Symbol;Acc:HGNC:6325]
GO:0044818	mitotic G2/M transition checkpoint	4/481	21/10935	0.0121905	0.861863	4	ENSDLAG00005005652,TAOK2_(Human),N/A	ENSDLAG00005010236,DTL_(Seabass),denticleless E3 ubiquitin protein ligase homolog [Source:HGNC Symbol;Acc:HGNC:30288]	ENSDLAG00005013237,pms2_(Seabass),PMS1 homolog 2	ENSDLAG00005024395,taok1b_(Stickleback),TAO kinase 1b [Source:ZFIN;Acc:ZDB-GENE-141024-1]
GO:0000768	syncytium formation by plasma membrane fusion	8/481	71/10935	0.0123725	0.861863	8	ENSDLAG00005003007,caspa_(Stickleback),N/A	ENSDLAG00005003612,wasf3b_(Seabass),WASP family member 3b [Source:ZFIN;Acc:ZDB-GENE-070112-1512]	ENSDLAG00005005119,tanc1b_(Seabass),tetratricopeptide repeat	ENSDLAG00005005174,vav2_(Stickleback),N/A	ENSDLAG00005011625,capn3b_(Seabass),calpain 3b [Source:ZFIN;Acc:ZDB-GENE-041001-149]	ENSDLAG00005021808,dyrk1b_(Stickleback),N/A	ENSDLAG00005022961,vav3b_(Seabass),vav 3 guanine nucleotide exchange factor b [Source:ZFIN;Acc:ZDB-GENE-070912-251]	ENSDLAG00005023891,pgk1_(Stickleback),N/A
GO:0006520	cellular amino acid metabolic process	15/481	179/10935	0.0124882	0.861863	15	ENSDLAG00005000610,kyat1_(Stickleback),N/A	ENSDLAG00005003321,ckmt1_(Stickleback),N/A	ENSDLAG00005006465,slc7a7_(Seabass),solute carrier family 7 member 7 [Source:ZFIN;Acc:ZDB-GENE-051127-5]	ENSDLAG00005011180,CBS_(Stickleback),N/A	ENSDLAG00005012375,aass_(Seabass),aminoadipate-semialdehyde synthase [Source:ZFIN;Acc:ZDB-GENE-061220-8]	ENSDLAG00005012955,dpys_(Seabass),dihydropyrimidinase [Source:ZFIN;Acc:ZDB-GENE-070508-1]	ENSDLAG00005017344,farsa_(Seabass),phenylalanyl-tRNA synthetase subunit alpha [Source:NCBI gene;Acc:692329]	ENSDLAG00005017700,TYR_(Stickleback),N/A	ENSDLAG00005017845,N/A,N/A	ENSDLAG00005018572,p4ha1b_(Seabass),prolyl 4-hydroxylase	ENSDLAG00005019255,N/A,N/A	ENSDLAG00005019324,ero1b_(Seabass),endoplasmic reticulum oxidoreductase 1 beta [Source:HGNC Symbol;Acc:HGNC:14355]	ENSDLAG00005028474,zgc:172341_(Stickleback),N/A	ENSDLAG00005030830,bphl_(Stickleback),N/A	ENSDLAG00005033026,ddah2_(Stickleback),N/A
GO:0071826	ribonucleoprotein complex subunit organization	11/481	116/10935	0.0130522	0.861863	11	ENSDLAG00005001704,N/A,N/A	ENSDLAG00005006373,kif5c_(Stickleback),N/A	ENSDLAG00005006917,rpl6_(Seabass),ribosomal protein L6 [Source:ZFIN;Acc:ZDB-GENE-030131-8671]	ENSDLAG00005010112,prmt7_(Seabass),protein arginine methyltransferase 7 [Source:NCBI gene;Acc:393475]	ENSDLAG00005011693,ppp2r5b_(Seabass),protein phosphatase 2	ENSDLAG00005013524,sart3_(Seabass),spliceosome associated factor 3	ENSDLAG00005017411,TDRD5_(Salmon),tudor domain containing 5 [Source:HGNC Symbol;Acc:HGNC:20614]	ENSDLAG00005021711,rpl10_(Seabass),ribosomal protein L10 [Source:NCBI gene;Acc:336712]	ENSDLAG00005028840,KIF5C_(Seabass),kinesin family member 5C [Source:HGNC Symbol;Acc:HGNC:6325]	ENSDLAG00005030012,eif4h_(Stickleback),eukaryotic translation initiation factor 4h [Source:ZFIN;Acc:ZDB-GENE-010328-19]	ENSDLAG00005034534,eif6_(Seabass),eukaryotic translation initiation factor 6 [Source:NCBI gene;Acc:386850]
GO:0007028	cytoplasm organization	7/481	58/10935	0.0131773	0.861863	7	ENSDLAG00005000248,stau2_(Seabass),staufen double-stranded RNA binding protein 2 [Source:NCBI gene;Acc:393899]	ENSDLAG00005006373,kif5c_(Stickleback),N/A	ENSDLAG00005011693,ppp2r5b_(Seabass),protein phosphatase 2	ENSDLAG00005017411,TDRD5_(Salmon),tudor domain containing 5 [Source:HGNC Symbol;Acc:HGNC:20614]	ENSDLAG00005018624,ezra_(Seabass),ezrin a [Source:ZFIN;Acc:ZDB-GENE-050522-18]	ENSDLAG00005026073,BTF3L4_(Seabass),basic transcription factor 3 like 4 [Source:HGNC Symbol;Acc:HGNC:30547]	ENSDLAG00005028840,KIF5C_(Seabass),kinesin family member 5C [Source:HGNC Symbol;Acc:HGNC:6325]
GO:1903046	meiotic cell cycle process	14/481	164/10935	0.0133462	0.861863	14	ENSDLAG00005000183,bub1bb_(Seabass),BUB1 mitotic checkpoint serine/threonine kinase Bb [Source:ZFIN;Acc:ZDB-GENE-030829-51]	ENSDLAG00005006373,kif5c_(Stickleback),N/A	ENSDLAG00005011293,ttf2_(Stickleback),N/A	ENSDLAG00005011628,prkar1aa_(Seabass),protein kinase	ENSDLAG00005014059,KATNA1_(Seabass),katanin catalytic subunit A1 [Source:HGNC Symbol;Acc:HGNC:6216]	ENSDLAG00005014276,vrk1_(Seabass),VRK serine/threonine kinase 1 [Source:NCBI gene;Acc:406694]	ENSDLAG00005016887,ACTR3_(Human),N/A	ENSDLAG00005017396,N/A,N/A	ENSDLAG00005017411,TDRD5_(Salmon),tudor domain containing 5 [Source:HGNC Symbol;Acc:HGNC:20614]	ENSDLAG00005019802,terb2_(Seabass),telomere repeat binding bouquet formation protein 2 [Source:NCBI gene;Acc:541341]	ENSDLAG00005026217,actr3_(Stickleback),N/A	ENSDLAG00005028033,bag6l_(Seabass),BCL2 associated athanogene 6	ENSDLAG00005028840,KIF5C_(Seabass),kinesin family member 5C [Source:HGNC Symbol;Acc:HGNC:6325]	ENSDLAG00005031053,BUB1B_(Human),N/A
GO:0006949	syncytium formation	8/481	72/10935	0.0134017	0.861863	8	ENSDLAG00005003007,caspa_(Stickleback),N/A	ENSDLAG00005003612,wasf3b_(Seabass),WASP family member 3b [Source:ZFIN;Acc:ZDB-GENE-070112-1512]	ENSDLAG00005005119,tanc1b_(Seabass),tetratricopeptide repeat	ENSDLAG00005005174,vav2_(Stickleback),N/A	ENSDLAG00005011625,capn3b_(Seabass),calpain 3b [Source:ZFIN;Acc:ZDB-GENE-041001-149]	ENSDLAG00005021808,dyrk1b_(Stickleback),N/A	ENSDLAG00005022961,vav3b_(Seabass),vav 3 guanine nucleotide exchange factor b [Source:ZFIN;Acc:ZDB-GENE-070912-251]	ENSDLAG00005023891,pgk1_(Stickleback),N/A
GO:0007160	cell-matrix adhesion	8/481	72/10935	0.0134017	0.861863	8	ENSDLAG00005000217,CTNNB1_(Seabass),catenin (cadherin-associated protein)	ENSDLAG00005005652,TAOK2_(Human),N/A	ENSDLAG00005010588,PPFIA1_(Seabass),PTPRF interacting protein alpha 1 [Source:HGNC Symbol;Acc:HGNC:9245]	ENSDLAG00005011857,zmp:0000001082_(Zebrafish),N/A	ENSDLAG00005012070,si:dkey-237i9.8_(Zebrafish),N/A	ENSDLAG00005013564,pip5k1aa_(Stickleback),N/A	ENSDLAG00005021327,thbs3a_(Stickleback),N/A	ENSDLAG00005023356,cntn2_(Seabass),contactin 2 [Source:ZFIN;Acc:ZDB-GENE-990630-12]
GO:0000186	obsolete activation of MAPKK activity	5/481	33/10935	0.0138182	0.861863	5	ENSDLAG00005002274,flt1_(Seabass),fms-related tyrosine kinase 1 (vascular endothelial growth factor/vascular permeability factor receptor) [Source:ZFIN;Acc:ZDB-GENE-050407-1]	ENSDLAG00005005652,TAOK2_(Human),N/A	ENSDLAG00005022046,map3k15_(Stickleback),N/A	ENSDLAG00005024395,taok1b_(Stickleback),TAO kinase 1b [Source:ZFIN;Acc:ZDB-GENE-141024-1]	ENSDLAG00005025003,eif2ak2_(Stickleback),N/A
GO:0009649	entrainment of circadian clock	5/481	33/10935	0.0138182	0.861863	5	ENSDLAG00005004660,robo3_(Seabass),roundabout	ENSDLAG00005005763,fbxl3a_(Seabass),F-box and leucine-rich repeat protein 3a [Source:ZFIN;Acc:ZDB-GENE-030912-5]	ENSDLAG00005007848,sik1_(Seabass),salt-inducible kinase 1 [Source:ZFIN;Acc:ZDB-GENE-030131-9446]	ENSDLAG00005013750,PHLPP1_(Stickleback),N/A	ENSDLAG00005023198,ppp1cb_(Stickleback),N/A
GO:1902041	regulation of extrinsic apoptotic signaling pathway via death domain receptors	5/481	33/10935	0.0138182	0.861863	5	ENSDLAG00005000694,nf1a_(Stickleback),N/A	ENSDLAG00005023442,traf2a_(Seabass),Tnf receptor-associated factor 2a [Source:ZFIN;Acc:ZDB-GENE-071120-2]	ENSDLAG00005024300,tmbim1a_(Seabass),transmembrane BAX inhibitor motif containing 1a [Source:ZFIN;Acc:ZDB-GENE-041010-69]	ENSDLAG00005030009,arhgef1a_(Zebrafish),N/A	ENSDLAG00005030126,MAL_(Human),N/A
GO:1902750	negative regulation of cell cycle G2/M phase transition	5/481	33/10935	0.0138182	0.861863	5	ENSDLAG00005005652,TAOK2_(Human),N/A	ENSDLAG00005010236,DTL_(Seabass),denticleless E3 ubiquitin protein ligase homolog [Source:HGNC Symbol;Acc:HGNC:30288]	ENSDLAG00005013237,pms2_(Seabass),PMS1 homolog 2	ENSDLAG00005017396,N/A,N/A	ENSDLAG00005024395,taok1b_(Stickleback),TAO kinase 1b [Source:ZFIN;Acc:ZDB-GENE-141024-1]
GO:0002438	acute inflammatory response to antigenic stimulus	3/481	12/10935	0.0138249	0.861863	3	ENSDLAG00005004695,si:dkey-52d15.2_(Zebrafish),N/A	ENSDLAG00005007949,N/A,N/A	ENSDLAG00005017199,A2ML1_(Human),N/A
GO:0002693	positive regulation of cellular extravasation	3/481	12/10935	0.0138249	0.861863	3	ENSDLAG00005012070,si:dkey-237i9.8_(Zebrafish),N/A	ENSDLAG00005018643,pdgfd_(Stickleback),N/A	ENSDLAG00005029547,cd99l2_(Seabass),CD99 molecule-like 2 [Source:NCBI gene;Acc:323266]
GO:0030478	actin cap	3/481	12/10935	0.0138249	0.861863	3	ENSDLAG00005006373,kif5c_(Stickleback),N/A	ENSDLAG00005019993,arhgef12b_(Salmon),N/A	ENSDLAG00005028840,KIF5C_(Seabass),kinesin family member 5C [Source:HGNC Symbol;Acc:HGNC:6325]
GO:0031402	sodium ion binding	3/481	12/10935	0.0138249	0.861863	3	ENSDLAG00005000192,pdxka_(Stickleback),N/A	ENSDLAG00005009339,slc34a2b_(Stickleback),N/A	ENSDLAG00005011625,capn3b_(Seabass),calpain 3b [Source:ZFIN;Acc:ZDB-GENE-041001-149]
GO:0032887	regulation of spindle elongation	3/481	12/10935	0.0138249	0.861863	3	ENSDLAG00005013564,pip5k1aa_(Stickleback),N/A	ENSDLAG00005014059,KATNA1_(Seabass),katanin catalytic subunit A1 [Source:HGNC Symbol;Acc:HGNC:6216]	ENSDLAG00005018624,ezra_(Seabass),ezrin a [Source:ZFIN;Acc:ZDB-GENE-050522-18]
GO:0050912	detection of chemical stimulus involved in sensory perception of taste	3/481	12/10935	0.0138249	0.861863	3	ENSDLAG00005004406,N/A,N/A	ENSDLAG00005029257,N/A,N/A	ENSDLAG00005033619,N/A,N/A
GO:0051349	positive regulation of lyase activity	3/481	12/10935	0.0138249	0.861863	3	ENSDLAG00005000694,nf1a_(Stickleback),N/A	ENSDLAG00005008390,lhcgr_(Seabass),luteinizing hormone/choriogonadotropin receptor [Source:ZFIN;Acc:ZDB-GENE-040806-3]	ENSDLAG00005028666,N/A,N/A
GO:0061476	response to anticoagulant	3/481	12/10935	0.0138249	0.861863	3	ENSDLAG00005016887,ACTR3_(Human),N/A	ENSDLAG00005024337,REG1B_(Human),N/A	ENSDLAG00005026217,actr3_(Stickleback),N/A
GO:0048599	oocyte development	13/481	149/10935	0.0141773	0.861863	13	ENSDLAG00005000217,CTNNB1_(Seabass),catenin (cadherin-associated protein)	ENSDLAG00005000248,stau2_(Seabass),staufen double-stranded RNA binding protein 2 [Source:NCBI gene;Acc:393899]	ENSDLAG00005006373,kif5c_(Stickleback),N/A	ENSDLAG00005006425,llgl2_(Seabass),LLGL scribble cell polarity complex component 2 [Source:NCBI gene;Acc:795670]	ENSDLAG00005011389,chrd_(Seabass),chordin [Source:NCBI gene;Acc:30161]	ENSDLAG00005011628,prkar1aa_(Seabass),protein kinase	ENSDLAG00005011693,ppp2r5b_(Seabass),protein phosphatase 2	ENSDLAG00005013564,pip5k1aa_(Stickleback),N/A	ENSDLAG00005017411,TDRD5_(Salmon),tudor domain containing 5 [Source:HGNC Symbol;Acc:HGNC:20614]	ENSDLAG00005018624,ezra_(Seabass),ezrin a [Source:ZFIN;Acc:ZDB-GENE-050522-18]	ENSDLAG00005023198,ppp1cb_(Stickleback),N/A	ENSDLAG00005026073,BTF3L4_(Seabass),basic transcription factor 3 like 4 [Source:HGNC Symbol;Acc:HGNC:30547]	ENSDLAG00005028840,KIF5C_(Seabass),kinesin family member 5C [Source:HGNC Symbol;Acc:HGNC:6325]
GO:0006734	NADH metabolic process	4/481	22/10935	0.0143928	0.861863	4	ENSDLAG00005005866,hk2_(Seabass),hexokinase 2 [Source:ZFIN;Acc:ZDB-GENE-040426-2017]	ENSDLAG00005006165,mdh1aa_(Stickleback),N/A	ENSDLAG00005009408,naxe_(Stickleback),N/A	ENSDLAG00005023891,pgk1_(Stickleback),N/A
GO:0007300	ovarian nurse cell to oocyte transport	4/481	22/10935	0.0143928	0.861863	4	ENSDLAG00005003612,wasf3b_(Seabass),WASP family member 3b [Source:ZFIN;Acc:ZDB-GENE-070112-1512]	ENSDLAG00005006373,kif5c_(Stickleback),N/A	ENSDLAG00005023198,ppp1cb_(Stickleback),N/A	ENSDLAG00005028840,KIF5C_(Seabass),kinesin family member 5C [Source:HGNC Symbol;Acc:HGNC:6325]
GO:1902875	regulation of embryonic pattern specification	4/481	22/10935	0.0143928	0.861863	4	ENSDLAG00005000248,stau2_(Seabass),staufen double-stranded RNA binding protein 2 [Source:NCBI gene;Acc:393899]	ENSDLAG00005006373,kif5c_(Stickleback),N/A	ENSDLAG00005026073,BTF3L4_(Seabass),basic transcription factor 3 like 4 [Source:HGNC Symbol;Acc:HGNC:30547]	ENSDLAG00005028840,KIF5C_(Seabass),kinesin family member 5C [Source:HGNC Symbol;Acc:HGNC:6325]
GO:1904580	regulation of intracellular mRNA localization	4/481	22/10935	0.0143928	0.861863	4	ENSDLAG00005000248,stau2_(Seabass),staufen double-stranded RNA binding protein 2 [Source:NCBI gene;Acc:393899]	ENSDLAG00005006373,kif5c_(Stickleback),N/A	ENSDLAG00005026073,BTF3L4_(Seabass),basic transcription factor 3 like 4 [Source:HGNC Symbol;Acc:HGNC:30547]	ENSDLAG00005028840,KIF5C_(Seabass),kinesin family member 5C [Source:HGNC Symbol;Acc:HGNC:6325]
GO:1903725	regulation of phospholipid metabolic process	7/481	59/10935	0.0144032	0.861863	7	ENSDLAG00005002274,flt1_(Seabass),fms-related tyrosine kinase 1 (vascular endothelial growth factor/vascular permeability factor receptor) [Source:ZFIN;Acc:ZDB-GENE-050407-1]	ENSDLAG00005003340,pik3r2_(Seabass),phosphoinositide-3-kinase	ENSDLAG00005005174,vav2_(Stickleback),N/A	ENSDLAG00005009496,wdr91_(Stickleback),N/A	ENSDLAG00005011059,pik3r4_(Stickleback),N/A	ENSDLAG00005013564,pip5k1aa_(Stickleback),N/A	ENSDLAG00005022961,vav3b_(Seabass),vav 3 guanine nucleotide exchange factor b [Source:ZFIN;Acc:ZDB-GENE-070912-251]
GO:2000181	negative regulation of blood vessel morphogenesis	7/481	59/10935	0.0144032	0.861863	7	ENSDLAG00005000217,CTNNB1_(Seabass),catenin (cadherin-associated protein)	ENSDLAG00005000694,nf1a_(Stickleback),N/A	ENSDLAG00005002274,flt1_(Seabass),fms-related tyrosine kinase 1 (vascular endothelial growth factor/vascular permeability factor receptor) [Source:ZFIN;Acc:ZDB-GENE-050407-1]	ENSDLAG00005003340,pik3r2_(Seabass),phosphoinositide-3-kinase	ENSDLAG00005008261,plg_(Seabass),plasminogen [Source:ZFIN;Acc:ZDB-GENE-030131-1411]	ENSDLAG00005019327,stard13b_(Stickleback),N/A	ENSDLAG00005023891,pgk1_(Stickleback),N/A
GO:0051604	protein maturation	11/481	118/10935	0.0146991	0.861863	11	ENSDLAG00005003007,caspa_(Stickleback),N/A	ENSDLAG00005003860,aebp1_(Seabass),AE binding protein 1 [Source:ZFIN;Acc:ZDB-GENE-030131-2390]	ENSDLAG00005006543,mbtps1_(Seabass),membrane-bound transcription factor peptidase	ENSDLAG00005009078,lonp2_(Seabass),lon peptidase 2	ENSDLAG00005011625,capn3b_(Seabass),calpain 3b [Source:ZFIN;Acc:ZDB-GENE-041001-149]	ENSDLAG00005012792,tbc1d10ab_(Stickleback),N/A	ENSDLAG00005019324,ero1b_(Seabass),endoplasmic reticulum oxidoreductase 1 beta [Source:HGNC Symbol;Acc:HGNC:14355]	ENSDLAG00005023891,pgk1_(Stickleback),N/A	ENSDLAG00005027328,vps41_(Seabass),VPS41 subunit of HOPS complex [Source:ZFIN;Acc:ZDB-GENE-030131-6671]	ENSDLAG00005030590,corin_(Seabass),corin	ENSDLAG00005031667,hspd1_(Seabass),heat shock 60 protein 1 [Source:ZFIN;Acc:ZDB-GENE-021206-1]
GO:0120031	plasma membrane bounded cell projection assembly	20/481	269/10935	0.0152603	0.861863	20	ENSDLAG00005003612,wasf3b_(Seabass),WASP family member 3b [Source:ZFIN;Acc:ZDB-GENE-070112-1512]	ENSDLAG00005005038,rapgef6_(Stickleback),N/A	ENSDLAG00005005174,vav2_(Stickleback),N/A	ENSDLAG00005006425,llgl2_(Seabass),LLGL scribble cell polarity complex component 2 [Source:NCBI gene;Acc:795670]	ENSDLAG00005007207,tbc1d32_(Seabass),TBC1 domain family	ENSDLAG00005007903,ccdc28b_(Stickleback),N/A	ENSDLAG00005009281,nphp1_(Seabass),nephronophthisis 1 [Source:ZFIN;Acc:ZDB-GENE-060929-1234]	ENSDLAG00005009483,SPAG16_(Human),N/A	ENSDLAG00005013564,pip5k1aa_(Stickleback),N/A	ENSDLAG00005013916,bbs9_(Zebrafish),N/A	ENSDLAG00005015337,fam161a_(Zebrafish),N/A	ENSDLAG00005016887,ACTR3_(Human),N/A	ENSDLAG00005017396,N/A,N/A	ENSDLAG00005018624,ezra_(Seabass),ezrin a [Source:ZFIN;Acc:ZDB-GENE-050522-18]	ENSDLAG00005019646,abcc4_(Stickleback),N/A	ENSDLAG00005022961,vav3b_(Seabass),vav 3 guanine nucleotide exchange factor b [Source:ZFIN;Acc:ZDB-GENE-070912-251]	ENSDLAG00005026217,actr3_(Stickleback),N/A	ENSDLAG00005028471,lrrc6_(Seabass),leucine rich repeat containing 6 [Source:NCBI gene;Acc:432388]	ENSDLAG00005031931,N/A,N/A	ENSDLAG00005033394,N/A,N/A
GO:0008340	determination of adult lifespan	17/481	219/10935	0.0165309	0.861863	17	ENSDLAG00005000694,nf1a_(Stickleback),N/A	ENSDLAG00005002274,flt1_(Seabass),fms-related tyrosine kinase 1 (vascular endothelial growth factor/vascular permeability factor receptor) [Source:ZFIN;Acc:ZDB-GENE-050407-1]	ENSDLAG00005003340,pik3r2_(Seabass),phosphoinositide-3-kinase	ENSDLAG00005006721,slc13a2_(Salmon),N/A	ENSDLAG00005006917,rpl6_(Seabass),ribosomal protein L6 [Source:ZFIN;Acc:ZDB-GENE-030131-8671]	ENSDLAG00005008928,ulk2_(Stickleback),N/A	ENSDLAG00005009281,nphp1_(Seabass),nephronophthisis 1 [Source:ZFIN;Acc:ZDB-GENE-060929-1234]	ENSDLAG00005011180,CBS_(Stickleback),N/A	ENSDLAG00005011625,capn3b_(Seabass),calpain 3b [Source:ZFIN;Acc:ZDB-GENE-041001-149]	ENSDLAG00005011693,ppp2r5b_(Seabass),protein phosphatase 2	ENSDLAG00005019646,abcc4_(Stickleback),N/A	ENSDLAG00005022046,map3k15_(Stickleback),N/A	ENSDLAG00005023971,edem2_(Stickleback),N/A	ENSDLAG00005027328,vps41_(Seabass),VPS41 subunit of HOPS complex [Source:ZFIN;Acc:ZDB-GENE-030131-6671]	ENSDLAG00005030431,tial1_(Seabass),TIA1 cytotoxic granule-associated RNA binding protein-like 1 [Source:ZFIN;Acc:ZDB-GENE-040426-1547]	ENSDLAG00005030790,tial1_(Seabass),TIA1 cytotoxic granule-associated RNA binding protein-like 1 [Source:ZFIN;Acc:ZDB-GENE-040426-1547]	ENSDLAG00005034750,ACVR2A_(Seabass),activin A receptor type 2A [Source:HGNC Symbol;Acc:HGNC:173]
GO:0044441	obsolete ciliary part	19/481	254/10935	0.0167596	0.861863	19	ENSDLAG00005004236,MOK_(Seabass),MOK protein kinase [Source:HGNC Symbol;Acc:HGNC:9833]	ENSDLAG00005006373,kif5c_(Stickleback),N/A	ENSDLAG00005009281,nphp1_(Seabass),nephronophthisis 1 [Source:ZFIN;Acc:ZDB-GENE-060929-1234]	ENSDLAG00005009483,SPAG16_(Human),N/A	ENSDLAG00005011059,pik3r4_(Stickleback),N/A	ENSDLAG00005011628,prkar1aa_(Seabass),protein kinase	ENSDLAG00005011778,cngb1b_(Seabass),cyclic nucleotide gated channel subunit beta 1b [Source:ZFIN;Acc:ZDB-GENE-090831-4]	ENSDLAG00005013916,bbs9_(Zebrafish),N/A	ENSDLAG00005015337,fam161a_(Zebrafish),N/A	ENSDLAG00005015623,N/A,N/A	ENSDLAG00005018624,ezra_(Seabass),ezrin a [Source:ZFIN;Acc:ZDB-GENE-050522-18]	ENSDLAG00005020236,opn1mw4_(Zebrafish),N/A	ENSDLAG00005022331,rttn_(Seabass),rotatin [Source:ZFIN;Acc:ZDB-GENE-090609-5]	ENSDLAG00005023891,pgk1_(Stickleback),N/A	ENSDLAG00005025729,opn1sw2_(Seabass),opsin 1 (cone pigments)	ENSDLAG00005028840,KIF5C_(Seabass),kinesin family member 5C [Source:HGNC Symbol;Acc:HGNC:6325]	ENSDLAG00005029494,tulp1b_(Seabass),TUB like protein 1b [Source:ZFIN;Acc:ZDB-GENE-110411-113]	ENSDLAG00005030802,zdhhc3a_(Seabass),zinc finger DHHC-type containing 3a [Source:ZFIN;Acc:ZDB-GENE-040718-484]	ENSDLAG00005031931,N/A,N/A
GO:0010592	positive regulation of lamellipodium assembly	4/481	23/10935	0.0168315	0.861863	4	ENSDLAG00005003612,wasf3b_(Seabass),WASP family member 3b [Source:ZFIN;Acc:ZDB-GENE-070112-1512]	ENSDLAG00005011885,HDAC4_(Human),N/A	ENSDLAG00005016887,ACTR3_(Human),N/A	ENSDLAG00005026217,actr3_(Stickleback),N/A
GO:0031528	microvillus membrane	4/481	23/10935	0.0168315	0.861863	4	ENSDLAG00005000217,CTNNB1_(Seabass),catenin (cadherin-associated protein)	ENSDLAG00005009339,slc34a2b_(Stickleback),N/A	ENSDLAG00005013564,pip5k1aa_(Stickleback),N/A	ENSDLAG00005018624,ezra_(Seabass),ezrin a [Source:ZFIN;Acc:ZDB-GENE-050522-18]
GO:0046849	bone remodeling	4/481	23/10935	0.0168315	0.861863	4	ENSDLAG00005000217,CTNNB1_(Seabass),catenin (cadherin-associated protein)	ENSDLAG00005008893,CTHRC1_(Seabass),collagen triple helix repeat containing 1 [Source:HGNC Symbol;Acc:HGNC:18831]	ENSDLAG00005010994,CBL_(Stickleback),N/A	ENSDLAG00005028827,pth1r_(Seabass),parathyroid hormone 1 receptor [Source:ZFIN;Acc:ZDB-GENE-991123-8]
GO:0061003	positive regulation of dendritic spine morphogenesis	4/481	23/10935	0.0168315	0.861863	4	ENSDLAG00005000248,stau2_(Seabass),staufen double-stranded RNA binding protein 2 [Source:NCBI gene;Acc:393899]	ENSDLAG00005016887,ACTR3_(Human),N/A	ENSDLAG00005025259,eef2k_(Stickleback),eukaryotic elongation factor 2 kinase [Source:HGNC Symbol;Acc:HGNC:24615]	ENSDLAG00005026217,actr3_(Stickleback),N/A
GO:0015294	solute:cation symporter activity	8/481	75/10935	0.0168642	0.861863	8	ENSDLAG00005001760,slc11a2-beta_(Seabass),N/A	ENSDLAG00005006056,slc6a4a_(Seabass),solute carrier family 6 member 4a [Source:ZFIN;Acc:ZDB-GENE-060314-1]	ENSDLAG00005006721,slc13a2_(Salmon),N/A	ENSDLAG00005007862,slc12a7a_(Stickleback),N/A	ENSDLAG00005009339,slc34a2b_(Stickleback),N/A	ENSDLAG00005011161,zgc:153039_(Stickleback),zgc:153039 [Source:ZFIN;Acc:ZDB-GENE-060929-736]	ENSDLAG00005033872,slc1a1_(Seabass),solute carrier family 1 member 1 [Source:ZFIN;Acc:ZDB-GENE-040718-414]	ENSDLAG00005034585,slc10a3_(Seabass),solute carrier family 10 member 3 [Source:ZFIN;Acc:ZDB-GENE-040426-2347]
GO:0007351	tripartite regional subdivision	10/481	105/10935	0.0170198	0.861863	10	ENSDLAG00005000248,stau2_(Seabass),staufen double-stranded RNA binding protein 2 [Source:NCBI gene;Acc:393899]	ENSDLAG00005001076,ksr1b_(Seabass),kinase suppressor of ras 1b [Source:ZFIN;Acc:ZDB-GENE-040724-45]	ENSDLAG00005006373,kif5c_(Stickleback),N/A	ENSDLAG00005006425,llgl2_(Seabass),LLGL scribble cell polarity complex component 2 [Source:NCBI gene;Acc:795670]	ENSDLAG00005011389,chrd_(Seabass),chordin [Source:NCBI gene;Acc:30161]	ENSDLAG00005011693,ppp2r5b_(Seabass),protein phosphatase 2	ENSDLAG00005017411,TDRD5_(Salmon),tudor domain containing 5 [Source:HGNC Symbol;Acc:HGNC:20614]	ENSDLAG00005018624,ezra_(Seabass),ezrin a [Source:ZFIN;Acc:ZDB-GENE-050522-18]	ENSDLAG00005026073,BTF3L4_(Seabass),basic transcription factor 3 like 4 [Source:HGNC Symbol;Acc:HGNC:30547]	ENSDLAG00005028840,KIF5C_(Seabass),kinesin family member 5C [Source:HGNC Symbol;Acc:HGNC:6325]
GO:0008595	anterior/posterior axis specification, embryo	10/481	105/10935	0.0170198	0.861863	10	ENSDLAG00005000248,stau2_(Seabass),staufen double-stranded RNA binding protein 2 [Source:NCBI gene;Acc:393899]	ENSDLAG00005001076,ksr1b_(Seabass),kinase suppressor of ras 1b [Source:ZFIN;Acc:ZDB-GENE-040724-45]	ENSDLAG00005006373,kif5c_(Stickleback),N/A	ENSDLAG00005006425,llgl2_(Seabass),LLGL scribble cell polarity complex component 2 [Source:NCBI gene;Acc:795670]	ENSDLAG00005011389,chrd_(Seabass),chordin [Source:NCBI gene;Acc:30161]	ENSDLAG00005011693,ppp2r5b_(Seabass),protein phosphatase 2	ENSDLAG00005017411,TDRD5_(Salmon),tudor domain containing 5 [Source:HGNC Symbol;Acc:HGNC:20614]	ENSDLAG00005018624,ezra_(Seabass),ezrin a [Source:ZFIN;Acc:ZDB-GENE-050522-18]	ENSDLAG00005026073,BTF3L4_(Seabass),basic transcription factor 3 like 4 [Source:HGNC Symbol;Acc:HGNC:30547]	ENSDLAG00005028840,KIF5C_(Seabass),kinesin family member 5C [Source:HGNC Symbol;Acc:HGNC:6325]
GO:0006688	glycosphingolipid biosynthetic process	3/481	13/10935	0.0173949	0.861863	3	ENSDLAG00005001964,A3GALT2_(Stickleback),N/A	ENSDLAG00005014486,b4galnt1a_(Seabass),beta-1	ENSDLAG00005034005,A3GALT2_(Stickleback),N/A
GO:0006828	manganese ion transport	3/481	13/10935	0.0173949	0.861863	3	ENSDLAG00005001760,slc11a2-beta_(Seabass),N/A	ENSDLAG00005004796,slc39a14_(Stickleback),N/A	ENSDLAG00005032307,ATP2C1_(Seabass),ATPase secretory pathway Ca2+ transporting 1 [Source:HGNC Symbol;Acc:HGNC:13211]
GO:0031281	positive regulation of cyclase activity	3/481	13/10935	0.0173949	0.861863	3	ENSDLAG00005000694,nf1a_(Stickleback),N/A	ENSDLAG00005008390,lhcgr_(Seabass),luteinizing hormone/choriogonadotropin receptor [Source:ZFIN;Acc:ZDB-GENE-040806-3]	ENSDLAG00005028666,N/A,N/A
GO:0043101	purine-containing compound salvage	3/481	13/10935	0.0173949	0.861863	3	ENSDLAG00005020491,ampd2b_(Seabass),adenosine monophosphate deaminase 2b [Source:ZFIN;Acc:ZDB-GENE-070713-5]	ENSDLAG00005026472,aprt_(Seabass),adenine phosphoribosyltransferase [Source:ZFIN;Acc:ZDB-GENE-040426-1492]	ENSDLAG00005027754,gmpr2_(Seabass),guanosine monophosphate reductase 2 [Source:ZFIN;Acc:ZDB-GENE-030131-1238]
GO:0045453	bone resorption	3/481	13/10935	0.0173949	0.861863	3	ENSDLAG00005000217,CTNNB1_(Seabass),catenin (cadherin-associated protein)	ENSDLAG00005010994,CBL_(Stickleback),N/A	ENSDLAG00005028827,pth1r_(Seabass),parathyroid hormone 1 receptor [Source:ZFIN;Acc:ZDB-GENE-991123-8]
GO:0050998	nitric-oxide synthase binding	3/481	13/10935	0.0173949	0.861863	3	ENSDLAG00005000217,CTNNB1_(Seabass),catenin (cadherin-associated protein)	ENSDLAG00005006056,slc6a4a_(Seabass),solute carrier family 6 member 4a [Source:ZFIN;Acc:ZDB-GENE-060314-1]	ENSDLAG00005020120,camk2d1_(Seabass),calcium/calmodulin-dependent protein kinase (CaM kinase) II delta 1 [Source:NCBI gene;Acc:445208]
GO:0051084	'de novo' post-translational protein folding	3/481	13/10935	0.0173949	0.861863	3	ENSDLAG00005000319,entpd5b_(Seabass),ectonucleoside triphosphate diphosphohydrolase 5b [Source:ZFIN;Acc:ZDB-GENE-091118-88]	ENSDLAG00005004143,hspa8_(Seabass),heat shock protein 8 [Source:NCBI gene;Acc:573376]	ENSDLAG00005019324,ero1b_(Seabass),endoplasmic reticulum oxidoreductase 1 beta [Source:HGNC Symbol;Acc:HGNC:14355]
GO:1990381	ubiquitin-specific protease binding	3/481	13/10935	0.0173949	0.861863	3	ENSDLAG00005013524,sart3_(Seabass),spliceosome associated factor 3	ENSDLAG00005028033,bag6l_(Seabass),BCL2 associated athanogene 6	ENSDLAG00005033101,amfra_(Seabass),autocrine motility factor receptor a [Source:ZFIN;Acc:ZDB-GENE-040426-2190]
GO:0000578	embryonic axis specification	11/481	121/10935	0.0174568	0.861863	11	ENSDLAG00005000217,CTNNB1_(Seabass),catenin (cadherin-associated protein)	ENSDLAG00005000248,stau2_(Seabass),staufen double-stranded RNA binding protein 2 [Source:NCBI gene;Acc:393899]	ENSDLAG00005001076,ksr1b_(Seabass),kinase suppressor of ras 1b [Source:ZFIN;Acc:ZDB-GENE-040724-45]	ENSDLAG00005006373,kif5c_(Stickleback),N/A	ENSDLAG00005006425,llgl2_(Seabass),LLGL scribble cell polarity complex component 2 [Source:NCBI gene;Acc:795670]	ENSDLAG00005011389,chrd_(Seabass),chordin [Source:NCBI gene;Acc:30161]	ENSDLAG00005011693,ppp2r5b_(Seabass),protein phosphatase 2	ENSDLAG00005017411,TDRD5_(Salmon),tudor domain containing 5 [Source:HGNC Symbol;Acc:HGNC:20614]	ENSDLAG00005018624,ezra_(Seabass),ezrin a [Source:ZFIN;Acc:ZDB-GENE-050522-18]	ENSDLAG00005026073,BTF3L4_(Seabass),basic transcription factor 3 like 4 [Source:HGNC Symbol;Acc:HGNC:30547]	ENSDLAG00005028840,KIF5C_(Seabass),kinesin family member 5C [Source:HGNC Symbol;Acc:HGNC:6325]
GO:0007310	oocyte dorsal/ventral axis specification	5/481	35/10935	0.0175961	0.861863	5	ENSDLAG00005006373,kif5c_(Stickleback),N/A	ENSDLAG00005011389,chrd_(Seabass),chordin [Source:NCBI gene;Acc:30161]	ENSDLAG00005013564,pip5k1aa_(Stickleback),N/A	ENSDLAG00005023198,ppp1cb_(Stickleback),N/A	ENSDLAG00005028840,KIF5C_(Seabass),kinesin family member 5C [Source:HGNC Symbol;Acc:HGNC:6325]
GO:0033047	regulation of mitotic sister chromatid segregation	6/481	48/10935	0.0179937	0.865355	6	ENSDLAG00005000183,bub1bb_(Seabass),BUB1 mitotic checkpoint serine/threonine kinase Bb [Source:ZFIN;Acc:ZDB-GENE-030829-51]	ENSDLAG00005013564,pip5k1aa_(Stickleback),N/A	ENSDLAG00005018624,ezra_(Seabass),ezrin a [Source:ZFIN;Acc:ZDB-GENE-050522-18]	ENSDLAG00005019327,stard13b_(Stickleback),N/A	ENSDLAG00005024023,lmln_(Stickleback),N/A	ENSDLAG00005031053,BUB1B_(Human),N/A
GO:0045862	positive regulation of proteolysis	18/481	239/10935	0.0183941	0.865355	18	ENSDLAG00005001760,slc11a2-beta_(Seabass),N/A	ENSDLAG00005003007,caspa_(Stickleback),N/A	ENSDLAG00005004143,hspa8_(Seabass),heat shock protein 8 [Source:NCBI gene;Acc:573376]	ENSDLAG00005007797,ube2al_(Stickleback),N/A	ENSDLAG00005010236,DTL_(Seabass),denticleless E3 ubiquitin protein ligase homolog [Source:HGNC Symbol;Acc:HGNC:30288]	ENSDLAG00005011625,capn3b_(Seabass),calpain 3b [Source:ZFIN;Acc:ZDB-GENE-041001-149]	ENSDLAG00005012792,tbc1d10ab_(Stickleback),N/A	ENSDLAG00005013524,sart3_(Seabass),spliceosome associated factor 3	ENSDLAG00005015997,ctnnd1_(Seabass),catenin (cadherin-associated protein)	ENSDLAG00005023356,cntn2_(Seabass),contactin 2 [Source:ZFIN;Acc:ZDB-GENE-990630-12]	ENSDLAG00005023442,traf2a_(Seabass),Tnf receptor-associated factor 2a [Source:ZFIN;Acc:ZDB-GENE-071120-2]	ENSDLAG00005023971,edem2_(Stickleback),N/A	ENSDLAG00005024023,lmln_(Stickleback),N/A	ENSDLAG00005024705,N/A,N/A	ENSDLAG00005028033,bag6l_(Seabass),BCL2 associated athanogene 6	ENSDLAG00005030009,arhgef1a_(Zebrafish),N/A	ENSDLAG00005030126,MAL_(Human),N/A	ENSDLAG00005031667,hspd1_(Seabass),heat shock 60 protein 1 [Source:ZFIN;Acc:ZDB-GENE-021206-1]
GO:0030031	cell projection assembly	21/481	292/10935	0.0184195	0.865355	21	ENSDLAG00005002274,flt1_(Seabass),fms-related tyrosine kinase 1 (vascular endothelial growth factor/vascular permeability factor receptor) [Source:ZFIN;Acc:ZDB-GENE-050407-1]	ENSDLAG00005003612,wasf3b_(Seabass),WASP family member 3b [Source:ZFIN;Acc:ZDB-GENE-070112-1512]	ENSDLAG00005005038,rapgef6_(Stickleback),N/A	ENSDLAG00005005174,vav2_(Stickleback),N/A	ENSDLAG00005006425,llgl2_(Seabass),LLGL scribble cell polarity complex component 2 [Source:NCBI gene;Acc:795670]	ENSDLAG00005007207,tbc1d32_(Seabass),TBC1 domain family	ENSDLAG00005007903,ccdc28b_(Stickleback),N/A	ENSDLAG00005009281,nphp1_(Seabass),nephronophthisis 1 [Source:ZFIN;Acc:ZDB-GENE-060929-1234]	ENSDLAG00005009483,SPAG16_(Human),N/A	ENSDLAG00005013564,pip5k1aa_(Stickleback),N/A	ENSDLAG00005013916,bbs9_(Zebrafish),N/A	ENSDLAG00005015337,fam161a_(Zebrafish),N/A	ENSDLAG00005016887,ACTR3_(Human),N/A	ENSDLAG00005017396,N/A,N/A	ENSDLAG00005018624,ezra_(Seabass),ezrin a [Source:ZFIN;Acc:ZDB-GENE-050522-18]	ENSDLAG00005019646,abcc4_(Stickleback),N/A	ENSDLAG00005022961,vav3b_(Seabass),vav 3 guanine nucleotide exchange factor b [Source:ZFIN;Acc:ZDB-GENE-070912-251]	ENSDLAG00005026217,actr3_(Stickleback),N/A	ENSDLAG00005028471,lrrc6_(Seabass),leucine rich repeat containing 6 [Source:NCBI gene;Acc:432388]	ENSDLAG00005031931,N/A,N/A	ENSDLAG00005033394,N/A,N/A
GO:0048771	tissue remodeling	7/481	62/10935	0.0185665	0.865355	7	ENSDLAG00005000217,CTNNB1_(Seabass),catenin (cadherin-associated protein)	ENSDLAG00005008893,CTHRC1_(Seabass),collagen triple helix repeat containing 1 [Source:HGNC Symbol;Acc:HGNC:18831]	ENSDLAG00005010994,CBL_(Stickleback),N/A	ENSDLAG00005011180,CBS_(Stickleback),N/A	ENSDLAG00005016887,ACTR3_(Human),N/A	ENSDLAG00005026217,actr3_(Stickleback),N/A	ENSDLAG00005028827,pth1r_(Seabass),parathyroid hormone 1 receptor [Source:ZFIN;Acc:ZDB-GENE-991123-8]
GO:0043235	receptor complex	18/481	240/10935	0.0191065	0.865355	18	ENSDLAG00005002274,flt1_(Seabass),fms-related tyrosine kinase 1 (vascular endothelial growth factor/vascular permeability factor receptor) [Source:ZFIN;Acc:ZDB-GENE-050407-1]	ENSDLAG00005003439,gabbr1b_(Seabass),gamma-aminobutyric acid (GABA) B receptor	ENSDLAG00005004406,N/A,N/A	ENSDLAG00005005652,TAOK2_(Human),N/A	ENSDLAG00005007242,plxna1a_(Seabass),plexin A1a [Source:ZFIN;Acc:ZDB-GENE-140106-137]	ENSDLAG00005008390,lhcgr_(Seabass),luteinizing hormone/choriogonadotropin receptor [Source:ZFIN;Acc:ZDB-GENE-040806-3]	ENSDLAG00005011458,gprc5c_(Seabass),G protein-coupled receptor	ENSDLAG00005011857,zmp:0000001082_(Zebrafish),N/A	ENSDLAG00005016996,gabrb1_(Seabass),gamma-aminobutyric acid type A receptor beta1 subunit [Source:ZFIN;Acc:ZDB-GENE-090313-230]	ENSDLAG00005023442,traf2a_(Seabass),Tnf receptor-associated factor 2a [Source:ZFIN;Acc:ZDB-GENE-071120-2]	ENSDLAG00005025579,N/A,N/A	ENSDLAG00005028827,pth1r_(Seabass),parathyroid hormone 1 receptor [Source:ZFIN;Acc:ZDB-GENE-991123-8]	ENSDLAG00005029257,N/A,N/A	ENSDLAG00005031094,il6st_(Zebrafish),N/A	ENSDLAG00005031667,hspd1_(Seabass),heat shock 60 protein 1 [Source:ZFIN;Acc:ZDB-GENE-021206-1]	ENSDLAG00005033619,N/A,N/A	ENSDLAG00005034750,ACVR2A_(Seabass),activin A receptor type 2A [Source:HGNC Symbol;Acc:HGNC:173]	ENSDLAG00005035118,nrp2b_(Stickleback),N/A
GO:0005096	GTPase activator activity	14/481	172/10935	0.0194842	0.865355	14	ENSDLAG00005000694,nf1a_(Stickleback),N/A	ENSDLAG00005003340,pik3r2_(Seabass),phosphoinositide-3-kinase	ENSDLAG00005004695,si:dkey-52d15.2_(Zebrafish),N/A	ENSDLAG00005006425,llgl2_(Seabass),LLGL scribble cell polarity complex component 2 [Source:NCBI gene;Acc:795670]	ENSDLAG00005009990,arhgap23b_(Seabass),Rho GTPase activating protein 23b [Source:ZFIN;Acc:ZDB-GENE-081031-78]	ENSDLAG00005012792,tbc1d10ab_(Stickleback),N/A	ENSDLAG00005014089,TBC1D13_(Stickleback),N/A	ENSDLAG00005015900,CR387919.1_(Zebrafish),N/A	ENSDLAG00005017199,A2ML1_(Human),N/A	ENSDLAG00005019327,stard13b_(Stickleback),N/A	ENSDLAG00005022961,vav3b_(Seabass),vav 3 guanine nucleotide exchange factor b [Source:ZFIN;Acc:ZDB-GENE-070912-251]	ENSDLAG00005031769,RAP1GAP_(Stickleback),N/A	ENSDLAG00005032547,rgs19_(Seabass),regulator of G protein signaling 19 [Source:ZFIN;Acc:ZDB-GENE-080723-72]	ENSDLAG00005033449,RAP1GAP_(Stickleback),N/A
GO:0015293	symporter activity	8/481	77/10935	0.0195039	0.865355	8	ENSDLAG00005001760,slc11a2-beta_(Seabass),N/A	ENSDLAG00005006056,slc6a4a_(Seabass),solute carrier family 6 member 4a [Source:ZFIN;Acc:ZDB-GENE-060314-1]	ENSDLAG00005006721,slc13a2_(Salmon),N/A	ENSDLAG00005007862,slc12a7a_(Stickleback),N/A	ENSDLAG00005009339,slc34a2b_(Stickleback),N/A	ENSDLAG00005011161,zgc:153039_(Stickleback),zgc:153039 [Source:ZFIN;Acc:ZDB-GENE-060929-736]	ENSDLAG00005033872,slc1a1_(Seabass),solute carrier family 1 member 1 [Source:ZFIN;Acc:ZDB-GENE-040718-414]	ENSDLAG00005034585,slc10a3_(Seabass),solute carrier family 10 member 3 [Source:ZFIN;Acc:ZDB-GENE-040426-2347]
GO:0045010	actin nucleation	4/481	24/10935	0.0195134	0.865355	4	ENSDLAG00005003612,wasf3b_(Seabass),WASP family member 3b [Source:ZFIN;Acc:ZDB-GENE-070112-1512]	ENSDLAG00005016887,ACTR3_(Human),N/A	ENSDLAG00005025357,scin_(Seabass),scinderin [Source:ZFIN;Acc:ZDB-GENE-060503-6]	ENSDLAG00005026217,actr3_(Stickleback),N/A
GO:0060027	convergent extension involved in gastrulation	4/481	24/10935	0.0195134	0.865355	4	ENSDLAG00005001538,tdp2b_(Stickleback),N/A	ENSDLAG00005011389,chrd_(Seabass),chordin [Source:NCBI gene;Acc:30161]	ENSDLAG00005022554,clul1_(Seabass),clusterin-like 1 (retinal) [Source:ZFIN;Acc:ZDB-GENE-031118-57]	ENSDLAG00005028471,lrrc6_(Seabass),leucine rich repeat containing 6 [Source:NCBI gene;Acc:432388]
GO:0098739	import across plasma membrane	6/481	49/10935	0.0197682	0.865355	6	ENSDLAG00005001760,slc11a2-beta_(Seabass),N/A	ENSDLAG00005004796,slc39a14_(Stickleback),N/A	ENSDLAG00005006465,slc7a7_(Seabass),solute carrier family 7 member 7 [Source:ZFIN;Acc:ZDB-GENE-051127-5]	ENSDLAG00005010969,KCND3_(Seabass),potassium voltage-gated channel subfamily D member 3 [Source:HGNC Symbol;Acc:HGNC:6239]	ENSDLAG00005021834,CACNA2D1_(Seabass),calcium voltage-gated channel auxiliary subunit alpha2delta 1 [Source:HGNC Symbol;Acc:HGNC:1399]	ENSDLAG00005033872,slc1a1_(Seabass),solute carrier family 1 member 1 [Source:ZFIN;Acc:ZDB-GENE-040718-414]
GO:1901606	alpha-amino acid catabolic process	6/481	49/10935	0.0197682	0.865355	6	ENSDLAG00005000610,kyat1_(Stickleback),N/A	ENSDLAG00005011180,CBS_(Stickleback),N/A	ENSDLAG00005012375,aass_(Seabass),aminoadipate-semialdehyde synthase [Source:ZFIN;Acc:ZDB-GENE-061220-8]	ENSDLAG00005019255,N/A,N/A	ENSDLAG00005028474,zgc:172341_(Stickleback),N/A	ENSDLAG00005033026,ddah2_(Stickleback),N/A
GO:0033365	protein localization to organelle	26/481	387/10935	0.0208498	0.865355	26	ENSDLAG00005000183,bub1bb_(Seabass),BUB1 mitotic checkpoint serine/threonine kinase Bb [Source:ZFIN;Acc:ZDB-GENE-030829-51]	ENSDLAG00005004143,hspa8_(Seabass),heat shock protein 8 [Source:NCBI gene;Acc:573376]	ENSDLAG00005005866,hk2_(Seabass),hexokinase 2 [Source:ZFIN;Acc:ZDB-GENE-040426-2017]	ENSDLAG00005006543,mbtps1_(Seabass),membrane-bound transcription factor peptidase	ENSDLAG00005006917,rpl6_(Seabass),ribosomal protein L6 [Source:ZFIN;Acc:ZDB-GENE-030131-8671]	ENSDLAG00005007207,tbc1d32_(Seabass),TBC1 domain family	ENSDLAG00005008390,lhcgr_(Seabass),luteinizing hormone/choriogonadotropin receptor [Source:ZFIN;Acc:ZDB-GENE-040806-3]	ENSDLAG00005009078,lonp2_(Seabass),lon peptidase 2	ENSDLAG00005011059,pik3r4_(Stickleback),N/A	ENSDLAG00005011816,pbx3a_(Seabass),pre-B-cell leukemia homeobox 3a [Source:ZFIN;Acc:ZDB-GENE-031218-1]	ENSDLAG00005012824,rpl15_(Seabass),ribosomal protein L15 [Source:ZFIN;Acc:ZDB-GENE-040801-183]	ENSDLAG00005013916,bbs9_(Zebrafish),N/A	ENSDLAG00005017990,eci2_(Stickleback),N/A	ENSDLAG00005021462,acox1_(Seabass),acyl-CoA oxidase 1	ENSDLAG00005021711,rpl10_(Seabass),ribosomal protein L10 [Source:NCBI gene;Acc:336712]	ENSDLAG00005023350,pitrm1_(Stickleback),N/A	ENSDLAG00005023623,stam_(Seabass),signal transducing adaptor molecule (SH3 domain and ITAM motif) 1 [Source:ZFIN;Acc:ZDB-GENE-031118-123]	ENSDLAG00005027328,vps41_(Seabass),VPS41 subunit of HOPS complex [Source:ZFIN;Acc:ZDB-GENE-030131-6671]	ENSDLAG00005027738,syne2b_(Zebrafish),N/A	ENSDLAG00005028033,bag6l_(Seabass),BCL2 associated athanogene 6	ENSDLAG00005028474,zgc:172341_(Stickleback),N/A	ENSDLAG00005029494,tulp1b_(Seabass),TUB like protein 1b [Source:ZFIN;Acc:ZDB-GENE-110411-113]	ENSDLAG00005030802,zdhhc3a_(Seabass),zinc finger DHHC-type containing 3a [Source:ZFIN;Acc:ZDB-GENE-040718-484]	ENSDLAG00005031053,BUB1B_(Human),N/A	ENSDLAG00005031667,hspd1_(Seabass),heat shock 60 protein 1 [Source:ZFIN;Acc:ZDB-GENE-021206-1]	ENSDLAG00005034360,klhl21_(Seabass),kelch-like family member 21 [Source:NCBI gene;Acc:404613]
GO:0005903	brush border	9/481	93/10935	0.0208988	0.865355	9	ENSDLAG00005001760,slc11a2-beta_(Seabass),N/A	ENSDLAG00005009339,slc34a2b_(Stickleback),N/A	ENSDLAG00005012242,GNA13_(Stickleback),guanine nucleotide binding protein (G protein)	ENSDLAG00005016887,ACTR3_(Human),N/A	ENSDLAG00005018624,ezra_(Seabass),ezrin a [Source:ZFIN;Acc:ZDB-GENE-050522-18]	ENSDLAG00005025357,scin_(Seabass),scinderin [Source:ZFIN;Acc:ZDB-GENE-060503-6]	ENSDLAG00005026217,actr3_(Stickleback),N/A	ENSDLAG00005028827,pth1r_(Seabass),parathyroid hormone 1 receptor [Source:ZFIN;Acc:ZDB-GENE-991123-8]	ENSDLAG00005032547,rgs19_(Seabass),regulator of G protein signaling 19 [Source:ZFIN;Acc:ZDB-GENE-080723-72]
GO:0048469	cell maturation	18/481	243/10935	0.021372	0.865355	18	ENSDLAG00005000217,CTNNB1_(Seabass),catenin (cadherin-associated protein)	ENSDLAG00005000248,stau2_(Seabass),staufen double-stranded RNA binding protein 2 [Source:NCBI gene;Acc:393899]	ENSDLAG00005006373,kif5c_(Stickleback),N/A	ENSDLAG00005006425,llgl2_(Seabass),LLGL scribble cell polarity complex component 2 [Source:NCBI gene;Acc:795670]	ENSDLAG00005011059,pik3r4_(Stickleback),N/A	ENSDLAG00005011389,chrd_(Seabass),chordin [Source:NCBI gene;Acc:30161]	ENSDLAG00005011625,capn3b_(Seabass),calpain 3b [Source:ZFIN;Acc:ZDB-GENE-041001-149]	ENSDLAG00005011628,prkar1aa_(Seabass),protein kinase	ENSDLAG00005011693,ppp2r5b_(Seabass),protein phosphatase 2	ENSDLAG00005013564,pip5k1aa_(Stickleback),N/A	ENSDLAG00005017411,TDRD5_(Salmon),tudor domain containing 5 [Source:HGNC Symbol;Acc:HGNC:20614]	ENSDLAG00005018624,ezra_(Seabass),ezrin a [Source:ZFIN;Acc:ZDB-GENE-050522-18]	ENSDLAG00005023198,ppp1cb_(Stickleback),N/A	ENSDLAG00005023356,cntn2_(Seabass),contactin 2 [Source:ZFIN;Acc:ZDB-GENE-990630-12]	ENSDLAG00005023623,stam_(Seabass),signal transducing adaptor molecule (SH3 domain and ITAM motif) 1 [Source:ZFIN;Acc:ZDB-GENE-031118-123]	ENSDLAG00005026073,BTF3L4_(Seabass),basic transcription factor 3 like 4 [Source:HGNC Symbol;Acc:HGNC:30547]	ENSDLAG00005028827,pth1r_(Seabass),parathyroid hormone 1 receptor [Source:ZFIN;Acc:ZDB-GENE-991123-8]	ENSDLAG00005028840,KIF5C_(Seabass),kinesin family member 5C [Source:HGNC Symbol;Acc:HGNC:6325]
GO:0004709	MAP kinase kinase kinase activity	3/481	14/10935	0.0214294	0.865355	3	ENSDLAG00005005652,TAOK2_(Human),N/A	ENSDLAG00005022046,map3k15_(Stickleback),N/A	ENSDLAG00005024395,taok1b_(Stickleback),TAO kinase 1b [Source:ZFIN;Acc:ZDB-GENE-141024-1]
GO:0033233	regulation of protein sumoylation	3/481	14/10935	0.0214294	0.865355	3	ENSDLAG00005000217,CTNNB1_(Seabass),catenin (cadherin-associated protein)	ENSDLAG00005011625,capn3b_(Seabass),calpain 3b [Source:ZFIN;Acc:ZDB-GENE-041001-149]	ENSDLAG00005011885,HDAC4_(Human),N/A
GO:0048711	positive regulation of astrocyte differentiation	3/481	14/10935	0.0214294	0.865355	3	ENSDLAG00005016887,ACTR3_(Human),N/A	ENSDLAG00005026217,actr3_(Stickleback),N/A	ENSDLAG00005031094,il6st_(Zebrafish),N/A
GO:0090030	regulation of steroid hormone biosynthetic process	3/481	14/10935	0.0214294	0.865355	3	ENSDLAG00005007508,cyp17a1_(Seabass),cytochrome P450	ENSDLAG00005008390,lhcgr_(Seabass),luteinizing hormone/choriogonadotropin receptor [Source:ZFIN;Acc:ZDB-GENE-040806-3]	ENSDLAG00005033325,FDX1_(Stickleback),N/A
GO:0038096	Fc-gamma receptor signaling pathway involved in phagocytosis	6/481	50/10935	0.0216582	0.865355	6	ENSDLAG00005003340,pik3r2_(Seabass),phosphoinositide-3-kinase	ENSDLAG00005005174,vav2_(Stickleback),N/A	ENSDLAG00005016887,ACTR3_(Human),N/A	ENSDLAG00005022554,clul1_(Seabass),clusterin-like 1 (retinal) [Source:ZFIN;Acc:ZDB-GENE-031118-57]	ENSDLAG00005022961,vav3b_(Seabass),vav 3 guanine nucleotide exchange factor b [Source:ZFIN;Acc:ZDB-GENE-070912-251]	ENSDLAG00005026217,actr3_(Stickleback),N/A
GO:0033045	regulation of sister chromatid segregation	7/481	64/10935	0.0217711	0.865355	7	ENSDLAG00005000183,bub1bb_(Seabass),BUB1 mitotic checkpoint serine/threonine kinase Bb [Source:ZFIN;Acc:ZDB-GENE-030829-51]	ENSDLAG00005000217,CTNNB1_(Seabass),catenin (cadherin-associated protein)	ENSDLAG00005013564,pip5k1aa_(Stickleback),N/A	ENSDLAG00005018624,ezra_(Seabass),ezrin a [Source:ZFIN;Acc:ZDB-GENE-050522-18]	ENSDLAG00005019327,stard13b_(Stickleback),N/A	ENSDLAG00005024023,lmln_(Stickleback),N/A	ENSDLAG00005031053,BUB1B_(Human),N/A
GO:0045685	regulation of glial cell differentiation	7/481	64/10935	0.0217711	0.865355	7	ENSDLAG00005000217,CTNNB1_(Seabass),catenin (cadherin-associated protein)	ENSDLAG00005000694,nf1a_(Stickleback),N/A	ENSDLAG00005013876,N/A,N/A	ENSDLAG00005016887,ACTR3_(Human),N/A	ENSDLAG00005023356,cntn2_(Seabass),contactin 2 [Source:ZFIN;Acc:ZDB-GENE-990630-12]	ENSDLAG00005026217,actr3_(Stickleback),N/A	ENSDLAG00005031094,il6st_(Zebrafish),N/A
GO:0016325	oocyte microtubule cytoskeleton organization	5/481	37/10935	0.0220002	0.865355	5	ENSDLAG00005006373,kif5c_(Stickleback),N/A	ENSDLAG00005006425,llgl2_(Seabass),LLGL scribble cell polarity complex component 2 [Source:NCBI gene;Acc:795670]	ENSDLAG00005011628,prkar1aa_(Seabass),protein kinase	ENSDLAG00005013564,pip5k1aa_(Stickleback),N/A	ENSDLAG00005028840,KIF5C_(Seabass),kinesin family member 5C [Source:HGNC Symbol;Acc:HGNC:6325]
GO:0043574	peroxisomal transport	5/481	37/10935	0.0220002	0.865355	5	ENSDLAG00005009078,lonp2_(Seabass),lon peptidase 2	ENSDLAG00005016340,abcd1_(Seabass),ATP-binding cassette	ENSDLAG00005017990,eci2_(Stickleback),N/A	ENSDLAG00005021462,acox1_(Seabass),acyl-CoA oxidase 1	ENSDLAG00005028474,zgc:172341_(Stickleback),N/A
GO:0007214	gamma-aminobutyric acid signaling pathway	4/481	25/10935	0.0224444	0.865355	4	ENSDLAG00005003439,gabbr1b_(Seabass),gamma-aminobutyric acid (GABA) B receptor	ENSDLAG00005005527,htr4_(Stickleback),N/A	ENSDLAG00005011448,si:dkey-247m21.3_(Stickleback),N/A	ENSDLAG00005016996,gabrb1_(Seabass),gamma-aminobutyric acid type A receptor beta1 subunit [Source:ZFIN;Acc:ZDB-GENE-090313-230]
GO:0043094	cellular metabolic compound salvage	4/481	25/10935	0.0224444	0.865355	4	ENSDLAG00005000192,pdxka_(Stickleback),N/A	ENSDLAG00005020491,ampd2b_(Seabass),adenosine monophosphate deaminase 2b [Source:ZFIN;Acc:ZDB-GENE-070713-5]	ENSDLAG00005026472,aprt_(Seabass),adenine phosphoribosyltransferase [Source:ZFIN;Acc:ZDB-GENE-040426-1492]	ENSDLAG00005027754,gmpr2_(Seabass),guanosine monophosphate reductase 2 [Source:ZFIN;Acc:ZDB-GENE-030131-1238]
GO:0007368	determination of left/right symmetry	10/481	110/10935	0.0228263	0.865355	10	ENSDLAG00005001538,tdp2b_(Stickleback),N/A	ENSDLAG00005007207,tbc1d32_(Seabass),TBC1 domain family	ENSDLAG00005011153,kdm2aa_(Stickleback),N/A	ENSDLAG00005011389,chrd_(Seabass),chordin [Source:NCBI gene;Acc:30161]	ENSDLAG00005018624,ezra_(Seabass),ezrin a [Source:ZFIN;Acc:ZDB-GENE-050522-18]	ENSDLAG00005022046,map3k15_(Stickleback),N/A	ENSDLAG00005022331,rttn_(Seabass),rotatin [Source:ZFIN;Acc:ZDB-GENE-090609-5]	ENSDLAG00005028471,lrrc6_(Seabass),leucine rich repeat containing 6 [Source:NCBI gene;Acc:432388]	ENSDLAG00005031931,N/A,N/A	ENSDLAG00005034750,ACVR2A_(Seabass),activin A receptor type 2A [Source:HGNC Symbol;Acc:HGNC:173]
GO:0050817	coagulation	13/481	159/10935	0.0230687	0.865355	13	ENSDLAG00005004695,si:dkey-52d15.2_(Zebrafish),N/A	ENSDLAG00005005174,vav2_(Stickleback),N/A	ENSDLAG00005005437,ubash3bb_(Seabass),ubiquitin associated and SH3 domain containing Bb [Source:ZFIN;Acc:ZDB-GENE-080724-6]	ENSDLAG00005006854,slc7a11_(Stickleback),solute carrier family 7 member 11 [Source:ZFIN;Acc:ZDB-GENE-150416-1]	ENSDLAG00005007512,prkcq_(Stickleback),N/A	ENSDLAG00005008261,plg_(Seabass),plasminogen [Source:ZFIN;Acc:ZDB-GENE-030131-1411]	ENSDLAG00005011628,prkar1aa_(Seabass),protein kinase	ENSDLAG00005012242,GNA13_(Stickleback),guanine nucleotide binding protein (G protein)	ENSDLAG00005017199,A2ML1_(Human),N/A	ENSDLAG00005017753,f10_(Seabass),coagulation factor X [Source:ZFIN;Acc:ZDB-GENE-021206-9]	ENSDLAG00005018643,pdgfd_(Stickleback),N/A	ENSDLAG00005022961,vav3b_(Seabass),vav 3 guanine nucleotide exchange factor b [Source:ZFIN;Acc:ZDB-GENE-070912-251]	ENSDLAG00005028413,muc5f_(Zebrafish),mucin 5f [Source:ZFIN;Acc:ZDB-GENE-110411-240]
GO:0019216	regulation of lipid metabolic process	19/481	263/10935	0.0232031	0.865355	19	ENSDLAG00005002274,flt1_(Seabass),fms-related tyrosine kinase 1 (vascular endothelial growth factor/vascular permeability factor receptor) [Source:ZFIN;Acc:ZDB-GENE-050407-1]	ENSDLAG00005003340,pik3r2_(Seabass),phosphoinositide-3-kinase	ENSDLAG00005005174,vav2_(Stickleback),N/A	ENSDLAG00005006543,mbtps1_(Seabass),membrane-bound transcription factor peptidase	ENSDLAG00005007508,cyp17a1_(Seabass),cytochrome P450	ENSDLAG00005007848,sik1_(Seabass),salt-inducible kinase 1 [Source:ZFIN;Acc:ZDB-GENE-030131-9446]	ENSDLAG00005008390,lhcgr_(Seabass),luteinizing hormone/choriogonadotropin receptor [Source:ZFIN;Acc:ZDB-GENE-040806-3]	ENSDLAG00005009078,lonp2_(Seabass),lon peptidase 2	ENSDLAG00005009496,wdr91_(Stickleback),N/A	ENSDLAG00005011059,pik3r4_(Stickleback),N/A	ENSDLAG00005012096,thrb_(Seabass),thyroid hormone receptor beta [Source:NCBI gene;Acc:30607]	ENSDLAG00005012527,malrd1_(Stickleback),N/A	ENSDLAG00005013564,pip5k1aa_(Stickleback),N/A	ENSDLAG00005021462,acox1_(Seabass),acyl-CoA oxidase 1	ENSDLAG00005022961,vav3b_(Seabass),vav 3 guanine nucleotide exchange factor b [Source:ZFIN;Acc:ZDB-GENE-070912-251]	ENSDLAG00005023953,setx_(Zebrafish),N/A	ENSDLAG00005027055,idi1_(Seabass),isopentenyl-diphosphate delta isomerase 1 [Source:ZFIN;Acc:ZDB-GENE-050913-44]	ENSDLAG00005033325,FDX1_(Stickleback),N/A	ENSDLAG00005034534,eif6_(Seabass),eukaryotic translation initiation factor 6 [Source:NCBI gene;Acc:386850]
GO:0043021	ribonucleoprotein complex binding	7/481	65/10935	0.023509	0.865355	7	ENSDLAG00005000248,stau2_(Seabass),staufen double-stranded RNA binding protein 2 [Source:NCBI gene;Acc:393899]	ENSDLAG00005007093,smg5_(Seabass),SMG5 nonsense mediated mRNA decay factor [Source:ZFIN;Acc:ZDB-GENE-050913-144]	ENSDLAG00005010112,prmt7_(Seabass),protein arginine methyltransferase 7 [Source:NCBI gene;Acc:393475]	ENSDLAG00005012669,rpn2_(Stickleback),N/A	ENSDLAG00005028033,bag6l_(Seabass),BCL2 associated athanogene 6	ENSDLAG00005030012,eif4h_(Stickleback),eukaryotic translation initiation factor 4h [Source:ZFIN;Acc:ZDB-GENE-010328-19]	ENSDLAG00005034534,eif6_(Seabass),eukaryotic translation initiation factor 6 [Source:NCBI gene;Acc:386850]
GO:0002431	Fc receptor mediated stimulatory signaling pathway	6/481	51/10935	0.0236666	0.865355	6	ENSDLAG00005003340,pik3r2_(Seabass),phosphoinositide-3-kinase	ENSDLAG00005005174,vav2_(Stickleback),N/A	ENSDLAG00005016887,ACTR3_(Human),N/A	ENSDLAG00005022554,clul1_(Seabass),clusterin-like 1 (retinal) [Source:ZFIN;Acc:ZDB-GENE-031118-57]	ENSDLAG00005022961,vav3b_(Seabass),vav 3 guanine nucleotide exchange factor b [Source:ZFIN;Acc:ZDB-GENE-070912-251]	ENSDLAG00005026217,actr3_(Stickleback),N/A
GO:0019955	cytokine binding	6/481	51/10935	0.0236666	0.865355	6	ENSDLAG00005004695,si:dkey-52d15.2_(Zebrafish),N/A	ENSDLAG00005011389,chrd_(Seabass),chordin [Source:NCBI gene;Acc:30161]	ENSDLAG00005017199,A2ML1_(Human),N/A	ENSDLAG00005031809,il20ra_(Zebrafish),N/A	ENSDLAG00005034750,ACVR2A_(Seabass),activin A receptor type 2A [Source:HGNC Symbol;Acc:HGNC:173]	ENSDLAG00005035118,nrp2b_(Stickleback),N/A
GO:0038094	Fc-gamma receptor signaling pathway	6/481	51/10935	0.0236666	0.865355	6	ENSDLAG00005003340,pik3r2_(Seabass),phosphoinositide-3-kinase	ENSDLAG00005005174,vav2_(Stickleback),N/A	ENSDLAG00005016887,ACTR3_(Human),N/A	ENSDLAG00005022554,clul1_(Seabass),clusterin-like 1 (retinal) [Source:ZFIN;Acc:ZDB-GENE-031118-57]	ENSDLAG00005022961,vav3b_(Seabass),vav 3 guanine nucleotide exchange factor b [Source:ZFIN;Acc:ZDB-GENE-070912-251]	ENSDLAG00005026217,actr3_(Stickleback),N/A
GO:0070192	chromosome organization involved in meiotic cell cycle	6/481	51/10935	0.0236666	0.865355	6	ENSDLAG00005000183,bub1bb_(Seabass),BUB1 mitotic checkpoint serine/threonine kinase Bb [Source:ZFIN;Acc:ZDB-GENE-030829-51]	ENSDLAG00005014276,vrk1_(Seabass),VRK serine/threonine kinase 1 [Source:NCBI gene;Acc:406694]	ENSDLAG00005017411,TDRD5_(Salmon),tudor domain containing 5 [Source:HGNC Symbol;Acc:HGNC:20614]	ENSDLAG00005019802,terb2_(Seabass),telomere repeat binding bouquet formation protein 2 [Source:NCBI gene;Acc:541341]	ENSDLAG00005028033,bag6l_(Seabass),BCL2 associated athanogene 6	ENSDLAG00005031053,BUB1B_(Human),N/A
GO:0008047	enzyme activator activity	23/481	338/10935	0.0251624	0.865355	23	ENSDLAG00005000694,nf1a_(Stickleback),N/A	ENSDLAG00005002274,flt1_(Seabass),fms-related tyrosine kinase 1 (vascular endothelial growth factor/vascular permeability factor receptor) [Source:ZFIN;Acc:ZDB-GENE-050407-1]	ENSDLAG00005003007,caspa_(Stickleback),N/A	ENSDLAG00005003340,pik3r2_(Seabass),phosphoinositide-3-kinase	ENSDLAG00005004695,si:dkey-52d15.2_(Zebrafish),N/A	ENSDLAG00005006425,llgl2_(Seabass),LLGL scribble cell polarity complex component 2 [Source:NCBI gene;Acc:795670]	ENSDLAG00005009990,arhgap23b_(Seabass),Rho GTPase activating protein 23b [Source:ZFIN;Acc:ZDB-GENE-081031-78]	ENSDLAG00005011693,ppp2r5b_(Seabass),protein phosphatase 2	ENSDLAG00005012792,tbc1d10ab_(Stickleback),N/A	ENSDLAG00005014089,TBC1D13_(Stickleback),N/A	ENSDLAG00005015900,CR387919.1_(Zebrafish),N/A	ENSDLAG00005017199,A2ML1_(Human),N/A	ENSDLAG00005019327,stard13b_(Stickleback),N/A	ENSDLAG00005022690,N/A,N/A	ENSDLAG00005022961,vav3b_(Seabass),vav 3 guanine nucleotide exchange factor b [Source:ZFIN;Acc:ZDB-GENE-070912-251]	ENSDLAG00005023350,pitrm1_(Stickleback),N/A	ENSDLAG00005024395,taok1b_(Stickleback),TAO kinase 1b [Source:ZFIN;Acc:ZDB-GENE-141024-1]	ENSDLAG00005024705,N/A,N/A	ENSDLAG00005028666,N/A,N/A	ENSDLAG00005030126,MAL_(Human),N/A	ENSDLAG00005031769,RAP1GAP_(Stickleback),N/A	ENSDLAG00005032547,rgs19_(Seabass),regulator of G protein signaling 19 [Source:ZFIN;Acc:ZDB-GENE-080723-72]	ENSDLAG00005033449,RAP1GAP_(Stickleback),N/A
GO:1901605	alpha-amino acid metabolic process	11/481	128/10935	0.0253696	0.865355	11	ENSDLAG00005000610,kyat1_(Stickleback),N/A	ENSDLAG00005003321,ckmt1_(Stickleback),N/A	ENSDLAG00005011180,CBS_(Stickleback),N/A	ENSDLAG00005012375,aass_(Seabass),aminoadipate-semialdehyde synthase [Source:ZFIN;Acc:ZDB-GENE-061220-8]	ENSDLAG00005017700,TYR_(Stickleback),N/A	ENSDLAG00005017845,N/A,N/A	ENSDLAG00005018572,p4ha1b_(Seabass),prolyl 4-hydroxylase	ENSDLAG00005019255,N/A,N/A	ENSDLAG00005019324,ero1b_(Seabass),endoplasmic reticulum oxidoreductase 1 beta [Source:HGNC Symbol;Acc:HGNC:14355]	ENSDLAG00005028474,zgc:172341_(Stickleback),N/A	ENSDLAG00005033026,ddah2_(Stickleback),N/A
GO:0008103	oocyte microtubule cytoskeleton polarization	4/481	26/10935	0.0256295	0.865355	4	ENSDLAG00005006373,kif5c_(Stickleback),N/A	ENSDLAG00005011628,prkar1aa_(Seabass),protein kinase	ENSDLAG00005013564,pip5k1aa_(Stickleback),N/A	ENSDLAG00005028840,KIF5C_(Seabass),kinesin family member 5C [Source:HGNC Symbol;Acc:HGNC:6325]
GO:0010940	positive regulation of necrotic cell death	4/481	26/10935	0.0256295	0.865355	4	ENSDLAG00005001676,sh3gl3a_(Seabass),SH3-domain GRB2-like 3a [Source:ZFIN;Acc:ZDB-GENE-070112-242]	ENSDLAG00005006373,kif5c_(Stickleback),N/A	ENSDLAG00005011625,capn3b_(Seabass),calpain 3b [Source:ZFIN;Acc:ZDB-GENE-041001-149]	ENSDLAG00005028840,KIF5C_(Seabass),kinesin family member 5C [Source:HGNC Symbol;Acc:HGNC:6325]
GO:0043552	positive regulation of phosphatidylinositol 3-kinase activity	4/481	26/10935	0.0256295	0.865355	4	ENSDLAG00005002274,flt1_(Seabass),fms-related tyrosine kinase 1 (vascular endothelial growth factor/vascular permeability factor receptor) [Source:ZFIN;Acc:ZDB-GENE-050407-1]	ENSDLAG00005005174,vav2_(Stickleback),N/A	ENSDLAG00005011059,pik3r4_(Stickleback),N/A	ENSDLAG00005022961,vav3b_(Seabass),vav 3 guanine nucleotide exchange factor b [Source:ZFIN;Acc:ZDB-GENE-070912-251]
GO:0045652	regulation of megakaryocyte differentiation	4/481	26/10935	0.0256295	0.865355	4	ENSDLAG00005001704,N/A,N/A	ENSDLAG00005007512,prkcq_(Stickleback),N/A	ENSDLAG00005025357,scin_(Seabass),scinderin [Source:ZFIN;Acc:ZDB-GENE-060503-6]	ENSDLAG00005034534,eif6_(Seabass),eukaryotic translation initiation factor 6 [Source:NCBI gene;Acc:386850]
GO:0046885	regulation of hormone biosynthetic process	4/481	26/10935	0.0256295	0.865355	4	ENSDLAG00005007508,cyp17a1_(Seabass),cytochrome P450	ENSDLAG00005008390,lhcgr_(Seabass),luteinizing hormone/choriogonadotropin receptor [Source:ZFIN;Acc:ZDB-GENE-040806-3]	ENSDLAG00005010994,CBL_(Stickleback),N/A	ENSDLAG00005033325,FDX1_(Stickleback),N/A
GO:0072666	establishment of protein localization to vacuole	4/481	26/10935	0.0256295	0.865355	4	ENSDLAG00005004143,hspa8_(Seabass),heat shock protein 8 [Source:NCBI gene;Acc:573376]	ENSDLAG00005008390,lhcgr_(Seabass),luteinizing hormone/choriogonadotropin receptor [Source:ZFIN;Acc:ZDB-GENE-040806-3]	ENSDLAG00005011059,pik3r4_(Stickleback),N/A	ENSDLAG00005027328,vps41_(Seabass),VPS41 subunit of HOPS complex [Source:ZFIN;Acc:ZDB-GENE-030131-6671]
GO:0044438	obsolete microbody part	6/481	52/10935	0.0257961	0.865355	6	ENSDLAG00005009078,lonp2_(Seabass),lon peptidase 2	ENSDLAG00005016340,abcd1_(Seabass),ATP-binding cassette	ENSDLAG00005017990,eci2_(Stickleback),N/A	ENSDLAG00005021462,acox1_(Seabass),acyl-CoA oxidase 1	ENSDLAG00005028474,zgc:172341_(Stickleback),N/A	ENSDLAG00005031667,hspd1_(Seabass),heat shock 60 protein 1 [Source:ZFIN;Acc:ZDB-GENE-021206-1]
GO:0044439	obsolete peroxisomal part	6/481	52/10935	0.0257961	0.865355	6	ENSDLAG00005009078,lonp2_(Seabass),lon peptidase 2	ENSDLAG00005016340,abcd1_(Seabass),ATP-binding cassette	ENSDLAG00005017990,eci2_(Stickleback),N/A	ENSDLAG00005021462,acox1_(Seabass),acyl-CoA oxidase 1	ENSDLAG00005028474,zgc:172341_(Stickleback),N/A	ENSDLAG00005031667,hspd1_(Seabass),heat shock 60 protein 1 [Source:ZFIN;Acc:ZDB-GENE-021206-1]
GO:0008509	anion transmembrane transporter activity	16/481	213/10935	0.0258343	0.865355	16	ENSDLAG00005000055,xpr1b_(Stickleback),N/A	ENSDLAG00005006465,slc7a7_(Seabass),solute carrier family 7 member 7 [Source:ZFIN;Acc:ZDB-GENE-051127-5]	ENSDLAG00005006721,slc13a2_(Salmon),N/A	ENSDLAG00005006854,slc7a11_(Stickleback),solute carrier family 7 member 11 [Source:ZFIN;Acc:ZDB-GENE-150416-1]	ENSDLAG00005007862,slc12a7a_(Stickleback),N/A	ENSDLAG00005009339,slc34a2b_(Stickleback),N/A	ENSDLAG00005009668,abcc9_(Stickleback),N/A	ENSDLAG00005011161,zgc:153039_(Stickleback),zgc:153039 [Source:ZFIN;Acc:ZDB-GENE-060929-736]	ENSDLAG00005012237,slc16a6b_(Seabass),solute carrier family 16 member 6 [Source:HGNC Symbol;Acc:HGNC:10927]	ENSDLAG00005016996,gabrb1_(Seabass),gamma-aminobutyric acid type A receptor beta1 subunit [Source:ZFIN;Acc:ZDB-GENE-090313-230]	ENSDLAG00005019646,abcc4_(Stickleback),N/A	ENSDLAG00005022377,sfxn5a_(Seabass),sideroflexin 5a [Source:ZFIN;Acc:ZDB-GENE-090312-174]	ENSDLAG00005023241,slc35a1_(Seabass),solute carrier family 35 member A1 [Source:ZFIN;Acc:ZDB-GENE-080716-17]	ENSDLAG00005029833,slc43a2a_(Seabass),solute carrier family 43 member 2 [Source:HGNC Symbol;Acc:HGNC:23087]	ENSDLAG00005033872,slc1a1_(Seabass),solute carrier family 1 member 1 [Source:ZFIN;Acc:ZDB-GENE-040718-414]	ENSDLAG00005034585,slc10a3_(Seabass),solute carrier family 10 member 3 [Source:ZFIN;Acc:ZDB-GENE-040426-2347]
GO:0034314	Arp2/3 complex-mediated actin nucleation	3/481	15/10935	0.0259303	0.865355	3	ENSDLAG00005003612,wasf3b_(Seabass),WASP family member 3b [Source:ZFIN;Acc:ZDB-GENE-070112-1512]	ENSDLAG00005016887,ACTR3_(Human),N/A	ENSDLAG00005026217,actr3_(Stickleback),N/A
GO:0072378	blood coagulation, fibrin clot formation	3/481	15/10935	0.0259303	0.865355	3	ENSDLAG00005004695,si:dkey-52d15.2_(Zebrafish),N/A	ENSDLAG00005017199,A2ML1_(Human),N/A	ENSDLAG00005017753,f10_(Seabass),coagulation factor X [Source:ZFIN;Acc:ZDB-GENE-021206-9]
GO:0007618	mating	12/481	145/10935	0.0260853	0.865355	12	ENSDLAG00005006056,slc6a4a_(Seabass),solute carrier family 6 member 4a [Source:ZFIN;Acc:ZDB-GENE-060314-1]	ENSDLAG00005006465,slc7a7_(Seabass),solute carrier family 7 member 7 [Source:ZFIN;Acc:ZDB-GENE-051127-5]	ENSDLAG00005009281,nphp1_(Seabass),nephronophthisis 1 [Source:ZFIN;Acc:ZDB-GENE-060929-1234]	ENSDLAG00005012096,thrb_(Seabass),thyroid hormone receptor beta [Source:NCBI gene;Acc:30607]	ENSDLAG00005018624,ezra_(Seabass),ezrin a [Source:ZFIN;Acc:ZDB-GENE-050522-18]	ENSDLAG00005020120,camk2d1_(Seabass),calcium/calmodulin-dependent protein kinase (CaM kinase) II delta 1 [Source:NCBI gene;Acc:445208]	ENSDLAG00005023623,stam_(Seabass),signal transducing adaptor molecule (SH3 domain and ITAM motif) 1 [Source:ZFIN;Acc:ZDB-GENE-031118-123]	ENSDLAG00005023708,mrc1b_(Seabass),mannose receptor	ENSDLAG00005028471,lrrc6_(Seabass),leucine rich repeat containing 6 [Source:NCBI gene;Acc:432388]	ENSDLAG00005028474,zgc:172341_(Stickleback),N/A	ENSDLAG00005031931,N/A,N/A	ENSDLAG00005034750,ACVR2A_(Seabass),activin A receptor type 2A [Source:HGNC Symbol;Acc:HGNC:173]
GO:0019674	NAD metabolic process	5/481	39/10935	0.0270635	0.865355	5	ENSDLAG00005005866,hk2_(Seabass),hexokinase 2 [Source:ZFIN;Acc:ZDB-GENE-040426-2017]	ENSDLAG00005006165,mdh1aa_(Stickleback),N/A	ENSDLAG00005009408,naxe_(Stickleback),N/A	ENSDLAG00005015137,CD38_(Human),N/A	ENSDLAG00005023891,pgk1_(Stickleback),N/A
GO:0030433	ubiquitin-dependent ERAD pathway	5/481	39/10935	0.0270635	0.865355	5	ENSDLAG00005010332,zgc:114081_(Zebrafish),N/A	ENSDLAG00005014517,ecpas_(Stickleback),N/A	ENSDLAG00005023971,edem2_(Stickleback),N/A	ENSDLAG00005028033,bag6l_(Seabass),BCL2 associated athanogene 6	ENSDLAG00005033101,amfra_(Seabass),autocrine motility factor receptor a [Source:ZFIN;Acc:ZDB-GENE-040426-2190]
GO:1903727	positive regulation of phospholipid metabolic process	5/481	39/10935	0.0270635	0.865355	5	ENSDLAG00005002274,flt1_(Seabass),fms-related tyrosine kinase 1 (vascular endothelial growth factor/vascular permeability factor receptor) [Source:ZFIN;Acc:ZDB-GENE-050407-1]	ENSDLAG00005005174,vav2_(Stickleback),N/A	ENSDLAG00005011059,pik3r4_(Stickleback),N/A	ENSDLAG00005013564,pip5k1aa_(Stickleback),N/A	ENSDLAG00005022961,vav3b_(Seabass),vav 3 guanine nucleotide exchange factor b [Source:ZFIN;Acc:ZDB-GENE-070912-251]
GO:0010259	multicellular organism aging	17/481	232/10935	0.0272375	0.865355	17	ENSDLAG00005000694,nf1a_(Stickleback),N/A	ENSDLAG00005002274,flt1_(Seabass),fms-related tyrosine kinase 1 (vascular endothelial growth factor/vascular permeability factor receptor) [Source:ZFIN;Acc:ZDB-GENE-050407-1]	ENSDLAG00005003340,pik3r2_(Seabass),phosphoinositide-3-kinase	ENSDLAG00005006721,slc13a2_(Salmon),N/A	ENSDLAG00005006917,rpl6_(Seabass),ribosomal protein L6 [Source:ZFIN;Acc:ZDB-GENE-030131-8671]	ENSDLAG00005008928,ulk2_(Stickleback),N/A	ENSDLAG00005009281,nphp1_(Seabass),nephronophthisis 1 [Source:ZFIN;Acc:ZDB-GENE-060929-1234]	ENSDLAG00005011180,CBS_(Stickleback),N/A	ENSDLAG00005011625,capn3b_(Seabass),calpain 3b [Source:ZFIN;Acc:ZDB-GENE-041001-149]	ENSDLAG00005011693,ppp2r5b_(Seabass),protein phosphatase 2	ENSDLAG00005019646,abcc4_(Stickleback),N/A	ENSDLAG00005022046,map3k15_(Stickleback),N/A	ENSDLAG00005023971,edem2_(Stickleback),N/A	ENSDLAG00005027328,vps41_(Seabass),VPS41 subunit of HOPS complex [Source:ZFIN;Acc:ZDB-GENE-030131-6671]	ENSDLAG00005030431,tial1_(Seabass),TIA1 cytotoxic granule-associated RNA binding protein-like 1 [Source:ZFIN;Acc:ZDB-GENE-040426-1547]	ENSDLAG00005030790,tial1_(Seabass),TIA1 cytotoxic granule-associated RNA binding protein-like 1 [Source:ZFIN;Acc:ZDB-GENE-040426-1547]	ENSDLAG00005034750,ACVR2A_(Seabass),activin A receptor type 2A [Source:HGNC Symbol;Acc:HGNC:173]
GO:0051219	phosphoprotein binding	7/481	67/10935	0.0272665	0.865355	7	ENSDLAG00005003340,pik3r2_(Seabass),phosphoinositide-3-kinase	ENSDLAG00005004143,hspa8_(Seabass),heat shock protein 8 [Source:NCBI gene;Acc:573376]	ENSDLAG00005005174,vav2_(Stickleback),N/A	ENSDLAG00005005437,ubash3bb_(Seabass),ubiquitin associated and SH3 domain containing Bb [Source:ZFIN;Acc:ZDB-GENE-080724-6]	ENSDLAG00005010994,CBL_(Stickleback),N/A	ENSDLAG00005012955,dpys_(Seabass),dihydropyrimidinase [Source:ZFIN;Acc:ZDB-GENE-070508-1]	ENSDLAG00005022554,clul1_(Seabass),clusterin-like 1 (retinal) [Source:ZFIN;Acc:ZDB-GENE-031118-57]
GO:0097731	9+0 non-motile cilium	7/481	67/10935	0.0272665	0.865355	7	ENSDLAG00005009281,nphp1_(Seabass),nephronophthisis 1 [Source:ZFIN;Acc:ZDB-GENE-060929-1234]	ENSDLAG00005011778,cngb1b_(Seabass),cyclic nucleotide gated channel subunit beta 1b [Source:ZFIN;Acc:ZDB-GENE-090831-4]	ENSDLAG00005015337,fam161a_(Zebrafish),N/A	ENSDLAG00005020236,opn1mw4_(Zebrafish),N/A	ENSDLAG00005025729,opn1sw2_(Seabass),opsin 1 (cone pigments)	ENSDLAG00005029494,tulp1b_(Seabass),TUB like protein 1b [Source:ZFIN;Acc:ZDB-GENE-110411-113]	ENSDLAG00005030802,zdhhc3a_(Seabass),zinc finger DHHC-type containing 3a [Source:ZFIN;Acc:ZDB-GENE-040718-484]
GO:0097733	photoreceptor cell cilium	7/481	67/10935	0.0272665	0.865355	7	ENSDLAG00005009281,nphp1_(Seabass),nephronophthisis 1 [Source:ZFIN;Acc:ZDB-GENE-060929-1234]	ENSDLAG00005011778,cngb1b_(Seabass),cyclic nucleotide gated channel subunit beta 1b [Source:ZFIN;Acc:ZDB-GENE-090831-4]	ENSDLAG00005015337,fam161a_(Zebrafish),N/A	ENSDLAG00005020236,opn1mw4_(Zebrafish),N/A	ENSDLAG00005025729,opn1sw2_(Seabass),opsin 1 (cone pigments)	ENSDLAG00005029494,tulp1b_(Seabass),TUB like protein 1b [Source:ZFIN;Acc:ZDB-GENE-110411-113]	ENSDLAG00005030802,zdhhc3a_(Seabass),zinc finger DHHC-type containing 3a [Source:ZFIN;Acc:ZDB-GENE-040718-484]
GO:0044282	small molecule catabolic process	15/481	197/10935	0.0272809	0.865355	15	ENSDLAG00005000319,entpd5b_(Seabass),ectonucleoside triphosphate diphosphohydrolase 5b [Source:ZFIN;Acc:ZDB-GENE-091118-88]	ENSDLAG00005000610,kyat1_(Stickleback),N/A	ENSDLAG00005002105,cemip_(Seabass),cell migration inducing hyaluronidase 1 [Source:ZFIN;Acc:ZDB-GENE-130103-7]	ENSDLAG00005005866,hk2_(Seabass),hexokinase 2 [Source:ZFIN;Acc:ZDB-GENE-040426-2017]	ENSDLAG00005011180,CBS_(Stickleback),N/A	ENSDLAG00005012375,aass_(Seabass),aminoadipate-semialdehyde synthase [Source:ZFIN;Acc:ZDB-GENE-061220-8]	ENSDLAG00005012955,dpys_(Seabass),dihydropyrimidinase [Source:ZFIN;Acc:ZDB-GENE-070508-1]	ENSDLAG00005016340,abcd1_(Seabass),ATP-binding cassette	ENSDLAG00005017990,eci2_(Stickleback),N/A	ENSDLAG00005019255,N/A,N/A	ENSDLAG00005021462,acox1_(Seabass),acyl-CoA oxidase 1	ENSDLAG00005023891,pgk1_(Stickleback),N/A	ENSDLAG00005027754,gmpr2_(Seabass),guanosine monophosphate reductase 2 [Source:ZFIN;Acc:ZDB-GENE-030131-1238]	ENSDLAG00005028474,zgc:172341_(Stickleback),N/A	ENSDLAG00005033026,ddah2_(Stickleback),N/A
GO:0051983	regulation of chromosome segregation	8/481	82/10935	0.0273671	0.865355	8	ENSDLAG00005000183,bub1bb_(Seabass),BUB1 mitotic checkpoint serine/threonine kinase Bb [Source:ZFIN;Acc:ZDB-GENE-030829-51]	ENSDLAG00005000217,CTNNB1_(Seabass),catenin (cadherin-associated protein)	ENSDLAG00005013564,pip5k1aa_(Stickleback),N/A	ENSDLAG00005014059,KATNA1_(Seabass),katanin catalytic subunit A1 [Source:HGNC Symbol;Acc:HGNC:6216]	ENSDLAG00005018624,ezra_(Seabass),ezrin a [Source:ZFIN;Acc:ZDB-GENE-050522-18]	ENSDLAG00005019327,stard13b_(Stickleback),N/A	ENSDLAG00005024023,lmln_(Stickleback),N/A	ENSDLAG00005031053,BUB1B_(Human),N/A
GO:0007599	hemostasis	13/481	163/10935	0.0275952	0.867081	13	ENSDLAG00005004695,si:dkey-52d15.2_(Zebrafish),N/A	ENSDLAG00005005174,vav2_(Stickleback),N/A	ENSDLAG00005005437,ubash3bb_(Seabass),ubiquitin associated and SH3 domain containing Bb [Source:ZFIN;Acc:ZDB-GENE-080724-6]	ENSDLAG00005006854,slc7a11_(Stickleback),solute carrier family 7 member 11 [Source:ZFIN;Acc:ZDB-GENE-150416-1]	ENSDLAG00005007512,prkcq_(Stickleback),N/A	ENSDLAG00005008261,plg_(Seabass),plasminogen [Source:ZFIN;Acc:ZDB-GENE-030131-1411]	ENSDLAG00005011628,prkar1aa_(Seabass),protein kinase	ENSDLAG00005012242,GNA13_(Stickleback),guanine nucleotide binding protein (G protein)	ENSDLAG00005017199,A2ML1_(Human),N/A	ENSDLAG00005017753,f10_(Seabass),coagulation factor X [Source:ZFIN;Acc:ZDB-GENE-021206-9]	ENSDLAG00005018643,pdgfd_(Stickleback),N/A	ENSDLAG00005022961,vav3b_(Seabass),vav 3 guanine nucleotide exchange factor b [Source:ZFIN;Acc:ZDB-GENE-070912-251]	ENSDLAG00005028413,muc5f_(Zebrafish),mucin 5f [Source:ZFIN;Acc:ZDB-GENE-110411-240]
GO:0002433	immune response-regulating cell surface receptor signaling pathway involved in phagocytosis	6/481	53/10935	0.0280493	0.874978	6	ENSDLAG00005003340,pik3r2_(Seabass),phosphoinositide-3-kinase	ENSDLAG00005005174,vav2_(Stickleback),N/A	ENSDLAG00005016887,ACTR3_(Human),N/A	ENSDLAG00005022554,clul1_(Seabass),clusterin-like 1 (retinal) [Source:ZFIN;Acc:ZDB-GENE-031118-57]	ENSDLAG00005022961,vav3b_(Seabass),vav 3 guanine nucleotide exchange factor b [Source:ZFIN;Acc:ZDB-GENE-070912-251]	ENSDLAG00005026217,actr3_(Stickleback),N/A
GO:0046034	ATP metabolic process	9/481	98/10935	0.0282691	0.874978	9	ENSDLAG00005000319,entpd5b_(Seabass),ectonucleoside triphosphate diphosphohydrolase 5b [Source:ZFIN;Acc:ZDB-GENE-091118-88]	ENSDLAG00005004143,hspa8_(Seabass),heat shock protein 8 [Source:NCBI gene;Acc:573376]	ENSDLAG00005005866,hk2_(Seabass),hexokinase 2 [Source:ZFIN;Acc:ZDB-GENE-040426-2017]	ENSDLAG00005006373,kif5c_(Stickleback),N/A	ENSDLAG00005020491,ampd2b_(Seabass),adenosine monophosphate deaminase 2b [Source:ZFIN;Acc:ZDB-GENE-070713-5]	ENSDLAG00005023891,pgk1_(Stickleback),N/A	ENSDLAG00005024062,afg1la_(Seabass),AFG1 like ATPase a [Source:ZFIN;Acc:ZDB-GENE-091006-2]	ENSDLAG00005028840,KIF5C_(Seabass),kinesin family member 5C [Source:HGNC Symbol;Acc:HGNC:6325]	ENSDLAG00005034460,ndufb3_(Stickleback),N/A
GO:0001784	phosphotyrosine residue binding	4/481	27/10935	0.0290725	0.874978	4	ENSDLAG00005003340,pik3r2_(Seabass),phosphoinositide-3-kinase	ENSDLAG00005005174,vav2_(Stickleback),N/A	ENSDLAG00005010994,CBL_(Stickleback),N/A	ENSDLAG00005022554,clul1_(Seabass),clusterin-like 1 (retinal) [Source:ZFIN;Acc:ZDB-GENE-031118-57]
GO:0002759	regulation of antimicrobial humoral response	4/481	27/10935	0.0290725	0.874978	4	ENSDLAG00005007512,prkcq_(Stickleback),N/A	ENSDLAG00005009630,med25_(Seabass),mediator complex subunit 25 [Source:NCBI gene;Acc:406793]	ENSDLAG00005011059,pik3r4_(Stickleback),N/A	ENSDLAG00005022046,map3k15_(Stickleback),N/A
GO:0010972	negative regulation of G2/M transition of mitotic cell cycle	4/481	27/10935	0.0290725	0.874978	4	ENSDLAG00005005652,TAOK2_(Human),N/A	ENSDLAG00005010236,DTL_(Seabass),denticleless E3 ubiquitin protein ligase homolog [Source:HGNC Symbol;Acc:HGNC:30288]	ENSDLAG00005013237,pms2_(Seabass),PMS1 homolog 2	ENSDLAG00005024395,taok1b_(Stickleback),TAO kinase 1b [Source:ZFIN;Acc:ZDB-GENE-141024-1]
GO:0090218	positive regulation of lipid kinase activity	4/481	27/10935	0.0290725	0.874978	4	ENSDLAG00005002274,flt1_(Seabass),fms-related tyrosine kinase 1 (vascular endothelial growth factor/vascular permeability factor receptor) [Source:ZFIN;Acc:ZDB-GENE-050407-1]	ENSDLAG00005005174,vav2_(Stickleback),N/A	ENSDLAG00005011059,pik3r4_(Stickleback),N/A	ENSDLAG00005022961,vav3b_(Seabass),vav 3 guanine nucleotide exchange factor b [Source:ZFIN;Acc:ZDB-GENE-070912-251]
GO:0120033	negative regulation of plasma membrane bounded cell projection assembly	4/481	27/10935	0.0290725	0.874978	4	ENSDLAG00005016887,ACTR3_(Human),N/A	ENSDLAG00005026217,actr3_(Stickleback),N/A	ENSDLAG00005031769,RAP1GAP_(Stickleback),N/A	ENSDLAG00005033449,RAP1GAP_(Stickleback),N/A
GO:0007031	peroxisome organization	5/481	40/10935	0.029851	0.88227	5	ENSDLAG00005009078,lonp2_(Seabass),lon peptidase 2	ENSDLAG00005016340,abcd1_(Seabass),ATP-binding cassette	ENSDLAG00005017990,eci2_(Stickleback),N/A	ENSDLAG00005021462,acox1_(Seabass),acyl-CoA oxidase 1	ENSDLAG00005028474,zgc:172341_(Stickleback),N/A
GO:0010939	regulation of necrotic cell death	5/481	40/10935	0.029851	0.88227	5	ENSDLAG00005001676,sh3gl3a_(Seabass),SH3-domain GRB2-like 3a [Source:ZFIN;Acc:ZDB-GENE-070112-242]	ENSDLAG00005006373,kif5c_(Stickleback),N/A	ENSDLAG00005011625,capn3b_(Seabass),calpain 3b [Source:ZFIN;Acc:ZDB-GENE-041001-149]	ENSDLAG00005028840,KIF5C_(Seabass),kinesin family member 5C [Source:HGNC Symbol;Acc:HGNC:6325]	ENSDLAG00005030009,arhgef1a_(Zebrafish),N/A
GO:0031461	cullin-RING ubiquitin ligase complex	9/481	99/10935	0.0299374	0.88227	9	ENSDLAG00005000183,bub1bb_(Seabass),BUB1 mitotic checkpoint serine/threonine kinase Bb [Source:ZFIN;Acc:ZDB-GENE-030829-51]	ENSDLAG00005005763,fbxl3a_(Seabass),F-box and leucine-rich repeat protein 3a [Source:ZFIN;Acc:ZDB-GENE-030912-5]	ENSDLAG00005010236,DTL_(Seabass),denticleless E3 ubiquitin protein ligase homolog [Source:HGNC Symbol;Acc:HGNC:30288]	ENSDLAG00005010332,zgc:114081_(Zebrafish),N/A	ENSDLAG00005011153,kdm2aa_(Stickleback),N/A	ENSDLAG00005014059,KATNA1_(Seabass),katanin catalytic subunit A1 [Source:HGNC Symbol;Acc:HGNC:6216]	ENSDLAG00005026098,klhl5_(Seabass),kelch-like family member 5 [Source:ZFIN;Acc:ZDB-GENE-080424-7]	ENSDLAG00005031053,BUB1B_(Human),N/A	ENSDLAG00005034360,klhl21_(Seabass),kelch-like family member 21 [Source:NCBI gene;Acc:404613]
GO:0022804	active transmembrane transporter activity	16/481	217/10935	0.0300212	0.88227	16	ENSDLAG00005001354,ATP13A3_(Stickleback),N/A	ENSDLAG00005001760,slc11a2-beta_(Seabass),N/A	ENSDLAG00005006056,slc6a4a_(Seabass),solute carrier family 6 member 4a [Source:ZFIN;Acc:ZDB-GENE-060314-1]	ENSDLAG00005006465,slc7a7_(Seabass),solute carrier family 7 member 7 [Source:ZFIN;Acc:ZDB-GENE-051127-5]	ENSDLAG00005006721,slc13a2_(Salmon),N/A	ENSDLAG00005006854,slc7a11_(Stickleback),solute carrier family 7 member 11 [Source:ZFIN;Acc:ZDB-GENE-150416-1]	ENSDLAG00005007862,slc12a7a_(Stickleback),N/A	ENSDLAG00005009339,slc34a2b_(Stickleback),N/A	ENSDLAG00005009668,abcc9_(Stickleback),N/A	ENSDLAG00005011161,zgc:153039_(Stickleback),zgc:153039 [Source:ZFIN;Acc:ZDB-GENE-060929-736]	ENSDLAG00005014794,abcc12_(Stickleback),N/A	ENSDLAG00005016340,abcd1_(Seabass),ATP-binding cassette	ENSDLAG00005019646,abcc4_(Stickleback),N/A	ENSDLAG00005032307,ATP2C1_(Seabass),ATPase secretory pathway Ca2+ transporting 1 [Source:HGNC Symbol;Acc:HGNC:13211]	ENSDLAG00005033872,slc1a1_(Seabass),solute carrier family 1 member 1 [Source:ZFIN;Acc:ZDB-GENE-040718-414]	ENSDLAG00005034585,slc10a3_(Seabass),solute carrier family 10 member 3 [Source:ZFIN;Acc:ZDB-GENE-040426-2347]
GO:0031146	SCF-dependent proteasomal ubiquitin-dependent protein catabolic process	3/481	16/10935	0.0308964	0.901967	3	ENSDLAG00005005763,fbxl3a_(Seabass),F-box and leucine-rich repeat protein 3a [Source:ZFIN;Acc:ZDB-GENE-030912-5]	ENSDLAG00005010332,zgc:114081_(Zebrafish),N/A	ENSDLAG00005011153,kdm2aa_(Stickleback),N/A
GO:0070851	growth factor receptor binding	8/481	84/10935	0.0310525	0.901967	8	ENSDLAG00005004406,N/A,N/A	ENSDLAG00005005174,vav2_(Stickleback),N/A	ENSDLAG00005010994,CBL_(Stickleback),N/A	ENSDLAG00005018643,pdgfd_(Stickleback),N/A	ENSDLAG00005022554,clul1_(Seabass),clusterin-like 1 (retinal) [Source:ZFIN;Acc:ZDB-GENE-031118-57]	ENSDLAG00005022961,vav3b_(Seabass),vav 3 guanine nucleotide exchange factor b [Source:ZFIN;Acc:ZDB-GENE-070912-251]	ENSDLAG00005029257,N/A,N/A	ENSDLAG00005033619,N/A,N/A
GO:1901343	negative regulation of vasculature development	7/481	69/10935	0.0314127	0.904227	7	ENSDLAG00005000217,CTNNB1_(Seabass),catenin (cadherin-associated protein)	ENSDLAG00005000694,nf1a_(Stickleback),N/A	ENSDLAG00005002274,flt1_(Seabass),fms-related tyrosine kinase 1 (vascular endothelial growth factor/vascular permeability factor receptor) [Source:ZFIN;Acc:ZDB-GENE-050407-1]	ENSDLAG00005003340,pik3r2_(Seabass),phosphoinositide-3-kinase	ENSDLAG00005008261,plg_(Seabass),plasminogen [Source:ZFIN;Acc:ZDB-GENE-030131-1411]	ENSDLAG00005019327,stard13b_(Stickleback),N/A	ENSDLAG00005023891,pgk1_(Stickleback),N/A
GO:0009855	determination of bilateral symmetry	10/481	116/10935	0.031542	0.904227	10	ENSDLAG00005001538,tdp2b_(Stickleback),N/A	ENSDLAG00005007207,tbc1d32_(Seabass),TBC1 domain family	ENSDLAG00005011153,kdm2aa_(Stickleback),N/A	ENSDLAG00005011389,chrd_(Seabass),chordin [Source:NCBI gene;Acc:30161]	ENSDLAG00005018624,ezra_(Seabass),ezrin a [Source:ZFIN;Acc:ZDB-GENE-050522-18]	ENSDLAG00005022046,map3k15_(Stickleback),N/A	ENSDLAG00005022331,rttn_(Seabass),rotatin [Source:ZFIN;Acc:ZDB-GENE-090609-5]	ENSDLAG00005028471,lrrc6_(Seabass),leucine rich repeat containing 6 [Source:NCBI gene;Acc:432388]	ENSDLAG00005031931,N/A,N/A	ENSDLAG00005034750,ACVR2A_(Seabass),activin A receptor type 2A [Source:HGNC Symbol;Acc:HGNC:173]
GO:0019935	cyclic-nucleotide-mediated signaling	9/481	100/10935	0.0316733	0.904227	9	ENSDLAG00005000694,nf1a_(Stickleback),N/A	ENSDLAG00005001076,ksr1b_(Seabass),kinase suppressor of ras 1b [Source:ZFIN;Acc:ZDB-GENE-040724-45]	ENSDLAG00005005527,htr4_(Stickleback),N/A	ENSDLAG00005008390,lhcgr_(Seabass),luteinizing hormone/choriogonadotropin receptor [Source:ZFIN;Acc:ZDB-GENE-040806-3]	ENSDLAG00005011448,si:dkey-247m21.3_(Stickleback),N/A	ENSDLAG00005011628,prkar1aa_(Seabass),protein kinase	ENSDLAG00005011778,cngb1b_(Seabass),cyclic nucleotide gated channel subunit beta 1b [Source:ZFIN;Acc:ZDB-GENE-090831-4]	ENSDLAG00005012242,GNA13_(Stickleback),guanine nucleotide binding protein (G protein)	ENSDLAG00005028827,pth1r_(Seabass),parathyroid hormone 1 receptor [Source:ZFIN;Acc:ZDB-GENE-991123-8]
GO:0044550	secondary metabolite biosynthetic process	4/481	28/10935	0.0327766	0.913293	4	ENSDLAG00005011180,CBS_(Stickleback),N/A	ENSDLAG00005017700,TYR_(Stickleback),N/A	ENSDLAG00005021462,acox1_(Seabass),acyl-CoA oxidase 1	ENSDLAG00005027328,vps41_(Seabass),VPS41 subunit of HOPS complex [Source:ZFIN;Acc:ZDB-GENE-030131-6671]
GO:0003725	double-stranded RNA binding	5/481	41/10935	0.0328129	0.913293	5	ENSDLAG00005000248,stau2_(Seabass),staufen double-stranded RNA binding protein 2 [Source:NCBI gene;Acc:393899]	ENSDLAG00005001704,N/A,N/A	ENSDLAG00005025003,eif2ak2_(Stickleback),N/A	ENSDLAG00005030012,eif4h_(Stickleback),eukaryotic translation initiation factor 4h [Source:ZFIN;Acc:ZDB-GENE-010328-19]	ENSDLAG00005031667,hspd1_(Seabass),heat shock 60 protein 1 [Source:ZFIN;Acc:ZDB-GENE-021206-1]
GO:0016234	inclusion body	5/481	41/10935	0.0328129	0.913293	5	ENSDLAG00005001538,tdp2b_(Stickleback),N/A	ENSDLAG00005007512,prkcq_(Stickleback),N/A	ENSDLAG00005016776,TRIM50_(Human),N/A	ENSDLAG00005027738,syne2b_(Zebrafish),N/A	ENSDLAG00005031254,STRADB_(Stickleback),N/A
GO:0050909	sensory perception of taste	5/481	41/10935	0.0328129	0.913293	5	ENSDLAG00005001760,slc11a2-beta_(Seabass),N/A	ENSDLAG00005004406,N/A,N/A	ENSDLAG00005029257,N/A,N/A	ENSDLAG00005033619,N/A,N/A	ENSDLAG00005034764,REEP2_(Seabass),receptor accessory protein 2 [Source:HGNC Symbol;Acc:HGNC:17975]
GO:0009799	specification of symmetry	10/481	117/10935	0.0331948	0.913293	10	ENSDLAG00005001538,tdp2b_(Stickleback),N/A	ENSDLAG00005007207,tbc1d32_(Seabass),TBC1 domain family	ENSDLAG00005011153,kdm2aa_(Stickleback),N/A	ENSDLAG00005011389,chrd_(Seabass),chordin [Source:NCBI gene;Acc:30161]	ENSDLAG00005018624,ezra_(Seabass),ezrin a [Source:ZFIN;Acc:ZDB-GENE-050522-18]	ENSDLAG00005022046,map3k15_(Stickleback),N/A	ENSDLAG00005022331,rttn_(Seabass),rotatin [Source:ZFIN;Acc:ZDB-GENE-090609-5]	ENSDLAG00005028471,lrrc6_(Seabass),leucine rich repeat containing 6 [Source:NCBI gene;Acc:432388]	ENSDLAG00005031931,N/A,N/A	ENSDLAG00005034750,ACVR2A_(Seabass),activin A receptor type 2A [Source:HGNC Symbol;Acc:HGNC:173]
GO:0000226	microtubule cytoskeleton organization	26/481	404/10935	0.0332351	0.913293	26	ENSDLAG00005000217,CTNNB1_(Seabass),catenin (cadherin-associated protein)	ENSDLAG00005006373,kif5c_(Stickleback),N/A	ENSDLAG00005006425,llgl2_(Seabass),LLGL scribble cell polarity complex component 2 [Source:NCBI gene;Acc:795670]	ENSDLAG00005007207,tbc1d32_(Seabass),TBC1 domain family	ENSDLAG00005007797,ube2al_(Stickleback),N/A	ENSDLAG00005009483,SPAG16_(Human),N/A	ENSDLAG00005011293,ttf2_(Stickleback),N/A	ENSDLAG00005011628,prkar1aa_(Seabass),protein kinase	ENSDLAG00005011693,ppp2r5b_(Seabass),protein phosphatase 2	ENSDLAG00005013564,pip5k1aa_(Stickleback),N/A	ENSDLAG00005014059,KATNA1_(Seabass),katanin catalytic subunit A1 [Source:HGNC Symbol;Acc:HGNC:6216]	ENSDLAG00005014276,vrk1_(Seabass),VRK serine/threonine kinase 1 [Source:NCBI gene;Acc:406694]	ENSDLAG00005017396,N/A,N/A	ENSDLAG00005018624,ezra_(Seabass),ezrin a [Source:ZFIN;Acc:ZDB-GENE-050522-18]	ENSDLAG00005019327,stard13b_(Stickleback),N/A	ENSDLAG00005020915,atl2_(Stickleback),N/A	ENSDLAG00005021316,GOLGA1_(Seabass),golgin A1 [Source:HGNC Symbol;Acc:HGNC:4424]	ENSDLAG00005022331,rttn_(Seabass),rotatin [Source:ZFIN;Acc:ZDB-GENE-090609-5]	ENSDLAG00005023356,cntn2_(Seabass),contactin 2 [Source:ZFIN;Acc:ZDB-GENE-990630-12]	ENSDLAG00005024023,lmln_(Stickleback),N/A	ENSDLAG00005024395,taok1b_(Stickleback),TAO kinase 1b [Source:ZFIN;Acc:ZDB-GENE-141024-1]	ENSDLAG00005027738,syne2b_(Zebrafish),N/A	ENSDLAG00005028471,lrrc6_(Seabass),leucine rich repeat containing 6 [Source:NCBI gene;Acc:432388]	ENSDLAG00005028840,KIF5C_(Seabass),kinesin family member 5C [Source:HGNC Symbol;Acc:HGNC:6325]	ENSDLAG00005030009,arhgef1a_(Zebrafish),N/A	ENSDLAG00005031931,N/A,N/A
GO:0072594	establishment of protein localization to organelle	16/481	220/10935	0.0334765	0.913293	16	ENSDLAG00005004143,hspa8_(Seabass),heat shock protein 8 [Source:NCBI gene;Acc:573376]	ENSDLAG00005005866,hk2_(Seabass),hexokinase 2 [Source:ZFIN;Acc:ZDB-GENE-040426-2017]	ENSDLAG00005006543,mbtps1_(Seabass),membrane-bound transcription factor peptidase	ENSDLAG00005006917,rpl6_(Seabass),ribosomal protein L6 [Source:ZFIN;Acc:ZDB-GENE-030131-8671]	ENSDLAG00005008390,lhcgr_(Seabass),luteinizing hormone/choriogonadotropin receptor [Source:ZFIN;Acc:ZDB-GENE-040806-3]	ENSDLAG00005009078,lonp2_(Seabass),lon peptidase 2	ENSDLAG00005011059,pik3r4_(Stickleback),N/A	ENSDLAG00005011816,pbx3a_(Seabass),pre-B-cell leukemia homeobox 3a [Source:ZFIN;Acc:ZDB-GENE-031218-1]	ENSDLAG00005012824,rpl15_(Seabass),ribosomal protein L15 [Source:ZFIN;Acc:ZDB-GENE-040801-183]	ENSDLAG00005017990,eci2_(Stickleback),N/A	ENSDLAG00005021462,acox1_(Seabass),acyl-CoA oxidase 1	ENSDLAG00005021711,rpl10_(Seabass),ribosomal protein L10 [Source:NCBI gene;Acc:336712]	ENSDLAG00005023350,pitrm1_(Stickleback),N/A	ENSDLAG00005027328,vps41_(Seabass),VPS41 subunit of HOPS complex [Source:ZFIN;Acc:ZDB-GENE-030131-6671]	ENSDLAG00005028474,zgc:172341_(Stickleback),N/A	ENSDLAG00005031667,hspd1_(Seabass),heat shock 60 protein 1 [Source:ZFIN;Acc:ZDB-GENE-021206-1]
GO:0046683	response to organophosphorus	9/481	101/10935	0.0334779	0.913293	9	ENSDLAG00005003007,caspa_(Stickleback),N/A	ENSDLAG00005006056,slc6a4a_(Seabass),solute carrier family 6 member 4a [Source:ZFIN;Acc:ZDB-GENE-060314-1]	ENSDLAG00005007508,cyp17a1_(Seabass),cytochrome P450	ENSDLAG00005016887,ACTR3_(Human),N/A	ENSDLAG00005018624,ezra_(Seabass),ezrin a [Source:ZFIN;Acc:ZDB-GENE-050522-18]	ENSDLAG00005025259,eef2k_(Stickleback),eukaryotic elongation factor 2 kinase [Source:HGNC Symbol;Acc:HGNC:24615]	ENSDLAG00005026217,actr3_(Stickleback),N/A	ENSDLAG00005031667,hspd1_(Seabass),heat shock 60 protein 1 [Source:ZFIN;Acc:ZDB-GENE-021206-1]	ENSDLAG00005033325,FDX1_(Stickleback),N/A
GO:0072524	pyridine-containing compound metabolic process	7/481	70/10935	0.0336361	0.913293	7	ENSDLAG00005000192,pdxka_(Stickleback),N/A	ENSDLAG00005005866,hk2_(Seabass),hexokinase 2 [Source:ZFIN;Acc:ZDB-GENE-040426-2017]	ENSDLAG00005006165,mdh1aa_(Stickleback),N/A	ENSDLAG00005009408,naxe_(Stickleback),N/A	ENSDLAG00005015137,CD38_(Human),N/A	ENSDLAG00005023891,pgk1_(Stickleback),N/A	ENSDLAG00005033325,FDX1_(Stickleback),N/A
GO:0009994	oocyte differentiation	13/481	168/10935	0.0341286	0.921656	13	ENSDLAG00005000217,CTNNB1_(Seabass),catenin (cadherin-associated protein)	ENSDLAG00005000248,stau2_(Seabass),staufen double-stranded RNA binding protein 2 [Source:NCBI gene;Acc:393899]	ENSDLAG00005006373,kif5c_(Stickleback),N/A	ENSDLAG00005006425,llgl2_(Seabass),LLGL scribble cell polarity complex component 2 [Source:NCBI gene;Acc:795670]	ENSDLAG00005011389,chrd_(Seabass),chordin [Source:NCBI gene;Acc:30161]	ENSDLAG00005011628,prkar1aa_(Seabass),protein kinase	ENSDLAG00005011693,ppp2r5b_(Seabass),protein phosphatase 2	ENSDLAG00005013564,pip5k1aa_(Stickleback),N/A	ENSDLAG00005017411,TDRD5_(Salmon),tudor domain containing 5 [Source:HGNC Symbol;Acc:HGNC:20614]	ENSDLAG00005018624,ezra_(Seabass),ezrin a [Source:ZFIN;Acc:ZDB-GENE-050522-18]	ENSDLAG00005023198,ppp1cb_(Stickleback),N/A	ENSDLAG00005026073,BTF3L4_(Seabass),basic transcription factor 3 like 4 [Source:HGNC Symbol;Acc:HGNC:30547]	ENSDLAG00005028840,KIF5C_(Seabass),kinesin family member 5C [Source:HGNC Symbol;Acc:HGNC:6325]
GO:0002429	immune response-activating cell surface receptor signaling pathway	10/481	118/10935	0.0349074	0.936591	10	ENSDLAG00005003340,pik3r2_(Seabass),phosphoinositide-3-kinase	ENSDLAG00005005174,vav2_(Stickleback),N/A	ENSDLAG00005007512,prkcq_(Stickleback),N/A	ENSDLAG00005015137,CD38_(Human),N/A	ENSDLAG00005016887,ACTR3_(Human),N/A	ENSDLAG00005022554,clul1_(Seabass),clusterin-like 1 (retinal) [Source:ZFIN;Acc:ZDB-GENE-031118-57]	ENSDLAG00005022961,vav3b_(Seabass),vav 3 guanine nucleotide exchange factor b [Source:ZFIN;Acc:ZDB-GENE-070912-251]	ENSDLAG00005026217,actr3_(Stickleback),N/A	ENSDLAG00005028033,bag6l_(Seabass),BCL2 associated athanogene 6	ENSDLAG00005028413,muc5f_(Zebrafish),mucin 5f [Source:ZFIN;Acc:ZDB-GENE-110411-240]
GO:0097730	non-motile cilium	9/481	102/10935	0.0353524	0.936591	9	ENSDLAG00005001995,si:dkey-15b23.3_(Seabass),si:dkey-15b23.3 [Source:ZFIN;Acc:ZDB-GENE-141216-304]	ENSDLAG00005009281,nphp1_(Seabass),nephronophthisis 1 [Source:ZFIN;Acc:ZDB-GENE-060929-1234]	ENSDLAG00005010877,cdh23_(Seabass),cadherin-related 23 [Source:ZFIN;Acc:ZDB-GENE-040513-7]	ENSDLAG00005011778,cngb1b_(Seabass),cyclic nucleotide gated channel subunit beta 1b [Source:ZFIN;Acc:ZDB-GENE-090831-4]	ENSDLAG00005015337,fam161a_(Zebrafish),N/A	ENSDLAG00005020236,opn1mw4_(Zebrafish),N/A	ENSDLAG00005025729,opn1sw2_(Seabass),opsin 1 (cone pigments)	ENSDLAG00005029494,tulp1b_(Seabass),TUB like protein 1b [Source:ZFIN;Acc:ZDB-GENE-110411-113]	ENSDLAG00005030802,zdhhc3a_(Seabass),zinc finger DHHC-type containing 3a [Source:ZFIN;Acc:ZDB-GENE-040718-484]
GO:0007596	blood coagulation	12/481	152/10935	0.0357788	0.936591	12	ENSDLAG00005004695,si:dkey-52d15.2_(Zebrafish),N/A	ENSDLAG00005005174,vav2_(Stickleback),N/A	ENSDLAG00005005437,ubash3bb_(Seabass),ubiquitin associated and SH3 domain containing Bb [Source:ZFIN;Acc:ZDB-GENE-080724-6]	ENSDLAG00005006854,slc7a11_(Stickleback),solute carrier family 7 member 11 [Source:ZFIN;Acc:ZDB-GENE-150416-1]	ENSDLAG00005007512,prkcq_(Stickleback),N/A	ENSDLAG00005008261,plg_(Seabass),plasminogen [Source:ZFIN;Acc:ZDB-GENE-030131-1411]	ENSDLAG00005011628,prkar1aa_(Seabass),protein kinase	ENSDLAG00005012242,GNA13_(Stickleback),guanine nucleotide binding protein (G protein)	ENSDLAG00005017199,A2ML1_(Human),N/A	ENSDLAG00005017753,f10_(Seabass),coagulation factor X [Source:ZFIN;Acc:ZDB-GENE-021206-9]	ENSDLAG00005018643,pdgfd_(Stickleback),N/A	ENSDLAG00005022961,vav3b_(Seabass),vav 3 guanine nucleotide exchange factor b [Source:ZFIN;Acc:ZDB-GENE-070912-251]
GO:0098656	anion transmembrane transport	16/481	222/10935	0.0359367	0.936591	16	ENSDLAG00005000055,xpr1b_(Stickleback),N/A	ENSDLAG00005006465,slc7a7_(Seabass),solute carrier family 7 member 7 [Source:ZFIN;Acc:ZDB-GENE-051127-5]	ENSDLAG00005006721,slc13a2_(Salmon),N/A	ENSDLAG00005006854,slc7a11_(Stickleback),solute carrier family 7 member 11 [Source:ZFIN;Acc:ZDB-GENE-150416-1]	ENSDLAG00005007862,slc12a7a_(Stickleback),N/A	ENSDLAG00005009339,slc34a2b_(Stickleback),N/A	ENSDLAG00005009668,abcc9_(Stickleback),N/A	ENSDLAG00005011161,zgc:153039_(Stickleback),zgc:153039 [Source:ZFIN;Acc:ZDB-GENE-060929-736]	ENSDLAG00005012237,slc16a6b_(Seabass),solute carrier family 16 member 6 [Source:HGNC Symbol;Acc:HGNC:10927]	ENSDLAG00005016996,gabrb1_(Seabass),gamma-aminobutyric acid type A receptor beta1 subunit [Source:ZFIN;Acc:ZDB-GENE-090313-230]	ENSDLAG00005019646,abcc4_(Stickleback),N/A	ENSDLAG00005022377,sfxn5a_(Seabass),sideroflexin 5a [Source:ZFIN;Acc:ZDB-GENE-090312-174]	ENSDLAG00005023241,slc35a1_(Seabass),solute carrier family 35 member A1 [Source:ZFIN;Acc:ZDB-GENE-080716-17]	ENSDLAG00005029833,slc43a2a_(Seabass),solute carrier family 43 member 2 [Source:HGNC Symbol;Acc:HGNC:23087]	ENSDLAG00005033872,slc1a1_(Seabass),solute carrier family 1 member 1 [Source:ZFIN;Acc:ZDB-GENE-040718-414]	ENSDLAG00005034585,slc10a3_(Seabass),solute carrier family 10 member 3 [Source:ZFIN;Acc:ZDB-GENE-040426-2347]
GO:0007098	centrosome cycle	7/481	71/10935	0.0359618	0.936591	7	ENSDLAG00005000217,CTNNB1_(Seabass),catenin (cadherin-associated protein)	ENSDLAG00005006373,kif5c_(Stickleback),N/A	ENSDLAG00005007797,ube2al_(Stickleback),N/A	ENSDLAG00005021316,GOLGA1_(Seabass),golgin A1 [Source:HGNC Symbol;Acc:HGNC:4424]	ENSDLAG00005022331,rttn_(Seabass),rotatin [Source:ZFIN;Acc:ZDB-GENE-090609-5]	ENSDLAG00005024023,lmln_(Stickleback),N/A	ENSDLAG00005028840,KIF5C_(Seabass),kinesin family member 5C [Source:HGNC Symbol;Acc:HGNC:6325]
GO:0008378	galactosyltransferase activity	3/481	17/10935	0.0363234	0.936591	3	ENSDLAG00005001964,A3GALT2_(Stickleback),N/A	ENSDLAG00005023273,COLGALT1_(Stickleback),N/A	ENSDLAG00005034005,A3GALT2_(Stickleback),N/A
GO:0046886	positive regulation of hormone biosynthetic process	3/481	17/10935	0.0363234	0.936591	3	ENSDLAG00005007508,cyp17a1_(Seabass),cytochrome P450	ENSDLAG00005008390,lhcgr_(Seabass),luteinizing hormone/choriogonadotropin receptor [Source:ZFIN;Acc:ZDB-GENE-040806-3]	ENSDLAG00005033325,FDX1_(Stickleback),N/A
GO:1903671	negative regulation of sprouting angiogenesis	3/481	17/10935	0.0363234	0.936591	3	ENSDLAG00005002274,flt1_(Seabass),fms-related tyrosine kinase 1 (vascular endothelial growth factor/vascular permeability factor receptor) [Source:ZFIN;Acc:ZDB-GENE-050407-1]	ENSDLAG00005003340,pik3r2_(Seabass),phosphoinositide-3-kinase	ENSDLAG00005019327,stard13b_(Stickleback),N/A
GO:0004896	cytokine receptor activity	4/481	29/10935	0.0367438	0.936591	4	ENSDLAG00005022690,N/A,N/A	ENSDLAG00005023559,gfral_(Zebrafish),GDNF family receptor alpha like [Source:HGNC Symbol;Acc:HGNC:32789]	ENSDLAG00005031094,il6st_(Zebrafish),N/A	ENSDLAG00005031809,il20ra_(Zebrafish),N/A
GO:0015800	acidic amino acid transport	4/481	29/10935	0.0367438	0.936591	4	ENSDLAG00005000694,nf1a_(Stickleback),N/A	ENSDLAG00005006465,slc7a7_(Seabass),solute carrier family 7 member 7 [Source:ZFIN;Acc:ZDB-GENE-051127-5]	ENSDLAG00005006854,slc7a11_(Stickleback),solute carrier family 7 member 11 [Source:ZFIN;Acc:ZDB-GENE-150416-1]	ENSDLAG00005033872,slc1a1_(Seabass),solute carrier family 1 member 1 [Source:ZFIN;Acc:ZDB-GENE-040718-414]
GO:0030325	adrenal gland development	4/481	29/10935	0.0367438	0.936591	4	ENSDLAG00005000694,nf1a_(Stickleback),N/A	ENSDLAG00005007508,cyp17a1_(Seabass),cytochrome P450	ENSDLAG00005033325,FDX1_(Stickleback),N/A	ENSDLAG00005034750,ACVR2A_(Seabass),activin A receptor type 2A [Source:HGNC Symbol;Acc:HGNC:173]
GO:0051701	biological process involved in interaction with host	6/481	57/10935	0.0383443	0.954563	6	ENSDLAG00005000055,xpr1b_(Stickleback),N/A	ENSDLAG00005000217,CTNNB1_(Seabass),catenin (cadherin-associated protein)	ENSDLAG00005001760,slc11a2-beta_(Seabass),N/A	ENSDLAG00005010994,CBL_(Stickleback),N/A	ENSDLAG00005015997,ctnnd1_(Seabass),catenin (cadherin-associated protein)	ENSDLAG00005025003,eif2ak2_(Stickleback),N/A
GO:0004672	protein kinase activity	26/481	410/10935	0.0387319	0.954563	26	ENSDLAG00005000183,bub1bb_(Seabass),BUB1 mitotic checkpoint serine/threonine kinase Bb [Source:ZFIN;Acc:ZDB-GENE-030829-51]	ENSDLAG00005001076,ksr1b_(Seabass),kinase suppressor of ras 1b [Source:ZFIN;Acc:ZDB-GENE-040724-45]	ENSDLAG00005002274,flt1_(Seabass),fms-related tyrosine kinase 1 (vascular endothelial growth factor/vascular permeability factor receptor) [Source:ZFIN;Acc:ZDB-GENE-050407-1]	ENSDLAG00005004236,MOK_(Seabass),MOK protein kinase [Source:HGNC Symbol;Acc:HGNC:9833]	ENSDLAG00005005652,TAOK2_(Human),N/A	ENSDLAG00005007512,prkcq_(Stickleback),N/A	ENSDLAG00005007848,sik1_(Seabass),salt-inducible kinase 1 [Source:ZFIN;Acc:ZDB-GENE-030131-9446]	ENSDLAG00005008928,ulk2_(Stickleback),N/A	ENSDLAG00005009501,STK32C_(Seabass),serine/threonine kinase 32C [Source:HGNC Symbol;Acc:HGNC:21332]	ENSDLAG00005011059,pik3r4_(Stickleback),N/A	ENSDLAG00005014276,vrk1_(Seabass),VRK serine/threonine kinase 1 [Source:NCBI gene;Acc:406694]	ENSDLAG00005015580,mylk4b_(Seabass),myosin light chain kinase family	ENSDLAG00005016305,MAP4K1_(Seabass),mitogen-activated protein kinase kinase kinase kinase 1 [Source:HGNC Symbol;Acc:HGNC:6863]	ENSDLAG00005020120,camk2d1_(Seabass),calcium/calmodulin-dependent protein kinase (CaM kinase) II delta 1 [Source:NCBI gene;Acc:445208]	ENSDLAG00005021808,dyrk1b_(Stickleback),N/A	ENSDLAG00005022046,map3k15_(Stickleback),N/A	ENSDLAG00005022554,clul1_(Seabass),clusterin-like 1 (retinal) [Source:ZFIN;Acc:ZDB-GENE-031118-57]	ENSDLAG00005024160,ALPK1_(Human),N/A	ENSDLAG00005024395,taok1b_(Stickleback),TAO kinase 1b [Source:ZFIN;Acc:ZDB-GENE-141024-1]	ENSDLAG00005025003,eif2ak2_(Stickleback),N/A	ENSDLAG00005025259,eef2k_(Stickleback),eukaryotic elongation factor 2 kinase [Source:HGNC Symbol;Acc:HGNC:24615]	ENSDLAG00005027355,CLK3_(Human),N/A	ENSDLAG00005031053,BUB1B_(Human),N/A	ENSDLAG00005031254,STRADB_(Stickleback),N/A	ENSDLAG00005034750,ACVR2A_(Seabass),activin A receptor type 2A [Source:HGNC Symbol;Acc:HGNC:173]	ENSDLAG00005035118,nrp2b_(Stickleback),N/A
GO:0016651	oxidoreductase activity, acting on NAD(P)H	5/481	43/10935	0.0392692	0.954563	5	ENSDLAG00005002071,selenot1a_(Seabass),selenoprotein T	ENSDLAG00005004825,NARF_(Seabass),nuclear prelamin A recognition factor [Source:HGNC Symbol;Acc:HGNC:29916]	ENSDLAG00005023891,pgk1_(Stickleback),N/A	ENSDLAG00005027754,gmpr2_(Seabass),guanosine monophosphate reductase 2 [Source:ZFIN;Acc:ZDB-GENE-030131-1238]	ENSDLAG00005034460,ndufb3_(Stickleback),N/A
GO:1903008	organelle disassembly	5/481	43/10935	0.0392692	0.954563	5	ENSDLAG00005006373,kif5c_(Stickleback),N/A	ENSDLAG00005007797,ube2al_(Stickleback),N/A	ENSDLAG00005014059,KATNA1_(Seabass),katanin catalytic subunit A1 [Source:HGNC Symbol;Acc:HGNC:6216]	ENSDLAG00005014276,vrk1_(Seabass),VRK serine/threonine kinase 1 [Source:NCBI gene;Acc:406694]	ENSDLAG00005028840,KIF5C_(Seabass),kinesin family member 5C [Source:HGNC Symbol;Acc:HGNC:6325]
GO:0035966	response to topologically incorrect protein	8/481	88/10935	0.0394131	0.954563	8	ENSDLAG00005004143,hspa8_(Seabass),heat shock protein 8 [Source:NCBI gene;Acc:573376]	ENSDLAG00005006543,mbtps1_(Seabass),membrane-bound transcription factor peptidase	ENSDLAG00005011693,ppp2r5b_(Seabass),protein phosphatase 2	ENSDLAG00005023971,edem2_(Stickleback),N/A	ENSDLAG00005025003,eif2ak2_(Stickleback),N/A	ENSDLAG00005028033,bag6l_(Seabass),BCL2 associated athanogene 6	ENSDLAG00005031667,hspd1_(Seabass),heat shock 60 protein 1 [Source:ZFIN;Acc:ZDB-GENE-021206-1]	ENSDLAG00005033101,amfra_(Seabass),autocrine motility factor receptor a [Source:ZFIN;Acc:ZDB-GENE-040426-2190]
GO:0045786	negative regulation of cell cycle	22/481	335/10935	0.0394393	0.954563	22	ENSDLAG00005000183,bub1bb_(Seabass),BUB1 mitotic checkpoint serine/threonine kinase Bb [Source:ZFIN;Acc:ZDB-GENE-030829-51]	ENSDLAG00005000217,CTNNB1_(Seabass),catenin (cadherin-associated protein)	ENSDLAG00005005652,TAOK2_(Human),N/A	ENSDLAG00005010236,DTL_(Seabass),denticleless E3 ubiquitin protein ligase homolog [Source:HGNC Symbol;Acc:HGNC:30288]	ENSDLAG00005010332,zgc:114081_(Zebrafish),N/A	ENSDLAG00005011628,prkar1aa_(Seabass),protein kinase	ENSDLAG00005011693,ppp2r5b_(Seabass),protein phosphatase 2	ENSDLAG00005013237,pms2_(Seabass),PMS1 homolog 2	ENSDLAG00005013614,N/A,N/A	ENSDLAG00005014059,KATNA1_(Seabass),katanin catalytic subunit A1 [Source:HGNC Symbol;Acc:HGNC:6216]	ENSDLAG00005017396,N/A,N/A	ENSDLAG00005021430,SUSD2_(Stickleback),N/A	ENSDLAG00005021682,irf6_(Seabass),interferon regulatory factor 6 [Source:ZFIN;Acc:ZDB-GENE-040426-1137]	ENSDLAG00005021808,dyrk1b_(Stickleback),N/A	ENSDLAG00005024395,taok1b_(Stickleback),TAO kinase 1b [Source:ZFIN;Acc:ZDB-GENE-141024-1]	ENSDLAG00005027176,N/A,N/A	ENSDLAG00005027760,N/A,N/A	ENSDLAG00005030587,kat8_(Seabass),K(lysine) acetyltransferase 8 [Source:ZFIN;Acc:ZDB-GENE-030131-7510]	ENSDLAG00005031053,BUB1B_(Human),N/A	ENSDLAG00005031254,STRADB_(Stickleback),N/A	ENSDLAG00005032101,N/A,N/A	ENSDLAG00005034824,N/A,N/A
GO:0016773	phosphotransferase activity, alcohol group as acceptor	30/481	488/10935	0.0396655	0.954563	30	ENSDLAG00005000183,bub1bb_(Seabass),BUB1 mitotic checkpoint serine/threonine kinase Bb [Source:ZFIN;Acc:ZDB-GENE-030829-51]	ENSDLAG00005000192,pdxka_(Stickleback),N/A	ENSDLAG00005001076,ksr1b_(Seabass),kinase suppressor of ras 1b [Source:ZFIN;Acc:ZDB-GENE-040724-45]	ENSDLAG00005002274,flt1_(Seabass),fms-related tyrosine kinase 1 (vascular endothelial growth factor/vascular permeability factor receptor) [Source:ZFIN;Acc:ZDB-GENE-050407-1]	ENSDLAG00005003340,pik3r2_(Seabass),phosphoinositide-3-kinase	ENSDLAG00005004236,MOK_(Seabass),MOK protein kinase [Source:HGNC Symbol;Acc:HGNC:9833]	ENSDLAG00005005652,TAOK2_(Human),N/A	ENSDLAG00005005866,hk2_(Seabass),hexokinase 2 [Source:ZFIN;Acc:ZDB-GENE-040426-2017]	ENSDLAG00005007512,prkcq_(Stickleback),N/A	ENSDLAG00005007848,sik1_(Seabass),salt-inducible kinase 1 [Source:ZFIN;Acc:ZDB-GENE-030131-9446]	ENSDLAG00005008928,ulk2_(Stickleback),N/A	ENSDLAG00005009501,STK32C_(Seabass),serine/threonine kinase 32C [Source:HGNC Symbol;Acc:HGNC:21332]	ENSDLAG00005011059,pik3r4_(Stickleback),N/A	ENSDLAG00005013564,pip5k1aa_(Stickleback),N/A	ENSDLAG00005014276,vrk1_(Seabass),VRK serine/threonine kinase 1 [Source:NCBI gene;Acc:406694]	ENSDLAG00005015580,mylk4b_(Seabass),myosin light chain kinase family	ENSDLAG00005016305,MAP4K1_(Seabass),mitogen-activated protein kinase kinase kinase kinase 1 [Source:HGNC Symbol;Acc:HGNC:6863]	ENSDLAG00005020120,camk2d1_(Seabass),calcium/calmodulin-dependent protein kinase (CaM kinase) II delta 1 [Source:NCBI gene;Acc:445208]	ENSDLAG00005021808,dyrk1b_(Stickleback),N/A	ENSDLAG00005022046,map3k15_(Stickleback),N/A	ENSDLAG00005022554,clul1_(Seabass),clusterin-like 1 (retinal) [Source:ZFIN;Acc:ZDB-GENE-031118-57]	ENSDLAG00005024160,ALPK1_(Human),N/A	ENSDLAG00005024395,taok1b_(Stickleback),TAO kinase 1b [Source:ZFIN;Acc:ZDB-GENE-141024-1]	ENSDLAG00005025003,eif2ak2_(Stickleback),N/A	ENSDLAG00005025259,eef2k_(Stickleback),eukaryotic elongation factor 2 kinase [Source:HGNC Symbol;Acc:HGNC:24615]	ENSDLAG00005027355,CLK3_(Human),N/A	ENSDLAG00005031053,BUB1B_(Human),N/A	ENSDLAG00005031254,STRADB_(Stickleback),N/A	ENSDLAG00005034750,ACVR2A_(Seabass),activin A receptor type 2A [Source:HGNC Symbol;Acc:HGNC:173]	ENSDLAG00005035118,nrp2b_(Stickleback),N/A
GO:0009948	anterior/posterior axis specification	11/481	138/10935	0.0407818	0.954563	11	ENSDLAG00005000217,CTNNB1_(Seabass),catenin (cadherin-associated protein)	ENSDLAG00005000248,stau2_(Seabass),staufen double-stranded RNA binding protein 2 [Source:NCBI gene;Acc:393899]	ENSDLAG00005001076,ksr1b_(Seabass),kinase suppressor of ras 1b [Source:ZFIN;Acc:ZDB-GENE-040724-45]	ENSDLAG00005006373,kif5c_(Stickleback),N/A	ENSDLAG00005006425,llgl2_(Seabass),LLGL scribble cell polarity complex component 2 [Source:NCBI gene;Acc:795670]	ENSDLAG00005011389,chrd_(Seabass),chordin [Source:NCBI gene;Acc:30161]	ENSDLAG00005011693,ppp2r5b_(Seabass),protein phosphatase 2	ENSDLAG00005017411,TDRD5_(Salmon),tudor domain containing 5 [Source:HGNC Symbol;Acc:HGNC:20614]	ENSDLAG00005018624,ezra_(Seabass),ezrin a [Source:ZFIN;Acc:ZDB-GENE-050522-18]	ENSDLAG00005026073,BTF3L4_(Seabass),basic transcription factor 3 like 4 [Source:HGNC Symbol;Acc:HGNC:30547]	ENSDLAG00005028840,KIF5C_(Seabass),kinesin family member 5C [Source:HGNC Symbol;Acc:HGNC:6325]
GO:0009950	dorsal/ventral axis specification	7/481	73/10935	0.0409261	0.954563	7	ENSDLAG00005000217,CTNNB1_(Seabass),catenin (cadherin-associated protein)	ENSDLAG00005006373,kif5c_(Stickleback),N/A	ENSDLAG00005010994,CBL_(Stickleback),N/A	ENSDLAG00005011389,chrd_(Seabass),chordin [Source:NCBI gene;Acc:30161]	ENSDLAG00005013564,pip5k1aa_(Stickleback),N/A	ENSDLAG00005023198,ppp1cb_(Stickleback),N/A	ENSDLAG00005028840,KIF5C_(Seabass),kinesin family member 5C [Source:HGNC Symbol;Acc:HGNC:6325]
GO:0035967	cellular response to topologically incorrect protein	7/481	73/10935	0.0409261	0.954563	7	ENSDLAG00005006543,mbtps1_(Seabass),membrane-bound transcription factor peptidase	ENSDLAG00005011693,ppp2r5b_(Seabass),protein phosphatase 2	ENSDLAG00005023971,edem2_(Stickleback),N/A	ENSDLAG00005025003,eif2ak2_(Stickleback),N/A	ENSDLAG00005028033,bag6l_(Seabass),BCL2 associated athanogene 6	ENSDLAG00005031667,hspd1_(Seabass),heat shock 60 protein 1 [Source:ZFIN;Acc:ZDB-GENE-021206-1]	ENSDLAG00005033101,amfra_(Seabass),autocrine motility factor receptor a [Source:ZFIN;Acc:ZDB-GENE-040426-2190]
GO:0042626	ATPase-coupled transmembrane transporter activity	6/481	58/10935	0.0412481	0.954563	6	ENSDLAG00005001354,ATP13A3_(Stickleback),N/A	ENSDLAG00005009668,abcc9_(Stickleback),N/A	ENSDLAG00005014794,abcc12_(Stickleback),N/A	ENSDLAG00005016340,abcd1_(Seabass),ATP-binding cassette	ENSDLAG00005019646,abcc4_(Stickleback),N/A	ENSDLAG00005032307,ATP2C1_(Seabass),ATPase secretory pathway Ca2+ transporting 1 [Source:HGNC Symbol;Acc:HGNC:13211]
GO:0002691	regulation of cellular extravasation	3/481	18/10935	0.0422047	0.954563	3	ENSDLAG00005012070,si:dkey-237i9.8_(Zebrafish),N/A	ENSDLAG00005018643,pdgfd_(Stickleback),N/A	ENSDLAG00005029547,cd99l2_(Seabass),CD99 molecule-like 2 [Source:NCBI gene;Acc:323266]
GO:0031954	positive regulation of protein autophosphorylation	3/481	18/10935	0.0422047	0.954563	3	ENSDLAG00005005652,TAOK2_(Human),N/A	ENSDLAG00005015997,ctnnd1_(Seabass),catenin (cadherin-associated protein)	ENSDLAG00005018643,pdgfd_(Stickleback),N/A
GO:0040038	polar body extrusion after meiotic divisions	3/481	18/10935	0.0422047	0.954563	3	ENSDLAG00005006373,kif5c_(Stickleback),N/A	ENSDLAG00005017396,N/A,N/A	ENSDLAG00005028840,KIF5C_(Seabass),kinesin family member 5C [Source:HGNC Symbol;Acc:HGNC:6325]
GO:0048485	sympathetic nervous system development	3/481	18/10935	0.0422047	0.954563	3	ENSDLAG00005000217,CTNNB1_(Seabass),catenin (cadherin-associated protein)	ENSDLAG00005000694,nf1a_(Stickleback),N/A	ENSDLAG00005035118,nrp2b_(Stickleback),N/A
GO:0051281	positive regulation of release of sequestered calcium ion into cytosol	3/481	18/10935	0.0422047	0.954563	3	ENSDLAG00005002105,cemip_(Seabass),cell migration inducing hyaluronidase 1 [Source:ZFIN;Acc:ZDB-GENE-130103-7]	ENSDLAG00005008390,lhcgr_(Seabass),luteinizing hormone/choriogonadotropin receptor [Source:ZFIN;Acc:ZDB-GENE-040806-3]	ENSDLAG00005011625,capn3b_(Seabass),calpain 3b [Source:ZFIN;Acc:ZDB-GENE-041001-149]
GO:0030036	actin cytoskeleton organization	28/481	452/10935	0.0422404	0.954563	28	ENSDLAG00005000694,nf1a_(Stickleback),N/A	ENSDLAG00005002274,flt1_(Seabass),fms-related tyrosine kinase 1 (vascular endothelial growth factor/vascular permeability factor receptor) [Source:ZFIN;Acc:ZDB-GENE-050407-1]	ENSDLAG00005003007,caspa_(Stickleback),N/A	ENSDLAG00005003612,wasf3b_(Seabass),WASP family member 3b [Source:ZFIN;Acc:ZDB-GENE-070112-1512]	ENSDLAG00005005119,tanc1b_(Seabass),tetratricopeptide repeat	ENSDLAG00005005174,vav2_(Stickleback),N/A	ENSDLAG00005005652,TAOK2_(Human),N/A	ENSDLAG00005006373,kif5c_(Stickleback),N/A	ENSDLAG00005006425,llgl2_(Seabass),LLGL scribble cell polarity complex component 2 [Source:NCBI gene;Acc:795670]	ENSDLAG00005009281,nphp1_(Seabass),nephronophthisis 1 [Source:ZFIN;Acc:ZDB-GENE-060929-1234]	ENSDLAG00005011625,capn3b_(Seabass),calpain 3b [Source:ZFIN;Acc:ZDB-GENE-041001-149]	ENSDLAG00005011628,prkar1aa_(Seabass),protein kinase	ENSDLAG00005013193,FRMD5_(Stickleback),N/A	ENSDLAG00005013564,pip5k1aa_(Stickleback),N/A	ENSDLAG00005014059,KATNA1_(Seabass),katanin catalytic subunit A1 [Source:HGNC Symbol;Acc:HGNC:6216]	ENSDLAG00005014276,vrk1_(Seabass),VRK serine/threonine kinase 1 [Source:NCBI gene;Acc:406694]	ENSDLAG00005015623,N/A,N/A	ENSDLAG00005016887,ACTR3_(Human),N/A	ENSDLAG00005018624,ezra_(Seabass),ezrin a [Source:ZFIN;Acc:ZDB-GENE-050522-18]	ENSDLAG00005019327,stard13b_(Stickleback),N/A	ENSDLAG00005019993,arhgef12b_(Salmon),N/A	ENSDLAG00005022961,vav3b_(Seabass),vav 3 guanine nucleotide exchange factor b [Source:ZFIN;Acc:ZDB-GENE-070912-251]	ENSDLAG00005025357,scin_(Seabass),scinderin [Source:ZFIN;Acc:ZDB-GENE-060503-6]	ENSDLAG00005026217,actr3_(Stickleback),N/A	ENSDLAG00005028153,mob2a_(Seabass),MOB kinase activator 2a [Source:ZFIN;Acc:ZDB-GENE-040718-56]	ENSDLAG00005028840,KIF5C_(Seabass),kinesin family member 5C [Source:HGNC Symbol;Acc:HGNC:6325]	ENSDLAG00005030009,arhgef1a_(Zebrafish),N/A	ENSDLAG00005032307,ATP2C1_(Seabass),ATPase secretory pathway Ca2+ transporting 1 [Source:HGNC Symbol;Acc:HGNC:13211]
GO:1902743	regulation of lamellipodium organization	5/481	44/10935	0.0427671	0.954563	5	ENSDLAG00005003612,wasf3b_(Seabass),WASP family member 3b [Source:ZFIN;Acc:ZDB-GENE-070112-1512]	ENSDLAG00005011885,HDAC4_(Human),N/A	ENSDLAG00005013876,N/A,N/A	ENSDLAG00005016887,ACTR3_(Human),N/A	ENSDLAG00005026217,actr3_(Stickleback),N/A
GO:0030695	GTPase regulator activity	14/481	192/10935	0.0439253	0.954563	14	ENSDLAG00005000694,nf1a_(Stickleback),N/A	ENSDLAG00005003340,pik3r2_(Seabass),phosphoinositide-3-kinase	ENSDLAG00005004695,si:dkey-52d15.2_(Zebrafish),N/A	ENSDLAG00005006425,llgl2_(Seabass),LLGL scribble cell polarity complex component 2 [Source:NCBI gene;Acc:795670]	ENSDLAG00005009990,arhgap23b_(Seabass),Rho GTPase activating protein 23b [Source:ZFIN;Acc:ZDB-GENE-081031-78]	ENSDLAG00005012792,tbc1d10ab_(Stickleback),N/A	ENSDLAG00005014089,TBC1D13_(Stickleback),N/A	ENSDLAG00005015900,CR387919.1_(Zebrafish),N/A	ENSDLAG00005017199,A2ML1_(Human),N/A	ENSDLAG00005019327,stard13b_(Stickleback),N/A	ENSDLAG00005022961,vav3b_(Seabass),vav 3 guanine nucleotide exchange factor b [Source:ZFIN;Acc:ZDB-GENE-070912-251]	ENSDLAG00005031769,RAP1GAP_(Stickleback),N/A	ENSDLAG00005032547,rgs19_(Seabass),regulator of G protein signaling 19 [Source:ZFIN;Acc:ZDB-GENE-080723-72]	ENSDLAG00005033449,RAP1GAP_(Stickleback),N/A
GO:0021700	developmental maturation	22/481	339/10935	0.043991	0.954563	22	ENSDLAG00005000217,CTNNB1_(Seabass),catenin (cadherin-associated protein)	ENSDLAG00005000248,stau2_(Seabass),staufen double-stranded RNA binding protein 2 [Source:NCBI gene;Acc:393899]	ENSDLAG00005000694,nf1a_(Stickleback),N/A	ENSDLAG00005006373,kif5c_(Stickleback),N/A	ENSDLAG00005006425,llgl2_(Seabass),LLGL scribble cell polarity complex component 2 [Source:NCBI gene;Acc:795670]	ENSDLAG00005011059,pik3r4_(Stickleback),N/A	ENSDLAG00005011389,chrd_(Seabass),chordin [Source:NCBI gene;Acc:30161]	ENSDLAG00005011625,capn3b_(Seabass),calpain 3b [Source:ZFIN;Acc:ZDB-GENE-041001-149]	ENSDLAG00005011628,prkar1aa_(Seabass),protein kinase	ENSDLAG00005011693,ppp2r5b_(Seabass),protein phosphatase 2	ENSDLAG00005013564,pip5k1aa_(Stickleback),N/A	ENSDLAG00005017411,TDRD5_(Salmon),tudor domain containing 5 [Source:HGNC Symbol;Acc:HGNC:20614]	ENSDLAG00005018624,ezra_(Seabass),ezrin a [Source:ZFIN;Acc:ZDB-GENE-050522-18]	ENSDLAG00005019771,cntnap3_(Stickleback),N/A	ENSDLAG00005021327,thbs3a_(Stickleback),N/A	ENSDLAG00005023198,ppp1cb_(Stickleback),N/A	ENSDLAG00005023356,cntn2_(Seabass),contactin 2 [Source:ZFIN;Acc:ZDB-GENE-990630-12]	ENSDLAG00005023623,stam_(Seabass),signal transducing adaptor molecule (SH3 domain and ITAM motif) 1 [Source:ZFIN;Acc:ZDB-GENE-031118-123]	ENSDLAG00005026073,BTF3L4_(Seabass),basic transcription factor 3 like 4 [Source:HGNC Symbol;Acc:HGNC:30547]	ENSDLAG00005027743,cntnap5a_(Zebrafish),N/A	ENSDLAG00005028827,pth1r_(Seabass),parathyroid hormone 1 receptor [Source:ZFIN;Acc:ZDB-GENE-991123-8]	ENSDLAG00005028840,KIF5C_(Seabass),kinesin family member 5C [Source:HGNC Symbol;Acc:HGNC:6325]
GO:0002757	immune response-activating signal transduction	12/481	157/10935	0.0441086	0.954563	12	ENSDLAG00005003340,pik3r2_(Seabass),phosphoinositide-3-kinase	ENSDLAG00005005174,vav2_(Stickleback),N/A	ENSDLAG00005007512,prkcq_(Stickleback),N/A	ENSDLAG00005011059,pik3r4_(Stickleback),N/A	ENSDLAG00005015137,CD38_(Human),N/A	ENSDLAG00005016887,ACTR3_(Human),N/A	ENSDLAG00005022554,clul1_(Seabass),clusterin-like 1 (retinal) [Source:ZFIN;Acc:ZDB-GENE-031118-57]	ENSDLAG00005022961,vav3b_(Seabass),vav 3 guanine nucleotide exchange factor b [Source:ZFIN;Acc:ZDB-GENE-070912-251]	ENSDLAG00005026217,actr3_(Stickleback),N/A	ENSDLAG00005028033,bag6l_(Seabass),BCL2 associated athanogene 6	ENSDLAG00005028413,muc5f_(Zebrafish),mucin 5f [Source:ZFIN;Acc:ZDB-GENE-110411-240]	ENSDLAG00005031667,hspd1_(Seabass),heat shock 60 protein 1 [Source:ZFIN;Acc:ZDB-GENE-021206-1]
GO:0050810	regulation of steroid biosynthetic process	6/481	59/10935	0.0442872	0.954563	6	ENSDLAG00005006543,mbtps1_(Seabass),membrane-bound transcription factor peptidase	ENSDLAG00005007508,cyp17a1_(Seabass),cytochrome P450	ENSDLAG00005008390,lhcgr_(Seabass),luteinizing hormone/choriogonadotropin receptor [Source:ZFIN;Acc:ZDB-GENE-040806-3]	ENSDLAG00005012527,malrd1_(Stickleback),N/A	ENSDLAG00005027055,idi1_(Seabass),isopentenyl-diphosphate delta isomerase 1 [Source:ZFIN;Acc:ZDB-GENE-050913-44]	ENSDLAG00005033325,FDX1_(Stickleback),N/A
GO:0051056	regulation of small GTPase mediated signal transduction	17/481	247/10935	0.0452538	0.954563	17	ENSDLAG00005000694,nf1a_(Stickleback),N/A	ENSDLAG00005001076,ksr1b_(Seabass),kinase suppressor of ras 1b [Source:ZFIN;Acc:ZDB-GENE-040724-45]	ENSDLAG00005003340,pik3r2_(Seabass),phosphoinositide-3-kinase	ENSDLAG00005004695,si:dkey-52d15.2_(Zebrafish),N/A	ENSDLAG00005005174,vav2_(Stickleback),N/A	ENSDLAG00005009990,arhgap23b_(Seabass),Rho GTPase activating protein 23b [Source:ZFIN;Acc:ZDB-GENE-081031-78]	ENSDLAG00005012242,GNA13_(Stickleback),guanine nucleotide binding protein (G protein)	ENSDLAG00005015900,CR387919.1_(Zebrafish),N/A	ENSDLAG00005017199,A2ML1_(Human),N/A	ENSDLAG00005019327,stard13b_(Stickleback),N/A	ENSDLAG00005019993,arhgef12b_(Salmon),N/A	ENSDLAG00005020120,camk2d1_(Seabass),calcium/calmodulin-dependent protein kinase (CaM kinase) II delta 1 [Source:NCBI gene;Acc:445208]	ENSDLAG00005022961,vav3b_(Seabass),vav 3 guanine nucleotide exchange factor b [Source:ZFIN;Acc:ZDB-GENE-070912-251]	ENSDLAG00005027271,NET1_(Stickleback),neuroepithelial cell transforming 1 [Source:HGNC Symbol;Acc:HGNC:14592]	ENSDLAG00005030009,arhgef1a_(Zebrafish),N/A	ENSDLAG00005031769,RAP1GAP_(Stickleback),N/A	ENSDLAG00005033449,RAP1GAP_(Stickleback),N/A
GO:0010965	regulation of mitotic sister chromatid separation	4/481	31/10935	0.045471	0.954563	4	ENSDLAG00005000183,bub1bb_(Seabass),BUB1 mitotic checkpoint serine/threonine kinase Bb [Source:ZFIN;Acc:ZDB-GENE-030829-51]	ENSDLAG00005019327,stard13b_(Stickleback),N/A	ENSDLAG00005024023,lmln_(Stickleback),N/A	ENSDLAG00005031053,BUB1B_(Human),N/A
GO:0042273	ribosomal large subunit biogenesis	4/481	31/10935	0.045471	0.954563	4	ENSDLAG00005006917,rpl6_(Seabass),ribosomal protein L6 [Source:ZFIN;Acc:ZDB-GENE-030131-8671]	ENSDLAG00005021711,rpl10_(Seabass),ribosomal protein L10 [Source:NCBI gene;Acc:336712]	ENSDLAG00005026046,pak1ip1_(Stickleback),N/A	ENSDLAG00005034534,eif6_(Seabass),eukaryotic translation initiation factor 6 [Source:NCBI gene;Acc:386850]
GO:0043022	ribosome binding	4/481	31/10935	0.045471	0.954563	4	ENSDLAG00005000248,stau2_(Seabass),staufen double-stranded RNA binding protein 2 [Source:NCBI gene;Acc:393899]	ENSDLAG00005012669,rpn2_(Stickleback),N/A	ENSDLAG00005028033,bag6l_(Seabass),BCL2 associated athanogene 6	ENSDLAG00005034534,eif6_(Seabass),eukaryotic translation initiation factor 6 [Source:NCBI gene;Acc:386850]
GO:0051339	regulation of lyase activity	4/481	31/10935	0.045471	0.954563	4	ENSDLAG00005000694,nf1a_(Stickleback),N/A	ENSDLAG00005003439,gabbr1b_(Seabass),gamma-aminobutyric acid (GABA) B receptor	ENSDLAG00005008390,lhcgr_(Seabass),luteinizing hormone/choriogonadotropin receptor [Source:ZFIN;Acc:ZDB-GENE-040806-3]	ENSDLAG00005028666,N/A,N/A
GO:0072665	protein localization to vacuole	4/481	31/10935	0.045471	0.954563	4	ENSDLAG00005004143,hspa8_(Seabass),heat shock protein 8 [Source:NCBI gene;Acc:573376]	ENSDLAG00005008390,lhcgr_(Seabass),luteinizing hormone/choriogonadotropin receptor [Source:ZFIN;Acc:ZDB-GENE-040806-3]	ENSDLAG00005011059,pik3r4_(Stickleback),N/A	ENSDLAG00005027328,vps41_(Seabass),VPS41 subunit of HOPS complex [Source:ZFIN;Acc:ZDB-GENE-030131-6671]
GO:0009798	axis specification	16/481	229/10935	0.0455849	0.954563	16	ENSDLAG00005000217,CTNNB1_(Seabass),catenin (cadherin-associated protein)	ENSDLAG00005000248,stau2_(Seabass),staufen double-stranded RNA binding protein 2 [Source:NCBI gene;Acc:393899]	ENSDLAG00005001076,ksr1b_(Seabass),kinase suppressor of ras 1b [Source:ZFIN;Acc:ZDB-GENE-040724-45]	ENSDLAG00005006373,kif5c_(Stickleback),N/A	ENSDLAG00005006425,llgl2_(Seabass),LLGL scribble cell polarity complex component 2 [Source:NCBI gene;Acc:795670]	ENSDLAG00005010994,CBL_(Stickleback),N/A	ENSDLAG00005011389,chrd_(Seabass),chordin [Source:NCBI gene;Acc:30161]	ENSDLAG00005011628,prkar1aa_(Seabass),protein kinase	ENSDLAG00005011693,ppp2r5b_(Seabass),protein phosphatase 2	ENSDLAG00005013564,pip5k1aa_(Stickleback),N/A	ENSDLAG00005017411,TDRD5_(Salmon),tudor domain containing 5 [Source:HGNC Symbol;Acc:HGNC:20614]	ENSDLAG00005018624,ezra_(Seabass),ezrin a [Source:ZFIN;Acc:ZDB-GENE-050522-18]	ENSDLAG00005023198,ppp1cb_(Stickleback),N/A	ENSDLAG00005026073,BTF3L4_(Seabass),basic transcription factor 3 like 4 [Source:HGNC Symbol;Acc:HGNC:30547]	ENSDLAG00005028840,KIF5C_(Seabass),kinesin family member 5C [Source:HGNC Symbol;Acc:HGNC:6325]	ENSDLAG00005034750,ACVR2A_(Seabass),activin A receptor type 2A [Source:HGNC Symbol;Acc:HGNC:173]
GO:0004518	nuclease activity	7/481	75/10935	0.0463163	0.954563	7	ENSDLAG00005000208,mgme1_(Stickleback),N/A	ENSDLAG00005001538,tdp2b_(Stickleback),N/A	ENSDLAG00005001704,N/A,N/A	ENSDLAG00005007093,smg5_(Seabass),SMG5 nonsense mediated mRNA decay factor [Source:ZFIN;Acc:ZDB-GENE-050913-144]	ENSDLAG00005013237,pms2_(Seabass),PMS1 homolog 2	ENSDLAG00005013876,N/A,N/A	ENSDLAG00005021487,elac2_(Stickleback),N/A
GO:0033206	meiotic cytokinesis	5/481	45/10935	0.0464466	0.954563	5	ENSDLAG00005006373,kif5c_(Stickleback),N/A	ENSDLAG00005016887,ACTR3_(Human),N/A	ENSDLAG00005017396,N/A,N/A	ENSDLAG00005026217,actr3_(Stickleback),N/A	ENSDLAG00005028840,KIF5C_(Seabass),kinesin family member 5C [Source:HGNC Symbol;Acc:HGNC:6325]
GO:0045056	transcytosis	3/481	19/10935	0.0485315	0.954563	3	ENSDLAG00005004406,N/A,N/A	ENSDLAG00005029257,N/A,N/A	ENSDLAG00005033619,N/A,N/A
GO:1900744	regulation of p38MAPK cascade	3/481	19/10935	0.0485315	0.954563	3	ENSDLAG00005013750,PHLPP1_(Stickleback),N/A	ENSDLAG00005018624,ezra_(Seabass),ezrin a [Source:ZFIN;Acc:ZDB-GENE-050522-18]	ENSDLAG00005030009,arhgef1a_(Zebrafish),N/A
GO:0043547	positive regulation of GTPase activity	18/481	268/10935	0.0489866	0.954563	18	ENSDLAG00005000694,nf1a_(Stickleback),N/A	ENSDLAG00005003340,pik3r2_(Seabass),phosphoinositide-3-kinase	ENSDLAG00005004695,si:dkey-52d15.2_(Zebrafish),N/A	ENSDLAG00005005038,rapgef6_(Stickleback),N/A	ENSDLAG00005005174,vav2_(Stickleback),N/A	ENSDLAG00005006425,llgl2_(Seabass),LLGL scribble cell polarity complex component 2 [Source:NCBI gene;Acc:795670]	ENSDLAG00005009990,arhgap23b_(Seabass),Rho GTPase activating protein 23b [Source:ZFIN;Acc:ZDB-GENE-081031-78]	ENSDLAG00005012792,tbc1d10ab_(Stickleback),N/A	ENSDLAG00005013564,pip5k1aa_(Stickleback),N/A	ENSDLAG00005014089,TBC1D13_(Stickleback),N/A	ENSDLAG00005015900,CR387919.1_(Zebrafish),N/A	ENSDLAG00005017199,A2ML1_(Human),N/A	ENSDLAG00005019327,stard13b_(Stickleback),N/A	ENSDLAG00005022961,vav3b_(Seabass),vav 3 guanine nucleotide exchange factor b [Source:ZFIN;Acc:ZDB-GENE-070912-251]	ENSDLAG00005027271,NET1_(Stickleback),neuroepithelial cell transforming 1 [Source:HGNC Symbol;Acc:HGNC:14592]	ENSDLAG00005031769,RAP1GAP_(Stickleback),N/A	ENSDLAG00005032547,rgs19_(Seabass),regulator of G protein signaling 19 [Source:ZFIN;Acc:ZDB-GENE-080723-72]	ENSDLAG00005033449,RAP1GAP_(Stickleback),N/A
GO:0019933	cAMP-mediated signaling	8/481	92/10935	0.0491572	0.954563	8	ENSDLAG00005000694,nf1a_(Stickleback),N/A	ENSDLAG00005001076,ksr1b_(Seabass),kinase suppressor of ras 1b [Source:ZFIN;Acc:ZDB-GENE-040724-45]	ENSDLAG00005005527,htr4_(Stickleback),N/A	ENSDLAG00005008390,lhcgr_(Seabass),luteinizing hormone/choriogonadotropin receptor [Source:ZFIN;Acc:ZDB-GENE-040806-3]	ENSDLAG00005011448,si:dkey-247m21.3_(Stickleback),N/A	ENSDLAG00005011628,prkar1aa_(Seabass),protein kinase	ENSDLAG00005012242,GNA13_(Stickleback),guanine nucleotide binding protein (G protein)	ENSDLAG00005028827,pth1r_(Seabass),parathyroid hormone 1 receptor [Source:ZFIN;Acc:ZDB-GENE-991123-8]
GO:0014066	regulation of phosphatidylinositol 3-kinase signaling	7/481	76/10935	0.0491737	0.954563	7	ENSDLAG00005000319,entpd5b_(Seabass),ectonucleoside triphosphate diphosphohydrolase 5b [Source:ZFIN;Acc:ZDB-GENE-091118-88]	ENSDLAG00005002274,flt1_(Seabass),fms-related tyrosine kinase 1 (vascular endothelial growth factor/vascular permeability factor receptor) [Source:ZFIN;Acc:ZDB-GENE-050407-1]	ENSDLAG00005008928,ulk2_(Stickleback),N/A	ENSDLAG00005010994,CBL_(Stickleback),N/A	ENSDLAG00005011693,ppp2r5b_(Seabass),protein phosphatase 2	ENSDLAG00005013564,pip5k1aa_(Stickleback),N/A	ENSDLAG00005018643,pdgfd_(Stickleback),N/A
GO:0006909	phagocytosis	12/481	160/10935	0.0497062	0.954563	12	ENSDLAG00005003340,pik3r2_(Seabass),phosphoinositide-3-kinase	ENSDLAG00005003612,wasf3b_(Seabass),WASP family member 3b [Source:ZFIN;Acc:ZDB-GENE-070112-1512]	ENSDLAG00005005174,vav2_(Stickleback),N/A	ENSDLAG00005006465,slc7a7_(Seabass),solute carrier family 7 member 7 [Source:ZFIN;Acc:ZDB-GENE-051127-5]	ENSDLAG00005008928,ulk2_(Stickleback),N/A	ENSDLAG00005012070,si:dkey-237i9.8_(Zebrafish),N/A	ENSDLAG00005013564,pip5k1aa_(Stickleback),N/A	ENSDLAG00005016887,ACTR3_(Human),N/A	ENSDLAG00005022554,clul1_(Seabass),clusterin-like 1 (retinal) [Source:ZFIN;Acc:ZDB-GENE-031118-57]	ENSDLAG00005022961,vav3b_(Seabass),vav 3 guanine nucleotide exchange factor b [Source:ZFIN;Acc:ZDB-GENE-070912-251]	ENSDLAG00005026217,actr3_(Stickleback),N/A	ENSDLAG00005029494,tulp1b_(Seabass),TUB like protein 1b [Source:ZFIN;Acc:ZDB-GENE-110411-113]
