# Supplementary material for: Structural variant landscape provides insights into genome organisation and domestication in European seabass
Source: BMC Biol. 2025 Oct 1;23:288. doi: 10.1186/s12915-025-02404-7 (PMC12487334; doi:10.1186/s12915-025-02404-7)
Supplement: Supplementary file 7 — Additional file 7. [file 12915_2025_2404_MOESM7_ESM.xlsx]

## Sheet: Sheet1
ID	Description	GeneRatio	BgRatio	pvalue	p.adjust	Count	Gene ID, Gene name, Gene description
map05135	Yersinia infection	18/226	199/5253	0.00208821	0.453248	18	ENSDLAG00005003007,caspa_(Stickleback),N/A	ENSDLAG00005003340,pik3r2_(Seabass),phosphoinositide-3-kinase	ENSDLAG00005003612,wasf3b_(Seabass),WASP family member 3b [Source:ZFIN;Acc:ZDB-GENE-070112-1512]	ENSDLAG00005005174,vav2_(Stickleback),N/A	ENSDLAG00005013564,pip5k1aa_(Stickleback),N/A	ENSDLAG00005016887,ACTR3_(Human),N/A	ENSDLAG00005019993,arhgef12b_(Salmon),N/A	ENSDLAG00005022554,clul1_(Seabass),clusterin-like 1 (retinal) [Source:ZFIN;Acc:ZDB-GENE-031118-57]	ENSDLAG00005022961,vav3b_(Seabass),vav 3 guanine nucleotide exchange factor b [Source:ZFIN;Acc:ZDB-GENE-070912-251]	ENSDLAG00005023442,traf2a_(Seabass),Tnf receptor-associated factor 2a [Source:ZFIN;Acc:ZDB-GENE-071120-2]	ENSDLAG00005024705,N/A,N/A	ENSDLAG00005025133,LIMK1_(Stickleback),N/A	ENSDLAG00005026217,actr3_(Stickleback),N/A	ENSDLAG00005026553,N/A,N/A	ENSDLAG00005027110,N/A,N/A	ENSDLAG00005027578,N/A,N/A	ENSDLAG00005034158,CABZ01009512.1_(Zebrafish),N/A	ENSDLAG00005035145,N/A,N/A
map04625	C-type lectin receptor signaling pathway	15/226	157/5253	0.00287777	0.453248	15	ENSDLAG00005001076,ksr1b_(Seabass),kinase suppressor of ras 1b [Source:ZFIN;Acc:ZDB-GENE-040724-45]	ENSDLAG00005002384,N/A,N/A	ENSDLAG00005003007,caspa_(Stickleback),N/A	ENSDLAG00005003340,pik3r2_(Seabass),phosphoinositide-3-kinase	ENSDLAG00005007512,prkcq_(Stickleback),N/A	ENSDLAG00005008762,N/A,N/A	ENSDLAG00005017891,N/A,N/A	ENSDLAG00005019993,arhgef12b_(Salmon),N/A	ENSDLAG00005022554,clul1_(Seabass),clusterin-like 1 (retinal) [Source:ZFIN;Acc:ZDB-GENE-031118-57]	ENSDLAG00005024705,N/A,N/A	ENSDLAG00005027110,N/A,N/A	ENSDLAG00005027578,N/A,N/A	ENSDLAG00005028244,ppp3cb_(Seabass),protein phosphatase 3	ENSDLAG00005034158,CABZ01009512.1_(Zebrafish),N/A	ENSDLAG00005035145,N/A,N/A
map05130	Pathogenic Escherichia coli infection	18/226	222/5253	0.00672207	0.557363	18	ENSDLAG00005002748,N/A,N/A	ENSDLAG00005003007,caspa_(Stickleback),N/A	ENSDLAG00005003612,wasf3b_(Seabass),WASP family member 3b [Source:ZFIN;Acc:ZDB-GENE-070112-1512]	ENSDLAG00005012242,GNA13_(Stickleback),guanine nucleotide binding protein (G protein)	ENSDLAG00005016887,ACTR3_(Human),N/A	ENSDLAG00005018624,ezra_(Seabass),ezrin a [Source:ZFIN;Acc:ZDB-GENE-050522-18]	ENSDLAG00005019646,abcc4_(Stickleback),N/A	ENSDLAG00005019993,arhgef12b_(Salmon),N/A	ENSDLAG00005020566,ARF5_(Stickleback),N/A	ENSDLAG00005022554,clul1_(Seabass),clusterin-like 1 (retinal) [Source:ZFIN;Acc:ZDB-GENE-031118-57]	ENSDLAG00005023442,traf2a_(Seabass),Tnf receptor-associated factor 2a [Source:ZFIN;Acc:ZDB-GENE-071120-2]	ENSDLAG00005024705,N/A,N/A	ENSDLAG00005026217,actr3_(Stickleback),N/A	ENSDLAG00005027110,N/A,N/A	ENSDLAG00005027578,N/A,N/A	ENSDLAG00005030009,arhgef1a_(Zebrafish),N/A	ENSDLAG00005034158,CABZ01009512.1_(Zebrafish),N/A	ENSDLAG00005035145,N/A,N/A
map04810	Regulation of actin cytoskeleton	18/226	225/5253	0.00770251	0.557363	18	ENSDLAG00005002274,flt1_(Seabass),fms-related tyrosine kinase 1 (vascular endothelial growth factor/vascular permeability factor receptor) [Source:ZFIN;Acc:ZDB-GENE-050407-1]	ENSDLAG00005003340,pik3r2_(Seabass),phosphoinositide-3-kinase	ENSDLAG00005003612,wasf3b_(Seabass),WASP family member 3b [Source:ZFIN;Acc:ZDB-GENE-070112-1512]	ENSDLAG00005005174,vav2_(Stickleback),N/A	ENSDLAG00005011857,zmp:0000001082_(Zebrafish),N/A	ENSDLAG00005012242,GNA13_(Stickleback),guanine nucleotide binding protein (G protein)	ENSDLAG00005013564,pip5k1aa_(Stickleback),N/A	ENSDLAG00005015580,mylk4b_(Seabass),myosin light chain kinase family	ENSDLAG00005016887,ACTR3_(Human),N/A	ENSDLAG00005018624,ezra_(Seabass),ezrin a [Source:ZFIN;Acc:ZDB-GENE-050522-18]	ENSDLAG00005018643,pdgfd_(Stickleback),N/A	ENSDLAG00005019993,arhgef12b_(Salmon),N/A	ENSDLAG00005022554,clul1_(Seabass),clusterin-like 1 (retinal) [Source:ZFIN;Acc:ZDB-GENE-031118-57]	ENSDLAG00005022961,vav3b_(Seabass),vav 3 guanine nucleotide exchange factor b [Source:ZFIN;Acc:ZDB-GENE-070912-251]	ENSDLAG00005023198,ppp1cb_(Stickleback),N/A	ENSDLAG00005025133,LIMK1_(Stickleback),N/A	ENSDLAG00005025357,scin_(Seabass),scinderin [Source:ZFIN;Acc:ZDB-GENE-060503-6]	ENSDLAG00005026217,actr3_(Stickleback),N/A
map05417	Lipid and atherosclerosis	18/226	231/5253	0.0100108	0.557363	18	ENSDLAG00005003007,caspa_(Stickleback),N/A	ENSDLAG00005003340,pik3r2_(Seabass),phosphoinositide-3-kinase	ENSDLAG00005003654,cyp2ae1_(Zebrafish),N/A	ENSDLAG00005004143,hspa8_(Seabass),heat shock protein 8 [Source:NCBI gene;Acc:573376]	ENSDLAG00005005174,vav2_(Stickleback),N/A	ENSDLAG00005019324,ero1b_(Seabass),endoplasmic reticulum oxidoreductase 1 beta [Source:HGNC Symbol;Acc:HGNC:14355]	ENSDLAG00005020120,camk2d1_(Seabass),calcium/calmodulin-dependent protein kinase (CaM kinase) II delta 1 [Source:NCBI gene;Acc:445208]	ENSDLAG00005022046,map3k15_(Stickleback),N/A	ENSDLAG00005022554,clul1_(Seabass),clusterin-like 1 (retinal) [Source:ZFIN;Acc:ZDB-GENE-031118-57]	ENSDLAG00005022961,vav3b_(Seabass),vav 3 guanine nucleotide exchange factor b [Source:ZFIN;Acc:ZDB-GENE-070912-251]	ENSDLAG00005023442,traf2a_(Seabass),Tnf receptor-associated factor 2a [Source:ZFIN;Acc:ZDB-GENE-071120-2]	ENSDLAG00005024705,N/A,N/A	ENSDLAG00005027110,N/A,N/A	ENSDLAG00005027578,N/A,N/A	ENSDLAG00005028244,ppp3cb_(Seabass),protein phosphatase 3	ENSDLAG00005031667,hspd1_(Seabass),heat shock 60 protein 1 [Source:ZFIN;Acc:ZDB-GENE-021206-1]	ENSDLAG00005034158,CABZ01009512.1_(Zebrafish),N/A	ENSDLAG00005035145,N/A,N/A
map04144	Endocytosis	17/226	215/5253	0.0106164	0.557363	17	ENSDLAG00005001676,sh3gl3a_(Seabass),SH3-domain GRB2-like 3a [Source:ZFIN;Acc:ZDB-GENE-070112-242]	ENSDLAG00005002274,flt1_(Seabass),fms-related tyrosine kinase 1 (vascular endothelial growth factor/vascular permeability factor receptor) [Source:ZFIN;Acc:ZDB-GENE-050407-1]	ENSDLAG00005004143,hspa8_(Seabass),heat shock protein 8 [Source:NCBI gene;Acc:573376]	ENSDLAG00005006373,kif5c_(Stickleback),N/A	ENSDLAG00005010994,CBL_(Stickleback),N/A	ENSDLAG00005013564,pip5k1aa_(Stickleback),N/A	ENSDLAG00005015900,CR387919.1_(Zebrafish),N/A	ENSDLAG00005016887,ACTR3_(Human),N/A	ENSDLAG00005020566,ARF5_(Stickleback),N/A	ENSDLAG00005022554,clul1_(Seabass),clusterin-like 1 (retinal) [Source:ZFIN;Acc:ZDB-GENE-031118-57]	ENSDLAG00005023623,stam_(Seabass),signal transducing adaptor molecule (SH3 domain and ITAM motif) 1 [Source:ZFIN;Acc:ZDB-GENE-031118-123]	ENSDLAG00005025560,dop1b_(Seabass),DOP1 leucine zipper like protein B [Source:ZFIN;Acc:ZDB-GENE-040426-1195]	ENSDLAG00005026217,actr3_(Stickleback),N/A	ENSDLAG00005028840,KIF5C_(Seabass),kinesin family member 5C [Source:HGNC Symbol;Acc:HGNC:6325]	ENSDLAG00005029076,mhc1zka_(Stickleback),N/A	ENSDLAG00005031523,si:dkey-71h2.2_(Seabass),si:dkey-71h2.2 [Source:ZFIN;Acc:ZDB-GENE-041014-145]	ENSDLAG00005032452,mhc1zka_(Stickleback),N/A
map04666	Fc gamma R-mediated phagocytosis	10/226	104/5253	0.0134221	0.576188	10	ENSDLAG00005003340,pik3r2_(Seabass),phosphoinositide-3-kinase	ENSDLAG00005003612,wasf3b_(Seabass),WASP family member 3b [Source:ZFIN;Acc:ZDB-GENE-070112-1512]	ENSDLAG00005005174,vav2_(Stickleback),N/A	ENSDLAG00005007512,prkcq_(Stickleback),N/A	ENSDLAG00005013564,pip5k1aa_(Stickleback),N/A	ENSDLAG00005016887,ACTR3_(Human),N/A	ENSDLAG00005022961,vav3b_(Seabass),vav 3 guanine nucleotide exchange factor b [Source:ZFIN;Acc:ZDB-GENE-070912-251]	ENSDLAG00005025133,LIMK1_(Stickleback),N/A	ENSDLAG00005025357,scin_(Seabass),scinderin [Source:ZFIN;Acc:ZDB-GENE-060503-6]	ENSDLAG00005026217,actr3_(Stickleback),N/A
map05132	Salmonella infection	17/226	227/5253	0.0174964	0.576188	17	ENSDLAG00005000217,CTNNB1_(Seabass),catenin (cadherin-associated protein)	ENSDLAG00005003007,caspa_(Stickleback),N/A	ENSDLAG00005003612,wasf3b_(Seabass),WASP family member 3b [Source:ZFIN;Acc:ZDB-GENE-070112-1512]	ENSDLAG00005006373,kif5c_(Stickleback),N/A	ENSDLAG00005016887,ACTR3_(Human),N/A	ENSDLAG00005019646,abcc4_(Stickleback),N/A	ENSDLAG00005020566,ARF5_(Stickleback),N/A	ENSDLAG00005023442,traf2a_(Seabass),Tnf receptor-associated factor 2a [Source:ZFIN;Acc:ZDB-GENE-071120-2]	ENSDLAG00005024705,N/A,N/A	ENSDLAG00005026217,actr3_(Stickleback),N/A	ENSDLAG00005026553,N/A,N/A	ENSDLAG00005027110,N/A,N/A	ENSDLAG00005027328,vps41_(Seabass),VPS41 subunit of HOPS complex [Source:ZFIN;Acc:ZDB-GENE-030131-6671]	ENSDLAG00005027578,N/A,N/A	ENSDLAG00005028840,KIF5C_(Seabass),kinesin family member 5C [Source:HGNC Symbol;Acc:HGNC:6325]	ENSDLAG00005034158,CABZ01009512.1_(Zebrafish),N/A	ENSDLAG00005035145,N/A,N/A
map00603	Glycosphingolipid biosynthesis - globo and isoglobo series	3/226	14/5253	0.0201209	0.576188	3	ENSDLAG00005001964,A3GALT2_(Stickleback),N/A	ENSDLAG00005019286,fut9b_(Stickleback),N/A	ENSDLAG00005034005,A3GALT2_(Stickleback),N/A
map00710	Carbon fixation in photosynthetic organisms	3/226	14/5253	0.0201209	0.576188	3	ENSDLAG00005006165,mdh1aa_(Stickleback),N/A	ENSDLAG00005023891,pgk1_(Stickleback),N/A	ENSDLAG00005030252,got1l1_(Seabass),glutamic-oxaloacetic transaminase 1 like 1 [Source:ZFIN;Acc:ZDB-GENE-060929-556]
map03264	Virion - Flavivirus	3/226	14/5253	0.0201209	0.576188	3	ENSDLAG00005002384,N/A,N/A	ENSDLAG00005008762,N/A,N/A	ENSDLAG00005017891,N/A,N/A
map03260	Virion - Human immunodeficiency virus	3/226	16/5253	0.0290612	0.635438	3	ENSDLAG00005002384,N/A,N/A	ENSDLAG00005008762,N/A,N/A	ENSDLAG00005017891,N/A,N/A
map05152	Tuberculosis	12/226	152/5253	0.0298618	0.635438	12	ENSDLAG00005001076,ksr1b_(Seabass),kinase suppressor of ras 1b [Source:ZFIN;Acc:ZDB-GENE-040724-45]	ENSDLAG00005002384,N/A,N/A	ENSDLAG00005003549,CR391991.5_(Zebrafish),N/A	ENSDLAG00005006502,tcirg1b_(Stickleback),N/A	ENSDLAG00005008762,N/A,N/A	ENSDLAG00005017891,N/A,N/A	ENSDLAG00005019993,arhgef12b_(Salmon),N/A	ENSDLAG00005020120,camk2d1_(Seabass),calcium/calmodulin-dependent protein kinase (CaM kinase) II delta 1 [Source:NCBI gene;Acc:445208]	ENSDLAG00005022554,clul1_(Seabass),clusterin-like 1 (retinal) [Source:ZFIN;Acc:ZDB-GENE-031118-57]	ENSDLAG00005023708,mrc1b_(Seabass),mannose receptor	ENSDLAG00005028244,ppp3cb_(Seabass),protein phosphatase 3	ENSDLAG00005031667,hspd1_(Seabass),heat shock 60 protein 1 [Source:ZFIN;Acc:ZDB-GENE-021206-1]
map05171	Coronavirus disease - COVID-19	14/226	189/5253	0.0321727	0.635438	14	ENSDLAG00005003007,caspa_(Stickleback),N/A	ENSDLAG00005003340,pik3r2_(Seabass),phosphoinositide-3-kinase	ENSDLAG00005006917,rpl6_(Seabass),ribosomal protein L6 [Source:ZFIN;Acc:ZDB-GENE-030131-8671]	ENSDLAG00005012824,rpl15_(Seabass),ribosomal protein L15 [Source:ZFIN;Acc:ZDB-GENE-040801-183]	ENSDLAG00005021711,rpl10_(Seabass),ribosomal protein L10 [Source:NCBI gene;Acc:336712]	ENSDLAG00005023442,traf2a_(Seabass),Tnf receptor-associated factor 2a [Source:ZFIN;Acc:ZDB-GENE-071120-2]	ENSDLAG00005024705,N/A,N/A	ENSDLAG00005025003,eif2ak2_(Stickleback),N/A	ENSDLAG00005027110,N/A,N/A	ENSDLAG00005027578,N/A,N/A	ENSDLAG00005028413,muc5f_(Zebrafish),mucin 5f [Source:ZFIN;Acc:ZDB-GENE-110411-240]	ENSDLAG00005031094,il6st_(Zebrafish),N/A	ENSDLAG00005034158,CABZ01009512.1_(Zebrafish),N/A	ENSDLAG00005035145,N/A,N/A
map05164	Influenza A	12/226	154/5253	0.032608	0.635438	12	ENSDLAG00005003007,caspa_(Stickleback),N/A	ENSDLAG00005003340,pik3r2_(Seabass),phosphoinositide-3-kinase	ENSDLAG00005005526,N/A,N/A	ENSDLAG00005008261,plg_(Seabass),plasminogen [Source:ZFIN;Acc:ZDB-GENE-030131-1411]	ENSDLAG00005012224,N/A,N/A	ENSDLAG00005023442,traf2a_(Seabass),Tnf receptor-associated factor 2a [Source:ZFIN;Acc:ZDB-GENE-071120-2]	ENSDLAG00005024705,N/A,N/A	ENSDLAG00005025003,eif2ak2_(Stickleback),N/A	ENSDLAG00005027110,N/A,N/A	ENSDLAG00005027578,N/A,N/A	ENSDLAG00005034158,CABZ01009512.1_(Zebrafish),N/A	ENSDLAG00005035145,N/A,N/A
map00330	Arginine and proline metabolism	4/226	29/5253	0.0340441	0.635438	4	ENSDLAG00005003321,ckmt1_(Stickleback),N/A	ENSDLAG00005018572,p4ha1b_(Seabass),prolyl 4-hydroxylase	ENSDLAG00005028474,zgc:172341_(Stickleback),N/A	ENSDLAG00005030252,got1l1_(Seabass),glutamic-oxaloacetic transaminase 1 like 1 [Source:ZFIN;Acc:ZDB-GENE-060929-556]
map04113	Meiosis - yeast	5/226	44/5253	0.0391102	0.635438	5	ENSDLAG00005000183,bub1bb_(Seabass),BUB1 mitotic checkpoint serine/threonine kinase Bb [Source:ZFIN;Acc:ZDB-GENE-030829-51]	ENSDLAG00005011693,ppp2r5b_(Seabass),protein phosphatase 2	ENSDLAG00005017396,N/A,N/A	ENSDLAG00005023198,ppp1cb_(Stickleback),N/A	ENSDLAG00005031053,BUB1B_(Human),N/A
map05131	Shigellosis	18/226	270/5253	0.0412804	0.635438	18	ENSDLAG00005003007,caspa_(Stickleback),N/A	ENSDLAG00005003340,pik3r2_(Seabass),phosphoinositide-3-kinase	ENSDLAG00005003612,wasf3b_(Seabass),WASP family member 3b [Source:ZFIN;Acc:ZDB-GENE-070112-1512]	ENSDLAG00005005866,hk2_(Seabass),hexokinase 2 [Source:ZFIN;Acc:ZDB-GENE-040426-2017]	ENSDLAG00005007512,prkcq_(Stickleback),N/A	ENSDLAG00005011059,pik3r4_(Stickleback),N/A	ENSDLAG00005016887,ACTR3_(Human),N/A	ENSDLAG00005020566,ARF5_(Stickleback),N/A	ENSDLAG00005022554,clul1_(Seabass),clusterin-like 1 (retinal) [Source:ZFIN;Acc:ZDB-GENE-031118-57]	ENSDLAG00005023442,traf2a_(Seabass),Tnf receptor-associated factor 2a [Source:ZFIN;Acc:ZDB-GENE-071120-2]	ENSDLAG00005024705,N/A,N/A	ENSDLAG00005026217,actr3_(Stickleback),N/A	ENSDLAG00005026553,N/A,N/A	ENSDLAG00005027110,N/A,N/A	ENSDLAG00005027578,N/A,N/A	ENSDLAG00005030009,arhgef1a_(Zebrafish),N/A	ENSDLAG00005034158,CABZ01009512.1_(Zebrafish),N/A	ENSDLAG00005035145,N/A,N/A
map02010	ABC transporters	4/226	31/5253	0.0422101	0.635438	4	ENSDLAG00005009668,abcc9_(Stickleback),N/A	ENSDLAG00005014794,abcc12_(Stickleback),N/A	ENSDLAG00005016340,abcd1_(Seabass),ATP-binding cassette	ENSDLAG00005019646,abcc4_(Stickleback),N/A
map01232	Nucleotide metabolism	6/226	60/5253	0.042887	0.635438	6	ENSDLAG00005000319,entpd5b_(Seabass),ectonucleoside triphosphate diphosphohydrolase 5b [Source:ZFIN;Acc:ZDB-GENE-091118-88]	ENSDLAG00005013876,N/A,N/A	ENSDLAG00005019646,abcc4_(Stickleback),N/A	ENSDLAG00005020491,ampd2b_(Seabass),adenosine monophosphate deaminase 2b [Source:ZFIN;Acc:ZDB-GENE-070713-5]	ENSDLAG00005026472,aprt_(Seabass),adenine phosphoribosyltransferase [Source:ZFIN;Acc:ZDB-GENE-040426-1492]	ENSDLAG00005027754,gmpr2_(Seabass),guanosine monophosphate reductase 2 [Source:ZFIN;Acc:ZDB-GENE-030131-1238]
map04138	Autophagy - yeast	5/226	47/5253	0.0498559	0.635438	5	ENSDLAG00005008928,ulk2_(Stickleback),N/A	ENSDLAG00005011059,pik3r4_(Stickleback),N/A	ENSDLAG00005016887,ACTR3_(Human),N/A	ENSDLAG00005026217,actr3_(Stickleback),N/A	ENSDLAG00005027328,vps41_(Seabass),VPS41 subunit of HOPS complex [Source:ZFIN;Acc:ZDB-GENE-030131-6671]
