# Supplementary material for: Structural variant landscape provides insights into genome organisation and domestication in European seabass
Source: BMC Biol. 2025 Oct 1;23:288. doi: 10.1186/s12915-025-02404-7 (PMC12487334; doi:10.1186/s12915-025-02404-7)
Supplement: Supplementary file 8 — Additional file 8. [file 12915_2025_2404_MOESM8_ESM.xlsx]

## Sheet: Sheet1
ID	Position (For Ensembl search)	Chromosome	Start	End	Length	Type	Freq	MAF	Impact
CAJNNU010000001.1:19895104	CAJNNU010000001.1:19895104-19895335	CAJNNU010000001.1	19895104	19895335	232	DEL	0.0393258	0.0393258	Deletes whole coding exon 16 in gene ENSDLAG00005022961, ENSDLAT00005059620.2.2 (vav3b, 22 exons). Enriched in GO:0005154:epidermal growth factor receptor binding; GO:0038093:Fc receptor signaling pathway; GO:0043551:regulation of phosphatidylinositol 3-kinase activity; map05135:Yersinia infection; map04810:Regulation of actin cytoskeleton; map05417:Lipid and atherosclerosis; map04666:Fc gamma R-…
CAJNNU010000002.1:15073618	CAJNNU010000002.1:15073618-15074565	CAJNNU010000002.1	15073618	15074565	948	DEL	0.0505618	0.0505618	Deletes whole coding exon 8 in gene ENSDLAG00005018572, ENSDLAT00005046329.2 (p4ha1b, 14 exons). Enriched in map00330:Arginine and proline metabolism.
CAJNNU010000002.1:17612465	CAJNNU010000002.1:17612465-17612546	CAJNNU010000002.1	17612465	17612546	82	DEL	0.113636	0.113636	Deletes whole coding exon 21 in gene ENSDLAG00005009281, ENSDLAT00005021191.2 (nphp1, 21 exons). Enriched in GO:0005929:cilium.
CAJNNU010000002.1:24671415	CAJNNU010000002.1:24671415-24673124	CAJNNU010000002.1	24671415	24673124	1710	DEL	0.783333	0.216667	Deletes whole coding exon 1 in gene ENSDLAG00005026472, ENSDLAT00005069073.1 (aprt, 6 exons). Enriched in map01232:Nucleotide metabolism.
CAJNNU010000004.1:34134819	CAJNNU010000004.1:34134819-34134870	CAJNNU010000004.1	34134819	34134870	52	DEL	0.153409	0.153409	Deletes whole coding exon 14 in gene ENSDLAG00005011059, ENSDLAT00005028720.2 (23 exons), of which the predicted orthologue is pik3r4 in Large yellow croaker. Enriched in GO:0043551:regulation of phosphatidylinositol 3-kinase activity; GO:0005929:cilium; map05131:Shigellosis; map04138:Autophagy - yeast.
CAJNNU010000005.1:19739352	CAJNNU010000005.1:19739352-19739440	CAJNNU010000005.1	19739352	19739440	89	DEL	0.105882	0.105882	Deletes whole coding exon 12 in gene ENSDLAG00005024395, ENSDLAT00005062530.2 (21 exons), of which the predicted orthologue is taok1b in Spotted gar. Enriched in GO:0031572:mitotic G2 DNA damage checkpoint signaling.
CAJNNU010000005.1:20127524	CAJNNU010000005.1:20127524-20127727	CAJNNU010000005.1	20127524	20127727	204	DEL	0.0284091	0.0284091	Deletes whole coding exon 4 in gene ENSDLAG00005025133, ENSDLAT00005079823.1 (15 exons), of which the predicted orthologue is LIMK1 in Large yellow croaker. Enriched in map05135:Yersinia infection; map04810:Regulation of actin cytoskeleton; map04666:Fc gamma R-mediated phagocytosis.
CAJNNU010000006.1:438894	CAJNNU010000006.1:438894-439003	CAJNNU010000006.1	438894	439003	110	DEL	0.779221	0.220779	Deletes whole coding exon 1 in gene ENSDLAG00005006373, ENSDLAT00005016899.2 (24 exons), of which the predicted orthologue is kif5c in Large yellow croaker. Enriched in GO:0007308:oocyte construction; GO:0051321:meiotic cell cycle; GO:0007143:female meiotic nuclear division; GO:0007315:pole plasm assembly; GO:0005929:cilium; GO:0051299:centrosome separation; map04144:Endocytosis; map05132:Salmone…
CAJNNU010000006.1:18542865	CAJNNU010000006.1:18542865-18542963	CAJNNU010000006.1	18542865	18542963	99	DEL	0.0224719	0.0224719	Deletes whole coding exon 1 in gene ENSDLAG00005007797, ENSDLAT00005017314.2 (6 exons), of which the predicted orthologue is ube2al in Barramundi perch. Enriched in GO:0051299:centrosome separation.
CAJNNU010000006.1:24746827	CAJNNU010000006.1:24746827-24748420	CAJNNU010000006.1	24746827	24748420	1594	DEL	0.117978	0.117978	Deletes whole coding exon 5 and part of coding exon 6 in gene ENSDLAG00005017891, ENSDLAT00005042818.2 (6 exons). Enriched in map04625:C-type lectin receptor signaling pathway; map03264:Virion - Flavivirus; map05152:Tuberculosis.
CAJNNU010000006.1:24794591	CAJNNU010000006.1:24794591-24798608	CAJNNU010000006.1	24794591	24798608	4018	DEL	0.0941176	0.0941176	Deletes whole coding exons 2-5 in gene ENSDLAG00005002384, ENSDLAT00005005499.2 (5 exons). Enriched in map04625:C-type lectin receptor signaling pathway; map03264:Virion - Flavivirus; map05152:Tuberculosis.
CAJNNU010000008.1:14830243	CAJNNU010000008.1:14830243-14830318	CAJNNU010000008.1	14830243	14830318	76	DEL	0.615385	0.384615	Deletes part of coding exon 1 in gene ENSDLAG00005023198, ENSDLAT00005057468.2 (9 exons), of which the predicted orthologue is ppp1cb in Large yellow croaker. Enriched in GO:0007308:oocyte construction; GO:0030145:manganese ion binding; map04810:Regulation of actin cytoskeleton; map04113:Meiosis - yeast.
CAJNNU010000008.1:16285923	CAJNNU010000008.1:16285923-16286214	CAJNNU010000008.1	16285923	16286214	292	DEL	0.0222222	0.0222222	Deletes whole coding exon 7 in gene ENSDLAG00005011625, ENSDLAT00005029365.2 (capn3b, 22 exons). Enriched in GO:0031420:alkali metal ion binding.
CAJNNU010000009.1:19434571	CAJNNU010000009.1:19434571-19434788	CAJNNU010000009.1	19434571	19434788	218	DEL	0.235632	0.235632	Deletes whole coding exon 4 in gene ENSDLAG00005022046, ENSDLAT00005054945.2 (26 exons), of which the predicted orthologue is map3k15 in Ballan wrasse. Enriched in map05417:Lipid and atherosclerosis.
CAJNNU010000010.1:22495105	CAJNNU010000010.1:22495105-22495207	CAJNNU010000010.1	22495105	22495207	103	DEL	0.204545	0.204545	Deletes whole coding exon 13 in gene ENSDLAG00005009496, ENSDLAT00005022248.2 (19 exons), of which the predicted orthologue is wdr91 in Large yellow croaker. Enriched in GO:0043551:regulation of phosphatidylinositol 3-kinase activity.
CAJNNU010000011.1:2785584	CAJNNU010000011.1:2785584-2786087	CAJNNU010000011.1	2785584	2786087	504	DEL	0.0882353	0.0882353	Deletes whole coding exon 21 in gene ENSDLAG00005028033, ENSDLAT00005067008.1(bag6l, 26 exons). Enriched in GO:0051321:meiotic cell cycle; GO:0034976:response to endoplasmic reticulum stress; GO:0007029:endoplasmic reticulum organization.
CAJNNU010000011.1:3030932	CAJNNU010000011.1:3030932-3031438	CAJNNU010000011.1	3030932	3031438	507	DEL	0.271084	0.271084	Deletes whole coding exon 11 in gene ENSDLAG00005030009, ENSDLAT00005083542.1(18 exons), of which the predicted orthologue is arhgef1a in Large yellow croaker. Enriched in map05130:Pathogenic Escherichia coli infection; map05131:Shigellosis.
CAJNNU010000011.1:9445487	CAJNNU010000011.1:9445487-9445898	CAJNNU010000011.1	9445487	9445898	412	DEL	0.0511364	0.0511364	Deletes whole coding exon 19 in gene ENSDLAG00005012669, ENSDLAT00005031421.2 (19 exons), of which the predicted orthologue is rpn2 in Large yellow croaker. Enriched in GO:0007029:endoplasmic reticulum organization.
CAJNNU010000011.1:21457151	CAJNNU010000011.1:21457151-21457423	CAJNNU010000011.1	21457151	21457423	273	DEL	0.29878	0.298781	Deletes whole coding exon 1 in gene ENSDLAG00005020236, ENSDLAT00005048783.2 (6 exons), of which the predicted orthologue is opn1mw3 in Elephant shark. Enriched in GO:0005929:cilium.
CAJNNU010000011.1:23076767	CAJNNU010000011.1:23076767-23077980	CAJNNU010000011.1	23076767	23077980	1214	DEL	0.13253	0.13253	Deletes whole coding exons 3-4 in gene ENSDLAG00005034005, ENSDLAT00005082015.1 (9 exons), of which the predicted orthologue is A3GALT2 in Large yellow croaker. Enriched in map00603:Glycosphingolipid biosynthesis - globo and isoglobo series.
CAJNNU010000011.1:23079421	CAJNNU010000011.1:23079421-23081135	CAJNNU010000011.1	23079421	23081135	1715	DEL	0.0224719	0.0224719	Deletes part of coding exon 4 and whole coding exon 5 in gene ENSDLAG00005001964, ENSDLAT00005004527.2 (5 exons), of which the predicted orthologue is A3GALT2 in Large yellow croaker. Enriched in map00603:Glycosphingolipid biosynthesis - globo and isoglobo series.
CAJNNU010000012.1:2646209	CAJNNU010000012.1:2646209-2646411	CAJNNU010000012.1	2646209	2646411	203	DEL	0.411111	0.411111	Deletes whole coding exon 9 in gene ENSDLAG00005006425, ENSDLAT00005021490.2 (llgl2, 21 exons). Enriched in GO:0007308:oocyte construction.
CAJNNU010000012.1:8944266	CAJNNU010000012.1:8944266-8944415	CAJNNU010000012.1	8944266	8944415	150	DEL	0.369048	0.369048	Deletes whole coding exon 1 in gene ENSDLAG00005013237, ENSDLAT00005032378.2 (pms2, 33 exons). Enriched in GO:0051321:meiotic cell cycle; GO:0031572:mitotic G2 DNA damage checkpoint signaling.
CAJNNU010000014.1:28503971	CAJNNU010000014.1:28503971-28504347	CAJNNU010000014.1	28503971	28504347	377	DEL	0.288235	0.288235	Deletes whole coding exon 10 in gene ENSDLAG00005023442, ENSDLAT00005058569.2 (traf2a, 10 exons). Enriched in GO:0034976:response to endoplasmic reticulum stress; map05135:Yersinia infection; map05130:Pathogenic Escherichia coli infection; map05417:Lipid and atherosclerosis; map05132:Salmonella infection; map05171:Coronavirus disease - COVID-19; map05164:Influenza A; map05131:Shigellosis.
CAJNNU010000015.1:16911485	CAJNNU010000015.1:16911485-16911814	CAJNNU010000015.1	16911485	16911814	330	DEL	0.423529	0.423529	Deletes whole coding exon 1 in gene ENSDLAG00005020491, ENSDLAT00005053189.2 (ampd2b, 12 exons). Enriched in map01232:Nucleotide metabolism.
CAJNNU010000016.1:1948147	CAJNNU010000016.1:1948147-1948492	CAJNNU010000016.1	1948147	1948492	346	DEL	0.141176	0.141176	Deletes whole coding exon 2 in gene ENSDLAG00005001538, ENSDLAT00005003570.2 (7 exons), of which the predicted orthologue is tdp2b in Gilthead seabream. Enriched in GO:0016235:aggresome; GO:0030145:manganese ion binding.
CAJNNU010000016.1:4422270	CAJNNU010000016.1:4422270-4422959	CAJNNU010000016.1	4422270	4422959	690	DEL	0.0449438	0.0449438	Deletes whole coding exons 13, 14 and part of coding exon 15 in gene ENSDLAG00005026217, ENSDLAT00005076426.1 (16 exons), of which the predicted orthologue is actr3 in Channel bull blenny. Enriched in GO:0038093:Fc receptor signaling pathway; GO:0051321:meiotic cell cycle; GO:1902745:positive regulation of lamellipodium organization; map05135:Yersinia infection; map05130:Pathogenic Escherichia co…
CAJNNU010000016.1:6638878	CAJNNU010000016.1:6638878-6638952	CAJNNU010000016.1	6638878	6638952	75	DEL	0.0333333	0.0333333	Deletes whole coding exon 17 in gene ENSDLAG00005011180, ENSDLAT00005027272.2 (17 exons), of which the predicted orthologue is CBS in Large yellow croaker. Enriched in GO:0034976:response to endoplasmic reticulum stress.
CAJNNU010000016.1:7037149	CAJNNU010000016.1:7037149-7037551	CAJNNU010000016.1	7037149	7037551	403	DEL	0.0625	0.0625	Deletes part of coding exon 3 and whole coding exon 4 in gene ENSDLAG00005011885, ENSDLAT00005032859.2 (31 exons), of which the predicted orthologue is HDAC4 in Large yellow croaker. Enriched in GO:0031420:alkali metal ion binding; GO:1902745:positive regulation of lamellipodium organization.
CAJNNU010000017.1:14198810	CAJNNU010000017.1:14198810-14199916	CAJNNU010000017.1	14198810	14199916	1107	DEL	0.605882	0.394118	Deletes part of coding exon 14 in gene ENSDLAG00005027754, ENSDLAT00005078403.1 (gmpr2, 15 exons). Enriched in map01232:Nucleotide metabolism.
CAJNNU010000018.1:23806732	CAJNNU010000018.1:23806732-23807149	CAJNNU010000018.1	23806732	23807149	418	DEL	0.126506	0.126506	Deletes whole coding exon 14 in gene ENSDLAG00005009339, ENSDLAT00005021666.2 (14 exons), of which the predicted orthologue is slc34a2b in Pinecone soldierfish. Enriched in GO:0031420:alkali metal ion binding.
CAJNNU010000019.1:33227166	CAJNNU010000019.1:33227166-33227353	CAJNNU010000019.1	33227166	33227353	188	DEL	0.0337079	0.0337079	Deletes whole coding exon 1 in gene ENSDLAG00005001995, ENSDLAT00005004629.2 (TMC3, 26 exons). Enriched in GO:0005929:cilium.
CAJNNU010000019.1:33841316	CAJNNU010000019.1:33841316-33841591	CAJNNU010000019.1	33841316	33841591	276	DEL	0.0898876	0.0898876	Deletes whole coding exon 11 in gene ENSDLAG00005001676, ENSDLAT00005003852.2 (sh3gl3a, 11 exons). Enriched in map04144:Endocytosis.
CAJNNU010000020.1:3881909	CAJNNU010000020.1:3881909-3882058	CAJNNU010000020.1	3881909	3882058	150	DEL	0.156627	0.156627	Deletes whole coding exon 14 in gene ENSDLAG00005009078, ENSDLAT00005024116.2 (lonp2, 19 exons). Enriched in GO:0005777:peroxisome.
CAJNNU010000020.1:21185306	CAJNNU010000020.1:21185306-21185542	CAJNNU010000020.1	21185306	21185542	237	DEL	0.281609	0.281609	Deletes whole coding exon 1 and part of coding exon 2 in gene ENSDLAG00005003321, ENSDLAT00005007528.2 (9 exons), of which the predicted orthologue is ckmt1 in Tiger tail seahorse. Enriched in map00330:Arginine and proline metabolism.
CAJNNU010000020.1:29457786	CAJNNU010000020.1:29457786-29458070	CAJNNU010000020.1	29457786	29458070	285	DEL	0.186747	0.186747	Deletes whole coding exon 23 in gene ENSDLAG00005006543, ENSDLAT00005018511.2 (mbtps1, 23 exons). Enriched in GO:0034976:response to endoplasmic reticulum stress.
CAJNNU010000020.1:33371618	CAJNNU010000020.1:33371618-33372184	CAJNNU010000020.1	33371618	33372184	567	DEL	0.27381	0.27381	Deletes whole coding exon 7 in gene ENSDLAG00005026553, ENSDLAT00005089260.1 (11 exons). Enriched in map05135:Yersinia infection; map05132:Salmonella infection; map05131:Shigellosis.
CAJNNU010000020.1:34280557	CAJNNU010000020.1:34280557-34280788	CAJNNU010000020.1	34280557	34280788	232	DEL	0.33125	0.33125	Deletes whole coding exon 1 in gene ENSDLAG00005019324, ENSDLAT00005046666.2 (ero1b, 14 exons). Enriched in GO:0034976:response to endoplasmic reticulum stress; map05417:Lipid and atherosclerosis.
CAJNNU010000021.1:2353504	CAJNNU010000021.1:2353504-2353648	CAJNNU010000021.1	2353504	2353648	145	DEL	0.346591	0.346591	Deletes whole coding exon 3 in gene ENSDLAG00005015337, ENSDLAT00005036646.2 (3 exons), of which the predicted orthologue is fam161a in Elephant shark. Enriched in GO:0005929:cilium.
CAJNNU010000021.1:18539483	CAJNNU010000021.1:18539483-18539612	CAJNNU010000021.1	18539483	18539612	130	DEL	0.0689655	0.0689655	Deletes whole coding exon 1 in gene ENSDLAG00005021462, ENSDLAT00005052308.2 (acox1, 13 exons). Enriched in GO:0005777:peroxisome.
CAJNNU010000022.1:17527715	CAJNNU010000022.1:17527715-17528190	CAJNNU010000022.1	17527715	17528190	476	DEL	0.0722222	0.0722222	Deletes whole coding exon 18 in gene ENSDLAG00005021487, ENSDLAT00005053832.2 (21 exons), of which the predicted orthologue is elac2 in Spotted gar. Enriched in GO:0051321:meiotic cell cycle.
CAJNNU010000023.1:2502089	CAJNNU010000023.1:2502089-2502187	CAJNNU010000023.1	2502089	2502187	99	DEL	0.125	0.125	Deletes whole coding exon 7 in gene ENSDLAG00005029076, ENSDLAT00005071198.1 (14 exons), of which the predicted orthologue is mhc1zka in Siamese fighting fish. Enriched in map04144:Endocytosis.
