# Supplementary material for: Structural variant landscape provides insights into genome organisation and domestication in European seabass
Source: BMC Biol. 2025 Oct 1;23:288. doi: 10.1186/s12915-025-02404-7 (PMC12487334; doi:10.1186/s12915-025-02404-7)
Supplement: Supplementary file 9 — Additional file 9. [file 12915_2025_2404_MOESM9_ESM.xlsx]

## Sheet: Sheet1
Number of genes affected by high impact SVs with domain	Overall number of genes associated with high impact SVs	Percent of genes associated with high impact SVs with domain	Number of genes not associated with high impact SVs with domain	Overall number of genes not associated with high impact SVs	Percent of genes not associated with high impact SVs with domain	Enrichment	InterPro domain ID	InterPro domain	Domain description	Adjusted P value (BH correction)	Odds Ratio (Fisher's exact test)	P value	Adjusted p value (BH correction)	IDs for genes associated with high impact SVs with the relevant InterPro domain
4	487	0.821355	4	22482	0.017792	46.1643	IPR004244	Transposase_22	Transposase, L1	1.64428e-13	46.5383	1.30601e-05	0.0145541	ENSDLAG00005000995/ENSDLAG00005026482/ENSDLAG00005030046/ENSDLAG00005031661
3	487	0.616016	1	22482	0.004448	138.493	IPR042566	L1_C	L1 transposable element, C-terminal domain	5.71054e-14	139.345	3.72974e-05	0.0207201	ENSDLAG00005000995/ENSDLAG00005030046/ENSDLAG00005031661
2	487	0.410678	0	22482	0	infinite	IPR001520	5HT4_rcpt	5-Hydroxytryptamine 4 receptor	1.5517e-10	inf	0.000448642	0.0830735	ENSDLAG00005005527/ENSDLAG00005011448
2	487	0.410678	0	22482	0	infinite	IPR034492/IPR034494/IPR034496	TIAR_RRM1, 2, 3	TIAR, RNA recognition motif 1, 2, 3	1.5517e-10	inf	0.000448642	0.0830735	ENSDLAG00005030431/ENSDLAG00005030790
11	487	2.25873	153	22482	0.680544	3.319	IPR029495	NACHT-assoc	NACHT-associated domain	0.00789543	3.37259	0.000778954	0.118494	ENSDLAG00005009045/ENSDLAG00005012885/ENSDLAG00005015573/ENSDLAG00005017702/ENSDLAG00005024705/ENSDLAG00005026553/ENSDLAG00005027110/ENSDLAG00005027578/ENSDLAG00005031362/ENSDLAG00005034158/ENSDLAG00005035145
12	487	2.46407	180	22482	0.800641	3.07762	IPR007111	NACHT_NTPase	NACHT nucleoside triphosphatase	0.00789543	3.13011	0.00085324	0.118494	ENSDLAG00005009045/ENSDLAG00005012885/ENSDLAG00005015573/ENSDLAG00005017702/ENSDLAG00005024705/ENSDLAG00005026553/ENSDLAG00005027110/ENSDLAG00005027578/ENSDLAG00005031362/ENSDLAG00005031849/ENSDLAG00005034158/ENSDLAG00005035145
2	487	0.410678	1	22482	0.004448	92.3285	IPR015661	Bub1/Mad3	Mitotic spindle checkpoint protein Bub1/Mad3	1.35859e-06	92.7052	0.00132698	0.146333	ENSDLAG00005000183/ENSDLAG00005031053
3	487	0.616016	8	22482	0.035584	17.3116	IPR036024	Somatomedin_B-like_dom_sf	Somatomedin B-like domain superfamily	0.000231088	17.4127	0.0013768	0.146333	ENSDLAG00005013876/ENSDLAG00005021430/ENSDLAG00005025912
11	487	2.25873	166	22482	0.738368	3.05908	IPR041267	NLRP_HD2	NACHT, LRR and PYD domains-containing protein, helical domain HD2	0.00789543	3.10666	0.00144884	0.146333	ENSDLAG00005009045/ENSDLAG00005012885/ENSDLAG00005015573/ENSDLAG00005017702/ENSDLAG00005024705/ENSDLAG00005026553/ENSDLAG00005027110/ENSDLAG00005027578/ENSDLAG00005031362/ENSDLAG00005034158/ENSDLAG00005035145
11	487	2.25873	168	22482	0.747264	3.02266	IPR041075	NOD2_WH	NOD2, winged helix domain	0.00789543	3.0694	0.00158478	0.146724	ENSDLAG00005009045/ENSDLAG00005012885/ENSDLAG00005015573/ENSDLAG00005017702/ENSDLAG00005024705/ENSDLAG00005026553/ENSDLAG00005027110/ENSDLAG00005027578/ENSDLAG00005031362/ENSDLAG00005034158/ENSDLAG00005035145
5	487	1.02669	39	22482	0.173472	5.9185	IPR000421	FA58C	Coagulation factor 5/8 C-terminal domain	0.00789543	5.96952	0.0023066	0.153834	ENSDLAG00005003860/ENSDLAG00005007866/ENSDLAG00005019771/ENSDLAG00005027743/ENSDLAG00005035118
2	487	0.410678	2	22482	0.00889601	46.1643	IPR011143	GM2_synthase	Ganglioside GM2 synthase	0.0001111	46.3505	0.00261666	0.153834	ENSDLAG00005014486/ENSDLAG00005032733
2	487	0.410678	2	22482	0.00889601	46.1643	IPR037832	PH_Vav	Vav, PH domain	0.0001111	46.3505	0.00261666	0.153834	ENSDLAG00005005174/ENSDLAG00005022961
3	487	0.616016	11	22482	0.048928	12.5903	IPR001212	Somatomedin_B_dom	Somatomedin B domain	0.00321449	12.6621	0.00289687	0.153834	ENSDLAG00005013876/ENSDLAG00005021430/ENSDLAG00005025912
4	487	0.821355	27	22482	0.120096	6.83915	IPR011527/IPR036640	ABC1_TM_dom/ ABC1_TM_sf	ABC transporter type 1, transmembrane domain/ ABC transporter type 1, transmembrane domain superfamily	0.00789543	6.88751	0.00399003	0.153834	ENSDLAG00005009668/ENSDLAG00005014794/ENSDLAG00005016340/ENSDLAG00005019646
2	487	0.410678	3	22482	0.013344	30.7762	IPR005076	Glyco_trans_6	Glycosyl transferase, family 6	0.00119829	30.899	0.00429992	0.153834	ENSDLAG00005001964/ENSDLAG00005034005
2	487	0.410678	3	22482	0.013344	30.7762	IPR037620/IPR037621/IPR037622	Liprin-alpha_SAM_rpt_1,2,3	Liprin-alpha, SAM domain repeat 1,2,3	0.00119829	30.899	0.00429992	0.153834	ENSDLAG00005010588/ENSDLAG00005020894
4	487	0.821355	31	22482	0.137888	5.95668	IPR001331	GDS_CDC24_CS	Guanine-nucleotide dissociation stimulator, CDC24, conserved site	0.0105968	5.99773	0.00621264	0.153834	ENSDLAG00005005174/ENSDLAG00005012045/ENSDLAG00005022961/ENSDLAG00005027271
2	487	0.410678	4	22482	0.017792	23.0821	IPR041813	A2M_TED	Alpha-2-macroglobulin, TED domain	0.00652876	23.1732	0.00635955	0.153834	ENSDLAG00005004695/ENSDLAG00005017199
2	487	0.410678	4	22482	0.017792	23.0821	IPR004166	MHCK_EF2_kinase	MHCK/EF2 kinase	0.00652876	23.1732	0.00635955	0.153834	ENSDLAG00005024160/ENSDLAG00005025259
9	487	1.84805	151	22482	0.671648	2.75151	IPR003593	AAA+_ATPase	AAA+ ATPase domain	0.0392574	2.78449	0.00725769	0.153834	ENSDLAG00005009078/ENSDLAG00005009668/ENSDLAG00005014059/ENSDLAG00005014794/ENSDLAG00005016340/ENSDLAG00005019646/ENSDLAG00005023953/ENSDLAG00005025899/ENSDLAG00005031849
2	487	0.410678	5	22482	0.02224	18.4657	IPR011604	Exonuc_phg/RecB_C	Exonuclease, phage-type/RecB, C-terminal	0.00789543	18.5377	0.00877891	0.153834	ENSDLAG00005000208/ENSDLAG00005027679
2	487	0.410678	5	22482	0.02224	18.4657	IPR019742	MacrogloblnA2_CS	Alpha-2-macroglobulin, conserved site	0.00789543	18.5377	0.00877891	0.153834	ENSDLAG00005004695/ENSDLAG00005017199
2	487	0.410678	5	22482	0.02224	18.4657	IPR013295	MAL	Myelin and lymphocyte (MAL) protein	0.00789543	18.5377	0.00877891	0.153834	ENSDLAG00005029313/ENSDLAG00005030126
2	487	0.410678	5	22482	0.02224	18.4657	IPR020436	Somatomedin_B_chordata	Somatomedin B, chordata	0.00789543	18.5377	0.00877891	0.153834	ENSDLAG00005013876/ENSDLAG00005025912
17	487	3.49076	398	22482	1.77031	1.97184	IPR008271	Ser/Thr_kinase_AS	Serine/threonine-protein kinase, active site	0.0603493	2.00699	0.00909453	0.153834	ENSDLAG00005001076/ENSDLAG00005004236/ENSDLAG00005005652/ENSDLAG00005007512/ENSDLAG00005007848/ENSDLAG00005008928/ENSDLAG00005009501/ENSDLAG00005011059/ENSDLAG00005014276/ENSDLAG00005015580/ENSDLAG00005020120/ENSDLAG00005021808/ENSDLAG00005022046/ENSDLAG00005024395/ENSDLAG00005025003/ENSDLAG00005027355/ENSDLAG00005034750
7	487	1.43737	105	22482	0.46704	3.07762	IPR008979	Galactose-bd-like_sf	Galactose-binding-like domain superfamily	0.0529924	3.10792	0.00992071	0.153834	ENSDLAG00005003860/ENSDLAG00005007866/ENSDLAG00005008764/ENSDLAG00005010332/ENSDLAG00005019771/ENSDLAG00005027743/ENSDLAG00005035118
