# Supplementary material for: Structural variant landscape provides insights into genome organisation and domestication in European seabass
Source: BMC Biol. 2025 Oct 1;23:288. doi: 10.1186/s12915-025-02404-7 (PMC12487334; doi:10.1186/s12915-025-02404-7)
Supplement: Supplementary file 10 — Additional file 10. [file 12915_2025_2404_MOESM10_ESM.xlsx]

## Sheet: Sheet1
SV_ID	Position (For Ensembl search)	SV_CHR	SV_START	SV_END	TYPE	SV_LENGTH	Freq	MAF	IMPACT	GERP_START	GERP_END	GERP_LENGTH	GERP_ID	OVERLAP
CAJNNU010000001.1:12339117	CAJNNU010000001.1:12339117-12339308	CAJNNU010000001.1	12339117	12339308	DEL	192	0.0229885	0.0229885	HIGH	12339264	12339305	41	70470000126833	41
CAJNNU010000001.1:12398982	CAJNNU010000001.1:12398982-12399149	CAJNNU010000001.1	12398982	12399149	DEL	168	0.0505618	0.0505618	MODIFIER	12399106	12399257	151	70470000726171	43
CAJNNU010000001.1:12398982	CAJNNU010000001.1:12398982-12399149	CAJNNU010000001.1	12398982	12399149	DEL	168	0.0505618	0.0505618	MODIFIER	12399076	12399097	21	70470000726228	21
CAJNNU010000001.1:12508479	CAJNNU010000001.1:12508479-12508829	CAJNNU010000001.1	12508479	12508829	DEL	351	0.0393258	0.0393258	MODIFIER	12508756	12508895	139	70470001161280	73
CAJNNU010000001.1:12508479	CAJNNU010000001.1:12508479-12508829	CAJNNU010000001.1	12508479	12508829	DEL	351	0.0393258	0.0393258	MODIFIER	12508442	12508516	74	70470001161312	37
CAJNNU010000001.1:13192059	CAJNNU010000001.1:13192059-13192332	CAJNNU010000001.1	13192059	13192332	DEL	274	0.0170455	0.0170455	MODIFIER	13192178	13192323	145	70470000317989	145
CAJNNU010000001.1:13192059	CAJNNU010000001.1:13192059-13192332	CAJNNU010000001.1	13192059	13192332	DEL	274	0.0170455	0.0170455	MODIFIER	13192109	13192147	38	70470000318005	38
CAJNNU010000001.1:13192059	CAJNNU010000001.1:13192059-13192332	CAJNNU010000001.1	13192059	13192332	DEL	274	0.0170455	0.0170455	MODIFIER	13192087	13192109	22	70470000318045	22
CAJNNU010000001.1:13858046	CAJNNU010000001.1:13858046-13859539	CAJNNU010000001.1	13858046	13859539	DEL	1494	0.0568182	0.0568182	MODIFIER	13858762	13858784	22	70470000835656	22
CAJNNU010000001.1:15294729	CAJNNU010000001.1:15294729-15295092	CAJNNU010000001.1	15294729	15295092	DEL	364	0.0393258	0.0393258	MODIFIER	15294647	15294823	176	70470001420035	94
CAJNNU010000001.1:15294729	CAJNNU010000001.1:15294729-15295092	CAJNNU010000001.1	15294729	15295092	DEL	364	0.0393258	0.0393258	MODIFIER	15294835	15294847	12	70470001420483	12
CAJNNU010000001.1:15364658	CAJNNU010000001.1:15364658-15364710	CAJNNU010000001.1	15364658	15364710	DEL	53	0.0229885	0.0229885	MODIFIER	15364678	15364690	12	70470001420324	12
CAJNNU010000001.1:15364658	CAJNNU010000001.1:15364658-15364710	CAJNNU010000001.1	15364658	15364710	DEL	53	0.0229885	0.0229885	MODIFIER	15364654	15364664	10	70470001420228	6
CAJNNU010000001.1:15400386	CAJNNU010000001.1:15400386-15400600	CAJNNU010000001.1	15400386	15400600	DEL	215	0.0511364	0.0511364	MODIFIER	15400518	15400552	34	70470001420254	34
CAJNNU010000001.1:15401596	CAJNNU010000001.1:15401596-15401744	CAJNNU010000001.1	15401596	15401744	DEL	149	0.129213	0.129213	MODIFIER	15401619	15401650	31	70470001420474	31
CAJNNU010000001.1:15401596	CAJNNU010000001.1:15401596-15401744	CAJNNU010000001.1	15401596	15401744	DEL	149	0.129213	0.129213	MODIFIER	15401585	15401597	12	70470001420218	1
CAJNNU010000001.1:15760570	CAJNNU010000001.1:15760570-15760800	CAJNNU010000001.1	15760570	15760800	DEL	231	0.0955056	0.0955056	MODERATE	15760532	15760687	155	70470000422054	117
CAJNNU010000001.1:15760570	CAJNNU010000001.1:15760570-15760800	CAJNNU010000001.1	15760570	15760800	DEL	231	0.0955056	0.0955056	MODERATE	15760785	15760873	88	70470000422080	15
CAJNNU010000001.1:15829450	CAJNNU010000001.1:15829450-15830057	CAJNNU010000001.1	15829450	15830057	DEL	608	0.15	0.15	MODIFIER	15829500	15829815	315	70470000422043	315
CAJNNU010000001.1:15829450	CAJNNU010000001.1:15829450-15830057	CAJNNU010000001.1	15829450	15830057	DEL	608	0.15	0.15	MODIFIER	15829971	15830044	73	70470000422132	73
CAJNNU010000001.1:15829450	CAJNNU010000001.1:15829450-15830057	CAJNNU010000001.1	15829450	15830057	DEL	608	0.15	0.15	MODIFIER	15829931	15829964	33	70470000422179	33
CAJNNU010000001.1:15829450	CAJNNU010000001.1:15829450-15830057	CAJNNU010000001.1	15829450	15830057	DEL	608	0.15	0.15	MODIFIER	15829823	15829853	30	70470000422170	30
CAJNNU010000001.1:15875372	CAJNNU010000001.1:15875372-15875767	CAJNNU010000001.1	15875372	15875767	DEL	396	0.0333333	0.0333333	MODIFIER	15875382	15875645	263	70470000673101	263
CAJNNU010000001.1:15895130	CAJNNU010000001.1:15895130-15895327	CAJNNU010000001.1	15895130	15895327	DEL	198	0.0348837	0.0348837	MODIFIER	15895260	15895305	45	70470000019365	45
CAJNNU010000001.1:15895130	CAJNNU010000001.1:15895130-15895327	CAJNNU010000001.1	15895130	15895327	DEL	198	0.0348837	0.0348837	MODIFIER	15895197	15895198	1	70470000019374	1
CAJNNU010000001.1:16118421	CAJNNU010000001.1:16118421-16118553	CAJNNU010000001.1	16118421	16118553	DEL	133	0.210843	0.210843	MODIFIER	16118437	16118493	56	70470000238618	56
CAJNNU010000001.1:19887571	CAJNNU010000001.1:19887571-19887644	CAJNNU010000001.1	19887571	19887644	DEL	74	0.567416	0.432584	MODIFIER	19887628	19887637	9	70470000853399	9
CAJNNU010000001.1:21418473	CAJNNU010000001.1:21418473-21418747	CAJNNU010000001.1	21418473	21418747	DEL	275	0.0813953	0.0813954	MODIFIER	21418565	21418615	50	70470000392903	50
CAJNNU010000001.1:22903059	CAJNNU010000001.1:22903059-22903375	CAJNNU010000001.1	22903059	22903375	DEL	317	0.0454545	0.0454545	MODIFIER	22903108	22903209	101	70470000157057	101
CAJNNU010000001.1:23617385	CAJNNU010000001.1:23617385-23617544	CAJNNU010000001.1	23617385	23617544	DEL	160	0.0529412	0.0529412	MODIFIER	23617395	23617439	44	70470001126980	44
CAJNNU010000001.1:25672967	CAJNNU010000001.1:25672967-25673418	CAJNNU010000001.1	25672967	25673418	DEL	452	0.0222222	0.0222222	MODIFIER	25673233	25673271	38	70470000585326	38
CAJNNU010000001.1:4093635	CAJNNU010000001.1:4093635-4093710	CAJNNU010000001.1	4093635	4093710	DEL	76	0.091954	0.091954	MODIFIER	4093667	4093674	7	70470000207352	7
CAJNNU010000001.1:6010909	CAJNNU010000001.1:6010909-6011117	CAJNNU010000001.1	6010909	6011117	DEL	209	0.0588235	0.0588235	MODIFIER	6010936	6011043	107	70470001393626	107
CAJNNU010000001.1:7530895	CAJNNU010000001.1:7530895-7531179	CAJNNU010000001.1	7530895	7531179	DEL	285	0.102273	0.102273	MODIFIER	7531056	7531075	19	70470000756755	19
CAJNNU010000002.1:10079321	CAJNNU010000002.1:10079321-10079650	CAJNNU010000002.1	10079321	10079650	DEL	330	0.05	0.05	MODIFIER	10079229	10079328	99	70470000962032	7
CAJNNU010000002.1:10175871	CAJNNU010000002.1:10175871-10176376	CAJNNU010000002.1	10175871	10176376	DEL	506	0.0730337	0.0730337	MODIFIER	10175878	10176007	129	70470000962121	129
CAJNNU010000002.1:10175871	CAJNNU010000002.1:10175871-10176376	CAJNNU010000002.1	10175871	10176376	DEL	506	0.0730337	0.0730337	MODIFIER	10176245	10176309	64	70470000962097	64
CAJNNU010000002.1:10175871	CAJNNU010000002.1:10175871-10176376	CAJNNU010000002.1	10175871	10176376	DEL	506	0.0730337	0.0730337	MODIFIER	10176153	10176191	38	70470000962161	38
CAJNNU010000002.1:10185497	CAJNNU010000002.1:10185497-10185954	CAJNNU010000002.1	10185497	10185954	DEL	458	0.275862	0.275862	MODIFIER	10185705	10185749	44	70470000962168	44
CAJNNU010000002.1:10854297	CAJNNU010000002.1:10854297-10857705	CAJNNU010000002.1	10854297	10857705	DEL	3409	0.0277778	0.0277778	MODIFIER	10857646	10857729	83	70470001018920	59
CAJNNU010000002.1:10854297	CAJNNU010000002.1:10854297-10857705	CAJNNU010000002.1	10854297	10857705	DEL	3409	0.0277778	0.0277778	MODIFIER	10857433	10857485	52	70470001018993	52
CAJNNU010000002.1:10854297	CAJNNU010000002.1:10854297-10857705	CAJNNU010000002.1	10854297	10857705	DEL	3409	0.0277778	0.0277778	MODIFIER	10857298	10857338	40	70470001018977	40
CAJNNU010000002.1:10854297	CAJNNU010000002.1:10854297-10857705	CAJNNU010000002.1	10854297	10857705	DEL	3409	0.0277778	0.0277778	MODIFIER	10857596	10857616	20	70470001019017	20
CAJNNU010000002.1:10854297	CAJNNU010000002.1:10854297-10857705	CAJNNU010000002.1	10854297	10857705	DEL	3409	0.0277778	0.0277778	MODIFIER	10857538	10857549	11	70470001019098	11
CAJNNU010000002.1:10854297	CAJNNU010000002.1:10854297-10857705	CAJNNU010000002.1	10854297	10857705	DEL	3409	0.0277778	0.0277778	MODIFIER	10857616	10857623	7	70470001019104	7
CAJNNU010000002.1:10854297	CAJNNU010000002.1:10854297-10857705	CAJNNU010000002.1	10854297	10857705	DEL	3409	0.0277778	0.0277778	MODIFIER	10857527	10857538	11	70470001019191	11
CAJNNU010000002.1:12159969	CAJNNU010000002.1:12159969-12160435	CAJNNU010000002.1	12159969	12160435	DEL	467	0.0224719	0.0224719	MODIFIER	12160233	12160406	173	70470000914159	173
CAJNNU010000002.1:12159969	CAJNNU010000002.1:12159969-12160435	CAJNNU010000002.1	12159969	12160435	DEL	467	0.0224719	0.0224719	MODIFIER	12160408	12160491	83	70470000914181	27
CAJNNU010000002.1:12159969	CAJNNU010000002.1:12159969-12160435	CAJNNU010000002.1	12159969	12160435	DEL	467	0.0224719	0.0224719	MODIFIER	12160158	12160194	36	70470000914201	36
CAJNNU010000002.1:15073618	CAJNNU010000002.1:15073618-15074565	CAJNNU010000002.1	15073618	15074565	DEL	948	0.0505618	0.0505618	HIGH	15074426	15074536	110	70470000188352	110
CAJNNU010000002.1:15234952	CAJNNU010000002.1:15234952-15235797	CAJNNU010000002.1	15234952	15235797	DEL	846	0.138889	0.138889	MODIFIER	15235682	15235689	7	70470000151575	7
CAJNNU010000002.1:17459734	CAJNNU010000002.1:17459734-17460100	CAJNNU010000002.1	17459734	17460100	DEL	367	0.0277778	0.0277778	MODIFIER	17459713	17459766	53	70470000323099	32
CAJNNU010000002.1:17459734	CAJNNU010000002.1:17459734-17460100	CAJNNU010000002.1	17459734	17460100	DEL	367	0.0277778	0.0277778	MODIFIER	17459795	17459851	56	70470000323102	56
CAJNNU010000002.1:17459734	CAJNNU010000002.1:17459734-17460100	CAJNNU010000002.1	17459734	17460100	DEL	367	0.0277778	0.0277778	MODIFIER	17459854	17459863	9	70470000323223	9
CAJNNU010000002.1:20028407	CAJNNU010000002.1:20028407-20029153	CAJNNU010000002.1	20028407	20029153	DEL	747	0.0795455	0.0795455	MODIFIER	20028751	20028853	102	70470000808756	102
CAJNNU010000002.1:20028407	CAJNNU010000002.1:20028407-20029153	CAJNNU010000002.1	20028407	20029153	DEL	747	0.0795455	0.0795455	MODIFIER	20028906	20028968	62	70470000808763	62
CAJNNU010000002.1:20028407	CAJNNU010000002.1:20028407-20029153	CAJNNU010000002.1	20028407	20029153	DEL	747	0.0795455	0.0795455	MODIFIER	20028862	20028866	4	70470000808908	4
CAJNNU010000002.1:20028407	CAJNNU010000002.1:20028407-20029153	CAJNNU010000002.1	20028407	20029153	DEL	747	0.0795455	0.0795455	MODIFIER	20028694	20028718	24	70470000808807	24
CAJNNU010000002.1:20028407	CAJNNU010000002.1:20028407-20029153	CAJNNU010000002.1	20028407	20029153	DEL	747	0.0795455	0.0795455	MODIFIER	20028858	20028862	4	70470000808905	4
CAJNNU010000002.1:21746684	CAJNNU010000002.1:21746684-21747264	CAJNNU010000002.1	21746684	21747264	DEL	581	0.0449438	0.0449438	MODIFIER	21746714	21746773	59	70470000231514	59
CAJNNU010000002.1:22118019	CAJNNU010000002.1:22118019-22118176	CAJNNU010000002.1	22118019	22118176	DEL	158	0.0287356	0.0287356	MODIFIER	22118014	22118101	87	70470000366035	82
CAJNNU010000002.1:22447604	CAJNNU010000002.1:22447604-22447796	CAJNNU010000002.1	22447604	22447796	DEL	193	0.178161	0.178161	MODIFIER	22447791	22447805	14	70470000559646	5
CAJNNU010000002.1:3210442	CAJNNU010000002.1:3210442-3210592	CAJNNU010000002.1	3210442	3210592	DEL	151	0.0176471	0.0176471	MODIFIER	3210373	3210460	87	70470000726676	18
CAJNNU010000002.1:3210442	CAJNNU010000002.1:3210442-3210592	CAJNNU010000002.1	3210442	3210592	DEL	151	0.0176471	0.0176471	MODIFIER	3210488	3210543	55	70470000726682	55
CAJNNU010000002.1:4007789	CAJNNU010000002.1:4007789-4008305	CAJNNU010000002.1	4007789	4008305	DEL	517	0.0340909	0.0340909	MODIFIER	4007469	4008101	632	70470000327862	312
CAJNNU010000002.1:4007789	CAJNNU010000002.1:4007789-4008305	CAJNNU010000002.1	4007789	4008305	DEL	517	0.0340909	0.0340909	MODIFIER	4008198	4008218	20	70470000328011	20
CAJNNU010000002.1:4041982	CAJNNU010000002.1:4041982-4043045	CAJNNU010000002.1	4041982	4043045	DEL	1064	0.0444444	0.0444444	MODIFIER	4042194	4042636	442	70470000012909	442
CAJNNU010000002.1:4041982	CAJNNU010000002.1:4041982-4043045	CAJNNU010000002.1	4041982	4043045	DEL	1064	0.0444444	0.0444444	MODIFIER	4042806	4042966	160	70470000012926	160
CAJNNU010000002.1:4041982	CAJNNU010000002.1:4041982-4043045	CAJNNU010000002.1	4041982	4043045	DEL	1064	0.0444444	0.0444444	MODIFIER	4042713	4042756	43	70470000012960	43
CAJNNU010000002.1:4041982	CAJNNU010000002.1:4041982-4043045	CAJNNU010000002.1	4041982	4043045	DEL	1064	0.0444444	0.0444444	MODIFIER	4042155	4042194	39	70470000013014	39
CAJNNU010000002.1:4041982	CAJNNU010000002.1:4041982-4043045	CAJNNU010000002.1	4041982	4043045	DEL	1064	0.0444444	0.0444444	MODIFIER	4042772	4042806	34	70470000012973	34
CAJNNU010000002.1:4041982	CAJNNU010000002.1:4041982-4043045	CAJNNU010000002.1	4041982	4043045	DEL	1064	0.0444444	0.0444444	MODIFIER	4041962	4041992	30	70470000013013	10
CAJNNU010000002.1:4041982	CAJNNU010000002.1:4041982-4043045	CAJNNU010000002.1	4041982	4043045	DEL	1064	0.0444444	0.0444444	MODIFIER	4042687	4042713	26	70470000013024	26
CAJNNU010000002.1:4526187	CAJNNU010000002.1:4526187-4526253	CAJNNU010000002.1	4526187	4526253	DEL	67	0.05	0.05	MODIFIER	4526210	4526222	12	70470000186760	12
CAJNNU010000002.1:4738174	CAJNNU010000002.1:4738174-4738838	CAJNNU010000002.1	4738174	4738838	DEL	665	0.0842697	0.0842697	MODIFIER	4738625	4738833	208	70470001241800	208
CAJNNU010000002.1:4738174	CAJNNU010000002.1:4738174-4738838	CAJNNU010000002.1	4738174	4738838	DEL	665	0.0842697	0.0842697	MODIFIER	4738435	4738456	21	70470001241910	21
CAJNNU010000002.1:4738174	CAJNNU010000002.1:4738174-4738838	CAJNNU010000002.1	4738174	4738838	DEL	665	0.0842697	0.0842697	MODIFIER	4738482	4738500	18	70470001241908	18
CAJNNU010000002.1:4738174	CAJNNU010000002.1:4738174-4738838	CAJNNU010000002.1	4738174	4738838	DEL	665	0.0842697	0.0842697	MODIFIER	4738465	4738481	16	70470001241944	16
CAJNNU010000002.1:4738174	CAJNNU010000002.1:4738174-4738838	CAJNNU010000002.1	4738174	4738838	DEL	665	0.0842697	0.0842697	MODIFIER	4738833	4738837	4	70470001242092	4
CAJNNU010000002.1:5003415	CAJNNU010000002.1:5003415-5003906	CAJNNU010000002.1	5003415	5003906	DEL	492	0.045977	0.045977	MODIFIER	5003699	5003747	48	70470000345849	48
CAJNNU010000002.1:5003415	CAJNNU010000002.1:5003415-5003906	CAJNNU010000002.1	5003415	5003906	DEL	492	0.045977	0.045977	MODIFIER	5003627	5003666	39	70470000345813	39
CAJNNU010000002.1:5003415	CAJNNU010000002.1:5003415-5003906	CAJNNU010000002.1	5003415	5003906	DEL	492	0.045977	0.045977	MODIFIER	5003573	5003591	18	70470000345888	18
CAJNNU010000002.1:5139658	CAJNNU010000002.1:5139658-5140073	CAJNNU010000002.1	5139658	5140073	DEL	416	0.0337079	0.0337079	MODIFIER	5139842	5139932	90	70470000566159	90
CAJNNU010000002.1:5139658	CAJNNU010000002.1:5139658-5140073	CAJNNU010000002.1	5139658	5140073	DEL	416	0.0337079	0.0337079	MODIFIER	5139943	5139972	29	70470000566193	29
CAJNNU010000002.1:5139658	CAJNNU010000002.1:5139658-5140073	CAJNNU010000002.1	5139658	5140073	DEL	416	0.0337079	0.0337079	MODIFIER	5139757	5139780	23	70470000566264	23
CAJNNU010000002.1:5139658	CAJNNU010000002.1:5139658-5140073	CAJNNU010000002.1	5139658	5140073	DEL	416	0.0337079	0.0337079	MODIFIER	5139804	5139823	19	70470000566216	19
CAJNNU010000002.1:5139658	CAJNNU010000002.1:5139658-5140073	CAJNNU010000002.1	5139658	5140073	DEL	416	0.0337079	0.0337079	MODIFIER	5140036	5140055	19	70470000566250	19
CAJNNU010000002.1:5139658	CAJNNU010000002.1:5139658-5140073	CAJNNU010000002.1	5139658	5140073	DEL	416	0.0337079	0.0337079	MODIFIER	5139694	5139711	17	70470000566229	17
CAJNNU010000002.1:622515	CAJNNU010000002.1:622515-622932	CAJNNU010000002.1	622515	622932	DEL	418	0.0555556	0.0555556	MODIFIER	622792	622861	69	70470000065206	69
CAJNNU010000002.1:6571687	CAJNNU010000002.1:6571687-6571803	CAJNNU010000002.1	6571687	6571803	DEL	117	0.261364	0.261364	MODIFIER	6571662	6571688	26	70470000522468	1
CAJNNU010000002.1:7975284	CAJNNU010000002.1:7975284-7976005	CAJNNU010000002.1	7975284	7976005	DEL	722	0.0611111	0.0611111	MODIFIER	7975452	7975524	72	70470000334757	72
CAJNNU010000002.1:7975284	CAJNNU010000002.1:7975284-7976005	CAJNNU010000002.1	7975284	7976005	DEL	722	0.0611111	0.0611111	MODIFIER	7975536	7975588	52	70470000334864	52
CAJNNU010000002.1:7975284	CAJNNU010000002.1:7975284-7976005	CAJNNU010000002.1	7975284	7976005	DEL	722	0.0611111	0.0611111	MODIFIER	7975614	7975625	11	70470000334915	11
CAJNNU010000002.1:9202985	CAJNNU010000002.1:9202985-9203309	CAJNNU010000002.1	9202985	9203309	DEL	325	0.0277778	0.0277778	MODIFIER	9203020	9203183	163	70470000527757	163
CAJNNU010000002.1:9202985	CAJNNU010000002.1:9202985-9203309	CAJNNU010000002.1	9202985	9203309	DEL	325	0.0277778	0.0277778	MODIFIER	9203251	9203277	26	70470000527962	26
CAJNNU010000002.1:9202985	CAJNNU010000002.1:9202985-9203309	CAJNNU010000002.1	9202985	9203309	DEL	325	0.0277778	0.0277778	MODIFIER	9203208	9203215	7	70470000528076	7
CAJNNU010000002.1:9526042	CAJNNU010000002.1:9526042-9526964	CAJNNU010000002.1	9526042	9526964	DEL	923	0.0777778	0.0777778	HIGH	9526605	9526667	62	70470000889532	62
CAJNNU010000002.1:9527665	CAJNNU010000002.1:9527665-9528732	CAJNNU010000002.1	9527665	9528732	DEL	1068	0.0416667	0.0416667	HIGH	9528291	9528503	212	70470000889443	212
CAJNNU010000002.1:9527665	CAJNNU010000002.1:9527665-9528732	CAJNNU010000002.1	9527665	9528732	DEL	1068	0.0416667	0.0416667	HIGH	9528021	9528218	197	70470000889453	197
CAJNNU010000002.1:9527665	CAJNNU010000002.1:9527665-9528732	CAJNNU010000002.1	9527665	9528732	DEL	1068	0.0416667	0.0416667	HIGH	9527767	9527936	169	70470000889457	169
CAJNNU010000003.1:13549453	CAJNNU010000003.1:13549453-13549588	CAJNNU010000003.1	13549453	13549588	DEL	136	0.0674157	0.0674157	MODIFIER	13549467	13549561	94	70470000382526	94
CAJNNU010000003.1:13554475	CAJNNU010000003.1:13554475-13554677	CAJNNU010000003.1	13554475	13554677	DEL	203	0.0393258	0.0393258	MODIFIER	13554489	13554620	131	70470000382522	131
CAJNNU010000003.1:13554475	CAJNNU010000003.1:13554475-13554677	CAJNNU010000003.1	13554475	13554677	DEL	203	0.0393258	0.0393258	MODIFIER	13554639	13554661	22	70470000382550	22
CAJNNU010000003.1:13895809	CAJNNU010000003.1:13895809-13895865	CAJNNU010000003.1	13895809	13895865	DEL	57	0.16	0.16	MODIFIER	13895723	13896143	420	70470000185398	56
CAJNNU010000003.1:15340706	CAJNNU010000003.1:15340706-15340836	CAJNNU010000003.1	15340706	15340836	DEL	131	0.0833333	0.0833333	MODIFIER	15340827	15340873	46	70470001105825	9
CAJNNU010000003.1:16343134	CAJNNU010000003.1:16343134-16343229	CAJNNU010000003.1	16343134	16343229	DEL	96	0.0166667	0.0166667	MODIFIER	16343137	16343206	69	70470001331942	69
CAJNNU010000003.1:16663073	CAJNNU010000003.1:16663073-16663292	CAJNNU010000003.1	16663073	16663292	DEL	220	0.0786517	0.0786517	MODIFIER	16663151	16663220	69	70470000953125	69
CAJNNU010000003.1:16663073	CAJNNU010000003.1:16663073-16663292	CAJNNU010000003.1	16663073	16663292	DEL	220	0.0786517	0.0786517	MODIFIER	16663097	16663130	33	70470000953167	33
CAJNNU010000003.1:16663073	CAJNNU010000003.1:16663073-16663292	CAJNNU010000003.1	16663073	16663292	DEL	220	0.0786517	0.0786517	MODIFIER	16663064	16663097	33	70470000953142	24
CAJNNU010000003.1:16734811	CAJNNU010000003.1:16734811-16735025	CAJNNU010000003.1	16734811	16735025	DEL	215	0.113636	0.113636	MODIFIER	16734983	16735119	136	70470000051433	42
CAJNNU010000003.1:16744007	CAJNNU010000003.1:16744007-16744662	CAJNNU010000003.1	16744007	16744662	DEL	656	0.183908	0.183908	MODIFIER	16743941	16744134	193	70470000575617	127
CAJNNU010000003.1:16744007	CAJNNU010000003.1:16744007-16744662	CAJNNU010000003.1	16744007	16744662	DEL	656	0.183908	0.183908	MODIFIER	16744346	16744369	23	70470000575729	23
CAJNNU010000003.1:16760287	CAJNNU010000003.1:16760287-16760881	CAJNNU010000003.1	16760287	16760881	DEL	595	0.0689655	0.0689655	MODIFIER	16760367	16760427	60	70470000575645	60
CAJNNU010000003.1:16760287	CAJNNU010000003.1:16760287-16760881	CAJNNU010000003.1	16760287	16760881	DEL	595	0.0689655	0.0689655	MODIFIER	16760288	16760345	57	70470000575650	57
CAJNNU010000003.1:16760287	CAJNNU010000003.1:16760287-16760881	CAJNNU010000003.1	16760287	16760881	DEL	595	0.0689655	0.0689655	MODIFIER	16760427	16760485	58	70470000575671	58
CAJNNU010000003.1:16760287	CAJNNU010000003.1:16760287-16760881	CAJNNU010000003.1	16760287	16760881	DEL	595	0.0689655	0.0689655	MODIFIER	16760347	16760355	8	70470000575726	8
CAJNNU010000003.1:19349685	CAJNNU010000003.1:19349685-19349762	CAJNNU010000003.1	19349685	19349762	DEL	78	0.0224719	0.0224719	MODIFIER	19349365	19349701	336	70470000079822	16
CAJNNU010000003.1:19430089	CAJNNU010000003.1:19430089-19430168	CAJNNU010000003.1	19430089	19430168	DEL	80	0.162791	0.162791	MODIFIER	19430124	19430227	103	70470000079989	44
CAJNNU010000003.1:22589107	CAJNNU010000003.1:22589107-22589713	CAJNNU010000003.1	22589107	22589713	DEL	607	0.0862069	0.0862069	MODIFIER	22589080	22589113	33	70470001412557	6
CAJNNU010000003.1:22589107	CAJNNU010000003.1:22589107-22589713	CAJNNU010000003.1	22589107	22589713	DEL	607	0.0862069	0.0862069	MODIFIER	22589130	22589156	26	70470001412483	26
CAJNNU010000003.1:24339340	CAJNNU010000003.1:24339340-24339488	CAJNNU010000003.1	24339340	24339488	DEL	149	0.0833333	0.0833333	MODIFIER	24339379	24339457	78	70470000285116	78
CAJNNU010000003.1:24407628	CAJNNU010000003.1:24407628-24408574	CAJNNU010000003.1	24407628	24408574	DUP	947	0.0224719	0.0224719	MODIFIER	24408094	24408293	199	70470000285109	199
CAJNNU010000003.1:24407628	CAJNNU010000003.1:24407628-24408574	CAJNNU010000003.1	24407628	24408574	DUP	947	0.0224719	0.0224719	MODIFIER	24408307	24408406	99	70470000285107	99
CAJNNU010000003.1:24407628	CAJNNU010000003.1:24407628-24408574	CAJNNU010000003.1	24407628	24408574	DUP	947	0.0224719	0.0224719	MODIFIER	24408570	24408627	57	70470000285172	4
CAJNNU010000003.1:24407628	CAJNNU010000003.1:24407628-24408574	CAJNNU010000003.1	24407628	24408574	DUP	947	0.0224719	0.0224719	MODIFIER	24408424	24408464	40	70470000285158	40
CAJNNU010000003.1:24407628	CAJNNU010000003.1:24407628-24408574	CAJNNU010000003.1	24407628	24408574	DUP	947	0.0224719	0.0224719	MODIFIER	24408521	24408539	18	70470000285204	18
CAJNNU010000003.1:24539782	CAJNNU010000003.1:24539782-24539876	CAJNNU010000003.1	24539782	24539876	DEL	95	0.102273	0.102273	MODIFIER	24539843	24539861	18	70470000470176	18
CAJNNU010000003.1:24539782	CAJNNU010000003.1:24539782-24539876	CAJNNU010000003.1	24539782	24539876	DEL	95	0.102273	0.102273	MODIFIER	24539830	24539840	10	70470000470331	10
CAJNNU010000003.1:24570781	CAJNNU010000003.1:24570781-24571100	CAJNNU010000003.1	24570781	24571100	DEL	320	0.0166667	0.0166667	MODIFIER	24570870	24570890	20	70470000470236	20
CAJNNU010000003.1:24570781	CAJNNU010000003.1:24570781-24571100	CAJNNU010000003.1	24570781	24571100	DEL	320	0.0166667	0.0166667	MODIFIER	24571091	24571101	10	70470000470314	9
CAJNNU010000003.1:5577681	CAJNNU010000003.1:5577681-5577758	CAJNNU010000003.1	5577681	5577758	DEL	78	0.222222	0.222222	MODIFIER	5577623	5577716	93	70470000795276	35
CAJNNU010000003.1:569129	CAJNNU010000003.1:569129-569186	CAJNNU010000003.1	569129	569186	DEL	58	0.0864198	0.0864198	MODIFIER	569148	569158	10	70470000980130	10
CAJNNU010000003.1:5898021	CAJNNU010000003.1:5898021-5898160	CAJNNU010000003.1	5898021	5898160	DEL	140	0.0393258	0.0393258	MODIFIER	5898062	5898128	66	70470000176108	66
CAJNNU010000004.1:10271049	CAJNNU010000004.1:10271049-10271235	CAJNNU010000004.1	10271049	10271235	DEL	187	0.0555556	0.0555556	MODIFIER	10271228	10271258	30	70470000430622	7
CAJNNU010000004.1:11524736	CAJNNU010000004.1:11524736-11524953	CAJNNU010000004.1	11524736	11524953	DEL	218	0.253165	0.253165	MODIFIER	11524927	11524983	56	70470001448157	26
CAJNNU010000004.1:12086606	CAJNNU010000004.1:12086606-12086846	CAJNNU010000004.1	12086606	12086846	DEL	241	0.11236	0.11236	MODIFIER	12086818	12086986	168	70470000273777	28
CAJNNU010000004.1:12103901	CAJNNU010000004.1:12103901-12104275	CAJNNU010000004.1	12103901	12104275	DEL	375	0.0337079	0.0337079	MODIFIER	12103996	12104062	66	70470000273779	66
CAJNNU010000004.1:12103901	CAJNNU010000004.1:12103901-12104275	CAJNNU010000004.1	12103901	12104275	DEL	375	0.0337079	0.0337079	MODIFIER	12103940	12103983	43	70470000273796	43
CAJNNU010000004.1:12127131	CAJNNU010000004.1:12127131-12127544	CAJNNU010000004.1	12127131	12127544	DEL	414	0.0388889	0.0388889	MODIFIER	12127008	12127151	143	70470000273798	20
CAJNNU010000004.1:12127131	CAJNNU010000004.1:12127131-12127544	CAJNNU010000004.1	12127131	12127544	DEL	414	0.0388889	0.0388889	MODIFIER	12127188	12127239	51	70470000273805	51
CAJNNU010000004.1:12127131	CAJNNU010000004.1:12127131-12127544	CAJNNU010000004.1	12127131	12127544	DEL	414	0.0388889	0.0388889	MODIFIER	12127297	12127343	46	70470000273817	46
CAJNNU010000004.1:12127131	CAJNNU010000004.1:12127131-12127544	CAJNNU010000004.1	12127131	12127544	DEL	414	0.0388889	0.0388889	MODIFIER	12127261	12127282	21	70470000273793	21
CAJNNU010000004.1:12127131	CAJNNU010000004.1:12127131-12127544	CAJNNU010000004.1	12127131	12127544	DEL	414	0.0388889	0.0388889	MODIFIER	12127470	12127482	12	70470000273824	12
CAJNNU010000004.1:12164282	CAJNNU010000004.1:12164282-12165717	CAJNNU010000004.1	12164282	12165717	DEL	1436	0.0166667	0.0166667	MODIFIER	12164253	12164286	33	70470000593798	4
CAJNNU010000004.1:12164282	CAJNNU010000004.1:12164282-12165717	CAJNNU010000004.1	12164282	12165717	DEL	1436	0.0166667	0.0166667	MODIFIER	12164301	12164311	10	70470000593828	10
CAJNNU010000004.1:12164282	CAJNNU010000004.1:12164282-12165717	CAJNNU010000004.1	12164282	12165717	DEL	1436	0.0166667	0.0166667	MODIFIER	12165017	12165022	5	70470000593875	5
CAJNNU010000004.1:12164282	CAJNNU010000004.1:12164282-12165717	CAJNNU010000004.1	12164282	12165717	DEL	1436	0.0166667	0.0166667	MODIFIER	12164347	12164354	7	70470000593892	7
CAJNNU010000004.1:12179524	CAJNNU010000004.1:12179524-12180407	CAJNNU010000004.1	12179524	12180407	DEL	884	0.172222	0.172222	MODIFIER	12179561	12179688	127	70470000593795	127
CAJNNU010000004.1:12179524	CAJNNU010000004.1:12179524-12180407	CAJNNU010000004.1	12179524	12180407	DEL	884	0.172222	0.172222	MODIFIER	12179888	12179940	52	70470000593809	52
CAJNNU010000004.1:12179524	CAJNNU010000004.1:12179524-12180407	CAJNNU010000004.1	12179524	12180407	DEL	884	0.172222	0.172222	MODIFIER	12179940	12179942	2	70470000593840	2
CAJNNU010000004.1:12179524	CAJNNU010000004.1:12179524-12180407	CAJNNU010000004.1	12179524	12180407	DEL	884	0.172222	0.172222	MODIFIER	12179698	12179709	11	70470000593841	11
CAJNNU010000004.1:12434852	CAJNNU010000004.1:12434852-12435149	CAJNNU010000004.1	12434852	12435149	DEL	298	0.0611111	0.0611111	MODIFIER	12435121	12435354	233	70470000047756	28
CAJNNU010000004.1:12434852	CAJNNU010000004.1:12434852-12435149	CAJNNU010000004.1	12434852	12435149	DEL	298	0.0611111	0.0611111	MODIFIER	12434939	12435041	102	70470000047856	102
CAJNNU010000004.1:12469445	CAJNNU010000004.1:12469445-12469818	CAJNNU010000004.1	12469445	12469818	DEL	374	0.0730337	0.0730337	MODIFIER	12469644	12469763	119	70470000047827	119
CAJNNU010000004.1:12475151	CAJNNU010000004.1:12475151-12475776	CAJNNU010000004.1	12475151	12475776	DEL	626	0.155556	0.155556	MODIFIER	12475745	12475885	140	70470000047943	31
CAJNNU010000004.1:12733164	CAJNNU010000004.1:12733164-12733331	CAJNNU010000004.1	12733164	12733331	DEL	168	0.133333	0.133333	MODIFIER	12733275	12733411	136	70470001281457	56
CAJNNU010000004.1:12733164	CAJNNU010000004.1:12733164-12733331	CAJNNU010000004.1	12733164	12733331	DEL	168	0.133333	0.133333	MODIFIER	12733202	12733220	18	70470001281679	18
CAJNNU010000004.1:13493544	CAJNNU010000004.1:13493544-13493617	CAJNNU010000004.1	13493544	13493617	DEL	74	0.0764706	0.0764706	MODIFIER	13493523	13493673	150	70470000707243	73
CAJNNU010000004.1:13571291	CAJNNU010000004.1:13571291-13571374	CAJNNU010000004.1	13571291	13571374	DEL	84	0.317073	0.317073	MODIFIER	13571369	13571477	108	70470000707200	5
CAJNNU010000004.1:14247104	CAJNNU010000004.1:14247104-14247463	CAJNNU010000004.1	14247104	14247463	DEL	360	0.210843	0.210843	MODIFIER	14247134	14247206	72	70470000214721	72
CAJNNU010000004.1:14247104	CAJNNU010000004.1:14247104-14247463	CAJNNU010000004.1	14247104	14247463	DEL	360	0.210843	0.210843	MODIFIER	14247245	14247310	65	70470000214749	65
CAJNNU010000004.1:16017566	CAJNNU010000004.1:16017566-16018125	CAJNNU010000004.1	16017566	16018125	DEL	560	0.0697674	0.0697674	MODIFIER	16018107	16018134	27	70470000423405	18
CAJNNU010000004.1:17353473	CAJNNU010000004.1:17353473-17353637	CAJNNU010000004.1	17353473	17353637	DEL	165	0.0166667	0.0166667	HIGH	17353600	17353777	177	70470000631300	37
CAJNNU010000004.1:17440638	CAJNNU010000004.1:17440638-17440693	CAJNNU010000004.1	17440638	17440693	DEL	56	0.128378	0.128378	MODIFIER	17440649	17440665	16	70470001131821	16
CAJNNU010000004.1:18398717	CAJNNU010000004.1:18398717-18399143	CAJNNU010000004.1	18398717	18399143	DEL	427	0.0277778	0.0277778	HIGH	18398873	18398911	38	70470000605379	38
CAJNNU010000004.1:18398717	CAJNNU010000004.1:18398717-18399143	CAJNNU010000004.1	18398717	18399143	DEL	427	0.0277778	0.0277778	HIGH	18398856	18398871	15	70470000605400	15
CAJNNU010000004.1:21095068	CAJNNU010000004.1:21095068-21095722	CAJNNU010000004.1	21095068	21095722	DEL	655	0.0444444	0.0444444	MODIFIER	21095622	21095627	5	70470000770392	5
CAJNNU010000004.1:21095068	CAJNNU010000004.1:21095068-21095722	CAJNNU010000004.1	21095068	21095722	DEL	655	0.0444444	0.0444444	MODIFIER	21095240	21095306	66	70470000770415	66
CAJNNU010000004.1:21095068	CAJNNU010000004.1:21095068-21095722	CAJNNU010000004.1	21095068	21095722	DEL	655	0.0444444	0.0444444	MODIFIER	21095316	21095361	45	70470000770444	45
CAJNNU010000004.1:21095068	CAJNNU010000004.1:21095068-21095722	CAJNNU010000004.1	21095068	21095722	DEL	655	0.0444444	0.0444444	MODIFIER	21095435	21095447	12	70470000770496	12
CAJNNU010000004.1:22744515	CAJNNU010000004.1:22744515-22744766	CAJNNU010000004.1	22744515	22744766	DEL	252	0.0662651	0.0662651	MODIFIER	22744611	22744785	174	70470001400006	155
CAJNNU010000004.1:24160412	CAJNNU010000004.1:24160412-24160633	CAJNNU010000004.1	24160412	24160633	DEL	222	0.0280899	0.0280899	MODIFIER	24160336	24160430	94	70470000590670	18
CAJNNU010000004.1:25273211	CAJNNU010000004.1:25273211-25273391	CAJNNU010000004.1	25273211	25273391	DEL	181	0.136364	0.136364	MODIFIER	25272967	25273232	265	70470001045230	21
CAJNNU010000004.1:25273211	CAJNNU010000004.1:25273211-25273391	CAJNNU010000004.1	25273211	25273391	DEL	181	0.136364	0.136364	MODIFIER	25273249	25273270	21	70470001045443	21
CAJNNU010000004.1:25273211	CAJNNU010000004.1:25273211-25273391	CAJNNU010000004.1	25273211	25273391	DEL	181	0.136364	0.136364	MODIFIER	25273291	25273298	7	70470001045460	7
CAJNNU010000004.1:25298573	CAJNNU010000004.1:25298573-25298778	CAJNNU010000004.1	25298573	25298778	DEL	206	0.0609756	0.0609756	MODIFIER	25298605	25298610	5	70470001045455	5
CAJNNU010000004.1:25642533	CAJNNU010000004.1:25642533-25642592	CAJNNU010000004.1	25642533	25642592	DEL	60	0.0166667	0.0166667	MODIFIER	25642406	25642551	145	70470000645132	18
CAJNNU010000004.1:26203962	CAJNNU010000004.1:26203962-26204277	CAJNNU010000004.1	26203962	26204277	DEL	316	0.0568182	0.0568182	MODIFIER	26204063	26204192	129	70470000619330	129
CAJNNU010000004.1:26204799	CAJNNU010000004.1:26204799-26205574	CAJNNU010000004.1	26204799	26205574	DEL	776	0.0555556	0.0555556	HIGH	26204704	26205054	350	70470000619299	255
CAJNNU010000004.1:26204799	CAJNNU010000004.1:26204799-26205574	CAJNNU010000004.1	26204799	26205574	DEL	776	0.0555556	0.0555556	HIGH	26205086	26205193	107	70470000619340	107
CAJNNU010000004.1:26204799	CAJNNU010000004.1:26204799-26205574	CAJNNU010000004.1	26204799	26205574	DEL	776	0.0555556	0.0555556	HIGH	26205060	26205080	20	70470000619433	20
CAJNNU010000004.1:27624161	CAJNNU010000004.1:27624161-27624247	CAJNNU010000004.1	27624161	27624247	DEL	87	0.05	0.05	MODIFIER	27624228	27624345	117	70470000065459	19
CAJNNU010000004.1:27624161	CAJNNU010000004.1:27624161-27624247	CAJNNU010000004.1	27624161	27624247	DEL	87	0.05	0.05	MODIFIER	27624189	27624220	31	70470000065539	31
CAJNNU010000004.1:28079478	CAJNNU010000004.1:28079478-28079577	CAJNNU010000004.1	28079478	28079577	DEL	100	0.0166667	0.0166667	MODERATE	28079373	28079834	461	70470001099547	99
CAJNNU010000004.1:6130855	CAJNNU010000004.1:6130855-6131276	CAJNNU010000004.1	6130855	6131276	DEL	422	0.05	0.05	MODIFIER	6131029	6131035	6	70470000767432	6
CAJNNU010000004.1:6892150	CAJNNU010000004.1:6892150-6892357	CAJNNU010000004.1	6892150	6892357	DEL	208	0.05	0.05	MODIFIER	6892258	6892308	50	70470000653109	50
CAJNNU010000004.1:7052441	CAJNNU010000004.1:7052441-7054201	CAJNNU010000004.1	7052441	7054201	DEL	1761	0.0222222	0.0222222	HIGH	7052723	7052787	64	70470000601825	64
CAJNNU010000004.1:7052441	CAJNNU010000004.1:7052441-7054201	CAJNNU010000004.1	7052441	7054201	DEL	1761	0.0222222	0.0222222	HIGH	7054073	7054108	35	70470000601851	35
CAJNNU010000004.1:7052441	CAJNNU010000004.1:7052441-7054201	CAJNNU010000004.1	7052441	7054201	DEL	1761	0.0222222	0.0222222	HIGH	7054127	7054150	23	70470000601853	23
CAJNNU010000004.1:7052441	CAJNNU010000004.1:7052441-7054201	CAJNNU010000004.1	7052441	7054201	DEL	1761	0.0222222	0.0222222	HIGH	7052704	7052720	16	70470000601858	16
CAJNNU010000004.1:7052441	CAJNNU010000004.1:7052441-7054201	CAJNNU010000004.1	7052441	7054201	DEL	1761	0.0222222	0.0222222	HIGH	7054118	7054123	5	70470000601861	5
CAJNNU010000004.1:7574897	CAJNNU010000004.1:7574897-7577329	CAJNNU010000004.1	7574897	7577329	DEL	2433	0.0277778	0.0277778	HIGH	7575631	7575761	130	70470000638417	130
CAJNNU010000004.1:7773608	CAJNNU010000004.1:7773608-7773735	CAJNNU010000004.1	7773608	7773735	DEL	128	0.0333333	0.0333333	MODIFIER	7773538	7773667	129	70470000301591	59
CAJNNU010000004.1:8016933	CAJNNU010000004.1:8016933-8017031	CAJNNU010000004.1	8016933	8017031	DEL	99	0.22619	0.22619	MODIFIER	8016999	8017019	20	70470001111280	20
CAJNNU010000004.1:8723023	CAJNNU010000004.1:8723023-8723313	CAJNNU010000004.1	8723023	8723313	DEL	291	0.0617978	0.0617978	MODIFIER	8723030	8723145	115	70470000023016	115
CAJNNU010000004.1:8723023	CAJNNU010000004.1:8723023-8723313	CAJNNU010000004.1	8723023	8723313	DEL	291	0.0617978	0.0617978	MODIFIER	8723222	8723295	73	70470000023022	73
CAJNNU010000004.1:8723023	CAJNNU010000004.1:8723023-8723313	CAJNNU010000004.1	8723023	8723313	DEL	291	0.0617978	0.0617978	MODIFIER	8723193	8723217	24	70470000023044	24
CAJNNU010000004.1:8723023	CAJNNU010000004.1:8723023-8723313	CAJNNU010000004.1	8723023	8723313	DEL	291	0.0617978	0.0617978	MODIFIER	8723155	8723167	12	70470000023099	12
CAJNNU010000004.1:8723023	CAJNNU010000004.1:8723023-8723313	CAJNNU010000004.1	8723023	8723313	DEL	291	0.0617978	0.0617978	MODIFIER	8723303	8723316	13	70470000023136	10
CAJNNU010000004.1:8934819	CAJNNU010000004.1:8934819-8935379	CAJNNU010000004.1	8934819	8935379	DEL	561	0.0625	0.0625	MODIFIER	8934924	8934988	64	70470000082912	64
CAJNNU010000004.1:9000679	CAJNNU010000004.1:9000679-9000798	CAJNNU010000004.1	9000679	9000798	DEL	120	0.318182	0.318182	HIGH	9000654	9000717	63	70470000082883	38
CAJNNU010000005.1:13259062	CAJNNU010000005.1:13259062-13259124	CAJNNU010000005.1	13259062	13259124	DEL	63	0.0224719	0.0224719	MODIFIER	13259078	13259116	38	70470000596663	38
CAJNNU010000005.1:13552115	CAJNNU010000005.1:13552115-13552388	CAJNNU010000005.1	13552115	13552388	DEL	274	0.091954	0.091954	MODIFIER	13552186	13552299	113	70470001140615	113
CAJNNU010000005.1:18028282	CAJNNU010000005.1:18028282-18029051	CAJNNU010000005.1	18028282	18029051	DEL	770	0.0777778	0.0777778	MODIFIER	18028287	18028314	27	70470000920846	27
CAJNNU010000005.1:19935788	CAJNNU010000005.1:19935788-19935954	CAJNNU010000005.1	19935788	19935954	DEL	167	0.301205	0.301205	MODIFIER	19935807	19935869	62	70470000319850	62
CAJNNU010000005.1:21701135	CAJNNU010000005.1:21701135-21701214	CAJNNU010000005.1	21701135	21701214	DEL	80	0.426966	0.426966	MODIFIER	21701111	21701167	56	70470000453705	32
CAJNNU010000005.1:22122115	CAJNNU010000005.1:22122115-22122657	CAJNNU010000005.1	22122115	22122657	DEL	543	0.0674157	0.0674157	MODIFIER	22122275	22122303	28	70470001441230	28
CAJNNU010000005.1:23163195	CAJNNU010000005.1:23163195-23163359	CAJNNU010000005.1	23163195	23163359	DEL	165	0.0625	0.0625	MODIFIER	23163260	23163311	51	70470000549431	51
CAJNNU010000005.1:23163195	CAJNNU010000005.1:23163195-23163359	CAJNNU010000005.1	23163195	23163359	DEL	165	0.0625	0.0625	MODIFIER	23163218	23163255	37	70470000549447	37
CAJNNU010000005.1:23163195	CAJNNU010000005.1:23163195-23163359	CAJNNU010000005.1	23163195	23163359	DEL	165	0.0625	0.0625	MODIFIER	23163184	23163196	12	70470000549480	1
CAJNNU010000005.1:23200993	CAJNNU010000005.1:23200993-23201168	CAJNNU010000005.1	23200993	23201168	DEL	176	0.0340909	0.0340909	MODIFIER	23201046	23201064	18	70470000090149	18
CAJNNU010000005.1:23733717	CAJNNU010000005.1:23733717-23733854	CAJNNU010000005.1	23733717	23733854	DEL	138	0.0988372	0.0988372	MODIFIER	23733694	23733765	71	70470000658469	48
CAJNNU010000005.1:23733717	CAJNNU010000005.1:23733717-23733854	CAJNNU010000005.1	23733717	23733854	DEL	138	0.0988372	0.0988372	MODIFIER	23733795	23733867	72	70470000658468	59
CAJNNU010000005.1:23758359	CAJNNU010000005.1:23758359-23758542	CAJNNU010000005.1	23758359	23758542	DEL	184	0.0574713	0.0574713	MODIFIER	23758527	23758593	66	70470000059333	15
CAJNNU010000006.1:10341908	CAJNNU010000006.1:10341908-10343368	CAJNNU010000006.1	10341908	10343368	DEL	1461	0.0611111	0.0611111	MODIFIER	10343284	10343377	93	70470000274495	84
CAJNNU010000006.1:11194915	CAJNNU010000006.1:11194915-11195401	CAJNNU010000006.1	11194915	11195401	DUP	487	0.116667	0.116667	MODIFIER	11195353	11195354	1	70470000714339	1
CAJNNU010000006.1:11194915	CAJNNU010000006.1:11194915-11195401	CAJNNU010000006.1	11194915	11195401	DUP	487	0.116667	0.116667	MODIFIER	11195382	11195435	53	70470000714336	19
CAJNNU010000006.1:11194915	CAJNNU010000006.1:11194915-11195401	CAJNNU010000006.1	11194915	11195401	DUP	487	0.116667	0.116667	MODIFIER	11195381	11195382	1	70470000714360	1
CAJNNU010000006.1:12036575	CAJNNU010000006.1:12036575-12036780	CAJNNU010000006.1	12036575	12036780	DEL	206	0.303371	0.303371	MODIFIER	12036739	12036749	10	70470001464939	10
CAJNNU010000006.1:19814580	CAJNNU010000006.1:19814580-19814669	CAJNNU010000006.1	19814580	19814669	DEL	90	0.253247	0.253247	MODIFIER	19814468	19814625	157	70470000910819	45
CAJNNU010000006.1:19890371	CAJNNU010000006.1:19890371-19890467	CAJNNU010000006.1	19890371	19890467	DEL	97	0.0170455	0.0170455	MODIFIER	19890429	19890461	32	70470000997219	32
CAJNNU010000006.1:19890371	CAJNNU010000006.1:19890371-19890467	CAJNNU010000006.1	19890371	19890467	DEL	97	0.0170455	0.0170455	MODIFIER	19890402	19890418	16	70470000997280	16
CAJNNU010000006.1:20342334	CAJNNU010000006.1:20342334-20342918	CAJNNU010000006.1	20342334	20342918	DEL	585	0.0337079	0.0337079	LOW	20342915	20343007	92	70470000598081	3
CAJNNU010000006.1:20342334	CAJNNU010000006.1:20342334-20342918	CAJNNU010000006.1	20342334	20342918	DEL	585	0.0337079	0.0337079	LOW	20342822	20342886	64	70470000598274	64
CAJNNU010000006.1:28884519	CAJNNU010000006.1:28884519-28884595	CAJNNU010000006.1	28884519	28884595	DEL	77	0.0280899	0.0280899	MODIFIER	28884566	28884586	20	70470000070350	20
CAJNNU010000006.1:28884519	CAJNNU010000006.1:28884519-28884595	CAJNNU010000006.1	28884519	28884595	DEL	77	0.0280899	0.0280899	MODIFIER	28884592	28884604	12	70470000070372	3
CAJNNU010000006.1:2981329	CAJNNU010000006.1:2981329-2983970	CAJNNU010000006.1	2981329	2983970	DEL	2642	0.0277778	0.0277778	HIGH	2983180	2983657	477	70470000275367	477
CAJNNU010000006.1:6496347	CAJNNU010000006.1:6496347-6496416	CAJNNU010000006.1	6496347	6496416	DEL	70	0.164773	0.164773	MODIFIER	6496409	6496462	53	70470000083478	7
CAJNNU010000006.1:6496347	CAJNNU010000006.1:6496347-6496416	CAJNNU010000006.1	6496347	6496416	DEL	70	0.164773	0.164773	MODIFIER	6496358	6496365	7	70470000083524	7
CAJNNU010000006.1:6532863	CAJNNU010000006.1:6532863-6536024	CAJNNU010000006.1	6532863	6536024	DEL	3162	0.0277778	0.0277778	MODIFIER	6532901	6532963	62	70470001464126	62
CAJNNU010000006.1:6532863	CAJNNU010000006.1:6532863-6536024	CAJNNU010000006.1	6532863	6536024	DEL	3162	0.0277778	0.0277778	MODIFIER	6534669	6534745	76	70470001464128	76
CAJNNU010000006.1:6532863	CAJNNU010000006.1:6532863-6536024	CAJNNU010000006.1	6532863	6536024	DEL	3162	0.0277778	0.0277778	MODIFIER	6533186	6533331	145	70470001464139	145
CAJNNU010000006.1:6532863	CAJNNU010000006.1:6532863-6536024	CAJNNU010000006.1	6532863	6536024	DEL	3162	0.0277778	0.0277778	MODIFIER	6534940	6534947	7	70470001464137	7
CAJNNU010000007.1:1209860	CAJNNU010000007.1:1209860-1209978	CAJNNU010000007.1	1209860	1209978	DEL	119	0.0988372	0.0988372	MODIFIER	1209579	1209862	283	70470000891696	2
CAJNNU010000007.1:14061726	CAJNNU010000007.1:14061726-14061915	CAJNNU010000007.1	14061726	14061915	DEL	190	0.0232558	0.0232558	MODIFIER	14061769	14061804	35	70470000446334	35
CAJNNU010000007.1:14061726	CAJNNU010000007.1:14061726-14061915	CAJNNU010000007.1	14061726	14061915	DEL	190	0.0232558	0.0232558	MODIFIER	14061840	14061875	35	70470000446339	35
CAJNNU010000007.1:14061726	CAJNNU010000007.1:14061726-14061915	CAJNNU010000007.1	14061726	14061915	DEL	190	0.0232558	0.0232558	MODIFIER	14061733	14061766	33	70470000446347	33
CAJNNU010000007.1:14061726	CAJNNU010000007.1:14061726-14061915	CAJNNU010000007.1	14061726	14061915	DEL	190	0.0232558	0.0232558	MODIFIER	14061911	14061934	23	70470000446346	4
CAJNNU010000007.1:14061726	CAJNNU010000007.1:14061726-14061915	CAJNNU010000007.1	14061726	14061915	DEL	190	0.0232558	0.0232558	MODIFIER	14061821	14061830	9	70470000446374	9
CAJNNU010000007.1:15158799	CAJNNU010000007.1:15158799-15158995	CAJNNU010000007.1	15158799	15158995	DEL	197	0.0955056	0.0955056	MODIFIER	15158972	15159079	107	70470001203837	23
CAJNNU010000007.1:17417457	CAJNNU010000007.1:17417457-17417557	CAJNNU010000007.1	17417457	17417557	DEL	101	0.33908	0.33908	MODIFIER	17417295	17417522	227	70470000649771	65
CAJNNU010000007.1:17417457	CAJNNU010000007.1:17417457-17417557	CAJNNU010000007.1	17417457	17417557	DEL	101	0.33908	0.33908	MODIFIER	17417550	17417687	137	70470000649857	7
CAJNNU010000007.1:17626784	CAJNNU010000007.1:17626784-17626896	CAJNNU010000007.1	17626784	17626896	DEL	113	0.120482	0.120482	MODIFIER	17626806	17626929	123	70470001122004	90
CAJNNU010000007.1:17626784	CAJNNU010000007.1:17626784-17626896	CAJNNU010000007.1	17626784	17626896	DEL	113	0.120482	0.120482	MODIFIER	17626759	17626790	31	70470001122023	6
CAJNNU010000007.1:18061012	CAJNNU010000007.1:18061012-18061066	CAJNNU010000007.1	18061012	18061066	DEL	55	0.0843373	0.0843373	MODIFIER	18061031	18061064	33	70470000045311	33
CAJNNU010000007.1:18061012	CAJNNU010000007.1:18061012-18061066	CAJNNU010000007.1	18061012	18061066	DEL	55	0.0843373	0.0843373	MODIFIER	18061064	18061079	15	70470000045431	2
CAJNNU010000007.1:18963901	CAJNNU010000007.1:18963901-18964006	CAJNNU010000007.1	18963901	18964006	DEL	106	0.201299	0.201299	MODIFIER	18963842	18963908	66	70470001471286	7
CAJNNU010000007.1:1908273	CAJNNU010000007.1:1908273-1908528	CAJNNU010000007.1	1908273	1908528	DEL	256	0.0872093	0.0872093	MODIFIER	1908073	1908275	202	70470000257959	2
CAJNNU010000007.1:1908273	CAJNNU010000007.1:1908273-1908528	CAJNNU010000007.1	1908273	1908528	DEL	256	0.0872093	0.0872093	MODIFIER	1908352	1908471	119	70470000257995	119
CAJNNU010000007.1:20421608	CAJNNU010000007.1:20421608-20421815	CAJNNU010000007.1	20421608	20421815	DEL	208	0.0222222	0.0222222	MODIFIER	20421570	20421660	90	70470000335265	52
CAJNNU010000007.1:21431351	CAJNNU010000007.1:21431351-21431563	CAJNNU010000007.1	21431351	21431563	DEL	213	0.0280899	0.0280899	MODIFIER	21431403	21431811	408	70470000480730	160
CAJNNU010000007.1:21431351	CAJNNU010000007.1:21431351-21431563	CAJNNU010000007.1	21431351	21431563	DEL	213	0.0280899	0.0280899	MODIFIER	21431312	21431373	61	70470000480798	22
CAJNNU010000007.1:21828232	CAJNNU010000007.1:21828232-21828600	CAJNNU010000007.1	21828232	21828600	DEL	369	0.0337079	0.0337079	MODIFIER	21828178	21828377	199	70470000602874	145
CAJNNU010000007.1:21828232	CAJNNU010000007.1:21828232-21828600	CAJNNU010000007.1	21828232	21828600	DEL	369	0.0337079	0.0337079	MODIFIER	21828513	21828533	20	70470000603016	20
CAJNNU010000007.1:21828232	CAJNNU010000007.1:21828232-21828600	CAJNNU010000007.1	21828232	21828600	DEL	369	0.0337079	0.0337079	MODIFIER	21828395	21828417	22	70470000603012	22
CAJNNU010000007.1:21828232	CAJNNU010000007.1:21828232-21828600	CAJNNU010000007.1	21828232	21828600	DEL	369	0.0337079	0.0337079	MODIFIER	21828542	21828553	11	70470000603021	11
CAJNNU010000007.1:21904061	CAJNNU010000007.1:21904061-21904144	CAJNNU010000007.1	21904061	21904144	DEL	84	0.123596	0.123596	MODIFIER	21904024	21904077	53	70470000263900	16
CAJNNU010000007.1:21988137	CAJNNU010000007.1:21988137-21988193	CAJNNU010000007.1	21988137	21988193	DEL	57	0.0166667	0.0166667	MODIFIER	21988112	21988149	37	70470000132794	12
CAJNNU010000007.1:21988137	CAJNNU010000007.1:21988137-21988193	CAJNNU010000007.1	21988137	21988193	DEL	57	0.0166667	0.0166667	MODIFIER	21988163	21988175	12	70470000132831	12
CAJNNU010000007.1:24117380	CAJNNU010000007.1:24117380-24117467	CAJNNU010000007.1	24117380	24117467	DEL	88	0.119318	0.119318	MODIFIER	24117369	24117619	250	70470000371053	87
CAJNNU010000007.1:24204044	CAJNNU010000007.1:24204044-24204187	CAJNNU010000007.1	24204044	24204187	DEL	144	0.0333333	0.0333333	MODIFIER	24204146	24204238	92	70470000371029	41
CAJNNU010000007.1:24204044	CAJNNU010000007.1:24204044-24204187	CAJNNU010000007.1	24204044	24204187	DEL	144	0.0333333	0.0333333	MODIFIER	24204021	24204135	114	70470000371163	91
CAJNNU010000007.1:25107410	CAJNNU010000007.1:25107410-25107461	CAJNNU010000007.1	25107410	25107461	DEL	52	0.0632184	0.0632184	MODIFIER	25107310	25107439	129	70470000579520	29
CAJNNU010000007.1:26393755	CAJNNU010000007.1:26393755-26393883	CAJNNU010000007.1	26393755	26393883	DEL	129	0.60241	0.39759	MODIFIER	26393753	26393766	13	70470000891150	11
CAJNNU010000007.1:26688232	CAJNNU010000007.1:26688232-26688453	CAJNNU010000007.1	26688232	26688453	DEL	222	0.0333333	0.0333333	MODIFIER	26688391	26688399	8	70470000689839	8
CAJNNU010000007.1:3072836	CAJNNU010000007.1:3072836-3072967	CAJNNU010000007.1	3072836	3072967	DEL	132	0.147059	0.147059	MODIFIER	3072869	3072885	16	70470000327669	16
CAJNNU010000007.1:3072836	CAJNNU010000007.1:3072836-3072967	CAJNNU010000007.1	3072836	3072967	DEL	132	0.147059	0.147059	MODIFIER	3072843	3072857	14	70470000327667	14
CAJNNU010000007.1:3072836	CAJNNU010000007.1:3072836-3072967	CAJNNU010000007.1	3072836	3072967	DEL	132	0.147059	0.147059	MODIFIER	3072825	3072837	12	70470000327665	1
CAJNNU010000007.1:3072836	CAJNNU010000007.1:3072836-3072967	CAJNNU010000007.1	3072836	3072967	DEL	132	0.147059	0.147059	MODIFIER	3072892	3072899	7	70470000327683	7
CAJNNU010000007.1:4187849	CAJNNU010000007.1:4187849-4188038	CAJNNU010000007.1	4187849	4188038	DEL	190	0.102273	0.102273	MODIFIER	4188010	4188097	87	70470000162867	28
CAJNNU010000007.1:8534385	CAJNNU010000007.1:8534385-8534496	CAJNNU010000007.1	8534385	8534496	DEL	112	0.910112	0.0898876	MODIFIER	8534362	8534395	33	70470001432937	10
CAJNNU010000007.1:8947076	CAJNNU010000007.1:8947076-8947133	CAJNNU010000007.1	8947076	8947133	DEL	58	0.0222222	0.0222222	MODIFIER	8947131	8947164	33	70470000796848	2
CAJNNU010000007.1:9290048	CAJNNU010000007.1:9290048-9290155	CAJNNU010000007.1	9290048	9290155	DEL	108	0.0393258	0.0393258	MODIFIER	9289764	9290432	668	70470000096335	107
CAJNNU010000008.1:10225415	CAJNNU010000008.1:10225415-10225475	CAJNNU010000008.1	10225415	10225475	DEL	61	0.0224719	0.0224719	MODERATE	10225377	10225532	155	70470001205794	60
CAJNNU010000008.1:1226791	CAJNNU010000008.1:1226791-1232667	CAJNNU010000008.1	1226791	1232667	INV	5877	0.0277778	0.0277778	MODIFIER	1231929	1232044	115	70470000620463	115
CAJNNU010000008.1:1226791	CAJNNU010000008.1:1226791-1232667	CAJNNU010000008.1	1226791	1232667	INV	5877	0.0277778	0.0277778	MODIFIER	1231754	1231882	128	70470000620467	128
CAJNNU010000008.1:14016004	CAJNNU010000008.1:14016004-14016505	CAJNNU010000008.1	14016004	14016505	DEL	502	0.0280899	0.0280899	MODIFIER	14016426	14016456	30	70470000982612	30
CAJNNU010000008.1:14016004	CAJNNU010000008.1:14016004-14016505	CAJNNU010000008.1	14016004	14016505	DEL	502	0.0280899	0.0280899	MODIFIER	14016399	14016417	18	70470000982615	18
CAJNNU010000008.1:14016004	CAJNNU010000008.1:14016004-14016505	CAJNNU010000008.1	14016004	14016505	DEL	502	0.0280899	0.0280899	MODIFIER	14016367	14016376	9	70470000982663	9
CAJNNU010000008.1:15271144	CAJNNU010000008.1:15271144-15271783	CAJNNU010000008.1	15271144	15271783	DEL	640	0.0280899	0.0280899	MODIFIER	15271647	15271787	140	70470000505741	136
CAJNNU010000008.1:15519328	CAJNNU010000008.1:15519328-15519712	CAJNNU010000008.1	15519328	15519712	DEL	385	0.1	0.1	MODIFIER	15519359	15519530	171	70470001233487	171
CAJNNU010000008.1:15709991	CAJNNU010000008.1:15709991-15710179	CAJNNU010000008.1	15709991	15710179	DEL	189	0.268293	0.268293	MODIFIER	15710137	15710143	6	70470001014811	6
CAJNNU010000008.1:17113526	CAJNNU010000008.1:17113526-17113618	CAJNNU010000008.1	17113526	17113618	DEL	93	0.0674157	0.0674157	MODIFIER	17113582	17113678	96	70470001396192	36
CAJNNU010000008.1:17682132	CAJNNU010000008.1:17682132-17682189	CAJNNU010000008.1	17682132	17682189	DEL	58	0.0481928	0.0481928	MODIFIER	17682153	17682241	88	70470000749396	36
CAJNNU010000008.1:20196762	CAJNNU010000008.1:20196762-20197134	CAJNNU010000008.1	20196762	20197134	DEL	373	0.0280899	0.0280899	MODIFIER	20197117	20197293	176	70470001201293	17
CAJNNU010000008.1:20196762	CAJNNU010000008.1:20196762-20197134	CAJNNU010000008.1	20196762	20197134	DEL	373	0.0280899	0.0280899	MODIFIER	20196715	20196831	116	70470001201311	69
CAJNNU010000008.1:20202737	CAJNNU010000008.1:20202737-20203546	CAJNNU010000008.1	20202737	20203546	DUP	810	0.125	0.125	MODIFIER	20202754	20202797	43	70470001201353	43
CAJNNU010000008.1:20212451	CAJNNU010000008.1:20212451-20212570	CAJNNU010000008.1	20212451	20212570	DEL	120	0.0166667	0.0166667	MODIFIER	20212512	20212536	24	70470001201389	24
CAJNNU010000008.1:5500050	CAJNNU010000008.1:5500050-5500194	CAJNNU010000008.1	5500050	5500194	DEL	145	0.0277778	0.0277778	MODIFIER	5500064	5500141	77	70470001311108	77
CAJNNU010000008.1:5500050	CAJNNU010000008.1:5500050-5500194	CAJNNU010000008.1	5500050	5500194	DEL	145	0.0277778	0.0277778	MODIFIER	5500142	5500151	9	70470001311228	9
CAJNNU010000008.1:6367449	CAJNNU010000008.1:6367449-6367545	CAJNNU010000008.1	6367449	6367545	DEL	97	0.0444444	0.0444444	MODIFIER	6367475	6367493	18	70470000198333	18
CAJNNU010000008.1:6367449	CAJNNU010000008.1:6367449-6367545	CAJNNU010000008.1	6367449	6367545	DEL	97	0.0444444	0.0444444	MODIFIER	6367534	6367550	16	70470000198353	11
CAJNNU010000008.1:8405538	CAJNNU010000008.1:8405538-8405602	CAJNNU010000008.1	8405538	8405602	DEL	65	0.05	0.05	MODIFIER	8405554	8405635	81	70470000500724	48
CAJNNU010000008.1:8405538	CAJNNU010000008.1:8405538-8405602	CAJNNU010000008.1	8405538	8405602	DEL	65	0.05	0.05	MODIFIER	8405485	8405541	56	70470000500766	3
CAJNNU010000009.1:10812749	CAJNNU010000009.1:10812749-10813004	CAJNNU010000009.1	10812749	10813004	DEL	256	0.12069	0.12069	HIGH	10812899	10813074	175	70470000570736	105
CAJNNU010000009.1:11053106	CAJNNU010000009.1:11053106-11053244	CAJNNU010000009.1	11053106	11053244	DEL	139	0.0795455	0.0795455	MODIFIER	11053242	11053253	11	70470000234290	2
CAJNNU010000009.1:11053106	CAJNNU010000009.1:11053106-11053244	CAJNNU010000009.1	11053106	11053244	DEL	139	0.0795455	0.0795455	MODIFIER	11053195	11053197	2	70470000234318	2
CAJNNU010000009.1:12396089	CAJNNU010000009.1:12396089-12396355	CAJNNU010000009.1	12396089	12396355	DEL	267	0.1	0.1	MODIFIER	12396127	12396203	76	70470000841358	76
CAJNNU010000009.1:12396089	CAJNNU010000009.1:12396089-12396355	CAJNNU010000009.1	12396089	12396355	DEL	267	0.1	0.1	MODIFIER	12396065	12396103	38	70470000841376	14
CAJNNU010000009.1:12396089	CAJNNU010000009.1:12396089-12396355	CAJNNU010000009.1	12396089	12396355	DEL	267	0.1	0.1	MODIFIER	12396111	12396127	16	70470000841383	16
CAJNNU010000009.1:12396089	CAJNNU010000009.1:12396089-12396355	CAJNNU010000009.1	12396089	12396355	DEL	267	0.1	0.1	MODIFIER	12396248	12396263	15	70470000841374	15
CAJNNU010000009.1:12777850	CAJNNU010000009.1:12777850-12778118	CAJNNU010000009.1	12777850	12778118	DEL	269	0.0388889	0.0388889	MODIFIER	12777833	12777934	101	70470000465429	84
CAJNNU010000009.1:12777850	CAJNNU010000009.1:12777850-12778118	CAJNNU010000009.1	12777850	12778118	DEL	269	0.0388889	0.0388889	MODIFIER	12777941	12777956	15	70470000465564	15
CAJNNU010000009.1:13440748	CAJNNU010000009.1:13440748-13440889	CAJNNU010000009.1	13440748	13440889	DEL	142	0.0823529	0.0823529	MODIFIER	13440622	13440918	296	70470000739669	141
CAJNNU010000009.1:14246956	CAJNNU010000009.1:14246956-14248187	CAJNNU010000009.1	14246956	14248187	DEL	1232	0.0166667	0.0166667	MODIFIER	14247016	14247018	2	70470000738386	2
CAJNNU010000009.1:15455389	CAJNNU010000009.1:15455389-15455612	CAJNNU010000009.1	15455389	15455612	DEL	224	0.166667	0.166667	MODIFIER	15455351	15455438	87	70470000487512	49
CAJNNU010000009.1:17898827	CAJNNU010000009.1:17898827-17898886	CAJNNU010000009.1	17898827	17898886	DEL	60	0.0333333	0.0333333	MODIFIER	17898799	17898861	62	70470001447273	34
CAJNNU010000009.1:18445091	CAJNNU010000009.1:18445091-18445180	CAJNNU010000009.1	18445091	18445180	DEL	90	0.114943	0.114943	MODIFIER	18445119	18445135	16	70470000971935	16
CAJNNU010000009.1:18445091	CAJNNU010000009.1:18445091-18445180	CAJNNU010000009.1	18445091	18445180	DEL	90	0.114943	0.114943	MODIFIER	18445140	18445158	18	70470000971944	18
CAJNNU010000009.1:20313587	CAJNNU010000009.1:20313587-20313772	CAJNNU010000009.1	20313587	20313772	DEL	186	0.0168539	0.0168539	MODIFIER	20313446	20313630	184	70470000684845	43
CAJNNU010000009.1:20313587	CAJNNU010000009.1:20313587-20313772	CAJNNU010000009.1	20313587	20313772	DEL	186	0.0168539	0.0168539	MODIFIER	20313643	20313650	7	70470000684928	7
CAJNNU010000009.1:3826892	CAJNNU010000009.1:3826892-3826943	CAJNNU010000009.1	3826892	3826943	DEL	52	0.283133	0.283133	MODIFIER	3826908	3826934	26	70470000371574	26
CAJNNU010000009.1:3826898	CAJNNU010000009.1:3826898-3827209	CAJNNU010000009.1	3826898	3827209	DEL	312	0.0617978	0.0617978	MODIFIER	3827141	3827203	62	70470000371529	62
CAJNNU010000009.1:3826898	CAJNNU010000009.1:3826898-3827209	CAJNNU010000009.1	3826898	3827209	DEL	312	0.0617978	0.0617978	MODIFIER	3827084	3827120	36	70470000371555	36
CAJNNU010000009.1:3826898	CAJNNU010000009.1:3826898-3827209	CAJNNU010000009.1	3826898	3827209	DEL	312	0.0617978	0.0617978	MODIFIER	3827000	3827037	37	70470000371545	37
CAJNNU010000009.1:3826898	CAJNNU010000009.1:3826898-3827209	CAJNNU010000009.1	3826898	3827209	DEL	312	0.0617978	0.0617978	MODIFIER	3826908	3826934	26	70470000371574	26
CAJNNU010000009.1:3826898	CAJNNU010000009.1:3826898-3827209	CAJNNU010000009.1	3826898	3827209	DEL	312	0.0617978	0.0617978	MODIFIER	3826959	3826973	14	70470000371558	14
CAJNNU010000009.1:3826898	CAJNNU010000009.1:3826898-3827209	CAJNNU010000009.1	3826898	3827209	DEL	312	0.0617978	0.0617978	MODIFIER	3827037	3827051	14	70470000371573	14
CAJNNU010000009.1:4277121	CAJNNU010000009.1:4277121-4277183	CAJNNU010000009.1	4277121	4277183	DEL	63	0.215116	0.215116	MODIFIER	4277040	4277146	106	70470001235642	25
CAJNNU010000009.1:5674600	CAJNNU010000009.1:5674600-5674678	CAJNNU010000009.1	5674600	5674678	DEL	79	0.0222222	0.0222222	LOW	5674586	5674661	75	70470000145477	61
CAJNNU010000009.1:5674600	CAJNNU010000009.1:5674600-5674678	CAJNNU010000009.1	5674600	5674678	DEL	79	0.0222222	0.0222222	LOW	5674675	5674712	37	70470000145490	3
CAJNNU010000009.1:5844528	CAJNNU010000009.1:5844528-5844581	CAJNNU010000009.1	5844528	5844581	DEL	54	0.0227273	0.0227273	MODIFIER	5844528	5844654	126	70470000833141	53
CAJNNU010000009.1:6191222	CAJNNU010000009.1:6191222-6191304	CAJNNU010000009.1	6191222	6191304	DEL	83	0.0449438	0.0449438	MODIFIER	6191146	6191263	117	70470001194933	41
CAJNNU010000009.1:6573931	CAJNNU010000009.1:6573931-6574223	CAJNNU010000009.1	6573931	6574223	DEL	293	0.0337079	0.0337079	MODIFIER	6574181	6574258	77	70470001119208	42
CAJNNU010000009.1:9646453	CAJNNU010000009.1:9646453-9646508	CAJNNU010000009.1	9646453	9646508	DEL	56	0.0506329	0.0506329	MODIFIER	9646386	9646499	113	70470000466588	46
CAJNNU010000010.1:11784370	CAJNNU010000010.1:11784370-11784457	CAJNNU010000010.1	11784370	11784457	DEL	88	0.0166667	0.0166667	MODIFIER	11784382	11784459	77	70470000816280	75
CAJNNU010000010.1:11784647	CAJNNU010000010.1:11784647-11784729	CAJNNU010000010.1	11784647	11784729	DEL	83	0.091954	0.091954	MODIFIER	11784672	11784815	143	70470000816197	57
CAJNNU010000010.1:11784647	CAJNNU010000010.1:11784647-11784729	CAJNNU010000010.1	11784647	11784729	DEL	83	0.091954	0.091954	MODIFIER	11784620	11784665	45	70470000816301	18
CAJNNU010000010.1:13711990	CAJNNU010000010.1:13711990-13712060	CAJNNU010000010.1	13711990	13712060	DEL	71	0.0280899	0.0280899	MODIFIER	13711881	13712006	125	70470000487298	16
CAJNNU010000010.1:13793442	CAJNNU010000010.1:13793442-13799595	CAJNNU010000010.1	13793442	13799595	DEL	6154	0.0674157	0.0674157	MODIFIER	13794168	13794303	135	70470000165158	135
CAJNNU010000010.1:13793442	CAJNNU010000010.1:13793442-13799595	CAJNNU010000010.1	13793442	13799595	DEL	6154	0.0674157	0.0674157	MODIFIER	13795711	13795837	126	70470000165180	126
CAJNNU010000010.1:13793442	CAJNNU010000010.1:13793442-13799595	CAJNNU010000010.1	13793442	13799595	DEL	6154	0.0674157	0.0674157	MODIFIER	13796313	13796448	135	70470000165198	135
CAJNNU010000010.1:13793442	CAJNNU010000010.1:13793442-13799595	CAJNNU010000010.1	13793442	13799595	DEL	6154	0.0674157	0.0674157	MODIFIER	13799304	13799396	92	70470000165103	92
CAJNNU010000010.1:13793442	CAJNNU010000010.1:13793442-13799595	CAJNNU010000010.1	13793442	13799595	DEL	6154	0.0674157	0.0674157	MODIFIER	13793525	13793631	106	70470000165214	106
CAJNNU010000010.1:13793442	CAJNNU010000010.1:13793442-13799595	CAJNNU010000010.1	13793442	13799595	DEL	6154	0.0674157	0.0674157	MODIFIER	13793810	13793878	68	70470000165106	68
CAJNNU010000010.1:13793442	CAJNNU010000010.1:13793442-13799595	CAJNNU010000010.1	13793442	13799595	DEL	6154	0.0674157	0.0674157	MODIFIER	13795182	13795288	106	70470000165283	106
CAJNNU010000010.1:13793442	CAJNNU010000010.1:13793442-13799595	CAJNNU010000010.1	13793442	13799595	DEL	6154	0.0674157	0.0674157	MODIFIER	13799446	13799515	69	70470000165204	69
CAJNNU010000010.1:13793442	CAJNNU010000010.1:13793442-13799595	CAJNNU010000010.1	13793442	13799595	DEL	6154	0.0674157	0.0674157	MODIFIER	13795999	13796078	79	70470000165270	79
CAJNNU010000010.1:13793442	CAJNNU010000010.1:13793442-13799595	CAJNNU010000010.1	13793442	13799595	DEL	6154	0.0674157	0.0674157	MODIFIER	13794067	13794125	58	70470000165223	58
CAJNNU010000010.1:13793442	CAJNNU010000010.1:13793442-13799595	CAJNNU010000010.1	13793442	13799595	DEL	6154	0.0674157	0.0674157	MODIFIER	13797079	13797126	47	70470000165247	47
CAJNNU010000010.1:13793442	CAJNNU010000010.1:13793442-13799595	CAJNNU010000010.1	13793442	13799595	DEL	6154	0.0674157	0.0674157	MODIFIER	13798919	13798949	30	70470000165323	30
CAJNNU010000010.1:13793442	CAJNNU010000010.1:13793442-13799595	CAJNNU010000010.1	13793442	13799595	DEL	6154	0.0674157	0.0674157	MODIFIER	13797517	13797537	20	70470000165273	20
CAJNNU010000010.1:15392774	CAJNNU010000010.1:15392774-15392844	CAJNNU010000010.1	15392774	15392844	DEL	71	0.0232558	0.0232558	MODIFIER	15392751	15392786	35	70470000830560	12
CAJNNU010000010.1:15392774	CAJNNU010000010.1:15392774-15392844	CAJNNU010000010.1	15392774	15392844	DEL	71	0.0232558	0.0232558	MODIFIER	15392801	15392837	36	70470000830567	36
CAJNNU010000010.1:15392774	CAJNNU010000010.1:15392774-15392844	CAJNNU010000010.1	15392774	15392844	DEL	71	0.0232558	0.0232558	MODIFIER	15392839	15392859	20	70470000830568	5
CAJNNU010000010.1:15904045	CAJNNU010000010.1:15904045-15904103	CAJNNU010000010.1	15904045	15904103	DEL	59	0.0277778	0.0277778	MODIFIER	15904004	15904087	83	70470001448712	42
CAJNNU010000010.1:15904045	CAJNNU010000010.1:15904045-15904103	CAJNNU010000010.1	15904045	15904103	DEL	59	0.0277778	0.0277778	MODIFIER	15904097	15904110	13	70470001448790	6
CAJNNU010000010.1:16260637	CAJNNU010000010.1:16260637-16261282	CAJNNU010000010.1	16260637	16261282	DEL	646	0.261111	0.261111	MODIFIER	16261196	16261302	106	70470001064599	86
CAJNNU010000010.1:16812968	CAJNNU010000010.1:16812968-16815003	CAJNNU010000010.1	16812968	16815003	DEL	2036	0.0722222	0.0722222	MODIFIER	16814663	16814713	50	70470000878704	50
CAJNNU010000010.1:16812968	CAJNNU010000010.1:16812968-16815003	CAJNNU010000010.1	16812968	16815003	DEL	2036	0.0722222	0.0722222	MODIFIER	16814731	16814741	10	70470000878710	10
CAJNNU010000010.1:18182377	CAJNNU010000010.1:18182377-18182474	CAJNNU010000010.1	18182377	18182474	DEL	98	0.130682	0.130682	MODIFIER	18182378	18182397	19	70470000257902	19
CAJNNU010000010.1:19565403	CAJNNU010000010.1:19565403-19565744	CAJNNU010000010.1	19565403	19565744	DEL	342	0.345679	0.345679	MODIFIER	19565372	19565413	41	70470000780386	10
CAJNNU010000010.1:4345490	CAJNNU010000010.1:4345490-4345567	CAJNNU010000010.1	4345490	4345567	DEL	78	0.370588	0.370588	MODIFIER	4345520	4345540	20	70470000494933	20
CAJNNU010000010.1:4811686	CAJNNU010000010.1:4811686-4812258	CAJNNU010000010.1	4811686	4812258	DEL	573	0.0697674	0.0697674	MODIFIER	4811691	4811940	249	70470000534450	249
CAJNNU010000010.1:4811686	CAJNNU010000010.1:4811686-4812258	CAJNNU010000010.1	4811686	4812258	DEL	573	0.0697674	0.0697674	MODIFIER	4811973	4812060	87	70470000534457	87
CAJNNU010000010.1:4811686	CAJNNU010000010.1:4811686-4812258	CAJNNU010000010.1	4811686	4812258	DEL	573	0.0697674	0.0697674	MODIFIER	4811657	4811691	34	70470000534462	5
CAJNNU010000010.1:4811686	CAJNNU010000010.1:4811686-4812258	CAJNNU010000010.1	4811686	4812258	DEL	573	0.0697674	0.0697674	MODIFIER	4811941	4811972	31	70470000534467	31
CAJNNU010000010.1:5268380	CAJNNU010000010.1:5268380-5268488	CAJNNU010000010.1	5268380	5268488	DEL	109	0.0952381	0.0952381	MODIFIER	5268398	5268429	31	70470000479173	31
CAJNNU010000010.1:5268380	CAJNNU010000010.1:5268380-5268488	CAJNNU010000010.1	5268380	5268488	DEL	109	0.0952381	0.0952381	MODIFIER	5268461	5268493	32	70470000479212	27
CAJNNU010000010.1:5268380	CAJNNU010000010.1:5268380-5268488	CAJNNU010000010.1	5268380	5268488	DEL	109	0.0952381	0.0952381	MODIFIER	5268356	5268385	29	70470000479191	5
CAJNNU010000010.1:555427	CAJNNU010000010.1:555427-557443	CAJNNU010000010.1	555427	557443	DEL	2017	0.0666667	0.0666667	MODIFIER	556404	556456	52	70470000768592	52
CAJNNU010000010.1:555427	CAJNNU010000010.1:555427-557443	CAJNNU010000010.1	555427	557443	DEL	2017	0.0666667	0.0666667	MODIFIER	556504	556564	60	70470000768593	60
CAJNNU010000010.1:555427	CAJNNU010000010.1:555427-557443	CAJNNU010000010.1	555427	557443	DEL	2017	0.0666667	0.0666667	MODIFIER	556330	556347	17	70470000768623	17
CAJNNU010000010.1:6184115	CAJNNU010000010.1:6184115-6184796	CAJNNU010000010.1	6184115	6184796	DEL	682	0.0280899	0.0280899	MODIFIER	6184767	6184884	117	70470000496667	29
CAJNNU010000011.1:10001375	CAJNNU010000011.1:10001375-10001425	CAJNNU010000011.1	10001375	10001425	DEL	51	0.0689655	0.0689655	MODIFIER	10001358	10001391	33	70470001158050	16
CAJNNU010000011.1:10001375	CAJNNU010000011.1:10001375-10001425	CAJNNU010000011.1	10001375	10001425	DEL	51	0.0689655	0.0689655	MODIFIER	10001408	10001426	18	70470001158006	17
CAJNNU010000011.1:10893371	CAJNNU010000011.1:10893371-10893431	CAJNNU010000011.1	10893371	10893431	DEL	61	0.114943	0.114943	MODIFIER	10893403	10893417	14	70470000399184	14
CAJNNU010000011.1:12639538	CAJNNU010000011.1:12639538-12639594	CAJNNU010000011.1	12639538	12639594	DEL	57	0.127778	0.127778	MODIFIER	12639582	12639637	55	70470000489186	12
CAJNNU010000011.1:12670880	CAJNNU010000011.1:12670880-12671241	CAJNNU010000011.1	12670880	12671241	DEL	362	0.0224719	0.0224719	MODIFIER	12670800	12670917	117	70470000489085	37
CAJNNU010000011.1:14778874	CAJNNU010000011.1:14778874-14779075	CAJNNU010000011.1	14778874	14779075	DEL	202	0.412791	0.412791	MODIFIER	14778865	14778879	14	70470001189097	5
CAJNNU010000011.1:15211702	CAJNNU010000011.1:15211702-15211903	CAJNNU010000011.1	15211702	15211903	DEL	202	0.0689655	0.0689655	MODIFIER	15211694	15211805	111	70470000258150	103
CAJNNU010000011.1:15211702	CAJNNU010000011.1:15211702-15211903	CAJNNU010000011.1	15211702	15211903	DEL	202	0.0689655	0.0689655	MODIFIER	15211826	15211832	6	70470000258576	6
CAJNNU010000011.1:15229526	CAJNNU010000011.1:15229526-15229802	CAJNNU010000011.1	15229526	15229802	DEL	277	0.0444444	0.0444444	MODIFIER	15229592	15229689	97	70470000258156	97
CAJNNU010000011.1:15229526	CAJNNU010000011.1:15229526-15229802	CAJNNU010000011.1	15229526	15229802	DEL	277	0.0444444	0.0444444	MODIFIER	15229562	15229569	7	70470000258437	7
CAJNNU010000011.1:15521818	CAJNNU010000011.1:15521818-15521894	CAJNNU010000011.1	15521818	15521894	DEL	77	0.144578	0.144578	MODIFIER	15521816	15521852	36	70470000820616	34
CAJNNU010000011.1:15538118	CAJNNU010000011.1:15538118-15538391	CAJNNU010000011.1	15538118	15538391	DEL	274	0.0222222	0.0222222	MODIFIER	15538194	15538208	14	70470000820700	14
CAJNNU010000011.1:19287969	CAJNNU010000011.1:19287969-19288378	CAJNNU010000011.1	19287969	19288378	DEL	410	0.0388889	0.0388889	MODIFIER	19288148	19288236	88	70470001019682	88
CAJNNU010000011.1:19287969	CAJNNU010000011.1:19287969-19288378	CAJNNU010000011.1	19287969	19288378	DEL	410	0.0388889	0.0388889	MODIFIER	19288003	19288027	24	70470001019679	24
CAJNNU010000011.1:19287969	CAJNNU010000011.1:19287969-19288378	CAJNNU010000011.1	19287969	19288378	DEL	410	0.0388889	0.0388889	MODIFIER	19288275	19288316	41	70470001019717	41
CAJNNU010000011.1:19470975	CAJNNU010000011.1:19470975-19471031	CAJNNU010000011.1	19470975	19471031	DEL	57	0.113636	0.113636	MODIFIER	19470914	19470995	81	70470000972384	20
CAJNNU010000011.1:19658210	CAJNNU010000011.1:19658210-19658699	CAJNNU010000011.1	19658210	19658699	DEL	490	0.0833333	0.0833333	MODIFIER	19658198	19658363	165	70470000812555	153
CAJNNU010000011.1:19721606	CAJNNU010000011.1:19721606-19721914	CAJNNU010000011.1	19721606	19721914	DEL	309	0.0166667	0.0166667	MODIFIER	19721734	19721879	145	70470000812583	145
CAJNNU010000011.1:20369894	CAJNNU010000011.1:20369894-20370146	CAJNNU010000011.1	20369894	20370146	DEL	253	0.116279	0.116279	MODIFIER	20370041	20370152	111	70470001400992	105
CAJNNU010000011.1:22827552	CAJNNU010000011.1:22827552-22827645	CAJNNU010000011.1	22827552	22827645	DEL	94	0.0166667	0.0166667	MODIFIER	22827556	22827578	22	70470001343381	22
CAJNNU010000011.1:22861564	CAJNNU010000011.1:22861564-22861903	CAJNNU010000011.1	22861564	22861903	DEL	340	0.0224719	0.0224719	MODIFIER	22861838	22862022	184	70470000013458	65
CAJNNU010000011.1:22861564	CAJNNU010000011.1:22861564-22861903	CAJNNU010000011.1	22861564	22861903	DEL	340	0.0224719	0.0224719	MODIFIER	22861794	22861795	1	70470000013513	1
CAJNNU010000011.1:22861564	CAJNNU010000011.1:22861564-22861903	CAJNNU010000011.1	22861564	22861903	DEL	340	0.0224719	0.0224719	MODIFIER	22861759	22861786	27	70470000013525	27
CAJNNU010000011.1:23110173	CAJNNU010000011.1:23110173-23110422	CAJNNU010000011.1	23110173	23110422	DEL	250	0.0284091	0.0284091	MODIFIER	23110402	23110483	81	70470001294495	20
CAJNNU010000011.1:24552914	CAJNNU010000011.1:24552914-24553027	CAJNNU010000011.1	24552914	24553027	DEL	114	0.0738636	0.0738636	MODIFIER	24552982	24552985	3	70470000142493	3
CAJNNU010000011.1:24722418	CAJNNU010000011.1:24722418-24722469	CAJNNU010000011.1	24722418	24722469	DEL	52	0.0166667	0.0166667	MODIFIER	24722325	24722424	99	70470001192665	6
CAJNNU010000011.1:29172000	CAJNNU010000011.1:29172000-29172614	CAJNNU010000011.1	29172000	29172614	DEL	615	0.0224719	0.0224719	MODIFIER	29172425	29172514	89	70470000818420	89
CAJNNU010000011.1:33370322	CAJNNU010000011.1:33370322-33371018	CAJNNU010000011.1	33370322	33371018	DEL	697	0.127778	0.127778	MODIFIER	33371000	33371039	39	70470000268502	18
CAJNNU010000011.1:9691388	CAJNNU010000011.1:9691388-9691568	CAJNNU010000011.1	9691388	9691568	DEL	181	0.0224719	0.0224719	MODIFIER	9691355	9691393	38	70470000238529	5
CAJNNU010000011.1:9816958	CAJNNU010000011.1:9816958-9817075	CAJNNU010000011.1	9816958	9817075	DEL	118	0.0340909	0.0340909	MODIFIER	9816985	9817128	143	70470001167546	90
CAJNNU010000011.1:9816958	CAJNNU010000011.1:9816958-9817075	CAJNNU010000011.1	9816958	9817075	DEL	118	0.0340909	0.0340909	MODIFIER	9816871	9816962	91	70470001167576	4
CAJNNU010000012.1:13082383	CAJNNU010000012.1:13082383-13082839	CAJNNU010000012.1	13082383	13082839	DEL	457	0.161111	0.161111	MODIFIER	13082587	13082607	20	70470000525167	20
CAJNNU010000012.1:13082383	CAJNNU010000012.1:13082383-13082839	CAJNNU010000012.1	13082383	13082839	DEL	457	0.161111	0.161111	MODIFIER	13082584	13082587	3	70470000525192	3
CAJNNU010000012.1:13456004	CAJNNU010000012.1:13456004-13456725	CAJNNU010000012.1	13456004	13456725	DEL	722	0.123596	0.123596	MODIFIER	13456163	13456205	42	70470001297220	42
CAJNNU010000012.1:13456004	CAJNNU010000012.1:13456004-13456725	CAJNNU010000012.1	13456004	13456725	DEL	722	0.123596	0.123596	MODIFIER	13456218	13456248	30	70470001297216	30
CAJNNU010000012.1:15577585	CAJNNU010000012.1:15577585-15577657	CAJNNU010000012.1	15577585	15577657	DEL	73	0.0166667	0.0166667	MODERATE	15577370	15578198	828	70470001426214	72
CAJNNU010000012.1:16433635	CAJNNU010000012.1:16433635-16433813	CAJNNU010000012.1	16433635	16433813	DEL	179	0.0224719	0.0224719	MODIFIER	16433768	16433798	30	70470000090962	30
CAJNNU010000012.1:18181778	CAJNNU010000012.1:18181778-18183461	CAJNNU010000012.1	18181778	18183461	DEL	1684	0.0333333	0.0333333	MODIFIER	18181761	18181852	91	70470001195905	74
CAJNNU010000012.1:18181778	CAJNNU010000012.1:18181778-18183461	CAJNNU010000012.1	18181778	18183461	DEL	1684	0.0333333	0.0333333	MODIFIER	18183299	18183329	30	70470001195978	30
CAJNNU010000012.1:18320954	CAJNNU010000012.1:18320954-18321091	CAJNNU010000012.1	18320954	18321091	DEL	138	0.129213	0.129213	MODIFIER	18321039	18321083	44	70470000183819	44
CAJNNU010000012.1:19931994	CAJNNU010000012.1:19931994-19933073	CAJNNU010000012.1	19931994	19933073	DEL	1080	0.0666667	0.0666667	MODIFIER	19932999	19933098	99	70470000240966	74
CAJNNU010000012.1:19931994	CAJNNU010000012.1:19931994-19933073	CAJNNU010000012.1	19931994	19933073	DEL	1080	0.0666667	0.0666667	MODIFIER	19932742	19932806	64	70470000241029	64
CAJNNU010000012.1:19931994	CAJNNU010000012.1:19931994-19933073	CAJNNU010000012.1	19931994	19933073	DEL	1080	0.0666667	0.0666667	MODIFIER	19932976	19932999	23	70470000241073	23
CAJNNU010000012.1:3179557	CAJNNU010000012.1:3179557-3179646	CAJNNU010000012.1	3179557	3179646	DEL	90	0.1	0.1	MODIFIER	3179629	3179647	18	70470000317350	17
CAJNNU010000012.1:8726308	CAJNNU010000012.1:8726308-8726364	CAJNNU010000012.1	8726308	8726364	DEL	57	0.149425	0.149425	MODIFIER	8726304	8726313	9	70470000416356	5
CAJNNU010000012.1:9193951	CAJNNU010000012.1:9193951-9194268	CAJNNU010000012.1	9193951	9194268	DEL	318	0.111111	0.111111	MODIFIER	9193994	9194030	36	70470000751664	36
CAJNNU010000012.1:9764235	CAJNNU010000012.1:9764235-9764432	CAJNNU010000012.1	9764235	9764432	DEL	198	0.0227273	0.0227273	MODIFIER	9764181	9764255	74	70470000968864	20
CAJNNU010000013.1:11662918	CAJNNU010000013.1:11662918-11663436	CAJNNU010000013.1	11662918	11663436	DEL	519	0.103896	0.103896	MODIFIER	11663261	11663291	30	70470000474937	30
CAJNNU010000013.1:12315892	CAJNNU010000013.1:12315892-12316004	CAJNNU010000013.1	12315892	12316004	DEL	113	0.19375	0.19375	MODIFIER	12315996	12316188	192	70470001357810	8
CAJNNU010000013.1:12326641	CAJNNU010000013.1:12326641-12327406	CAJNNU010000013.1	12326641	12327406	DEL	766	0.0505618	0.0505618	MODIFIER	12326380	12326747	367	70470001357747	106
CAJNNU010000013.1:12326641	CAJNNU010000013.1:12326641-12327406	CAJNNU010000013.1	12326641	12327406	DEL	766	0.0505618	0.0505618	MODIFIER	12327392	12327494	102	70470001357897	14
CAJNNU010000013.1:12326641	CAJNNU010000013.1:12326641-12327406	CAJNNU010000013.1	12326641	12327406	DEL	766	0.0505618	0.0505618	MODIFIER	12326846	12326916	70	70470001357943	70
CAJNNU010000013.1:12326641	CAJNNU010000013.1:12326641-12327406	CAJNNU010000013.1	12326641	12327406	DEL	766	0.0505618	0.0505618	MODIFIER	12327193	12327250	57	70470001358076	57
CAJNNU010000013.1:14704625	CAJNNU010000013.1:14704625-14704680	CAJNNU010000013.1	14704625	14704680	DEL	56	0.512195	0.487805	MODIFIER	14704651	14704661	10	70470000132278	10
CAJNNU010000013.1:19650949	CAJNNU010000013.1:19650949-19652023	CAJNNU010000013.1	19650949	19652023	DUP	1075	0.0862069	0.0862069	MODIFIER	19651741	19651834	93	70470000437929	93
CAJNNU010000013.1:19650949	CAJNNU010000013.1:19650949-19652023	CAJNNU010000013.1	19650949	19652023	DUP	1075	0.0862069	0.0862069	MODIFIER	19651834	19651899	65	70470000437869	65
CAJNNU010000013.1:19650949	CAJNNU010000013.1:19650949-19652023	CAJNNU010000013.1	19650949	19652023	DUP	1075	0.0862069	0.0862069	MODIFIER	19650989	19651015	26	70470000437992	26
CAJNNU010000013.1:19650949	CAJNNU010000013.1:19650949-19652023	CAJNNU010000013.1	19650949	19652023	DUP	1075	0.0862069	0.0862069	MODIFIER	19650942	19650959	17	70470000437911	10
CAJNNU010000013.1:19650949	CAJNNU010000013.1:19650949-19652023	CAJNNU010000013.1	19650949	19652023	DUP	1075	0.0862069	0.0862069	MODIFIER	19651697	19651720	23	70470000437993	23
CAJNNU010000013.1:20990913	CAJNNU010000013.1:20990913-20991067	CAJNNU010000013.1	20990913	20991067	DEL	155	0.164773	0.164773	LOW	20990752	20990920	168	70470000181474	7
CAJNNU010000013.1:28081327	CAJNNU010000013.1:28081327-28081390	CAJNNU010000013.1	28081327	28081390	DEL	64	0.0393258	0.0393258	MODIFIER	28081374	28081472	98	70470001346138	16
CAJNNU010000013.1:29742758	CAJNNU010000013.1:29742758-29742822	CAJNNU010000013.1	29742758	29742822	DEL	65	0.0930233	0.0930233	MODIFIER	29742771	29742830	59	70470000837300	51
CAJNNU010000013.1:30778439	CAJNNU010000013.1:30778439-30778931	CAJNNU010000013.1	30778439	30778931	DEL	493	0.0388889	0.0388889	MODIFIER	30778877	30778962	85	70470000251385	54
CAJNNU010000013.1:30778439	CAJNNU010000013.1:30778439-30778931	CAJNNU010000013.1	30778439	30778931	DEL	493	0.0388889	0.0388889	MODIFIER	30778545	30778622	77	70470000251384	77
CAJNNU010000013.1:30778439	CAJNNU010000013.1:30778439-30778931	CAJNNU010000013.1	30778439	30778931	DEL	493	0.0388889	0.0388889	MODIFIER	30778513	30778535	22	70470000251396	22
CAJNNU010000013.1:5316473	CAJNNU010000013.1:5316473-5316718	CAJNNU010000013.1	5316473	5316718	DEL	246	0.168539	0.168539	MODIFIER	5316443	5316479	36	70470001248609	6
CAJNNU010000013.1:5316473	CAJNNU010000013.1:5316473-5316718	CAJNNU010000013.1	5316473	5316718	DEL	246	0.168539	0.168539	MODIFIER	5316553	5316568	15	70470001248620	15
CAJNNU010000013.1:6735291	CAJNNU010000013.1:6735291-6735917	CAJNNU010000013.1	6735291	6735917	DEL	627	0.0833333	0.0833333	MODIFIER	6735298	6735317	19	70470000578605	19
CAJNNU010000013.1:9896926	CAJNNU010000013.1:9896926-9897112	CAJNNU010000013.1	9896926	9897112	DEL	187	0.0166667	0.0166667	MODIFIER	9897008	9897017	9	70470000828462	9
CAJNNU010000014.1:12497892	CAJNNU010000014.1:12497892-12498063	CAJNNU010000014.1	12497892	12498063	DEL	172	0.0888889	0.0888889	MODIFIER	12498056	12498095	39	70470000629719	7
CAJNNU010000014.1:12497892	CAJNNU010000014.1:12497892-12498063	CAJNNU010000014.1	12497892	12498063	DEL	172	0.0888889	0.0888889	MODIFIER	12498008	12498023	15	70470000629754	15
CAJNNU010000014.1:14057222	CAJNNU010000014.1:14057222-14057292	CAJNNU010000014.1	14057222	14057292	DEL	71	0.0568182	0.0568182	MODIFIER	14057197	14057233	36	70470001458459	11
CAJNNU010000014.1:15885946	CAJNNU010000014.1:15885946-15886054	CAJNNU010000014.1	15885946	15886054	DEL	109	0.179775	0.179775	MODIFIER	15885704	15886013	309	70470001196243	67
CAJNNU010000014.1:1688665	CAJNNU010000014.1:1688665-1688732	CAJNNU010000014.1	1688665	1688732	DEL	68	0.0222222	0.0222222	MODIFIER	1688704	1688736	32	70470000692146	28
CAJNNU010000014.1:1688665	CAJNNU010000014.1:1688665-1688732	CAJNNU010000014.1	1688665	1688732	DEL	68	0.0222222	0.0222222	MODIFIER	1688646	1688677	31	70470000692145	12
CAJNNU010000014.1:18232863	CAJNNU010000014.1:18232863-18233652	CAJNNU010000014.1	18232863	18233652	DEL	790	0.610465	0.389535	MODIFIER	18233609	18233627	18	70470000151904	18
CAJNNU010000014.1:20031398	CAJNNU010000014.1:20031398-20031955	CAJNNU010000014.1	20031398	20031955	DEL	558	0.0909091	0.0909091	MODIFIER	20031777	20031845	68	70470001035622	68
CAJNNU010000014.1:20377678	CAJNNU010000014.1:20377678-20377775	CAJNNU010000014.1	20377678	20377775	DEL	98	0.0222222	0.0222222	MODIFIER	20377672	20377685	13	70470001387311	7
CAJNNU010000014.1:22577680	CAJNNU010000014.1:22577680-22577749	CAJNNU010000014.1	22577680	22577749	DEL	70	0.159091	0.159091	MODIFIER	22577539	22577684	145	70470000063600	4
CAJNNU010000014.1:23116042	CAJNNU010000014.1:23116042-23116215	CAJNNU010000014.1	23116042	23116215	DEL	174	0.0337079	0.0337079	MODIFIER	23116192	23116505	313	70470000527006	23
CAJNNU010000014.1:2381182	CAJNNU010000014.1:2381182-2381252	CAJNNU010000014.1	2381182	2381252	DEL	71	0.0277778	0.0277778	MODIFIER	2381239	2381392	153	70470001263561	13
CAJNNU010000014.1:24286198	CAJNNU010000014.1:24286198-24286267	CAJNNU010000014.1	24286198	24286267	DEL	70	0.0168539	0.0168539	MODIFIER	24285929	24286239	310	70470000448072	41
CAJNNU010000014.1:24286198	CAJNNU010000014.1:24286198-24286267	CAJNNU010000014.1	24286198	24286267	DEL	70	0.0168539	0.0168539	MODIFIER	24286253	24286271	18	70470000448125	14
CAJNNU010000014.1:5814874	CAJNNU010000014.1:5814874-5815040	CAJNNU010000014.1	5814874	5815040	DEL	167	0.331461	0.331461	MODIFIER	5814958	5814985	27	70470000269628	27
CAJNNU010000014.1:768212	CAJNNU010000014.1:768212-768303	CAJNNU010000014.1	768212	768303	DEL	92	0.408046	0.408046	MODIFIER	768212	768261	49	70470000766437	49
CAJNNU010000014.1:8107056	CAJNNU010000014.1:8107056-8107515	CAJNNU010000014.1	8107056	8107515	DEL	460	0.196429	0.196429	MODIFIER	8107497	8107636	139	70470001076399	18
CAJNNU010000015.1:12723801	CAJNNU010000015.1:12723801-12723937	CAJNNU010000015.1	12723801	12723937	DEL	137	0.0511364	0.0511364	MODIFIER	12723815	12723864	49	70470000549957	49
CAJNNU010000015.1:12826014	CAJNNU010000015.1:12826014-12826067	CAJNNU010000015.1	12826014	12826067	DEL	54	0.0280899	0.0280899	MODIFIER	12825999	12826192	193	70470000569579	53
CAJNNU010000015.1:17109488	CAJNNU010000015.1:17109488-17109917	CAJNNU010000015.1	17109488	17109917	DEL	430	0.0944444	0.0944444	MODIFIER	17109762	17109905	143	70470000475888	143
CAJNNU010000015.1:17109488	CAJNNU010000015.1:17109488-17109917	CAJNNU010000015.1	17109488	17109917	DEL	430	0.0944444	0.0944444	MODIFIER	17109916	17110035	119	70470000475898	1
CAJNNU010000015.1:17109488	CAJNNU010000015.1:17109488-17109917	CAJNNU010000015.1	17109488	17109917	DEL	430	0.0944444	0.0944444	MODIFIER	17109702	17109747	45	70470000475951	45
CAJNNU010000015.1:17109488	CAJNNU010000015.1:17109488-17109917	CAJNNU010000015.1	17109488	17109917	DEL	430	0.0944444	0.0944444	MODIFIER	17109668	17109702	34	70470000475935	34
CAJNNU010000015.1:17109488	CAJNNU010000015.1:17109488-17109917	CAJNNU010000015.1	17109488	17109917	DEL	430	0.0944444	0.0944444	MODIFIER	17109606	17109644	38	70470000475992	38
CAJNNU010000015.1:26159549	CAJNNU010000015.1:26159549-26159761	CAJNNU010000015.1	26159549	26159761	DEL	213	0.12069	0.12069	MODIFIER	26159731	26159748	17	70470000122564	17
CAJNNU010000015.1:27823855	CAJNNU010000015.1:27823855-27824237	CAJNNU010000015.1	27823855	27824237	DEL	383	0.295181	0.295181	MODIFIER	27824218	27824361	143	70470001229570	19
CAJNNU010000015.1:402899	CAJNNU010000015.1:402899-472359	CAJNNU010000015.1	402899	472359	INV	69461	0.310345	0.310345	HIGH	403297	403467	170	70470000879666	170
CAJNNU010000015.1:402899	CAJNNU010000015.1:402899-472359	CAJNNU010000015.1	402899	472359	INV	69461	0.310345	0.310345	HIGH	404121	404227	106	70470000879669	106
CAJNNU010000015.1:402899	CAJNNU010000015.1:402899-472359	CAJNNU010000015.1	402899	472359	INV	69461	0.310345	0.310345	HIGH	404348	404487	139	70470000879685	139
CAJNNU010000015.1:402899	CAJNNU010000015.1:402899-472359	CAJNNU010000015.1	402899	472359	INV	69461	0.310345	0.310345	HIGH	403867	403936	69	70470000879680	69
CAJNNU010000015.1:402899	CAJNNU010000015.1:402899-472359	CAJNNU010000015.1	402899	472359	INV	69461	0.310345	0.310345	HIGH	403937	404002	65	70470000879683	65
CAJNNU010000015.1:402899	CAJNNU010000015.1:402899-472359	CAJNNU010000015.1	402899	472359	INV	69461	0.310345	0.310345	HIGH	407550	407593	43	70470000879688	43
CAJNNU010000015.1:4301058	CAJNNU010000015.1:4301058-4301295	CAJNNU010000015.1	4301058	4301295	DEL	238	0.155556	0.155556	MODIFIER	4301285	4301386	101	70470000143082	10
CAJNNU010000015.1:6242584	CAJNNU010000015.1:6242584-6242927	CAJNNU010000015.1	6242584	6242927	DEL	344	0.0955056	0.0955056	MODIFIER	6242912	6242967	55	70470001082036	15
CAJNNU010000016.1:10348484	CAJNNU010000016.1:10348484-10348616	CAJNNU010000016.1	10348484	10348616	DEL	133	0.0166667	0.0166667	MODIFIER	10348519	10348684	165	70470000665995	97
CAJNNU010000016.1:11808806	CAJNNU010000016.1:11808806-11808856	CAJNNU010000016.1	11808806	11808856	DEL	51	0.05	0.05	MODIFIER	11808848	11808875	27	70470001484214	8
CAJNNU010000016.1:12235243	CAJNNU010000016.1:12235243-12235321	CAJNNU010000016.1	12235243	12235321	DEL	79	0.0764706	0.0764706	MODIFIER	12235240	12235270	30	70470000410554	27
CAJNNU010000016.1:2017754	CAJNNU010000016.1:2017754-2420417	CAJNNU010000016.1	2017754	2420417	INV	402664	0.212644	0.212644	HIGH	2236561	2236768	207	70470000751271	207
CAJNNU010000016.1:2017754	CAJNNU010000016.1:2017754-2420417	CAJNNU010000016.1	2017754	2420417	INV	402664	0.212644	0.212644	HIGH	2248355	2248505	150	70470000751272	150
CAJNNU010000016.1:2017754	CAJNNU010000016.1:2017754-2420417	CAJNNU010000016.1	2017754	2420417	INV	402664	0.212644	0.212644	HIGH	2247334	2247477	143	70470000751273	143
CAJNNU010000016.1:2017754	CAJNNU010000016.1:2017754-2420417	CAJNNU010000016.1	2017754	2420417	INV	402664	0.212644	0.212644	HIGH	2250747	2250889	142	70470000751275	142
CAJNNU010000016.1:2017754	CAJNNU010000016.1:2017754-2420417	CAJNNU010000016.1	2017754	2420417	INV	402664	0.212644	0.212644	HIGH	2245675	2245783	108	70470000751274	108
CAJNNU010000016.1:2017754	CAJNNU010000016.1:2017754-2420417	CAJNNU010000016.1	2017754	2420417	INV	402664	0.212644	0.212644	HIGH	2247112	2247214	102	70470000751276	102
CAJNNU010000016.1:2017754	CAJNNU010000016.1:2017754-2420417	CAJNNU010000016.1	2017754	2420417	INV	402664	0.212644	0.212644	HIGH	2227331	2227954	623	70470001224503	623
CAJNNU010000016.1:2017754	CAJNNU010000016.1:2017754-2420417	CAJNNU010000016.1	2017754	2420417	INV	402664	0.212644	0.212644	HIGH	2241974	2242042	68	70470000751277	68
CAJNNU010000016.1:2017754	CAJNNU010000016.1:2017754-2420417	CAJNNU010000016.1	2017754	2420417	INV	402664	0.212644	0.212644	HIGH	2249623	2249687	64	70470000751279	64
CAJNNU010000016.1:2017754	CAJNNU010000016.1:2017754-2420417	CAJNNU010000016.1	2017754	2420417	INV	402664	0.212644	0.212644	HIGH	2235750	2235803	53	70470000751278	53
CAJNNU010000016.1:2017754	CAJNNU010000016.1:2017754-2420417	CAJNNU010000016.1	2017754	2420417	INV	402664	0.212644	0.212644	HIGH	2248731	2248791	60	70470000751283	60
CAJNNU010000016.1:2017754	CAJNNU010000016.1:2017754-2420417	CAJNNU010000016.1	2017754	2420417	INV	402664	0.212644	0.212644	HIGH	2239886	2239932	46	70470000751293	46
CAJNNU010000016.1:2017754	CAJNNU010000016.1:2017754-2420417	CAJNNU010000016.1	2017754	2420417	INV	402664	0.212644	0.212644	HIGH	2241907	2241964	57	70470000751281	57
CAJNNU010000016.1:2017754	CAJNNU010000016.1:2017754-2420417	CAJNNU010000016.1	2017754	2420417	INV	402664	0.212644	0.212644	HIGH	2184711	2184972	261	70470001224508	261
CAJNNU010000016.1:2017754	CAJNNU010000016.1:2017754-2420417	CAJNNU010000016.1	2017754	2420417	INV	402664	0.212644	0.212644	HIGH	2233803	2233884	81	70470000751291	81
CAJNNU010000016.1:2017754	CAJNNU010000016.1:2017754-2420417	CAJNNU010000016.1	2017754	2420417	INV	402664	0.212644	0.212644	HIGH	2177212	2177408	196	70470001224502	196
CAJNNU010000016.1:2017754	CAJNNU010000016.1:2017754-2420417	CAJNNU010000016.1	2017754	2420417	INV	402664	0.212644	0.212644	HIGH	2240295	2240363	68	70470000751287	68
CAJNNU010000016.1:2017754	CAJNNU010000016.1:2017754-2420417	CAJNNU010000016.1	2017754	2420417	INV	402664	0.212644	0.212644	HIGH	2229571	2229608	37	70470000751282	37
CAJNNU010000016.1:2017754	CAJNNU010000016.1:2017754-2420417	CAJNNU010000016.1	2017754	2420417	INV	402664	0.212644	0.212644	HIGH	2246054	2246098	44	70470000751285	44
CAJNNU010000016.1:2017754	CAJNNU010000016.1:2017754-2420417	CAJNNU010000016.1	2017754	2420417	INV	402664	0.212644	0.212644	HIGH	2201225	2201447	222	70470001224510	222
CAJNNU010000016.1:2017754	CAJNNU010000016.1:2017754-2420417	CAJNNU010000016.1	2017754	2420417	INV	402664	0.212644	0.212644	HIGH	2225474	2225680	206	70470001224505	206
CAJNNU010000016.1:2017754	CAJNNU010000016.1:2017754-2420417	CAJNNU010000016.1	2017754	2420417	INV	402664	0.212644	0.212644	HIGH	2233707	2233750	43	70470000751284	43
CAJNNU010000016.1:2017754	CAJNNU010000016.1:2017754-2420417	CAJNNU010000016.1	2017754	2420417	INV	402664	0.212644	0.212644	HIGH	2233968	2234009	41	70470000751289	41
CAJNNU010000016.1:2017754	CAJNNU010000016.1:2017754-2420417	CAJNNU010000016.1	2017754	2420417	INV	402664	0.212644	0.212644	HIGH	2195246	2195378	132	70470001224507	132
CAJNNU010000016.1:2017754	CAJNNU010000016.1:2017754-2420417	CAJNNU010000016.1	2017754	2420417	INV	402664	0.212644	0.212644	HIGH	2238198	2238242	44	70470000751290	44
CAJNNU010000016.1:2017754	CAJNNU010000016.1:2017754-2420417	CAJNNU010000016.1	2017754	2420417	INV	402664	0.212644	0.212644	HIGH	2246112	2246168	56	70470000751294	56
CAJNNU010000016.1:2017754	CAJNNU010000016.1:2017754-2420417	CAJNNU010000016.1	2017754	2420417	INV	402664	0.212644	0.212644	HIGH	2214536	2214729	193	70470001224534	193
CAJNNU010000016.1:2017754	CAJNNU010000016.1:2017754-2420417	CAJNNU010000016.1	2017754	2420417	INV	402664	0.212644	0.212644	HIGH	2190400	2190522	122	70470001224506	122
CAJNNU010000016.1:2017754	CAJNNU010000016.1:2017754-2420417	CAJNNU010000016.1	2017754	2420417	INV	402664	0.212644	0.212644	HIGH	2198650	2198770	120	70470001224504	120
CAJNNU010000016.1:2017754	CAJNNU010000016.1:2017754-2420417	CAJNNU010000016.1	2017754	2420417	INV	402664	0.212644	0.212644	HIGH	2227039	2227191	152	70470001224517	152
CAJNNU010000016.1:2017754	CAJNNU010000016.1:2017754-2420417	CAJNNU010000016.1	2017754	2420417	INV	402664	0.212644	0.212644	HIGH	2228916	2229097	181	70470001224529	181
CAJNNU010000016.1:2017754	CAJNNU010000016.1:2017754-2420417	CAJNNU010000016.1	2017754	2420417	INV	402664	0.212644	0.212644	HIGH	2249601	2249623	22	70470000751298	22
CAJNNU010000016.1:2017754	CAJNNU010000016.1:2017754-2420417	CAJNNU010000016.1	2017754	2420417	INV	402664	0.212644	0.212644	HIGH	2247060	2247091	31	70470000751297	31
CAJNNU010000016.1:2017754	CAJNNU010000016.1:2017754-2420417	CAJNNU010000016.1	2017754	2420417	INV	402664	0.212644	0.212644	HIGH	2244929	2244962	33	70470000751292	33
CAJNNU010000016.1:2017754	CAJNNU010000016.1:2017754-2420417	CAJNNU010000016.1	2017754	2420417	INV	402664	0.212644	0.212644	HIGH	2231710	2231755	45	70470000751301	45
CAJNNU010000016.1:2017754	CAJNNU010000016.1:2017754-2420417	CAJNNU010000016.1	2017754	2420417	INV	402664	0.212644	0.212644	HIGH	2210167	2210282	115	70470001224512	115
CAJNNU010000016.1:2017754	CAJNNU010000016.1:2017754-2420417	CAJNNU010000016.1	2017754	2420417	INV	402664	0.212644	0.212644	HIGH	2225003	2225131	128	70470001224519	128
CAJNNU010000016.1:2017754	CAJNNU010000016.1:2017754-2420417	CAJNNU010000016.1	2017754	2420417	INV	402664	0.212644	0.212644	HIGH	2185973	2186081	108	70470001224511	108
CAJNNU010000016.1:2017754	CAJNNU010000016.1:2017754-2420417	CAJNNU010000016.1	2017754	2420417	INV	402664	0.212644	0.212644	HIGH	2246188	2246190	2	70470000751302	2
CAJNNU010000016.1:2017754	CAJNNU010000016.1:2017754-2420417	CAJNNU010000016.1	2017754	2420417	INV	402664	0.212644	0.212644	HIGH	2212882	2212986	104	70470001224513	104
CAJNNU010000016.1:2017754	CAJNNU010000016.1:2017754-2420417	CAJNNU010000016.1	2017754	2420417	INV	402664	0.212644	0.212644	HIGH	2211415	2211539	124	70470001224527	124
CAJNNU010000016.1:2017754	CAJNNU010000016.1:2017754-2420417	CAJNNU010000016.1	2017754	2420417	INV	402664	0.212644	0.212644	HIGH	2181887	2181990	103	70470001224518	103
CAJNNU010000016.1:2017754	CAJNNU010000016.1:2017754-2420417	CAJNNU010000016.1	2017754	2420417	INV	402664	0.212644	0.212644	HIGH	2219838	2219934	96	70470001224509	96
CAJNNU010000016.1:2017754	CAJNNU010000016.1:2017754-2420417	CAJNNU010000016.1	2017754	2420417	INV	402664	0.212644	0.212644	HIGH	2238151	2238159	8	70470000751304	8
CAJNNU010000016.1:2017754	CAJNNU010000016.1:2017754-2420417	CAJNNU010000016.1	2017754	2420417	INV	402664	0.212644	0.212644	HIGH	2224093	2224181	88	70470001224515	88
CAJNNU010000016.1:2017754	CAJNNU010000016.1:2017754-2420417	CAJNNU010000016.1	2017754	2420417	INV	402664	0.212644	0.212644	HIGH	2174596	2174761	165	70470001224544	165
CAJNNU010000016.1:2017754	CAJNNU010000016.1:2017754-2420417	CAJNNU010000016.1	2017754	2420417	INV	402664	0.212644	0.212644	HIGH	2210380	2210467	87	70470001224516	87
CAJNNU010000016.1:2017754	CAJNNU010000016.1:2017754-2420417	CAJNNU010000016.1	2017754	2420417	INV	402664	0.212644	0.212644	HIGH	2173499	2173578	79	70470001224514	79
CAJNNU010000016.1:2017754	CAJNNU010000016.1:2017754-2420417	CAJNNU010000016.1	2017754	2420417	INV	402664	0.212644	0.212644	HIGH	2219114	2219210	96	70470001224523	96
CAJNNU010000016.1:2017754	CAJNNU010000016.1:2017754-2420417	CAJNNU010000016.1	2017754	2420417	INV	402664	0.212644	0.212644	HIGH	2181722	2181815	93	70470001224524	93
CAJNNU010000016.1:2017754	CAJNNU010000016.1:2017754-2420417	CAJNNU010000016.1	2017754	2420417	INV	402664	0.212644	0.212644	HIGH	2179639	2179733	94	70470001224525	94
CAJNNU010000016.1:2017754	CAJNNU010000016.1:2017754-2420417	CAJNNU010000016.1	2017754	2420417	INV	402664	0.212644	0.212644	HIGH	2226024	2226120	96	70470001224528	96
CAJNNU010000016.1:2017754	CAJNNU010000016.1:2017754-2420417	CAJNNU010000016.1	2017754	2420417	INV	402664	0.212644	0.212644	HIGH	2249701	2249718	17	70470000751299	17
CAJNNU010000016.1:2017754	CAJNNU010000016.1:2017754-2420417	CAJNNU010000016.1	2017754	2420417	INV	402664	0.212644	0.212644	HIGH	2205690	2205770	80	70470001224526	80
CAJNNU010000016.1:2017754	CAJNNU010000016.1:2017754-2420417	CAJNNU010000016.1	2017754	2420417	INV	402664	0.212644	0.212644	HIGH	2230949	2230983	34	70470000751308	34
CAJNNU010000016.1:2017754	CAJNNU010000016.1:2017754-2420417	CAJNNU010000016.1	2017754	2420417	INV	402664	0.212644	0.212644	HIGH	2240437	2240457	20	70470000751300	20
CAJNNU010000016.1:2017754	CAJNNU010000016.1:2017754-2420417	CAJNNU010000016.1	2017754	2420417	INV	402664	0.212644	0.212644	HIGH	2196430	2196499	69	70470001224522	69
CAJNNU010000016.1:2017754	CAJNNU010000016.1:2017754-2420417	CAJNNU010000016.1	2017754	2420417	INV	402664	0.212644	0.212644	HIGH	2207844	2207907	63	70470001224520	63
CAJNNU010000016.1:2017754	CAJNNU010000016.1:2017754-2420417	CAJNNU010000016.1	2017754	2420417	INV	402664	0.212644	0.212644	HIGH	2228462	2228594	132	70470001224583	132
CAJNNU010000016.1:2017754	CAJNNU010000016.1:2017754-2420417	CAJNNU010000016.1	2017754	2420417	INV	402664	0.212644	0.212644	HIGH	2203982	2204083	101	70470001224566	101
CAJNNU010000016.1:2017754	CAJNNU010000016.1:2017754-2420417	CAJNNU010000016.1	2017754	2420417	INV	402664	0.212644	0.212644	HIGH	2235330	2235356	26	70470000751314	26
CAJNNU010000016.1:2017754	CAJNNU010000016.1:2017754-2420417	CAJNNU010000016.1	2017754	2420417	INV	402664	0.212644	0.212644	HIGH	2209431	2209489	58	70470001224521	58
CAJNNU010000016.1:2017754	CAJNNU010000016.1:2017754-2420417	CAJNNU010000016.1	2017754	2420417	INV	402664	0.212644	0.212644	HIGH	2240382	2240389	7	70470000751306	7
CAJNNU010000016.1:2017754	CAJNNU010000016.1:2017754-2420417	CAJNNU010000016.1	2017754	2420417	INV	402664	0.212644	0.212644	HIGH	2214405	2214477	72	70470001224535	72
CAJNNU010000016.1:2017754	CAJNNU010000016.1:2017754-2420417	CAJNNU010000016.1	2017754	2420417	INV	402664	0.212644	0.212644	HIGH	2219557	2219624	67	70470001224532	67
CAJNNU010000016.1:2017754	CAJNNU010000016.1:2017754-2420417	CAJNNU010000016.1	2017754	2420417	INV	402664	0.212644	0.212644	HIGH	2238358	2238376	18	70470000751303	18
CAJNNU010000016.1:2017754	CAJNNU010000016.1:2017754-2420417	CAJNNU010000016.1	2017754	2420417	INV	402664	0.212644	0.212644	HIGH	2204821	2204889	68	70470001224531	68
CAJNNU010000016.1:2017754	CAJNNU010000016.1:2017754-2420417	CAJNNU010000016.1	2017754	2420417	INV	402664	0.212644	0.212644	HIGH	2188371	2188430	59	70470001224530	59
CAJNNU010000016.1:2017754	CAJNNU010000016.1:2017754-2420417	CAJNNU010000016.1	2017754	2420417	INV	402664	0.212644	0.212644	HIGH	2244857	2244883	26	70470000751311	26
CAJNNU010000016.1:2017754	CAJNNU010000016.1:2017754-2420417	CAJNNU010000016.1	2017754	2420417	INV	402664	0.212644	0.212644	HIGH	2221412	2221508	96	70470001224560	96
CAJNNU010000016.1:2017754	CAJNNU010000016.1:2017754-2420417	CAJNNU010000016.1	2017754	2420417	INV	402664	0.212644	0.212644	HIGH	2203346	2203413	67	70470001224538	67
CAJNNU010000016.1:2017754	CAJNNU010000016.1:2017754-2420417	CAJNNU010000016.1	2017754	2420417	INV	402664	0.212644	0.212644	HIGH	2228721	2228784	63	70470001224537	63
CAJNNU010000016.1:2017754	CAJNNU010000016.1:2017754-2420417	CAJNNU010000016.1	2017754	2420417	INV	402664	0.212644	0.212644	HIGH	2219709	2219759	50	70470001224533	50
CAJNNU010000016.1:2017754	CAJNNU010000016.1:2017754-2420417	CAJNNU010000016.1	2017754	2420417	INV	402664	0.212644	0.212644	HIGH	2238139	2238149	10	70470000751309	10
CAJNNU010000016.1:2017754	CAJNNU010000016.1:2017754-2420417	CAJNNU010000016.1	2017754	2420417	INV	402664	0.212644	0.212644	HIGH	2229517	2229566	49	70470001224536	49
CAJNNU010000016.1:2017754	CAJNNU010000016.1:2017754-2420417	CAJNNU010000016.1	2017754	2420417	INV	402664	0.212644	0.212644	HIGH	2199865	2199922	57	70470001224555	57
CAJNNU010000016.1:2017754	CAJNNU010000016.1:2017754-2420417	CAJNNU010000016.1	2017754	2420417	INV	402664	0.212644	0.212644	HIGH	2189320	2189389	69	70470001224577	69
CAJNNU010000016.1:2017754	CAJNNU010000016.1:2017754-2420417	CAJNNU010000016.1	2017754	2420417	INV	402664	0.212644	0.212644	HIGH	2201447	2201509	62	70470001224556	62
CAJNNU010000016.1:2017754	CAJNNU010000016.1:2017754-2420417	CAJNNU010000016.1	2017754	2420417	INV	402664	0.212644	0.212644	HIGH	2197763	2197822	59	70470001224558	59
CAJNNU010000016.1:2017754	CAJNNU010000016.1:2017754-2420417	CAJNNU010000016.1	2017754	2420417	INV	402664	0.212644	0.212644	HIGH	2179294	2179361	67	70470001224599	67
CAJNNU010000016.1:2017754	CAJNNU010000016.1:2017754-2420417	CAJNNU010000016.1	2017754	2420417	INV	402664	0.212644	0.212644	HIGH	2214070	2214114	44	70470001224540	44
CAJNNU010000016.1:2017754	CAJNNU010000016.1:2017754-2420417	CAJNNU010000016.1	2017754	2420417	INV	402664	0.212644	0.212644	HIGH	2215683	2215761	78	70470001224625	78
CAJNNU010000016.1:2017754	CAJNNU010000016.1:2017754-2420417	CAJNNU010000016.1	2017754	2420417	INV	402664	0.212644	0.212644	HIGH	2184994	2185032	38	70470001224547	38
CAJNNU010000016.1:2017754	CAJNNU010000016.1:2017754-2420417	CAJNNU010000016.1	2017754	2420417	INV	402664	0.212644	0.212644	HIGH	2238270	2238280	10	70470000751312	10
CAJNNU010000016.1:2017754	CAJNNU010000016.1:2017754-2420417	CAJNNU010000016.1	2017754	2420417	INV	402664	0.212644	0.212644	HIGH	2184672	2184710	38	70470001224542	38
CAJNNU010000016.1:2017754	CAJNNU010000016.1:2017754-2420417	CAJNNU010000016.1	2017754	2420417	INV	402664	0.212644	0.212644	HIGH	2209489	2209528	39	70470001224545	39
CAJNNU010000016.1:2017754	CAJNNU010000016.1:2017754-2420417	CAJNNU010000016.1	2017754	2420417	INV	402664	0.212644	0.212644	HIGH	2221592	2221631	39	70470001224552	39
CAJNNU010000016.1:2017754	CAJNNU010000016.1:2017754-2420417	CAJNNU010000016.1	2017754	2420417	INV	402664	0.212644	0.212644	HIGH	2209364	2209403	39	70470001224564	39
CAJNNU010000016.1:2017754	CAJNNU010000016.1:2017754-2420417	CAJNNU010000016.1	2017754	2420417	INV	402664	0.212644	0.212644	HIGH	2210550	2210576	26	70470001224541	26
CAJNNU010000016.1:2017754	CAJNNU010000016.1:2017754-2420417	CAJNNU010000016.1	2017754	2420417	INV	402664	0.212644	0.212644	HIGH	2228048	2228079	31	70470001224543	31
CAJNNU010000016.1:2017754	CAJNNU010000016.1:2017754-2420417	CAJNNU010000016.1	2017754	2420417	INV	402664	0.212644	0.212644	HIGH	2228648	2228690	42	70470001224578	42
CAJNNU010000016.1:2017754	CAJNNU010000016.1:2017754-2420417	CAJNNU010000016.1	2017754	2420417	INV	402664	0.212644	0.212644	HIGH	2186257	2186303	46	70470001224591	46
CAJNNU010000016.1:2017754	CAJNNU010000016.1:2017754-2420417	CAJNNU010000016.1	2017754	2420417	INV	402664	0.212644	0.212644	HIGH	2211548	2211582	34	70470001224551	34
CAJNNU010000016.1:2017754	CAJNNU010000016.1:2017754-2420417	CAJNNU010000016.1	2017754	2420417	INV	402664	0.212644	0.212644	HIGH	2206849	2206879	30	70470001224548	30
CAJNNU010000016.1:2017754	CAJNNU010000016.1:2017754-2420417	CAJNNU010000016.1	2017754	2420417	INV	402664	0.212644	0.212644	HIGH	2175484	2175524	40	70470001224592	40
CAJNNU010000016.1:2017754	CAJNNU010000016.1:2017754-2420417	CAJNNU010000016.1	2017754	2420417	INV	402664	0.212644	0.212644	HIGH	2189414	2189443	29	70470001224550	29
CAJNNU010000016.1:2017754	CAJNNU010000016.1:2017754-2420417	CAJNNU010000016.1	2017754	2420417	INV	402664	0.212644	0.212644	HIGH	2219043	2219071	28	70470001224553	28
CAJNNU010000016.1:2017754	CAJNNU010000016.1:2017754-2420417	CAJNNU010000016.1	2017754	2420417	INV	402664	0.212644	0.212644	HIGH	2199827	2199863	36	70470001224587	36
CAJNNU010000016.1:2017754	CAJNNU010000016.1:2017754-2420417	CAJNNU010000016.1	2017754	2420417	INV	402664	0.212644	0.212644	HIGH	2178545	2178580	35	70470001224574	35
CAJNNU010000016.1:2017754	CAJNNU010000016.1:2017754-2420417	CAJNNU010000016.1	2017754	2420417	INV	402664	0.212644	0.212644	HIGH	2179477	2179507	30	70470001224554	30
CAJNNU010000016.1:2017754	CAJNNU010000016.1:2017754-2420417	CAJNNU010000016.1	2017754	2420417	INV	402664	0.212644	0.212644	HIGH	2199722	2199752	30	70470001224557	30
CAJNNU010000016.1:2017754	CAJNNU010000016.1:2017754-2420417	CAJNNU010000016.1	2017754	2420417	INV	402664	0.212644	0.212644	HIGH	2212742	2212775	33	70470001224590	33
CAJNNU010000016.1:2017754	CAJNNU010000016.1:2017754-2420417	CAJNNU010000016.1	2017754	2420417	INV	402664	0.212644	0.212644	HIGH	2179733	2179768	35	70470001224584	35
CAJNNU010000016.1:2017754	CAJNNU010000016.1:2017754-2420417	CAJNNU010000016.1	2017754	2420417	INV	402664	0.212644	0.212644	HIGH	2206794	2206830	36	70470001224595	36
CAJNNU010000016.1:2017754	CAJNNU010000016.1:2017754-2420417	CAJNNU010000016.1	2017754	2420417	INV	402664	0.212644	0.212644	HIGH	2188328	2188358	30	70470001224571	30
CAJNNU010000016.1:2017754	CAJNNU010000016.1:2017754-2420417	CAJNNU010000016.1	2017754	2420417	INV	402664	0.212644	0.212644	HIGH	2221521	2221551	30	70470001224567	30
CAJNNU010000016.1:2017754	CAJNNU010000016.1:2017754-2420417	CAJNNU010000016.1	2017754	2420417	INV	402664	0.212644	0.212644	HIGH	2204905	2204931	26	70470001224572	26
CAJNNU010000016.1:2017754	CAJNNU010000016.1:2017754-2420417	CAJNNU010000016.1	2017754	2420417	INV	402664	0.212644	0.212644	HIGH	2199772	2199798	26	70470001224561	26
CAJNNU010000016.1:2017754	CAJNNU010000016.1:2017754-2420417	CAJNNU010000016.1	2017754	2420417	INV	402664	0.212644	0.212644	HIGH	2207501	2207536	35	70470001224620	35
CAJNNU010000016.1:2017754	CAJNNU010000016.1:2017754-2420417	CAJNNU010000016.1	2017754	2420417	INV	402664	0.212644	0.212644	HIGH	2190538	2190558	20	70470001224539	20
CAJNNU010000016.1:2017754	CAJNNU010000016.1:2017754-2420417	CAJNNU010000016.1	2017754	2420417	INV	402664	0.212644	0.212644	HIGH	2228811	2228835	24	70470001224565	24
CAJNNU010000016.1:2017754	CAJNNU010000016.1:2017754-2420417	CAJNNU010000016.1	2017754	2420417	INV	402664	0.212644	0.212644	HIGH	2214510	2214530	20	70470001224581	20
CAJNNU010000016.1:2017754	CAJNNU010000016.1:2017754-2420417	CAJNNU010000016.1	2017754	2420417	INV	402664	0.212644	0.212644	HIGH	2228408	2228432	24	70470001224568	24
CAJNNU010000016.1:2017754	CAJNNU010000016.1:2017754-2420417	CAJNNU010000016.1	2017754	2420417	INV	402664	0.212644	0.212644	HIGH	2188039	2188064	25	70470001224579	25
CAJNNU010000016.1:2017754	CAJNNU010000016.1:2017754-2420417	CAJNNU010000016.1	2017754	2420417	INV	402664	0.212644	0.212644	HIGH	2178605	2178640	35	70470001224634	35
CAJNNU010000016.1:2017754	CAJNNU010000016.1:2017754-2420417	CAJNNU010000016.1	2017754	2420417	INV	402664	0.212644	0.212644	HIGH	2186225	2186244	19	70470001224546	19
CAJNNU010000016.1:2017754	CAJNNU010000016.1:2017754-2420417	CAJNNU010000016.1	2017754	2420417	INV	402664	0.212644	0.212644	HIGH	2175422	2175447	25	70470001224596	25
CAJNNU010000016.1:2017754	CAJNNU010000016.1:2017754-2420417	CAJNNU010000016.1	2017754	2420417	INV	402664	0.212644	0.212644	HIGH	2212854	2212874	20	70470001224576	20
CAJNNU010000016.1:2017754	CAJNNU010000016.1:2017754-2420417	CAJNNU010000016.1	2017754	2420417	INV	402664	0.212644	0.212644	HIGH	2182860	2182880	20	70470001224573	20
CAJNNU010000016.1:2017754	CAJNNU010000016.1:2017754-2420417	CAJNNU010000016.1	2017754	2420417	INV	402664	0.212644	0.212644	HIGH	2210349	2210365	16	70470001224617	16
CAJNNU010000016.1:2017754	CAJNNU010000016.1:2017754-2420417	CAJNNU010000016.1	2017754	2420417	INV	402664	0.212644	0.212644	HIGH	2228371	2228389	18	70470001224563	18
CAJNNU010000016.1:2017754	CAJNNU010000016.1:2017754-2420417	CAJNNU010000016.1	2017754	2420417	INV	402664	0.212644	0.212644	HIGH	2228343	2228365	22	70470001224600	22
CAJNNU010000016.1:2017754	CAJNNU010000016.1:2017754-2420417	CAJNNU010000016.1	2017754	2420417	INV	402664	0.212644	0.212644	HIGH	2195212	2195233	21	70470001224649	21
CAJNNU010000016.1:2017754	CAJNNU010000016.1:2017754-2420417	CAJNNU010000016.1	2017754	2420417	INV	402664	0.212644	0.212644	HIGH	2211384	2211405	21	70470001224616	21
CAJNNU010000016.1:2017754	CAJNNU010000016.1:2017754-2420417	CAJNNU010000016.1	2017754	2420417	INV	402664	0.212644	0.212644	HIGH	2201586	2201603	17	70470001224585	17
CAJNNU010000016.1:2017754	CAJNNU010000016.1:2017754-2420417	CAJNNU010000016.1	2017754	2420417	INV	402664	0.212644	0.212644	HIGH	2214322	2214343	21	70470001224641	21
CAJNNU010000016.1:2017754	CAJNNU010000016.1:2017754-2420417	CAJNNU010000016.1	2017754	2420417	INV	402664	0.212644	0.212644	HIGH	2182795	2182822	27	70470001224661	27
CAJNNU010000016.1:2017754	CAJNNU010000016.1:2017754-2420417	CAJNNU010000016.1	2017754	2420417	INV	402664	0.212644	0.212644	HIGH	2186105	2186123	18	70470001224605	18
CAJNNU010000016.1:2017754	CAJNNU010000016.1:2017754-2420417	CAJNNU010000016.1	2017754	2420417	INV	402664	0.212644	0.212644	HIGH	2196676	2196695	19	70470001224594	19
CAJNNU010000016.1:2017754	CAJNNU010000016.1:2017754-2420417	CAJNNU010000016.1	2017754	2420417	INV	402664	0.212644	0.212644	HIGH	2212003	2212020	17	70470001224582	17
CAJNNU010000016.1:2017754	CAJNNU010000016.1:2017754-2420417	CAJNNU010000016.1	2017754	2420417	INV	402664	0.212644	0.212644	HIGH	2196841	2196855	14	70470001224549	14
CAJNNU010000016.1:2017754	CAJNNU010000016.1:2017754-2420417	CAJNNU010000016.1	2017754	2420417	INV	402664	0.212644	0.212644	HIGH	2205599	2205615	16	70470001224570	16
CAJNNU010000016.1:2017754	CAJNNU010000016.1:2017754-2420417	CAJNNU010000016.1	2017754	2420417	INV	402664	0.212644	0.212644	HIGH	2196533	2196552	19	70470001224602	19
CAJNNU010000016.1:2017754	CAJNNU010000016.1:2017754-2420417	CAJNNU010000016.1	2017754	2420417	INV	402664	0.212644	0.212644	HIGH	2205633	2205652	19	70470001224601	19
CAJNNU010000016.1:2017754	CAJNNU010000016.1:2017754-2420417	CAJNNU010000016.1	2017754	2420417	INV	402664	0.212644	0.212644	HIGH	2207476	2207491	15	70470001224562	15
CAJNNU010000016.1:2017754	CAJNNU010000016.1:2017754-2420417	CAJNNU010000016.1	2017754	2420417	INV	402664	0.212644	0.212644	HIGH	2179448	2179467	19	70470001224609	19
CAJNNU010000016.1:2017754	CAJNNU010000016.1:2017754-2420417	CAJNNU010000016.1	2017754	2420417	INV	402664	0.212644	0.212644	HIGH	2188435	2188454	19	70470001224613	19
CAJNNU010000016.1:2017754	CAJNNU010000016.1:2017754-2420417	CAJNNU010000016.1	2017754	2420417	INV	402664	0.212644	0.212644	HIGH	2213087	2213100	13	70470001224569	13
CAJNNU010000016.1:2017754	CAJNNU010000016.1:2017754-2420417	CAJNNU010000016.1	2017754	2420417	INV	402664	0.212644	0.212644	HIGH	2202561	2202578	17	70470001224610	17
CAJNNU010000016.1:2017754	CAJNNU010000016.1:2017754-2420417	CAJNNU010000016.1	2017754	2420417	INV	402664	0.212644	0.212644	HIGH	2196364	2196380	16	70470001224589	16
CAJNNU010000016.1:2017754	CAJNNU010000016.1:2017754-2420417	CAJNNU010000016.1	2017754	2420417	INV	402664	0.212644	0.212644	HIGH	2215840	2215857	17	70470001224611	17
CAJNNU010000016.1:2017754	CAJNNU010000016.1:2017754-2420417	CAJNNU010000016.1	2017754	2420417	INV	402664	0.212644	0.212644	HIGH	2195195	2195210	15	70470001224598	15
CAJNNU010000016.1:2017754	CAJNNU010000016.1:2017754-2420417	CAJNNU010000016.1	2017754	2420417	INV	402664	0.212644	0.212644	HIGH	2206975	2206989	14	70470001224580	14
CAJNNU010000016.1:2017754	CAJNNU010000016.1:2017754-2420417	CAJNNU010000016.1	2017754	2420417	INV	402664	0.212644	0.212644	HIGH	2182089	2182106	17	70470001224623	17
CAJNNU010000016.1:2017754	CAJNNU010000016.1:2017754-2420417	CAJNNU010000016.1	2017754	2420417	INV	402664	0.212644	0.212644	HIGH	2202515	2202529	14	70470001224586	14
CAJNNU010000016.1:2017754	CAJNNU010000016.1:2017754-2420417	CAJNNU010000016.1	2017754	2420417	INV	402664	0.212644	0.212644	HIGH	2196618	2196637	19	70470001224642	19
CAJNNU010000016.1:2017754	CAJNNU010000016.1:2017754-2420417	CAJNNU010000016.1	2017754	2420417	INV	402664	0.212644	0.212644	HIGH	2224216	2224230	14	70470001224588	14
CAJNNU010000016.1:2017754	CAJNNU010000016.1:2017754-2420417	CAJNNU010000016.1	2017754	2420417	INV	402664	0.212644	0.212644	HIGH	2207924	2207936	12	70470001224559	12
CAJNNU010000016.1:2017754	CAJNNU010000016.1:2017754-2420417	CAJNNU010000016.1	2017754	2420417	INV	402664	0.212644	0.212644	HIGH	2219256	2219272	16	70470001224618	16
CAJNNU010000016.1:2017754	CAJNNU010000016.1:2017754-2420417	CAJNNU010000016.1	2017754	2420417	INV	402664	0.212644	0.212644	HIGH	2214132	2214147	15	70470001224606	15
CAJNNU010000016.1:2017754	CAJNNU010000016.1:2017754-2420417	CAJNNU010000016.1	2017754	2420417	INV	402664	0.212644	0.212644	HIGH	2190072	2190086	14	70470001224593	14
CAJNNU010000016.1:2017754	CAJNNU010000016.1:2017754-2420417	CAJNNU010000016.1	2017754	2420417	INV	402664	0.212644	0.212644	HIGH	2197662	2197680	18	70470001224643	18
CAJNNU010000016.1:2017754	CAJNNU010000016.1:2017754-2420417	CAJNNU010000016.1	2017754	2420417	INV	402664	0.212644	0.212644	HIGH	2186352	2186369	17	70470001224654	17
CAJNNU010000016.1:2017754	CAJNNU010000016.1:2017754-2420417	CAJNNU010000016.1	2017754	2420417	INV	402664	0.212644	0.212644	HIGH	2206940	2206956	16	70470001224626	16
CAJNNU010000016.1:2017754	CAJNNU010000016.1:2017754-2420417	CAJNNU010000016.1	2017754	2420417	INV	402664	0.212644	0.212644	HIGH	2179821	2179835	14	70470001224597	14
CAJNNU010000016.1:2017754	CAJNNU010000016.1:2017754-2420417	CAJNNU010000016.1	2017754	2420417	INV	402664	0.212644	0.212644	HIGH	2198802	2198817	15	70470001224615	15
CAJNNU010000016.1:2017754	CAJNNU010000016.1:2017754-2420417	CAJNNU010000016.1	2017754	2420417	INV	402664	0.212644	0.212644	HIGH	2201637	2201652	15	70470001224614	15
CAJNNU010000016.1:2017754	CAJNNU010000016.1:2017754-2420417	CAJNNU010000016.1	2017754	2420417	INV	402664	0.212644	0.212644	HIGH	2228263	2228277	14	70470001224648	14
CAJNNU010000016.1:2017754	CAJNNU010000016.1:2017754-2420417	CAJNNU010000016.1	2017754	2420417	INV	402664	0.212644	0.212644	HIGH	2189484	2189502	18	70470001224667	18
CAJNNU010000016.1:2017754	CAJNNU010000016.1:2017754-2420417	CAJNNU010000016.1	2017754	2420417	INV	402664	0.212644	0.212644	HIGH	2228842	2228855	13	70470001224608	13
CAJNNU010000016.1:2017754	CAJNNU010000016.1:2017754-2420417	CAJNNU010000016.1	2017754	2420417	INV	402664	0.212644	0.212644	HIGH	2203961	2203975	14	70470001224624	14
CAJNNU010000016.1:2017754	CAJNNU010000016.1:2017754-2420417	CAJNNU010000016.1	2017754	2420417	INV	402664	0.212644	0.212644	HIGH	2201156	2201167	11	70470001224575	11
CAJNNU010000016.1:2017754	CAJNNU010000016.1:2017754-2420417	CAJNNU010000016.1	2017754	2420417	INV	402664	0.212644	0.212644	HIGH	2213036	2213052	16	70470001224665	16
CAJNNU010000016.1:2017754	CAJNNU010000016.1:2017754-2420417	CAJNNU010000016.1	2017754	2420417	INV	402664	0.212644	0.212644	HIGH	2182049	2182062	13	70470001224612	13
CAJNNU010000016.1:2017754	CAJNNU010000016.1:2017754-2420417	CAJNNU010000016.1	2017754	2420417	INV	402664	0.212644	0.212644	HIGH	2196788	2196800	12	70470001224629	12
CAJNNU010000016.1:2017754	CAJNNU010000016.1:2017754-2420417	CAJNNU010000016.1	2017754	2420417	INV	402664	0.212644	0.212644	HIGH	2198771	2198783	12	70470001224604	12
CAJNNU010000016.1:2017754	CAJNNU010000016.1:2017754-2420417	CAJNNU010000016.1	2017754	2420417	INV	402664	0.212644	0.212644	HIGH	2189457	2189469	12	70470001224607	12
CAJNNU010000016.1:2017754	CAJNNU010000016.1:2017754-2420417	CAJNNU010000016.1	2017754	2420417	INV	402664	0.212644	0.212644	HIGH	2196716	2196728	12	70470001224622	12
CAJNNU010000016.1:2017754	CAJNNU010000016.1:2017754-2420417	CAJNNU010000016.1	2017754	2420417	INV	402664	0.212644	0.212644	HIGH	2212043	2212054	11	70470001224603	11
CAJNNU010000016.1:2017754	CAJNNU010000016.1:2017754-2420417	CAJNNU010000016.1	2017754	2420417	INV	402664	0.212644	0.212644	HIGH	2189280	2189294	14	70470001224655	14
CAJNNU010000016.1:2017754	CAJNNU010000016.1:2017754-2420417	CAJNNU010000016.1	2017754	2420417	INV	402664	0.212644	0.212644	HIGH	2210504	2210513	9	70470001224628	9
CAJNNU010000016.1:2017754	CAJNNU010000016.1:2017754-2420417	CAJNNU010000016.1	2017754	2420417	INV	402664	0.212644	0.212644	HIGH	2213114	2213128	14	70470001224660	14
CAJNNU010000016.1:2017754	CAJNNU010000016.1:2017754-2420417	CAJNNU010000016.1	2017754	2420417	INV	402664	0.212644	0.212644	HIGH	2175552	2175564	12	70470001224644	12
CAJNNU010000016.1:2017754	CAJNNU010000016.1:2017754-2420417	CAJNNU010000016.1	2017754	2420417	INV	402664	0.212644	0.212644	HIGH	2212697	2212707	10	70470001224621	10
CAJNNU010000016.1:2017754	CAJNNU010000016.1:2017754-2420417	CAJNNU010000016.1	2017754	2420417	INV	402664	0.212644	0.212644	HIGH	2207383	2207394	11	70470001224639	11
CAJNNU010000016.1:2017754	CAJNNU010000016.1:2017754-2420417	CAJNNU010000016.1	2017754	2420417	INV	402664	0.212644	0.212644	HIGH	2190561	2190572	11	70470001224647	11
CAJNNU010000016.1:2017754	CAJNNU010000016.1:2017754-2420417	CAJNNU010000016.1	2017754	2420417	INV	402664	0.212644	0.212644	HIGH	2190830	2190841	11	70470001224646	11
CAJNNU010000016.1:2017754	CAJNNU010000016.1:2017754-2420417	CAJNNU010000016.1	2017754	2420417	INV	402664	0.212644	0.212644	HIGH	2228599	2228609	10	70470001224632	10
CAJNNU010000016.1:2017754	CAJNNU010000016.1:2017754-2420417	CAJNNU010000016.1	2017754	2420417	INV	402664	0.212644	0.212644	HIGH	2182190	2182200	10	70470001224638	10
CAJNNU010000016.1:2017754	CAJNNU010000016.1:2017754-2420417	CAJNNU010000016.1	2017754	2420417	INV	402664	0.212644	0.212644	HIGH	2219219	2219228	9	70470001224627	9
CAJNNU010000016.1:2017754	CAJNNU010000016.1:2017754-2420417	CAJNNU010000016.1	2017754	2420417	INV	402664	0.212644	0.212644	HIGH	2188285	2188295	10	70470001224656	10
CAJNNU010000016.1:2017754	CAJNNU010000016.1:2017754-2420417	CAJNNU010000016.1	2017754	2420417	INV	402664	0.212644	0.212644	HIGH	2186319	2186328	9	70470001224633	9
CAJNNU010000016.1:2017754	CAJNNU010000016.1:2017754-2420417	CAJNNU010000016.1	2017754	2420417	INV	402664	0.212644	0.212644	HIGH	2226133	2226142	9	70470001224637	9
CAJNNU010000016.1:2017754	CAJNNU010000016.1:2017754-2420417	CAJNNU010000016.1	2017754	2420417	INV	402664	0.212644	0.212644	HIGH	2210288	2210297	9	70470001224640	9
CAJNNU010000016.1:2017754	CAJNNU010000016.1:2017754-2420417	CAJNNU010000016.1	2017754	2420417	INV	402664	0.212644	0.212644	HIGH	2214869	2214878	9	70470001224650	9
CAJNNU010000016.1:2017754	CAJNNU010000016.1:2017754-2420417	CAJNNU010000016.1	2017754	2420417	INV	402664	0.212644	0.212644	HIGH	2187351	2187359	8	70470001224651	8
CAJNNU010000016.1:2017754	CAJNNU010000016.1:2017754-2420417	CAJNNU010000016.1	2017754	2420417	INV	402664	0.212644	0.212644	HIGH	2214358	2214367	9	70470001224652	9
CAJNNU010000016.1:2017754	CAJNNU010000016.1:2017754-2420417	CAJNNU010000016.1	2017754	2420417	INV	402664	0.212644	0.212644	HIGH	2194928	2194936	8	70470001224630	8
CAJNNU010000016.1:2017754	CAJNNU010000016.1:2017754-2420417	CAJNNU010000016.1	2017754	2420417	INV	402664	0.212644	0.212644	HIGH	2202384	2202393	9	70470001224666	9
CAJNNU010000016.1:2017754	CAJNNU010000016.1:2017754-2420417	CAJNNU010000016.1	2017754	2420417	INV	402664	0.212644	0.212644	HIGH	2214939	2214947	8	70470001224636	8
CAJNNU010000016.1:2017754	CAJNNU010000016.1:2017754-2420417	CAJNNU010000016.1	2017754	2420417	INV	402664	0.212644	0.212644	HIGH	2199927	2199934	7	70470001224619	7
CAJNNU010000016.1:2017754	CAJNNU010000016.1:2017754-2420417	CAJNNU010000016.1	2017754	2420417	INV	402664	0.212644	0.212644	HIGH	2211408	2211415	7	70470001224631	7
CAJNNU010000016.1:2017754	CAJNNU010000016.1:2017754-2420417	CAJNNU010000016.1	2017754	2420417	INV	402664	0.212644	0.212644	HIGH	2190641	2190648	7	70470001224653	7
CAJNNU010000016.1:2017754	CAJNNU010000016.1:2017754-2420417	CAJNNU010000016.1	2017754	2420417	INV	402664	0.212644	0.212644	HIGH	2211969	2211976	7	70470001224657	7
CAJNNU010000016.1:2017754	CAJNNU010000016.1:2017754-2420417	CAJNNU010000016.1	2017754	2420417	INV	402664	0.212644	0.212644	HIGH	2198641	2198648	7	70470001224658	7
CAJNNU010000016.1:2017754	CAJNNU010000016.1:2017754-2420417	CAJNNU010000016.1	2017754	2420417	INV	402664	0.212644	0.212644	HIGH	2224984	2224990	6	70470001224635	6
CAJNNU010000016.1:2017754	CAJNNU010000016.1:2017754-2420417	CAJNNU010000016.1	2017754	2420417	INV	402664	0.212644	0.212644	HIGH	2182070	2182076	6	70470001224645	6
CAJNNU010000016.1:2017754	CAJNNU010000016.1:2017754-2420417	CAJNNU010000016.1	2017754	2420417	INV	402664	0.212644	0.212644	HIGH	2196833	2196839	6	70470001224659	6
CAJNNU010000016.1:2017754	CAJNNU010000016.1:2017754-2420417	CAJNNU010000016.1	2017754	2420417	INV	402664	0.212644	0.212644	HIGH	2221695	2221701	6	70470001224662	6
CAJNNU010000016.1:2017754	CAJNNU010000016.1:2017754-2420417	CAJNNU010000016.1	2017754	2420417	INV	402664	0.212644	0.212644	HIGH	2228449	2228455	6	70470001224663	6
CAJNNU010000016.1:2017754	CAJNNU010000016.1:2017754-2420417	CAJNNU010000016.1	2017754	2420417	INV	402664	0.212644	0.212644	HIGH	2211582	2211587	5	70470001224664	5
CAJNNU010000016.1:2017805	CAJNNU010000016.1:2017805-2420281	CAJNNU010000016.1	2017805	2420281	INV	402477	0.273256	0.273256	HIGH	2236561	2236768	207	70470000751271	207
CAJNNU010000016.1:2017805	CAJNNU010000016.1:2017805-2420281	CAJNNU010000016.1	2017805	2420281	INV	402477	0.273256	0.273256	HIGH	2248355	2248505	150	70470000751272	150
CAJNNU010000016.1:2017805	CAJNNU010000016.1:2017805-2420281	CAJNNU010000016.1	2017805	2420281	INV	402477	0.273256	0.273256	HIGH	2247334	2247477	143	70470000751273	143
CAJNNU010000016.1:2017805	CAJNNU010000016.1:2017805-2420281	CAJNNU010000016.1	2017805	2420281	INV	402477	0.273256	0.273256	HIGH	2250747	2250889	142	70470000751275	142
CAJNNU010000016.1:2017805	CAJNNU010000016.1:2017805-2420281	CAJNNU010000016.1	2017805	2420281	INV	402477	0.273256	0.273256	HIGH	2245675	2245783	108	70470000751274	108
CAJNNU010000016.1:2017805	CAJNNU010000016.1:2017805-2420281	CAJNNU010000016.1	2017805	2420281	INV	402477	0.273256	0.273256	HIGH	2247112	2247214	102	70470000751276	102
CAJNNU010000016.1:2017805	CAJNNU010000016.1:2017805-2420281	CAJNNU010000016.1	2017805	2420281	INV	402477	0.273256	0.273256	HIGH	2227331	2227954	623	70470001224503	623
CAJNNU010000016.1:2017805	CAJNNU010000016.1:2017805-2420281	CAJNNU010000016.1	2017805	2420281	INV	402477	0.273256	0.273256	HIGH	2241974	2242042	68	70470000751277	68
CAJNNU010000016.1:2017805	CAJNNU010000016.1:2017805-2420281	CAJNNU010000016.1	2017805	2420281	INV	402477	0.273256	0.273256	HIGH	2249623	2249687	64	70470000751279	64
CAJNNU010000016.1:2017805	CAJNNU010000016.1:2017805-2420281	CAJNNU010000016.1	2017805	2420281	INV	402477	0.273256	0.273256	HIGH	2235750	2235803	53	70470000751278	53
CAJNNU010000016.1:2017805	CAJNNU010000016.1:2017805-2420281	CAJNNU010000016.1	2017805	2420281	INV	402477	0.273256	0.273256	HIGH	2248731	2248791	60	70470000751283	60
CAJNNU010000016.1:2017805	CAJNNU010000016.1:2017805-2420281	CAJNNU010000016.1	2017805	2420281	INV	402477	0.273256	0.273256	HIGH	2239886	2239932	46	70470000751293	46
CAJNNU010000016.1:2017805	CAJNNU010000016.1:2017805-2420281	CAJNNU010000016.1	2017805	2420281	INV	402477	0.273256	0.273256	HIGH	2241907	2241964	57	70470000751281	57
CAJNNU010000016.1:2017805	CAJNNU010000016.1:2017805-2420281	CAJNNU010000016.1	2017805	2420281	INV	402477	0.273256	0.273256	HIGH	2184711	2184972	261	70470001224508	261
CAJNNU010000016.1:2017805	CAJNNU010000016.1:2017805-2420281	CAJNNU010000016.1	2017805	2420281	INV	402477	0.273256	0.273256	HIGH	2233803	2233884	81	70470000751291	81
CAJNNU010000016.1:2017805	CAJNNU010000016.1:2017805-2420281	CAJNNU010000016.1	2017805	2420281	INV	402477	0.273256	0.273256	HIGH	2177212	2177408	196	70470001224502	196
CAJNNU010000016.1:2017805	CAJNNU010000016.1:2017805-2420281	CAJNNU010000016.1	2017805	2420281	INV	402477	0.273256	0.273256	HIGH	2240295	2240363	68	70470000751287	68
CAJNNU010000016.1:2017805	CAJNNU010000016.1:2017805-2420281	CAJNNU010000016.1	2017805	2420281	INV	402477	0.273256	0.273256	HIGH	2229571	2229608	37	70470000751282	37
CAJNNU010000016.1:2017805	CAJNNU010000016.1:2017805-2420281	CAJNNU010000016.1	2017805	2420281	INV	402477	0.273256	0.273256	HIGH	2246054	2246098	44	70470000751285	44
CAJNNU010000016.1:2017805	CAJNNU010000016.1:2017805-2420281	CAJNNU010000016.1	2017805	2420281	INV	402477	0.273256	0.273256	HIGH	2201225	2201447	222	70470001224510	222
CAJNNU010000016.1:2017805	CAJNNU010000016.1:2017805-2420281	CAJNNU010000016.1	2017805	2420281	INV	402477	0.273256	0.273256	HIGH	2225474	2225680	206	70470001224505	206
CAJNNU010000016.1:2017805	CAJNNU010000016.1:2017805-2420281	CAJNNU010000016.1	2017805	2420281	INV	402477	0.273256	0.273256	HIGH	2233707	2233750	43	70470000751284	43
CAJNNU010000016.1:2017805	CAJNNU010000016.1:2017805-2420281	CAJNNU010000016.1	2017805	2420281	INV	402477	0.273256	0.273256	HIGH	2233968	2234009	41	70470000751289	41
CAJNNU010000016.1:2017805	CAJNNU010000016.1:2017805-2420281	CAJNNU010000016.1	2017805	2420281	INV	402477	0.273256	0.273256	HIGH	2195246	2195378	132	70470001224507	132
CAJNNU010000016.1:2017805	CAJNNU010000016.1:2017805-2420281	CAJNNU010000016.1	2017805	2420281	INV	402477	0.273256	0.273256	HIGH	2238198	2238242	44	70470000751290	44
CAJNNU010000016.1:2017805	CAJNNU010000016.1:2017805-2420281	CAJNNU010000016.1	2017805	2420281	INV	402477	0.273256	0.273256	HIGH	2246112	2246168	56	70470000751294	56
CAJNNU010000016.1:2017805	CAJNNU010000016.1:2017805-2420281	CAJNNU010000016.1	2017805	2420281	INV	402477	0.273256	0.273256	HIGH	2214536	2214729	193	70470001224534	193
CAJNNU010000016.1:2017805	CAJNNU010000016.1:2017805-2420281	CAJNNU010000016.1	2017805	2420281	INV	402477	0.273256	0.273256	HIGH	2190400	2190522	122	70470001224506	122
CAJNNU010000016.1:2017805	CAJNNU010000016.1:2017805-2420281	CAJNNU010000016.1	2017805	2420281	INV	402477	0.273256	0.273256	HIGH	2198650	2198770	120	70470001224504	120
CAJNNU010000016.1:2017805	CAJNNU010000016.1:2017805-2420281	CAJNNU010000016.1	2017805	2420281	INV	402477	0.273256	0.273256	HIGH	2227039	2227191	152	70470001224517	152
CAJNNU010000016.1:2017805	CAJNNU010000016.1:2017805-2420281	CAJNNU010000016.1	2017805	2420281	INV	402477	0.273256	0.273256	HIGH	2228916	2229097	181	70470001224529	181
CAJNNU010000016.1:2017805	CAJNNU010000016.1:2017805-2420281	CAJNNU010000016.1	2017805	2420281	INV	402477	0.273256	0.273256	HIGH	2249601	2249623	22	70470000751298	22
CAJNNU010000016.1:2017805	CAJNNU010000016.1:2017805-2420281	CAJNNU010000016.1	2017805	2420281	INV	402477	0.273256	0.273256	HIGH	2247060	2247091	31	70470000751297	31
CAJNNU010000016.1:2017805	CAJNNU010000016.1:2017805-2420281	CAJNNU010000016.1	2017805	2420281	INV	402477	0.273256	0.273256	HIGH	2244929	2244962	33	70470000751292	33
CAJNNU010000016.1:2017805	CAJNNU010000016.1:2017805-2420281	CAJNNU010000016.1	2017805	2420281	INV	402477	0.273256	0.273256	HIGH	2231710	2231755	45	70470000751301	45
CAJNNU010000016.1:2017805	CAJNNU010000016.1:2017805-2420281	CAJNNU010000016.1	2017805	2420281	INV	402477	0.273256	0.273256	HIGH	2210167	2210282	115	70470001224512	115
CAJNNU010000016.1:2017805	CAJNNU010000016.1:2017805-2420281	CAJNNU010000016.1	2017805	2420281	INV	402477	0.273256	0.273256	HIGH	2225003	2225131	128	70470001224519	128
CAJNNU010000016.1:2017805	CAJNNU010000016.1:2017805-2420281	CAJNNU010000016.1	2017805	2420281	INV	402477	0.273256	0.273256	HIGH	2185973	2186081	108	70470001224511	108
CAJNNU010000016.1:2017805	CAJNNU010000016.1:2017805-2420281	CAJNNU010000016.1	2017805	2420281	INV	402477	0.273256	0.273256	HIGH	2246188	2246190	2	70470000751302	2
CAJNNU010000016.1:2017805	CAJNNU010000016.1:2017805-2420281	CAJNNU010000016.1	2017805	2420281	INV	402477	0.273256	0.273256	HIGH	2212882	2212986	104	70470001224513	104
CAJNNU010000016.1:2017805	CAJNNU010000016.1:2017805-2420281	CAJNNU010000016.1	2017805	2420281	INV	402477	0.273256	0.273256	HIGH	2211415	2211539	124	70470001224527	124
CAJNNU010000016.1:2017805	CAJNNU010000016.1:2017805-2420281	CAJNNU010000016.1	2017805	2420281	INV	402477	0.273256	0.273256	HIGH	2181887	2181990	103	70470001224518	103
CAJNNU010000016.1:2017805	CAJNNU010000016.1:2017805-2420281	CAJNNU010000016.1	2017805	2420281	INV	402477	0.273256	0.273256	HIGH	2219838	2219934	96	70470001224509	96
CAJNNU010000016.1:2017805	CAJNNU010000016.1:2017805-2420281	CAJNNU010000016.1	2017805	2420281	INV	402477	0.273256	0.273256	HIGH	2238151	2238159	8	70470000751304	8
CAJNNU010000016.1:2017805	CAJNNU010000016.1:2017805-2420281	CAJNNU010000016.1	2017805	2420281	INV	402477	0.273256	0.273256	HIGH	2224093	2224181	88	70470001224515	88
CAJNNU010000016.1:2017805	CAJNNU010000016.1:2017805-2420281	CAJNNU010000016.1	2017805	2420281	INV	402477	0.273256	0.273256	HIGH	2174596	2174761	165	70470001224544	165
CAJNNU010000016.1:2017805	CAJNNU010000016.1:2017805-2420281	CAJNNU010000016.1	2017805	2420281	INV	402477	0.273256	0.273256	HIGH	2210380	2210467	87	70470001224516	87
CAJNNU010000016.1:2017805	CAJNNU010000016.1:2017805-2420281	CAJNNU010000016.1	2017805	2420281	INV	402477	0.273256	0.273256	HIGH	2173499	2173578	79	70470001224514	79
CAJNNU010000016.1:2017805	CAJNNU010000016.1:2017805-2420281	CAJNNU010000016.1	2017805	2420281	INV	402477	0.273256	0.273256	HIGH	2219114	2219210	96	70470001224523	96
CAJNNU010000016.1:2017805	CAJNNU010000016.1:2017805-2420281	CAJNNU010000016.1	2017805	2420281	INV	402477	0.273256	0.273256	HIGH	2181722	2181815	93	70470001224524	93
CAJNNU010000016.1:2017805	CAJNNU010000016.1:2017805-2420281	CAJNNU010000016.1	2017805	2420281	INV	402477	0.273256	0.273256	HIGH	2179639	2179733	94	70470001224525	94
CAJNNU010000016.1:2017805	CAJNNU010000016.1:2017805-2420281	CAJNNU010000016.1	2017805	2420281	INV	402477	0.273256	0.273256	HIGH	2226024	2226120	96	70470001224528	96
CAJNNU010000016.1:2017805	CAJNNU010000016.1:2017805-2420281	CAJNNU010000016.1	2017805	2420281	INV	402477	0.273256	0.273256	HIGH	2249701	2249718	17	70470000751299	17
CAJNNU010000016.1:2017805	CAJNNU010000016.1:2017805-2420281	CAJNNU010000016.1	2017805	2420281	INV	402477	0.273256	0.273256	HIGH	2205690	2205770	80	70470001224526	80
CAJNNU010000016.1:2017805	CAJNNU010000016.1:2017805-2420281	CAJNNU010000016.1	2017805	2420281	INV	402477	0.273256	0.273256	HIGH	2230949	2230983	34	70470000751308	34
CAJNNU010000016.1:2017805	CAJNNU010000016.1:2017805-2420281	CAJNNU010000016.1	2017805	2420281	INV	402477	0.273256	0.273256	HIGH	2240437	2240457	20	70470000751300	20
CAJNNU010000016.1:2017805	CAJNNU010000016.1:2017805-2420281	CAJNNU010000016.1	2017805	2420281	INV	402477	0.273256	0.273256	HIGH	2196430	2196499	69	70470001224522	69
CAJNNU010000016.1:2017805	CAJNNU010000016.1:2017805-2420281	CAJNNU010000016.1	2017805	2420281	INV	402477	0.273256	0.273256	HIGH	2207844	2207907	63	70470001224520	63
CAJNNU010000016.1:2017805	CAJNNU010000016.1:2017805-2420281	CAJNNU010000016.1	2017805	2420281	INV	402477	0.273256	0.273256	HIGH	2228462	2228594	132	70470001224583	132
CAJNNU010000016.1:2017805	CAJNNU010000016.1:2017805-2420281	CAJNNU010000016.1	2017805	2420281	INV	402477	0.273256	0.273256	HIGH	2203982	2204083	101	70470001224566	101
CAJNNU010000016.1:2017805	CAJNNU010000016.1:2017805-2420281	CAJNNU010000016.1	2017805	2420281	INV	402477	0.273256	0.273256	HIGH	2235330	2235356	26	70470000751314	26
CAJNNU010000016.1:2017805	CAJNNU010000016.1:2017805-2420281	CAJNNU010000016.1	2017805	2420281	INV	402477	0.273256	0.273256	HIGH	2209431	2209489	58	70470001224521	58
CAJNNU010000016.1:2017805	CAJNNU010000016.1:2017805-2420281	CAJNNU010000016.1	2017805	2420281	INV	402477	0.273256	0.273256	HIGH	2240382	2240389	7	70470000751306	7
CAJNNU010000016.1:2017805	CAJNNU010000016.1:2017805-2420281	CAJNNU010000016.1	2017805	2420281	INV	402477	0.273256	0.273256	HIGH	2214405	2214477	72	70470001224535	72
CAJNNU010000016.1:2017805	CAJNNU010000016.1:2017805-2420281	CAJNNU010000016.1	2017805	2420281	INV	402477	0.273256	0.273256	HIGH	2219557	2219624	67	70470001224532	67
CAJNNU010000016.1:2017805	CAJNNU010000016.1:2017805-2420281	CAJNNU010000016.1	2017805	2420281	INV	402477	0.273256	0.273256	HIGH	2238358	2238376	18	70470000751303	18
CAJNNU010000016.1:2017805	CAJNNU010000016.1:2017805-2420281	CAJNNU010000016.1	2017805	2420281	INV	402477	0.273256	0.273256	HIGH	2204821	2204889	68	70470001224531	68
CAJNNU010000016.1:2017805	CAJNNU010000016.1:2017805-2420281	CAJNNU010000016.1	2017805	2420281	INV	402477	0.273256	0.273256	HIGH	2188371	2188430	59	70470001224530	59
CAJNNU010000016.1:2017805	CAJNNU010000016.1:2017805-2420281	CAJNNU010000016.1	2017805	2420281	INV	402477	0.273256	0.273256	HIGH	2244857	2244883	26	70470000751311	26
CAJNNU010000016.1:2017805	CAJNNU010000016.1:2017805-2420281	CAJNNU010000016.1	2017805	2420281	INV	402477	0.273256	0.273256	HIGH	2221412	2221508	96	70470001224560	96
CAJNNU010000016.1:2017805	CAJNNU010000016.1:2017805-2420281	CAJNNU010000016.1	2017805	2420281	INV	402477	0.273256	0.273256	HIGH	2203346	2203413	67	70470001224538	67
CAJNNU010000016.1:2017805	CAJNNU010000016.1:2017805-2420281	CAJNNU010000016.1	2017805	2420281	INV	402477	0.273256	0.273256	HIGH	2228721	2228784	63	70470001224537	63
CAJNNU010000016.1:2017805	CAJNNU010000016.1:2017805-2420281	CAJNNU010000016.1	2017805	2420281	INV	402477	0.273256	0.273256	HIGH	2219709	2219759	50	70470001224533	50
CAJNNU010000016.1:2017805	CAJNNU010000016.1:2017805-2420281	CAJNNU010000016.1	2017805	2420281	INV	402477	0.273256	0.273256	HIGH	2238139	2238149	10	70470000751309	10
CAJNNU010000016.1:2017805	CAJNNU010000016.1:2017805-2420281	CAJNNU010000016.1	2017805	2420281	INV	402477	0.273256	0.273256	HIGH	2229517	2229566	49	70470001224536	49
CAJNNU010000016.1:2017805	CAJNNU010000016.1:2017805-2420281	CAJNNU010000016.1	2017805	2420281	INV	402477	0.273256	0.273256	HIGH	2199865	2199922	57	70470001224555	57
CAJNNU010000016.1:2017805	CAJNNU010000016.1:2017805-2420281	CAJNNU010000016.1	2017805	2420281	INV	402477	0.273256	0.273256	HIGH	2189320	2189389	69	70470001224577	69
CAJNNU010000016.1:2017805	CAJNNU010000016.1:2017805-2420281	CAJNNU010000016.1	2017805	2420281	INV	402477	0.273256	0.273256	HIGH	2201447	2201509	62	70470001224556	62
CAJNNU010000016.1:2017805	CAJNNU010000016.1:2017805-2420281	CAJNNU010000016.1	2017805	2420281	INV	402477	0.273256	0.273256	HIGH	2197763	2197822	59	70470001224558	59
CAJNNU010000016.1:2017805	CAJNNU010000016.1:2017805-2420281	CAJNNU010000016.1	2017805	2420281	INV	402477	0.273256	0.273256	HIGH	2179294	2179361	67	70470001224599	67
CAJNNU010000016.1:2017805	CAJNNU010000016.1:2017805-2420281	CAJNNU010000016.1	2017805	2420281	INV	402477	0.273256	0.273256	HIGH	2214070	2214114	44	70470001224540	44
CAJNNU010000016.1:2017805	CAJNNU010000016.1:2017805-2420281	CAJNNU010000016.1	2017805	2420281	INV	402477	0.273256	0.273256	HIGH	2215683	2215761	78	70470001224625	78
CAJNNU010000016.1:2017805	CAJNNU010000016.1:2017805-2420281	CAJNNU010000016.1	2017805	2420281	INV	402477	0.273256	0.273256	HIGH	2184994	2185032	38	70470001224547	38
CAJNNU010000016.1:2017805	CAJNNU010000016.1:2017805-2420281	CAJNNU010000016.1	2017805	2420281	INV	402477	0.273256	0.273256	HIGH	2238270	2238280	10	70470000751312	10
CAJNNU010000016.1:2017805	CAJNNU010000016.1:2017805-2420281	CAJNNU010000016.1	2017805	2420281	INV	402477	0.273256	0.273256	HIGH	2184672	2184710	38	70470001224542	38
CAJNNU010000016.1:2017805	CAJNNU010000016.1:2017805-2420281	CAJNNU010000016.1	2017805	2420281	INV	402477	0.273256	0.273256	HIGH	2209489	2209528	39	70470001224545	39
CAJNNU010000016.1:2017805	CAJNNU010000016.1:2017805-2420281	CAJNNU010000016.1	2017805	2420281	INV	402477	0.273256	0.273256	HIGH	2221592	2221631	39	70470001224552	39
CAJNNU010000016.1:2017805	CAJNNU010000016.1:2017805-2420281	CAJNNU010000016.1	2017805	2420281	INV	402477	0.273256	0.273256	HIGH	2209364	2209403	39	70470001224564	39
CAJNNU010000016.1:2017805	CAJNNU010000016.1:2017805-2420281	CAJNNU010000016.1	2017805	2420281	INV	402477	0.273256	0.273256	HIGH	2210550	2210576	26	70470001224541	26
CAJNNU010000016.1:2017805	CAJNNU010000016.1:2017805-2420281	CAJNNU010000016.1	2017805	2420281	INV	402477	0.273256	0.273256	HIGH	2228048	2228079	31	70470001224543	31
CAJNNU010000016.1:2017805	CAJNNU010000016.1:2017805-2420281	CAJNNU010000016.1	2017805	2420281	INV	402477	0.273256	0.273256	HIGH	2228648	2228690	42	70470001224578	42
CAJNNU010000016.1:2017805	CAJNNU010000016.1:2017805-2420281	CAJNNU010000016.1	2017805	2420281	INV	402477	0.273256	0.273256	HIGH	2186257	2186303	46	70470001224591	46
CAJNNU010000016.1:2017805	CAJNNU010000016.1:2017805-2420281	CAJNNU010000016.1	2017805	2420281	INV	402477	0.273256	0.273256	HIGH	2211548	2211582	34	70470001224551	34
CAJNNU010000016.1:2017805	CAJNNU010000016.1:2017805-2420281	CAJNNU010000016.1	2017805	2420281	INV	402477	0.273256	0.273256	HIGH	2206849	2206879	30	70470001224548	30
CAJNNU010000016.1:2017805	CAJNNU010000016.1:2017805-2420281	CAJNNU010000016.1	2017805	2420281	INV	402477	0.273256	0.273256	HIGH	2175484	2175524	40	70470001224592	40
CAJNNU010000016.1:2017805	CAJNNU010000016.1:2017805-2420281	CAJNNU010000016.1	2017805	2420281	INV	402477	0.273256	0.273256	HIGH	2189414	2189443	29	70470001224550	29
CAJNNU010000016.1:2017805	CAJNNU010000016.1:2017805-2420281	CAJNNU010000016.1	2017805	2420281	INV	402477	0.273256	0.273256	HIGH	2219043	2219071	28	70470001224553	28
CAJNNU010000016.1:2017805	CAJNNU010000016.1:2017805-2420281	CAJNNU010000016.1	2017805	2420281	INV	402477	0.273256	0.273256	HIGH	2199827	2199863	36	70470001224587	36
CAJNNU010000016.1:2017805	CAJNNU010000016.1:2017805-2420281	CAJNNU010000016.1	2017805	2420281	INV	402477	0.273256	0.273256	HIGH	2178545	2178580	35	70470001224574	35
CAJNNU010000016.1:2017805	CAJNNU010000016.1:2017805-2420281	CAJNNU010000016.1	2017805	2420281	INV	402477	0.273256	0.273256	HIGH	2179477	2179507	30	70470001224554	30
CAJNNU010000016.1:2017805	CAJNNU010000016.1:2017805-2420281	CAJNNU010000016.1	2017805	2420281	INV	402477	0.273256	0.273256	HIGH	2199722	2199752	30	70470001224557	30
CAJNNU010000016.1:2017805	CAJNNU010000016.1:2017805-2420281	CAJNNU010000016.1	2017805	2420281	INV	402477	0.273256	0.273256	HIGH	2212742	2212775	33	70470001224590	33
CAJNNU010000016.1:2017805	CAJNNU010000016.1:2017805-2420281	CAJNNU010000016.1	2017805	2420281	INV	402477	0.273256	0.273256	HIGH	2179733	2179768	35	70470001224584	35
CAJNNU010000016.1:2017805	CAJNNU010000016.1:2017805-2420281	CAJNNU010000016.1	2017805	2420281	INV	402477	0.273256	0.273256	HIGH	2206794	2206830	36	70470001224595	36
CAJNNU010000016.1:2017805	CAJNNU010000016.1:2017805-2420281	CAJNNU010000016.1	2017805	2420281	INV	402477	0.273256	0.273256	HIGH	2188328	2188358	30	70470001224571	30
CAJNNU010000016.1:2017805	CAJNNU010000016.1:2017805-2420281	CAJNNU010000016.1	2017805	2420281	INV	402477	0.273256	0.273256	HIGH	2221521	2221551	30	70470001224567	30
CAJNNU010000016.1:2017805	CAJNNU010000016.1:2017805-2420281	CAJNNU010000016.1	2017805	2420281	INV	402477	0.273256	0.273256	HIGH	2204905	2204931	26	70470001224572	26
CAJNNU010000016.1:2017805	CAJNNU010000016.1:2017805-2420281	CAJNNU010000016.1	2017805	2420281	INV	402477	0.273256	0.273256	HIGH	2199772	2199798	26	70470001224561	26
CAJNNU010000016.1:2017805	CAJNNU010000016.1:2017805-2420281	CAJNNU010000016.1	2017805	2420281	INV	402477	0.273256	0.273256	HIGH	2207501	2207536	35	70470001224620	35
CAJNNU010000016.1:2017805	CAJNNU010000016.1:2017805-2420281	CAJNNU010000016.1	2017805	2420281	INV	402477	0.273256	0.273256	HIGH	2190538	2190558	20	70470001224539	20
CAJNNU010000016.1:2017805	CAJNNU010000016.1:2017805-2420281	CAJNNU010000016.1	2017805	2420281	INV	402477	0.273256	0.273256	HIGH	2228811	2228835	24	70470001224565	24
CAJNNU010000016.1:2017805	CAJNNU010000016.1:2017805-2420281	CAJNNU010000016.1	2017805	2420281	INV	402477	0.273256	0.273256	HIGH	2214510	2214530	20	70470001224581	20
CAJNNU010000016.1:2017805	CAJNNU010000016.1:2017805-2420281	CAJNNU010000016.1	2017805	2420281	INV	402477	0.273256	0.273256	HIGH	2228408	2228432	24	70470001224568	24
CAJNNU010000016.1:2017805	CAJNNU010000016.1:2017805-2420281	CAJNNU010000016.1	2017805	2420281	INV	402477	0.273256	0.273256	HIGH	2188039	2188064	25	70470001224579	25
CAJNNU010000016.1:2017805	CAJNNU010000016.1:2017805-2420281	CAJNNU010000016.1	2017805	2420281	INV	402477	0.273256	0.273256	HIGH	2178605	2178640	35	70470001224634	35
CAJNNU010000016.1:2017805	CAJNNU010000016.1:2017805-2420281	CAJNNU010000016.1	2017805	2420281	INV	402477	0.273256	0.273256	HIGH	2186225	2186244	19	70470001224546	19
CAJNNU010000016.1:2017805	CAJNNU010000016.1:2017805-2420281	CAJNNU010000016.1	2017805	2420281	INV	402477	0.273256	0.273256	HIGH	2175422	2175447	25	70470001224596	25
CAJNNU010000016.1:2017805	CAJNNU010000016.1:2017805-2420281	CAJNNU010000016.1	2017805	2420281	INV	402477	0.273256	0.273256	HIGH	2212854	2212874	20	70470001224576	20
CAJNNU010000016.1:2017805	CAJNNU010000016.1:2017805-2420281	CAJNNU010000016.1	2017805	2420281	INV	402477	0.273256	0.273256	HIGH	2182860	2182880	20	70470001224573	20
CAJNNU010000016.1:2017805	CAJNNU010000016.1:2017805-2420281	CAJNNU010000016.1	2017805	2420281	INV	402477	0.273256	0.273256	HIGH	2210349	2210365	16	70470001224617	16
CAJNNU010000016.1:2017805	CAJNNU010000016.1:2017805-2420281	CAJNNU010000016.1	2017805	2420281	INV	402477	0.273256	0.273256	HIGH	2228371	2228389	18	70470001224563	18
CAJNNU010000016.1:2017805	CAJNNU010000016.1:2017805-2420281	CAJNNU010000016.1	2017805	2420281	INV	402477	0.273256	0.273256	HIGH	2228343	2228365	22	70470001224600	22
CAJNNU010000016.1:2017805	CAJNNU010000016.1:2017805-2420281	CAJNNU010000016.1	2017805	2420281	INV	402477	0.273256	0.273256	HIGH	2195212	2195233	21	70470001224649	21
CAJNNU010000016.1:2017805	CAJNNU010000016.1:2017805-2420281	CAJNNU010000016.1	2017805	2420281	INV	402477	0.273256	0.273256	HIGH	2211384	2211405	21	70470001224616	21
CAJNNU010000016.1:2017805	CAJNNU010000016.1:2017805-2420281	CAJNNU010000016.1	2017805	2420281	INV	402477	0.273256	0.273256	HIGH	2201586	2201603	17	70470001224585	17
CAJNNU010000016.1:2017805	CAJNNU010000016.1:2017805-2420281	CAJNNU010000016.1	2017805	2420281	INV	402477	0.273256	0.273256	HIGH	2214322	2214343	21	70470001224641	21
CAJNNU010000016.1:2017805	CAJNNU010000016.1:2017805-2420281	CAJNNU010000016.1	2017805	2420281	INV	402477	0.273256	0.273256	HIGH	2182795	2182822	27	70470001224661	27
CAJNNU010000016.1:2017805	CAJNNU010000016.1:2017805-2420281	CAJNNU010000016.1	2017805	2420281	INV	402477	0.273256	0.273256	HIGH	2186105	2186123	18	70470001224605	18
CAJNNU010000016.1:2017805	CAJNNU010000016.1:2017805-2420281	CAJNNU010000016.1	2017805	2420281	INV	402477	0.273256	0.273256	HIGH	2196676	2196695	19	70470001224594	19
CAJNNU010000016.1:2017805	CAJNNU010000016.1:2017805-2420281	CAJNNU010000016.1	2017805	2420281	INV	402477	0.273256	0.273256	HIGH	2212003	2212020	17	70470001224582	17
CAJNNU010000016.1:2017805	CAJNNU010000016.1:2017805-2420281	CAJNNU010000016.1	2017805	2420281	INV	402477	0.273256	0.273256	HIGH	2196841	2196855	14	70470001224549	14
CAJNNU010000016.1:2017805	CAJNNU010000016.1:2017805-2420281	CAJNNU010000016.1	2017805	2420281	INV	402477	0.273256	0.273256	HIGH	2205599	2205615	16	70470001224570	16
CAJNNU010000016.1:2017805	CAJNNU010000016.1:2017805-2420281	CAJNNU010000016.1	2017805	2420281	INV	402477	0.273256	0.273256	HIGH	2196533	2196552	19	70470001224602	19
CAJNNU010000016.1:2017805	CAJNNU010000016.1:2017805-2420281	CAJNNU010000016.1	2017805	2420281	INV	402477	0.273256	0.273256	HIGH	2205633	2205652	19	70470001224601	19
CAJNNU010000016.1:2017805	CAJNNU010000016.1:2017805-2420281	CAJNNU010000016.1	2017805	2420281	INV	402477	0.273256	0.273256	HIGH	2207476	2207491	15	70470001224562	15
CAJNNU010000016.1:2017805	CAJNNU010000016.1:2017805-2420281	CAJNNU010000016.1	2017805	2420281	INV	402477	0.273256	0.273256	HIGH	2179448	2179467	19	70470001224609	19
CAJNNU010000016.1:2017805	CAJNNU010000016.1:2017805-2420281	CAJNNU010000016.1	2017805	2420281	INV	402477	0.273256	0.273256	HIGH	2188435	2188454	19	70470001224613	19
CAJNNU010000016.1:2017805	CAJNNU010000016.1:2017805-2420281	CAJNNU010000016.1	2017805	2420281	INV	402477	0.273256	0.273256	HIGH	2213087	2213100	13	70470001224569	13
CAJNNU010000016.1:2017805	CAJNNU010000016.1:2017805-2420281	CAJNNU010000016.1	2017805	2420281	INV	402477	0.273256	0.273256	HIGH	2202561	2202578	17	70470001224610	17
CAJNNU010000016.1:2017805	CAJNNU010000016.1:2017805-2420281	CAJNNU010000016.1	2017805	2420281	INV	402477	0.273256	0.273256	HIGH	2196364	2196380	16	70470001224589	16
CAJNNU010000016.1:2017805	CAJNNU010000016.1:2017805-2420281	CAJNNU010000016.1	2017805	2420281	INV	402477	0.273256	0.273256	HIGH	2215840	2215857	17	70470001224611	17
CAJNNU010000016.1:2017805	CAJNNU010000016.1:2017805-2420281	CAJNNU010000016.1	2017805	2420281	INV	402477	0.273256	0.273256	HIGH	2195195	2195210	15	70470001224598	15
CAJNNU010000016.1:2017805	CAJNNU010000016.1:2017805-2420281	CAJNNU010000016.1	2017805	2420281	INV	402477	0.273256	0.273256	HIGH	2206975	2206989	14	70470001224580	14
CAJNNU010000016.1:2017805	CAJNNU010000016.1:2017805-2420281	CAJNNU010000016.1	2017805	2420281	INV	402477	0.273256	0.273256	HIGH	2182089	2182106	17	70470001224623	17
CAJNNU010000016.1:2017805	CAJNNU010000016.1:2017805-2420281	CAJNNU010000016.1	2017805	2420281	INV	402477	0.273256	0.273256	HIGH	2202515	2202529	14	70470001224586	14
CAJNNU010000016.1:2017805	CAJNNU010000016.1:2017805-2420281	CAJNNU010000016.1	2017805	2420281	INV	402477	0.273256	0.273256	HIGH	2196618	2196637	19	70470001224642	19
CAJNNU010000016.1:2017805	CAJNNU010000016.1:2017805-2420281	CAJNNU010000016.1	2017805	2420281	INV	402477	0.273256	0.273256	HIGH	2224216	2224230	14	70470001224588	14
CAJNNU010000016.1:2017805	CAJNNU010000016.1:2017805-2420281	CAJNNU010000016.1	2017805	2420281	INV	402477	0.273256	0.273256	HIGH	2207924	2207936	12	70470001224559	12
CAJNNU010000016.1:2017805	CAJNNU010000016.1:2017805-2420281	CAJNNU010000016.1	2017805	2420281	INV	402477	0.273256	0.273256	HIGH	2219256	2219272	16	70470001224618	16
CAJNNU010000016.1:2017805	CAJNNU010000016.1:2017805-2420281	CAJNNU010000016.1	2017805	2420281	INV	402477	0.273256	0.273256	HIGH	2214132	2214147	15	70470001224606	15
CAJNNU010000016.1:2017805	CAJNNU010000016.1:2017805-2420281	CAJNNU010000016.1	2017805	2420281	INV	402477	0.273256	0.273256	HIGH	2190072	2190086	14	70470001224593	14
CAJNNU010000016.1:2017805	CAJNNU010000016.1:2017805-2420281	CAJNNU010000016.1	2017805	2420281	INV	402477	0.273256	0.273256	HIGH	2197662	2197680	18	70470001224643	18
CAJNNU010000016.1:2017805	CAJNNU010000016.1:2017805-2420281	CAJNNU010000016.1	2017805	2420281	INV	402477	0.273256	0.273256	HIGH	2186352	2186369	17	70470001224654	17
CAJNNU010000016.1:2017805	CAJNNU010000016.1:2017805-2420281	CAJNNU010000016.1	2017805	2420281	INV	402477	0.273256	0.273256	HIGH	2206940	2206956	16	70470001224626	16
CAJNNU010000016.1:2017805	CAJNNU010000016.1:2017805-2420281	CAJNNU010000016.1	2017805	2420281	INV	402477	0.273256	0.273256	HIGH	2179821	2179835	14	70470001224597	14
CAJNNU010000016.1:2017805	CAJNNU010000016.1:2017805-2420281	CAJNNU010000016.1	2017805	2420281	INV	402477	0.273256	0.273256	HIGH	2198802	2198817	15	70470001224615	15
CAJNNU010000016.1:2017805	CAJNNU010000016.1:2017805-2420281	CAJNNU010000016.1	2017805	2420281	INV	402477	0.273256	0.273256	HIGH	2201637	2201652	15	70470001224614	15
CAJNNU010000016.1:2017805	CAJNNU010000016.1:2017805-2420281	CAJNNU010000016.1	2017805	2420281	INV	402477	0.273256	0.273256	HIGH	2228263	2228277	14	70470001224648	14
CAJNNU010000016.1:2017805	CAJNNU010000016.1:2017805-2420281	CAJNNU010000016.1	2017805	2420281	INV	402477	0.273256	0.273256	HIGH	2189484	2189502	18	70470001224667	18
CAJNNU010000016.1:2017805	CAJNNU010000016.1:2017805-2420281	CAJNNU010000016.1	2017805	2420281	INV	402477	0.273256	0.273256	HIGH	2228842	2228855	13	70470001224608	13
CAJNNU010000016.1:2017805	CAJNNU010000016.1:2017805-2420281	CAJNNU010000016.1	2017805	2420281	INV	402477	0.273256	0.273256	HIGH	2203961	2203975	14	70470001224624	14
CAJNNU010000016.1:2017805	CAJNNU010000016.1:2017805-2420281	CAJNNU010000016.1	2017805	2420281	INV	402477	0.273256	0.273256	HIGH	2201156	2201167	11	70470001224575	11
CAJNNU010000016.1:2017805	CAJNNU010000016.1:2017805-2420281	CAJNNU010000016.1	2017805	2420281	INV	402477	0.273256	0.273256	HIGH	2213036	2213052	16	70470001224665	16
CAJNNU010000016.1:2017805	CAJNNU010000016.1:2017805-2420281	CAJNNU010000016.1	2017805	2420281	INV	402477	0.273256	0.273256	HIGH	2182049	2182062	13	70470001224612	13
CAJNNU010000016.1:2017805	CAJNNU010000016.1:2017805-2420281	CAJNNU010000016.1	2017805	2420281	INV	402477	0.273256	0.273256	HIGH	2196788	2196800	12	70470001224629	12
CAJNNU010000016.1:2017805	CAJNNU010000016.1:2017805-2420281	CAJNNU010000016.1	2017805	2420281	INV	402477	0.273256	0.273256	HIGH	2198771	2198783	12	70470001224604	12
CAJNNU010000016.1:2017805	CAJNNU010000016.1:2017805-2420281	CAJNNU010000016.1	2017805	2420281	INV	402477	0.273256	0.273256	HIGH	2189457	2189469	12	70470001224607	12
CAJNNU010000016.1:2017805	CAJNNU010000016.1:2017805-2420281	CAJNNU010000016.1	2017805	2420281	INV	402477	0.273256	0.273256	HIGH	2196716	2196728	12	70470001224622	12
CAJNNU010000016.1:2017805	CAJNNU010000016.1:2017805-2420281	CAJNNU010000016.1	2017805	2420281	INV	402477	0.273256	0.273256	HIGH	2212043	2212054	11	70470001224603	11
CAJNNU010000016.1:2017805	CAJNNU010000016.1:2017805-2420281	CAJNNU010000016.1	2017805	2420281	INV	402477	0.273256	0.273256	HIGH	2189280	2189294	14	70470001224655	14
CAJNNU010000016.1:2017805	CAJNNU010000016.1:2017805-2420281	CAJNNU010000016.1	2017805	2420281	INV	402477	0.273256	0.273256	HIGH	2210504	2210513	9	70470001224628	9
CAJNNU010000016.1:2017805	CAJNNU010000016.1:2017805-2420281	CAJNNU010000016.1	2017805	2420281	INV	402477	0.273256	0.273256	HIGH	2213114	2213128	14	70470001224660	14
CAJNNU010000016.1:2017805	CAJNNU010000016.1:2017805-2420281	CAJNNU010000016.1	2017805	2420281	INV	402477	0.273256	0.273256	HIGH	2175552	2175564	12	70470001224644	12
CAJNNU010000016.1:2017805	CAJNNU010000016.1:2017805-2420281	CAJNNU010000016.1	2017805	2420281	INV	402477	0.273256	0.273256	HIGH	2212697	2212707	10	70470001224621	10
CAJNNU010000016.1:2017805	CAJNNU010000016.1:2017805-2420281	CAJNNU010000016.1	2017805	2420281	INV	402477	0.273256	0.273256	HIGH	2207383	2207394	11	70470001224639	11
CAJNNU010000016.1:2017805	CAJNNU010000016.1:2017805-2420281	CAJNNU010000016.1	2017805	2420281	INV	402477	0.273256	0.273256	HIGH	2190561	2190572	11	70470001224647	11
CAJNNU010000016.1:2017805	CAJNNU010000016.1:2017805-2420281	CAJNNU010000016.1	2017805	2420281	INV	402477	0.273256	0.273256	HIGH	2190830	2190841	11	70470001224646	11
CAJNNU010000016.1:2017805	CAJNNU010000016.1:2017805-2420281	CAJNNU010000016.1	2017805	2420281	INV	402477	0.273256	0.273256	HIGH	2228599	2228609	10	70470001224632	10
CAJNNU010000016.1:2017805	CAJNNU010000016.1:2017805-2420281	CAJNNU010000016.1	2017805	2420281	INV	402477	0.273256	0.273256	HIGH	2182190	2182200	10	70470001224638	10
CAJNNU010000016.1:2017805	CAJNNU010000016.1:2017805-2420281	CAJNNU010000016.1	2017805	2420281	INV	402477	0.273256	0.273256	HIGH	2219219	2219228	9	70470001224627	9
CAJNNU010000016.1:2017805	CAJNNU010000016.1:2017805-2420281	CAJNNU010000016.1	2017805	2420281	INV	402477	0.273256	0.273256	HIGH	2188285	2188295	10	70470001224656	10
CAJNNU010000016.1:2017805	CAJNNU010000016.1:2017805-2420281	CAJNNU010000016.1	2017805	2420281	INV	402477	0.273256	0.273256	HIGH	2186319	2186328	9	70470001224633	9
CAJNNU010000016.1:2017805	CAJNNU010000016.1:2017805-2420281	CAJNNU010000016.1	2017805	2420281	INV	402477	0.273256	0.273256	HIGH	2226133	2226142	9	70470001224637	9
CAJNNU010000016.1:2017805	CAJNNU010000016.1:2017805-2420281	CAJNNU010000016.1	2017805	2420281	INV	402477	0.273256	0.273256	HIGH	2210288	2210297	9	70470001224640	9
CAJNNU010000016.1:2017805	CAJNNU010000016.1:2017805-2420281	CAJNNU010000016.1	2017805	2420281	INV	402477	0.273256	0.273256	HIGH	2214869	2214878	9	70470001224650	9
CAJNNU010000016.1:2017805	CAJNNU010000016.1:2017805-2420281	CAJNNU010000016.1	2017805	2420281	INV	402477	0.273256	0.273256	HIGH	2187351	2187359	8	70470001224651	8
CAJNNU010000016.1:2017805	CAJNNU010000016.1:2017805-2420281	CAJNNU010000016.1	2017805	2420281	INV	402477	0.273256	0.273256	HIGH	2214358	2214367	9	70470001224652	9
CAJNNU010000016.1:2017805	CAJNNU010000016.1:2017805-2420281	CAJNNU010000016.1	2017805	2420281	INV	402477	0.273256	0.273256	HIGH	2194928	2194936	8	70470001224630	8
CAJNNU010000016.1:2017805	CAJNNU010000016.1:2017805-2420281	CAJNNU010000016.1	2017805	2420281	INV	402477	0.273256	0.273256	HIGH	2202384	2202393	9	70470001224666	9
CAJNNU010000016.1:2017805	CAJNNU010000016.1:2017805-2420281	CAJNNU010000016.1	2017805	2420281	INV	402477	0.273256	0.273256	HIGH	2214939	2214947	8	70470001224636	8
CAJNNU010000016.1:2017805	CAJNNU010000016.1:2017805-2420281	CAJNNU010000016.1	2017805	2420281	INV	402477	0.273256	0.273256	HIGH	2199927	2199934	7	70470001224619	7
CAJNNU010000016.1:2017805	CAJNNU010000016.1:2017805-2420281	CAJNNU010000016.1	2017805	2420281	INV	402477	0.273256	0.273256	HIGH	2211408	2211415	7	70470001224631	7
CAJNNU010000016.1:2017805	CAJNNU010000016.1:2017805-2420281	CAJNNU010000016.1	2017805	2420281	INV	402477	0.273256	0.273256	HIGH	2190641	2190648	7	70470001224653	7
CAJNNU010000016.1:2017805	CAJNNU010000016.1:2017805-2420281	CAJNNU010000016.1	2017805	2420281	INV	402477	0.273256	0.273256	HIGH	2211969	2211976	7	70470001224657	7
CAJNNU010000016.1:2017805	CAJNNU010000016.1:2017805-2420281	CAJNNU010000016.1	2017805	2420281	INV	402477	0.273256	0.273256	HIGH	2198641	2198648	7	70470001224658	7
CAJNNU010000016.1:2017805	CAJNNU010000016.1:2017805-2420281	CAJNNU010000016.1	2017805	2420281	INV	402477	0.273256	0.273256	HIGH	2224984	2224990	6	70470001224635	6
CAJNNU010000016.1:2017805	CAJNNU010000016.1:2017805-2420281	CAJNNU010000016.1	2017805	2420281	INV	402477	0.273256	0.273256	HIGH	2182070	2182076	6	70470001224645	6
CAJNNU010000016.1:2017805	CAJNNU010000016.1:2017805-2420281	CAJNNU010000016.1	2017805	2420281	INV	402477	0.273256	0.273256	HIGH	2196833	2196839	6	70470001224659	6
CAJNNU010000016.1:2017805	CAJNNU010000016.1:2017805-2420281	CAJNNU010000016.1	2017805	2420281	INV	402477	0.273256	0.273256	HIGH	2221695	2221701	6	70470001224662	6
CAJNNU010000016.1:2017805	CAJNNU010000016.1:2017805-2420281	CAJNNU010000016.1	2017805	2420281	INV	402477	0.273256	0.273256	HIGH	2228449	2228455	6	70470001224663	6
CAJNNU010000016.1:2017805	CAJNNU010000016.1:2017805-2420281	CAJNNU010000016.1	2017805	2420281	INV	402477	0.273256	0.273256	HIGH	2211582	2211587	5	70470001224664	5
CAJNNU010000016.1:2020328	CAJNNU010000016.1:2020328-2417990	CAJNNU010000016.1	2020328	2417990	INV	397663	0.177632	0.177632	HIGH	2236561	2236768	207	70470000751271	207
CAJNNU010000016.1:2020328	CAJNNU010000016.1:2020328-2417990	CAJNNU010000016.1	2020328	2417990	INV	397663	0.177632	0.177632	HIGH	2248355	2248505	150	70470000751272	150
CAJNNU010000016.1:2020328	CAJNNU010000016.1:2020328-2417990	CAJNNU010000016.1	2020328	2417990	INV	397663	0.177632	0.177632	HIGH	2247334	2247477	143	70470000751273	143
CAJNNU010000016.1:2020328	CAJNNU010000016.1:2020328-2417990	CAJNNU010000016.1	2020328	2417990	INV	397663	0.177632	0.177632	HIGH	2250747	2250889	142	70470000751275	142
CAJNNU010000016.1:2020328	CAJNNU010000016.1:2020328-2417990	CAJNNU010000016.1	2020328	2417990	INV	397663	0.177632	0.177632	HIGH	2245675	2245783	108	70470000751274	108
CAJNNU010000016.1:2020328	CAJNNU010000016.1:2020328-2417990	CAJNNU010000016.1	2020328	2417990	INV	397663	0.177632	0.177632	HIGH	2247112	2247214	102	70470000751276	102
CAJNNU010000016.1:2020328	CAJNNU010000016.1:2020328-2417990	CAJNNU010000016.1	2020328	2417990	INV	397663	0.177632	0.177632	HIGH	2227331	2227954	623	70470001224503	623
CAJNNU010000016.1:2020328	CAJNNU010000016.1:2020328-2417990	CAJNNU010000016.1	2020328	2417990	INV	397663	0.177632	0.177632	HIGH	2241974	2242042	68	70470000751277	68
CAJNNU010000016.1:2020328	CAJNNU010000016.1:2020328-2417990	CAJNNU010000016.1	2020328	2417990	INV	397663	0.177632	0.177632	HIGH	2249623	2249687	64	70470000751279	64
CAJNNU010000016.1:2020328	CAJNNU010000016.1:2020328-2417990	CAJNNU010000016.1	2020328	2417990	INV	397663	0.177632	0.177632	HIGH	2235750	2235803	53	70470000751278	53
CAJNNU010000016.1:2020328	CAJNNU010000016.1:2020328-2417990	CAJNNU010000016.1	2020328	2417990	INV	397663	0.177632	0.177632	HIGH	2248731	2248791	60	70470000751283	60
CAJNNU010000016.1:2020328	CAJNNU010000016.1:2020328-2417990	CAJNNU010000016.1	2020328	2417990	INV	397663	0.177632	0.177632	HIGH	2239886	2239932	46	70470000751293	46
CAJNNU010000016.1:2020328	CAJNNU010000016.1:2020328-2417990	CAJNNU010000016.1	2020328	2417990	INV	397663	0.177632	0.177632	HIGH	2241907	2241964	57	70470000751281	57
CAJNNU010000016.1:2020328	CAJNNU010000016.1:2020328-2417990	CAJNNU010000016.1	2020328	2417990	INV	397663	0.177632	0.177632	HIGH	2184711	2184972	261	70470001224508	261
CAJNNU010000016.1:2020328	CAJNNU010000016.1:2020328-2417990	CAJNNU010000016.1	2020328	2417990	INV	397663	0.177632	0.177632	HIGH	2233803	2233884	81	70470000751291	81
CAJNNU010000016.1:2020328	CAJNNU010000016.1:2020328-2417990	CAJNNU010000016.1	2020328	2417990	INV	397663	0.177632	0.177632	HIGH	2177212	2177408	196	70470001224502	196
CAJNNU010000016.1:2020328	CAJNNU010000016.1:2020328-2417990	CAJNNU010000016.1	2020328	2417990	INV	397663	0.177632	0.177632	HIGH	2240295	2240363	68	70470000751287	68
CAJNNU010000016.1:2020328	CAJNNU010000016.1:2020328-2417990	CAJNNU010000016.1	2020328	2417990	INV	397663	0.177632	0.177632	HIGH	2229571	2229608	37	70470000751282	37
CAJNNU010000016.1:2020328	CAJNNU010000016.1:2020328-2417990	CAJNNU010000016.1	2020328	2417990	INV	397663	0.177632	0.177632	HIGH	2246054	2246098	44	70470000751285	44
CAJNNU010000016.1:2020328	CAJNNU010000016.1:2020328-2417990	CAJNNU010000016.1	2020328	2417990	INV	397663	0.177632	0.177632	HIGH	2201225	2201447	222	70470001224510	222
CAJNNU010000016.1:2020328	CAJNNU010000016.1:2020328-2417990	CAJNNU010000016.1	2020328	2417990	INV	397663	0.177632	0.177632	HIGH	2225474	2225680	206	70470001224505	206
CAJNNU010000016.1:2020328	CAJNNU010000016.1:2020328-2417990	CAJNNU010000016.1	2020328	2417990	INV	397663	0.177632	0.177632	HIGH	2233707	2233750	43	70470000751284	43
CAJNNU010000016.1:2020328	CAJNNU010000016.1:2020328-2417990	CAJNNU010000016.1	2020328	2417990	INV	397663	0.177632	0.177632	HIGH	2233968	2234009	41	70470000751289	41
CAJNNU010000016.1:2020328	CAJNNU010000016.1:2020328-2417990	CAJNNU010000016.1	2020328	2417990	INV	397663	0.177632	0.177632	HIGH	2195246	2195378	132	70470001224507	132
CAJNNU010000016.1:2020328	CAJNNU010000016.1:2020328-2417990	CAJNNU010000016.1	2020328	2417990	INV	397663	0.177632	0.177632	HIGH	2238198	2238242	44	70470000751290	44
CAJNNU010000016.1:2020328	CAJNNU010000016.1:2020328-2417990	CAJNNU010000016.1	2020328	2417990	INV	397663	0.177632	0.177632	HIGH	2246112	2246168	56	70470000751294	56
CAJNNU010000016.1:2020328	CAJNNU010000016.1:2020328-2417990	CAJNNU010000016.1	2020328	2417990	INV	397663	0.177632	0.177632	HIGH	2214536	2214729	193	70470001224534	193
CAJNNU010000016.1:2020328	CAJNNU010000016.1:2020328-2417990	CAJNNU010000016.1	2020328	2417990	INV	397663	0.177632	0.177632	HIGH	2190400	2190522	122	70470001224506	122
CAJNNU010000016.1:2020328	CAJNNU010000016.1:2020328-2417990	CAJNNU010000016.1	2020328	2417990	INV	397663	0.177632	0.177632	HIGH	2198650	2198770	120	70470001224504	120
CAJNNU010000016.1:2020328	CAJNNU010000016.1:2020328-2417990	CAJNNU010000016.1	2020328	2417990	INV	397663	0.177632	0.177632	HIGH	2227039	2227191	152	70470001224517	152
CAJNNU010000016.1:2020328	CAJNNU010000016.1:2020328-2417990	CAJNNU010000016.1	2020328	2417990	INV	397663	0.177632	0.177632	HIGH	2228916	2229097	181	70470001224529	181
CAJNNU010000016.1:2020328	CAJNNU010000016.1:2020328-2417990	CAJNNU010000016.1	2020328	2417990	INV	397663	0.177632	0.177632	HIGH	2249601	2249623	22	70470000751298	22
CAJNNU010000016.1:2020328	CAJNNU010000016.1:2020328-2417990	CAJNNU010000016.1	2020328	2417990	INV	397663	0.177632	0.177632	HIGH	2247060	2247091	31	70470000751297	31
CAJNNU010000016.1:2020328	CAJNNU010000016.1:2020328-2417990	CAJNNU010000016.1	2020328	2417990	INV	397663	0.177632	0.177632	HIGH	2244929	2244962	33	70470000751292	33
CAJNNU010000016.1:2020328	CAJNNU010000016.1:2020328-2417990	CAJNNU010000016.1	2020328	2417990	INV	397663	0.177632	0.177632	HIGH	2231710	2231755	45	70470000751301	45
CAJNNU010000016.1:2020328	CAJNNU010000016.1:2020328-2417990	CAJNNU010000016.1	2020328	2417990	INV	397663	0.177632	0.177632	HIGH	2210167	2210282	115	70470001224512	115
CAJNNU010000016.1:2020328	CAJNNU010000016.1:2020328-2417990	CAJNNU010000016.1	2020328	2417990	INV	397663	0.177632	0.177632	HIGH	2225003	2225131	128	70470001224519	128
CAJNNU010000016.1:2020328	CAJNNU010000016.1:2020328-2417990	CAJNNU010000016.1	2020328	2417990	INV	397663	0.177632	0.177632	HIGH	2185973	2186081	108	70470001224511	108
CAJNNU010000016.1:2020328	CAJNNU010000016.1:2020328-2417990	CAJNNU010000016.1	2020328	2417990	INV	397663	0.177632	0.177632	HIGH	2246188	2246190	2	70470000751302	2
CAJNNU010000016.1:2020328	CAJNNU010000016.1:2020328-2417990	CAJNNU010000016.1	2020328	2417990	INV	397663	0.177632	0.177632	HIGH	2212882	2212986	104	70470001224513	104
CAJNNU010000016.1:2020328	CAJNNU010000016.1:2020328-2417990	CAJNNU010000016.1	2020328	2417990	INV	397663	0.177632	0.177632	HIGH	2211415	2211539	124	70470001224527	124
CAJNNU010000016.1:2020328	CAJNNU010000016.1:2020328-2417990	CAJNNU010000016.1	2020328	2417990	INV	397663	0.177632	0.177632	HIGH	2181887	2181990	103	70470001224518	103
CAJNNU010000016.1:2020328	CAJNNU010000016.1:2020328-2417990	CAJNNU010000016.1	2020328	2417990	INV	397663	0.177632	0.177632	HIGH	2219838	2219934	96	70470001224509	96
CAJNNU010000016.1:2020328	CAJNNU010000016.1:2020328-2417990	CAJNNU010000016.1	2020328	2417990	INV	397663	0.177632	0.177632	HIGH	2238151	2238159	8	70470000751304	8
CAJNNU010000016.1:2020328	CAJNNU010000016.1:2020328-2417990	CAJNNU010000016.1	2020328	2417990	INV	397663	0.177632	0.177632	HIGH	2224093	2224181	88	70470001224515	88
CAJNNU010000016.1:2020328	CAJNNU010000016.1:2020328-2417990	CAJNNU010000016.1	2020328	2417990	INV	397663	0.177632	0.177632	HIGH	2174596	2174761	165	70470001224544	165
CAJNNU010000016.1:2020328	CAJNNU010000016.1:2020328-2417990	CAJNNU010000016.1	2020328	2417990	INV	397663	0.177632	0.177632	HIGH	2210380	2210467	87	70470001224516	87
CAJNNU010000016.1:2020328	CAJNNU010000016.1:2020328-2417990	CAJNNU010000016.1	2020328	2417990	INV	397663	0.177632	0.177632	HIGH	2173499	2173578	79	70470001224514	79
CAJNNU010000016.1:2020328	CAJNNU010000016.1:2020328-2417990	CAJNNU010000016.1	2020328	2417990	INV	397663	0.177632	0.177632	HIGH	2219114	2219210	96	70470001224523	96
CAJNNU010000016.1:2020328	CAJNNU010000016.1:2020328-2417990	CAJNNU010000016.1	2020328	2417990	INV	397663	0.177632	0.177632	HIGH	2181722	2181815	93	70470001224524	93
CAJNNU010000016.1:2020328	CAJNNU010000016.1:2020328-2417990	CAJNNU010000016.1	2020328	2417990	INV	397663	0.177632	0.177632	HIGH	2179639	2179733	94	70470001224525	94
CAJNNU010000016.1:2020328	CAJNNU010000016.1:2020328-2417990	CAJNNU010000016.1	2020328	2417990	INV	397663	0.177632	0.177632	HIGH	2226024	2226120	96	70470001224528	96
CAJNNU010000016.1:2020328	CAJNNU010000016.1:2020328-2417990	CAJNNU010000016.1	2020328	2417990	INV	397663	0.177632	0.177632	HIGH	2249701	2249718	17	70470000751299	17
CAJNNU010000016.1:2020328	CAJNNU010000016.1:2020328-2417990	CAJNNU010000016.1	2020328	2417990	INV	397663	0.177632	0.177632	HIGH	2205690	2205770	80	70470001224526	80
CAJNNU010000016.1:2020328	CAJNNU010000016.1:2020328-2417990	CAJNNU010000016.1	2020328	2417990	INV	397663	0.177632	0.177632	HIGH	2230949	2230983	34	70470000751308	34
CAJNNU010000016.1:2020328	CAJNNU010000016.1:2020328-2417990	CAJNNU010000016.1	2020328	2417990	INV	397663	0.177632	0.177632	HIGH	2240437	2240457	20	70470000751300	20
CAJNNU010000016.1:2020328	CAJNNU010000016.1:2020328-2417990	CAJNNU010000016.1	2020328	2417990	INV	397663	0.177632	0.177632	HIGH	2196430	2196499	69	70470001224522	69
CAJNNU010000016.1:2020328	CAJNNU010000016.1:2020328-2417990	CAJNNU010000016.1	2020328	2417990	INV	397663	0.177632	0.177632	HIGH	2207844	2207907	63	70470001224520	63
CAJNNU010000016.1:2020328	CAJNNU010000016.1:2020328-2417990	CAJNNU010000016.1	2020328	2417990	INV	397663	0.177632	0.177632	HIGH	2228462	2228594	132	70470001224583	132
CAJNNU010000016.1:2020328	CAJNNU010000016.1:2020328-2417990	CAJNNU010000016.1	2020328	2417990	INV	397663	0.177632	0.177632	HIGH	2203982	2204083	101	70470001224566	101
CAJNNU010000016.1:2020328	CAJNNU010000016.1:2020328-2417990	CAJNNU010000016.1	2020328	2417990	INV	397663	0.177632	0.177632	HIGH	2235330	2235356	26	70470000751314	26
CAJNNU010000016.1:2020328	CAJNNU010000016.1:2020328-2417990	CAJNNU010000016.1	2020328	2417990	INV	397663	0.177632	0.177632	HIGH	2209431	2209489	58	70470001224521	58
CAJNNU010000016.1:2020328	CAJNNU010000016.1:2020328-2417990	CAJNNU010000016.1	2020328	2417990	INV	397663	0.177632	0.177632	HIGH	2240382	2240389	7	70470000751306	7
CAJNNU010000016.1:2020328	CAJNNU010000016.1:2020328-2417990	CAJNNU010000016.1	2020328	2417990	INV	397663	0.177632	0.177632	HIGH	2214405	2214477	72	70470001224535	72
CAJNNU010000016.1:2020328	CAJNNU010000016.1:2020328-2417990	CAJNNU010000016.1	2020328	2417990	INV	397663	0.177632	0.177632	HIGH	2219557	2219624	67	70470001224532	67
CAJNNU010000016.1:2020328	CAJNNU010000016.1:2020328-2417990	CAJNNU010000016.1	2020328	2417990	INV	397663	0.177632	0.177632	HIGH	2238358	2238376	18	70470000751303	18
CAJNNU010000016.1:2020328	CAJNNU010000016.1:2020328-2417990	CAJNNU010000016.1	2020328	2417990	INV	397663	0.177632	0.177632	HIGH	2204821	2204889	68	70470001224531	68
CAJNNU010000016.1:2020328	CAJNNU010000016.1:2020328-2417990	CAJNNU010000016.1	2020328	2417990	INV	397663	0.177632	0.177632	HIGH	2188371	2188430	59	70470001224530	59
CAJNNU010000016.1:2020328	CAJNNU010000016.1:2020328-2417990	CAJNNU010000016.1	2020328	2417990	INV	397663	0.177632	0.177632	HIGH	2244857	2244883	26	70470000751311	26
CAJNNU010000016.1:2020328	CAJNNU010000016.1:2020328-2417990	CAJNNU010000016.1	2020328	2417990	INV	397663	0.177632	0.177632	HIGH	2221412	2221508	96	70470001224560	96
CAJNNU010000016.1:2020328	CAJNNU010000016.1:2020328-2417990	CAJNNU010000016.1	2020328	2417990	INV	397663	0.177632	0.177632	HIGH	2203346	2203413	67	70470001224538	67
CAJNNU010000016.1:2020328	CAJNNU010000016.1:2020328-2417990	CAJNNU010000016.1	2020328	2417990	INV	397663	0.177632	0.177632	HIGH	2228721	2228784	63	70470001224537	63
CAJNNU010000016.1:2020328	CAJNNU010000016.1:2020328-2417990	CAJNNU010000016.1	2020328	2417990	INV	397663	0.177632	0.177632	HIGH	2219709	2219759	50	70470001224533	50
CAJNNU010000016.1:2020328	CAJNNU010000016.1:2020328-2417990	CAJNNU010000016.1	2020328	2417990	INV	397663	0.177632	0.177632	HIGH	2238139	2238149	10	70470000751309	10
CAJNNU010000016.1:2020328	CAJNNU010000016.1:2020328-2417990	CAJNNU010000016.1	2020328	2417990	INV	397663	0.177632	0.177632	HIGH	2229517	2229566	49	70470001224536	49
CAJNNU010000016.1:2020328	CAJNNU010000016.1:2020328-2417990	CAJNNU010000016.1	2020328	2417990	INV	397663	0.177632	0.177632	HIGH	2199865	2199922	57	70470001224555	57
CAJNNU010000016.1:2020328	CAJNNU010000016.1:2020328-2417990	CAJNNU010000016.1	2020328	2417990	INV	397663	0.177632	0.177632	HIGH	2189320	2189389	69	70470001224577	69
CAJNNU010000016.1:2020328	CAJNNU010000016.1:2020328-2417990	CAJNNU010000016.1	2020328	2417990	INV	397663	0.177632	0.177632	HIGH	2201447	2201509	62	70470001224556	62
CAJNNU010000016.1:2020328	CAJNNU010000016.1:2020328-2417990	CAJNNU010000016.1	2020328	2417990	INV	397663	0.177632	0.177632	HIGH	2197763	2197822	59	70470001224558	59
CAJNNU010000016.1:2020328	CAJNNU010000016.1:2020328-2417990	CAJNNU010000016.1	2020328	2417990	INV	397663	0.177632	0.177632	HIGH	2179294	2179361	67	70470001224599	67
CAJNNU010000016.1:2020328	CAJNNU010000016.1:2020328-2417990	CAJNNU010000016.1	2020328	2417990	INV	397663	0.177632	0.177632	HIGH	2214070	2214114	44	70470001224540	44
CAJNNU010000016.1:2020328	CAJNNU010000016.1:2020328-2417990	CAJNNU010000016.1	2020328	2417990	INV	397663	0.177632	0.177632	HIGH	2215683	2215761	78	70470001224625	78
CAJNNU010000016.1:2020328	CAJNNU010000016.1:2020328-2417990	CAJNNU010000016.1	2020328	2417990	INV	397663	0.177632	0.177632	HIGH	2184994	2185032	38	70470001224547	38
CAJNNU010000016.1:2020328	CAJNNU010000016.1:2020328-2417990	CAJNNU010000016.1	2020328	2417990	INV	397663	0.177632	0.177632	HIGH	2238270	2238280	10	70470000751312	10
CAJNNU010000016.1:2020328	CAJNNU010000016.1:2020328-2417990	CAJNNU010000016.1	2020328	2417990	INV	397663	0.177632	0.177632	HIGH	2184672	2184710	38	70470001224542	38
CAJNNU010000016.1:2020328	CAJNNU010000016.1:2020328-2417990	CAJNNU010000016.1	2020328	2417990	INV	397663	0.177632	0.177632	HIGH	2209489	2209528	39	70470001224545	39
CAJNNU010000016.1:2020328	CAJNNU010000016.1:2020328-2417990	CAJNNU010000016.1	2020328	2417990	INV	397663	0.177632	0.177632	HIGH	2221592	2221631	39	70470001224552	39
CAJNNU010000016.1:2020328	CAJNNU010000016.1:2020328-2417990	CAJNNU010000016.1	2020328	2417990	INV	397663	0.177632	0.177632	HIGH	2209364	2209403	39	70470001224564	39
CAJNNU010000016.1:2020328	CAJNNU010000016.1:2020328-2417990	CAJNNU010000016.1	2020328	2417990	INV	397663	0.177632	0.177632	HIGH	2210550	2210576	26	70470001224541	26
CAJNNU010000016.1:2020328	CAJNNU010000016.1:2020328-2417990	CAJNNU010000016.1	2020328	2417990	INV	397663	0.177632	0.177632	HIGH	2228048	2228079	31	70470001224543	31
CAJNNU010000016.1:2020328	CAJNNU010000016.1:2020328-2417990	CAJNNU010000016.1	2020328	2417990	INV	397663	0.177632	0.177632	HIGH	2228648	2228690	42	70470001224578	42
CAJNNU010000016.1:2020328	CAJNNU010000016.1:2020328-2417990	CAJNNU010000016.1	2020328	2417990	INV	397663	0.177632	0.177632	HIGH	2186257	2186303	46	70470001224591	46
CAJNNU010000016.1:2020328	CAJNNU010000016.1:2020328-2417990	CAJNNU010000016.1	2020328	2417990	INV	397663	0.177632	0.177632	HIGH	2211548	2211582	34	70470001224551	34
CAJNNU010000016.1:2020328	CAJNNU010000016.1:2020328-2417990	CAJNNU010000016.1	2020328	2417990	INV	397663	0.177632	0.177632	HIGH	2206849	2206879	30	70470001224548	30
CAJNNU010000016.1:2020328	CAJNNU010000016.1:2020328-2417990	CAJNNU010000016.1	2020328	2417990	INV	397663	0.177632	0.177632	HIGH	2175484	2175524	40	70470001224592	40
CAJNNU010000016.1:2020328	CAJNNU010000016.1:2020328-2417990	CAJNNU010000016.1	2020328	2417990	INV	397663	0.177632	0.177632	HIGH	2189414	2189443	29	70470001224550	29
CAJNNU010000016.1:2020328	CAJNNU010000016.1:2020328-2417990	CAJNNU010000016.1	2020328	2417990	INV	397663	0.177632	0.177632	HIGH	2219043	2219071	28	70470001224553	28
CAJNNU010000016.1:2020328	CAJNNU010000016.1:2020328-2417990	CAJNNU010000016.1	2020328	2417990	INV	397663	0.177632	0.177632	HIGH	2199827	2199863	36	70470001224587	36
CAJNNU010000016.1:2020328	CAJNNU010000016.1:2020328-2417990	CAJNNU010000016.1	2020328	2417990	INV	397663	0.177632	0.177632	HIGH	2178545	2178580	35	70470001224574	35
CAJNNU010000016.1:2020328	CAJNNU010000016.1:2020328-2417990	CAJNNU010000016.1	2020328	2417990	INV	397663	0.177632	0.177632	HIGH	2179477	2179507	30	70470001224554	30
CAJNNU010000016.1:2020328	CAJNNU010000016.1:2020328-2417990	CAJNNU010000016.1	2020328	2417990	INV	397663	0.177632	0.177632	HIGH	2199722	2199752	30	70470001224557	30
CAJNNU010000016.1:2020328	CAJNNU010000016.1:2020328-2417990	CAJNNU010000016.1	2020328	2417990	INV	397663	0.177632	0.177632	HIGH	2212742	2212775	33	70470001224590	33
CAJNNU010000016.1:2020328	CAJNNU010000016.1:2020328-2417990	CAJNNU010000016.1	2020328	2417990	INV	397663	0.177632	0.177632	HIGH	2179733	2179768	35	70470001224584	35
CAJNNU010000016.1:2020328	CAJNNU010000016.1:2020328-2417990	CAJNNU010000016.1	2020328	2417990	INV	397663	0.177632	0.177632	HIGH	2206794	2206830	36	70470001224595	36
CAJNNU010000016.1:2020328	CAJNNU010000016.1:2020328-2417990	CAJNNU010000016.1	2020328	2417990	INV	397663	0.177632	0.177632	HIGH	2188328	2188358	30	70470001224571	30
CAJNNU010000016.1:2020328	CAJNNU010000016.1:2020328-2417990	CAJNNU010000016.1	2020328	2417990	INV	397663	0.177632	0.177632	HIGH	2221521	2221551	30	70470001224567	30
CAJNNU010000016.1:2020328	CAJNNU010000016.1:2020328-2417990	CAJNNU010000016.1	2020328	2417990	INV	397663	0.177632	0.177632	HIGH	2204905	2204931	26	70470001224572	26
CAJNNU010000016.1:2020328	CAJNNU010000016.1:2020328-2417990	CAJNNU010000016.1	2020328	2417990	INV	397663	0.177632	0.177632	HIGH	2199772	2199798	26	70470001224561	26
CAJNNU010000016.1:2020328	CAJNNU010000016.1:2020328-2417990	CAJNNU010000016.1	2020328	2417990	INV	397663	0.177632	0.177632	HIGH	2207501	2207536	35	70470001224620	35
CAJNNU010000016.1:2020328	CAJNNU010000016.1:2020328-2417990	CAJNNU010000016.1	2020328	2417990	INV	397663	0.177632	0.177632	HIGH	2190538	2190558	20	70470001224539	20
CAJNNU010000016.1:2020328	CAJNNU010000016.1:2020328-2417990	CAJNNU010000016.1	2020328	2417990	INV	397663	0.177632	0.177632	HIGH	2228811	2228835	24	70470001224565	24
CAJNNU010000016.1:2020328	CAJNNU010000016.1:2020328-2417990	CAJNNU010000016.1	2020328	2417990	INV	397663	0.177632	0.177632	HIGH	2214510	2214530	20	70470001224581	20
CAJNNU010000016.1:2020328	CAJNNU010000016.1:2020328-2417990	CAJNNU010000016.1	2020328	2417990	INV	397663	0.177632	0.177632	HIGH	2228408	2228432	24	70470001224568	24
CAJNNU010000016.1:2020328	CAJNNU010000016.1:2020328-2417990	CAJNNU010000016.1	2020328	2417990	INV	397663	0.177632	0.177632	HIGH	2188039	2188064	25	70470001224579	25
CAJNNU010000016.1:2020328	CAJNNU010000016.1:2020328-2417990	CAJNNU010000016.1	2020328	2417990	INV	397663	0.177632	0.177632	HIGH	2178605	2178640	35	70470001224634	35
CAJNNU010000016.1:2020328	CAJNNU010000016.1:2020328-2417990	CAJNNU010000016.1	2020328	2417990	INV	397663	0.177632	0.177632	HIGH	2186225	2186244	19	70470001224546	19
CAJNNU010000016.1:2020328	CAJNNU010000016.1:2020328-2417990	CAJNNU010000016.1	2020328	2417990	INV	397663	0.177632	0.177632	HIGH	2175422	2175447	25	70470001224596	25
CAJNNU010000016.1:2020328	CAJNNU010000016.1:2020328-2417990	CAJNNU010000016.1	2020328	2417990	INV	397663	0.177632	0.177632	HIGH	2212854	2212874	20	70470001224576	20
CAJNNU010000016.1:2020328	CAJNNU010000016.1:2020328-2417990	CAJNNU010000016.1	2020328	2417990	INV	397663	0.177632	0.177632	HIGH	2182860	2182880	20	70470001224573	20
CAJNNU010000016.1:2020328	CAJNNU010000016.1:2020328-2417990	CAJNNU010000016.1	2020328	2417990	INV	397663	0.177632	0.177632	HIGH	2210349	2210365	16	70470001224617	16
CAJNNU010000016.1:2020328	CAJNNU010000016.1:2020328-2417990	CAJNNU010000016.1	2020328	2417990	INV	397663	0.177632	0.177632	HIGH	2228371	2228389	18	70470001224563	18
CAJNNU010000016.1:2020328	CAJNNU010000016.1:2020328-2417990	CAJNNU010000016.1	2020328	2417990	INV	397663	0.177632	0.177632	HIGH	2228343	2228365	22	70470001224600	22
CAJNNU010000016.1:2020328	CAJNNU010000016.1:2020328-2417990	CAJNNU010000016.1	2020328	2417990	INV	397663	0.177632	0.177632	HIGH	2195212	2195233	21	70470001224649	21
CAJNNU010000016.1:2020328	CAJNNU010000016.1:2020328-2417990	CAJNNU010000016.1	2020328	2417990	INV	397663	0.177632	0.177632	HIGH	2211384	2211405	21	70470001224616	21
CAJNNU010000016.1:2020328	CAJNNU010000016.1:2020328-2417990	CAJNNU010000016.1	2020328	2417990	INV	397663	0.177632	0.177632	HIGH	2201586	2201603	17	70470001224585	17
CAJNNU010000016.1:2020328	CAJNNU010000016.1:2020328-2417990	CAJNNU010000016.1	2020328	2417990	INV	397663	0.177632	0.177632	HIGH	2214322	2214343	21	70470001224641	21
CAJNNU010000016.1:2020328	CAJNNU010000016.1:2020328-2417990	CAJNNU010000016.1	2020328	2417990	INV	397663	0.177632	0.177632	HIGH	2182795	2182822	27	70470001224661	27
CAJNNU010000016.1:2020328	CAJNNU010000016.1:2020328-2417990	CAJNNU010000016.1	2020328	2417990	INV	397663	0.177632	0.177632	HIGH	2186105	2186123	18	70470001224605	18
CAJNNU010000016.1:2020328	CAJNNU010000016.1:2020328-2417990	CAJNNU010000016.1	2020328	2417990	INV	397663	0.177632	0.177632	HIGH	2196676	2196695	19	70470001224594	19
CAJNNU010000016.1:2020328	CAJNNU010000016.1:2020328-2417990	CAJNNU010000016.1	2020328	2417990	INV	397663	0.177632	0.177632	HIGH	2212003	2212020	17	70470001224582	17
CAJNNU010000016.1:2020328	CAJNNU010000016.1:2020328-2417990	CAJNNU010000016.1	2020328	2417990	INV	397663	0.177632	0.177632	HIGH	2196841	2196855	14	70470001224549	14
CAJNNU010000016.1:2020328	CAJNNU010000016.1:2020328-2417990	CAJNNU010000016.1	2020328	2417990	INV	397663	0.177632	0.177632	HIGH	2205599	2205615	16	70470001224570	16
CAJNNU010000016.1:2020328	CAJNNU010000016.1:2020328-2417990	CAJNNU010000016.1	2020328	2417990	INV	397663	0.177632	0.177632	HIGH	2196533	2196552	19	70470001224602	19
CAJNNU010000016.1:2020328	CAJNNU010000016.1:2020328-2417990	CAJNNU010000016.1	2020328	2417990	INV	397663	0.177632	0.177632	HIGH	2205633	2205652	19	70470001224601	19
CAJNNU010000016.1:2020328	CAJNNU010000016.1:2020328-2417990	CAJNNU010000016.1	2020328	2417990	INV	397663	0.177632	0.177632	HIGH	2207476	2207491	15	70470001224562	15
CAJNNU010000016.1:2020328	CAJNNU010000016.1:2020328-2417990	CAJNNU010000016.1	2020328	2417990	INV	397663	0.177632	0.177632	HIGH	2179448	2179467	19	70470001224609	19
CAJNNU010000016.1:2020328	CAJNNU010000016.1:2020328-2417990	CAJNNU010000016.1	2020328	2417990	INV	397663	0.177632	0.177632	HIGH	2188435	2188454	19	70470001224613	19
CAJNNU010000016.1:2020328	CAJNNU010000016.1:2020328-2417990	CAJNNU010000016.1	2020328	2417990	INV	397663	0.177632	0.177632	HIGH	2213087	2213100	13	70470001224569	13
CAJNNU010000016.1:2020328	CAJNNU010000016.1:2020328-2417990	CAJNNU010000016.1	2020328	2417990	INV	397663	0.177632	0.177632	HIGH	2202561	2202578	17	70470001224610	17
CAJNNU010000016.1:2020328	CAJNNU010000016.1:2020328-2417990	CAJNNU010000016.1	2020328	2417990	INV	397663	0.177632	0.177632	HIGH	2196364	2196380	16	70470001224589	16
CAJNNU010000016.1:2020328	CAJNNU010000016.1:2020328-2417990	CAJNNU010000016.1	2020328	2417990	INV	397663	0.177632	0.177632	HIGH	2215840	2215857	17	70470001224611	17
CAJNNU010000016.1:2020328	CAJNNU010000016.1:2020328-2417990	CAJNNU010000016.1	2020328	2417990	INV	397663	0.177632	0.177632	HIGH	2195195	2195210	15	70470001224598	15
CAJNNU010000016.1:2020328	CAJNNU010000016.1:2020328-2417990	CAJNNU010000016.1	2020328	2417990	INV	397663	0.177632	0.177632	HIGH	2206975	2206989	14	70470001224580	14
CAJNNU010000016.1:2020328	CAJNNU010000016.1:2020328-2417990	CAJNNU010000016.1	2020328	2417990	INV	397663	0.177632	0.177632	HIGH	2182089	2182106	17	70470001224623	17
CAJNNU010000016.1:2020328	CAJNNU010000016.1:2020328-2417990	CAJNNU010000016.1	2020328	2417990	INV	397663	0.177632	0.177632	HIGH	2202515	2202529	14	70470001224586	14
CAJNNU010000016.1:2020328	CAJNNU010000016.1:2020328-2417990	CAJNNU010000016.1	2020328	2417990	INV	397663	0.177632	0.177632	HIGH	2196618	2196637	19	70470001224642	19
CAJNNU010000016.1:2020328	CAJNNU010000016.1:2020328-2417990	CAJNNU010000016.1	2020328	2417990	INV	397663	0.177632	0.177632	HIGH	2224216	2224230	14	70470001224588	14
CAJNNU010000016.1:2020328	CAJNNU010000016.1:2020328-2417990	CAJNNU010000016.1	2020328	2417990	INV	397663	0.177632	0.177632	HIGH	2207924	2207936	12	70470001224559	12
CAJNNU010000016.1:2020328	CAJNNU010000016.1:2020328-2417990	CAJNNU010000016.1	2020328	2417990	INV	397663	0.177632	0.177632	HIGH	2219256	2219272	16	70470001224618	16
CAJNNU010000016.1:2020328	CAJNNU010000016.1:2020328-2417990	CAJNNU010000016.1	2020328	2417990	INV	397663	0.177632	0.177632	HIGH	2214132	2214147	15	70470001224606	15
CAJNNU010000016.1:2020328	CAJNNU010000016.1:2020328-2417990	CAJNNU010000016.1	2020328	2417990	INV	397663	0.177632	0.177632	HIGH	2190072	2190086	14	70470001224593	14
CAJNNU010000016.1:2020328	CAJNNU010000016.1:2020328-2417990	CAJNNU010000016.1	2020328	2417990	INV	397663	0.177632	0.177632	HIGH	2197662	2197680	18	70470001224643	18
CAJNNU010000016.1:2020328	CAJNNU010000016.1:2020328-2417990	CAJNNU010000016.1	2020328	2417990	INV	397663	0.177632	0.177632	HIGH	2186352	2186369	17	70470001224654	17
CAJNNU010000016.1:2020328	CAJNNU010000016.1:2020328-2417990	CAJNNU010000016.1	2020328	2417990	INV	397663	0.177632	0.177632	HIGH	2206940	2206956	16	70470001224626	16
CAJNNU010000016.1:2020328	CAJNNU010000016.1:2020328-2417990	CAJNNU010000016.1	2020328	2417990	INV	397663	0.177632	0.177632	HIGH	2179821	2179835	14	70470001224597	14
CAJNNU010000016.1:2020328	CAJNNU010000016.1:2020328-2417990	CAJNNU010000016.1	2020328	2417990	INV	397663	0.177632	0.177632	HIGH	2198802	2198817	15	70470001224615	15
CAJNNU010000016.1:2020328	CAJNNU010000016.1:2020328-2417990	CAJNNU010000016.1	2020328	2417990	INV	397663	0.177632	0.177632	HIGH	2201637	2201652	15	70470001224614	15
CAJNNU010000016.1:2020328	CAJNNU010000016.1:2020328-2417990	CAJNNU010000016.1	2020328	2417990	INV	397663	0.177632	0.177632	HIGH	2228263	2228277	14	70470001224648	14
CAJNNU010000016.1:2020328	CAJNNU010000016.1:2020328-2417990	CAJNNU010000016.1	2020328	2417990	INV	397663	0.177632	0.177632	HIGH	2189484	2189502	18	70470001224667	18
CAJNNU010000016.1:2020328	CAJNNU010000016.1:2020328-2417990	CAJNNU010000016.1	2020328	2417990	INV	397663	0.177632	0.177632	HIGH	2228842	2228855	13	70470001224608	13
CAJNNU010000016.1:2020328	CAJNNU010000016.1:2020328-2417990	CAJNNU010000016.1	2020328	2417990	INV	397663	0.177632	0.177632	HIGH	2203961	2203975	14	70470001224624	14
CAJNNU010000016.1:2020328	CAJNNU010000016.1:2020328-2417990	CAJNNU010000016.1	2020328	2417990	INV	397663	0.177632	0.177632	HIGH	2201156	2201167	11	70470001224575	11
CAJNNU010000016.1:2020328	CAJNNU010000016.1:2020328-2417990	CAJNNU010000016.1	2020328	2417990	INV	397663	0.177632	0.177632	HIGH	2213036	2213052	16	70470001224665	16
CAJNNU010000016.1:2020328	CAJNNU010000016.1:2020328-2417990	CAJNNU010000016.1	2020328	2417990	INV	397663	0.177632	0.177632	HIGH	2182049	2182062	13	70470001224612	13
CAJNNU010000016.1:2020328	CAJNNU010000016.1:2020328-2417990	CAJNNU010000016.1	2020328	2417990	INV	397663	0.177632	0.177632	HIGH	2196788	2196800	12	70470001224629	12
CAJNNU010000016.1:2020328	CAJNNU010000016.1:2020328-2417990	CAJNNU010000016.1	2020328	2417990	INV	397663	0.177632	0.177632	HIGH	2198771	2198783	12	70470001224604	12
CAJNNU010000016.1:2020328	CAJNNU010000016.1:2020328-2417990	CAJNNU010000016.1	2020328	2417990	INV	397663	0.177632	0.177632	HIGH	2189457	2189469	12	70470001224607	12
CAJNNU010000016.1:2020328	CAJNNU010000016.1:2020328-2417990	CAJNNU010000016.1	2020328	2417990	INV	397663	0.177632	0.177632	HIGH	2196716	2196728	12	70470001224622	12
CAJNNU010000016.1:2020328	CAJNNU010000016.1:2020328-2417990	CAJNNU010000016.1	2020328	2417990	INV	397663	0.177632	0.177632	HIGH	2212043	2212054	11	70470001224603	11
CAJNNU010000016.1:2020328	CAJNNU010000016.1:2020328-2417990	CAJNNU010000016.1	2020328	2417990	INV	397663	0.177632	0.177632	HIGH	2189280	2189294	14	70470001224655	14
CAJNNU010000016.1:2020328	CAJNNU010000016.1:2020328-2417990	CAJNNU010000016.1	2020328	2417990	INV	397663	0.177632	0.177632	HIGH	2210504	2210513	9	70470001224628	9
CAJNNU010000016.1:2020328	CAJNNU010000016.1:2020328-2417990	CAJNNU010000016.1	2020328	2417990	INV	397663	0.177632	0.177632	HIGH	2213114	2213128	14	70470001224660	14
CAJNNU010000016.1:2020328	CAJNNU010000016.1:2020328-2417990	CAJNNU010000016.1	2020328	2417990	INV	397663	0.177632	0.177632	HIGH	2175552	2175564	12	70470001224644	12
CAJNNU010000016.1:2020328	CAJNNU010000016.1:2020328-2417990	CAJNNU010000016.1	2020328	2417990	INV	397663	0.177632	0.177632	HIGH	2212697	2212707	10	70470001224621	10
CAJNNU010000016.1:2020328	CAJNNU010000016.1:2020328-2417990	CAJNNU010000016.1	2020328	2417990	INV	397663	0.177632	0.177632	HIGH	2207383	2207394	11	70470001224639	11
CAJNNU010000016.1:2020328	CAJNNU010000016.1:2020328-2417990	CAJNNU010000016.1	2020328	2417990	INV	397663	0.177632	0.177632	HIGH	2190561	2190572	11	70470001224647	11
CAJNNU010000016.1:2020328	CAJNNU010000016.1:2020328-2417990	CAJNNU010000016.1	2020328	2417990	INV	397663	0.177632	0.177632	HIGH	2190830	2190841	11	70470001224646	11
CAJNNU010000016.1:2020328	CAJNNU010000016.1:2020328-2417990	CAJNNU010000016.1	2020328	2417990	INV	397663	0.177632	0.177632	HIGH	2228599	2228609	10	70470001224632	10
CAJNNU010000016.1:2020328	CAJNNU010000016.1:2020328-2417990	CAJNNU010000016.1	2020328	2417990	INV	397663	0.177632	0.177632	HIGH	2182190	2182200	10	70470001224638	10
CAJNNU010000016.1:2020328	CAJNNU010000016.1:2020328-2417990	CAJNNU010000016.1	2020328	2417990	INV	397663	0.177632	0.177632	HIGH	2219219	2219228	9	70470001224627	9
CAJNNU010000016.1:2020328	CAJNNU010000016.1:2020328-2417990	CAJNNU010000016.1	2020328	2417990	INV	397663	0.177632	0.177632	HIGH	2188285	2188295	10	70470001224656	10
CAJNNU010000016.1:2020328	CAJNNU010000016.1:2020328-2417990	CAJNNU010000016.1	2020328	2417990	INV	397663	0.177632	0.177632	HIGH	2186319	2186328	9	70470001224633	9
CAJNNU010000016.1:2020328	CAJNNU010000016.1:2020328-2417990	CAJNNU010000016.1	2020328	2417990	INV	397663	0.177632	0.177632	HIGH	2226133	2226142	9	70470001224637	9
CAJNNU010000016.1:2020328	CAJNNU010000016.1:2020328-2417990	CAJNNU010000016.1	2020328	2417990	INV	397663	0.177632	0.177632	HIGH	2210288	2210297	9	70470001224640	9
CAJNNU010000016.1:2020328	CAJNNU010000016.1:2020328-2417990	CAJNNU010000016.1	2020328	2417990	INV	397663	0.177632	0.177632	HIGH	2214869	2214878	9	70470001224650	9
CAJNNU010000016.1:2020328	CAJNNU010000016.1:2020328-2417990	CAJNNU010000016.1	2020328	2417990	INV	397663	0.177632	0.177632	HIGH	2187351	2187359	8	70470001224651	8
CAJNNU010000016.1:2020328	CAJNNU010000016.1:2020328-2417990	CAJNNU010000016.1	2020328	2417990	INV	397663	0.177632	0.177632	HIGH	2214358	2214367	9	70470001224652	9
CAJNNU010000016.1:2020328	CAJNNU010000016.1:2020328-2417990	CAJNNU010000016.1	2020328	2417990	INV	397663	0.177632	0.177632	HIGH	2194928	2194936	8	70470001224630	8
CAJNNU010000016.1:2020328	CAJNNU010000016.1:2020328-2417990	CAJNNU010000016.1	2020328	2417990	INV	397663	0.177632	0.177632	HIGH	2202384	2202393	9	70470001224666	9
CAJNNU010000016.1:2020328	CAJNNU010000016.1:2020328-2417990	CAJNNU010000016.1	2020328	2417990	INV	397663	0.177632	0.177632	HIGH	2214939	2214947	8	70470001224636	8
CAJNNU010000016.1:2020328	CAJNNU010000016.1:2020328-2417990	CAJNNU010000016.1	2020328	2417990	INV	397663	0.177632	0.177632	HIGH	2199927	2199934	7	70470001224619	7
CAJNNU010000016.1:2020328	CAJNNU010000016.1:2020328-2417990	CAJNNU010000016.1	2020328	2417990	INV	397663	0.177632	0.177632	HIGH	2211408	2211415	7	70470001224631	7
CAJNNU010000016.1:2020328	CAJNNU010000016.1:2020328-2417990	CAJNNU010000016.1	2020328	2417990	INV	397663	0.177632	0.177632	HIGH	2190641	2190648	7	70470001224653	7
CAJNNU010000016.1:2020328	CAJNNU010000016.1:2020328-2417990	CAJNNU010000016.1	2020328	2417990	INV	397663	0.177632	0.177632	HIGH	2211969	2211976	7	70470001224657	7
CAJNNU010000016.1:2020328	CAJNNU010000016.1:2020328-2417990	CAJNNU010000016.1	2020328	2417990	INV	397663	0.177632	0.177632	HIGH	2198641	2198648	7	70470001224658	7
CAJNNU010000016.1:2020328	CAJNNU010000016.1:2020328-2417990	CAJNNU010000016.1	2020328	2417990	INV	397663	0.177632	0.177632	HIGH	2224984	2224990	6	70470001224635	6
CAJNNU010000016.1:2020328	CAJNNU010000016.1:2020328-2417990	CAJNNU010000016.1	2020328	2417990	INV	397663	0.177632	0.177632	HIGH	2182070	2182076	6	70470001224645	6
CAJNNU010000016.1:2020328	CAJNNU010000016.1:2020328-2417990	CAJNNU010000016.1	2020328	2417990	INV	397663	0.177632	0.177632	HIGH	2196833	2196839	6	70470001224659	6
CAJNNU010000016.1:2020328	CAJNNU010000016.1:2020328-2417990	CAJNNU010000016.1	2020328	2417990	INV	397663	0.177632	0.177632	HIGH	2221695	2221701	6	70470001224662	6
CAJNNU010000016.1:2020328	CAJNNU010000016.1:2020328-2417990	CAJNNU010000016.1	2020328	2417990	INV	397663	0.177632	0.177632	HIGH	2228449	2228455	6	70470001224663	6
CAJNNU010000016.1:2020328	CAJNNU010000016.1:2020328-2417990	CAJNNU010000016.1	2020328	2417990	INV	397663	0.177632	0.177632	HIGH	2211582	2211587	5	70470001224664	5
CAJNNU010000016.1:4288326	CAJNNU010000016.1:4288326-4288510	CAJNNU010000016.1	4288326	4288510	DEL	185	0.0977011	0.0977011	MODIFIER	4288426	4288598	172	70470000433690	84
CAJNNU010000016.1:4288326	CAJNNU010000016.1:4288326-4288510	CAJNNU010000016.1	4288326	4288510	DEL	185	0.0977011	0.0977011	MODIFIER	4288335	4288366	31	70470000433721	31
CAJNNU010000016.1:6255929	CAJNNU010000016.1:6255929-6256030	CAJNNU010000016.1	6255929	6256030	DEL	102	0.0337079	0.0337079	MODIFIER	6256019	6256049	30	70470000746257	11
CAJNNU010000016.1:6381951	CAJNNU010000016.1:6381951-6382166	CAJNNU010000016.1	6381951	6382166	DEL	216	0.05	0.05	MODIFIER	6382130	6382281	151	70470000244210	36
CAJNNU010000016.1:6381951	CAJNNU010000016.1:6381951-6382166	CAJNNU010000016.1	6381951	6382166	DEL	216	0.05	0.05	MODIFIER	6382079	6382105	26	70470000244297	26
CAJNNU010000016.1:6381951	CAJNNU010000016.1:6381951-6382166	CAJNNU010000016.1	6381951	6382166	DEL	216	0.05	0.05	MODIFIER	6382066	6382077	11	70470000244426	11
CAJNNU010000016.1:7242085	CAJNNU010000016.1:7242085-7243591	CAJNNU010000016.1	7242085	7243591	DEL	1507	0.116667	0.116667	MODIFIER	7243307	7243386	79	70470000691860	79
CAJNNU010000016.1:9537198	CAJNNU010000016.1:9537198-9537358	CAJNNU010000016.1	9537198	9537358	DEL	161	0.130682	0.130682	MODIFIER	9537236	9537346	110	70470000399553	110
CAJNNU010000017.1:10082289	CAJNNU010000017.1:10082289-10082698	CAJNNU010000017.1	10082289	10082698	DEL	410	0.091954	0.091954	MODIFIER	10082469	10082640	171	70470001141184	171
CAJNNU010000017.1:12754111	CAJNNU010000017.1:12754111-12754547	CAJNNU010000017.1	12754111	12754547	DEL	437	0.210227	0.210227	MODIFIER	12754256	12754301	45	70470000134579	45
CAJNNU010000017.1:14684430	CAJNNU010000017.1:14684430-14684547	CAJNNU010000017.1	14684430	14684547	DEL	118	0.2	0.2	LOW	14684326	14684431	105	70470000144286	1
CAJNNU010000017.1:2426240	CAJNNU010000017.1:2426240-2427619	CAJNNU010000017.1	2426240	2427619	DEL	1380	0.25	0.25	MODIFIER	2426499	2426635	136	70470000099929	136
CAJNNU010000017.1:4407820	CAJNNU010000017.1:4407820-4407878	CAJNNU010000017.1	4407820	4407878	DEL	59	0.168675	0.168675	MODIFIER	4407850	4407855	5	70470001170836	5
CAJNNU010000017.1:4464507	CAJNNU010000017.1:4464507-4464647	CAJNNU010000017.1	4464507	4464647	DEL	141	0.176136	0.176136	MODIFIER	4464520	4464535	15	70470000105058	15
CAJNNU010000017.1:4464507	CAJNNU010000017.1:4464507-4464647	CAJNNU010000017.1	4464507	4464647	DEL	141	0.176136	0.176136	MODIFIER	4464543	4464547	4	70470000105092	4
CAJNNU010000017.1:4797664	CAJNNU010000017.1:4797664-4797925	CAJNNU010000017.1	4797664	4797925	DEL	262	0.101124	0.101124	MODIFIER	4797923	4797972	49	70470000263302	2
CAJNNU010000017.1:4797664	CAJNNU010000017.1:4797664-4797925	CAJNNU010000017.1	4797664	4797925	DEL	262	0.101124	0.101124	MODIFIER	4797879	4797894	15	70470000263305	15
CAJNNU010000017.1:4797664	CAJNNU010000017.1:4797664-4797925	CAJNNU010000017.1	4797664	4797925	DEL	262	0.101124	0.101124	MODIFIER	4797804	4797823	19	70470000263312	19
CAJNNU010000017.1:9994450	CAJNNU010000017.1:9994450-9994520	CAJNNU010000017.1	9994450	9994520	DEL	71	0.246988	0.246988	MODIFIER	9994453	9994488	35	70470000494140	35
CAJNNU010000018.1:12933078	CAJNNU010000018.1:12933078-12933161	CAJNNU010000018.1	12933078	12933161	DEL	84	0.210843	0.210843	MODIFIER	12932913	12933298	385	70470001315073	83
CAJNNU010000018.1:13006276	CAJNNU010000018.1:13006276-13006365	CAJNNU010000018.1	13006276	13006365	DEL	90	0.164773	0.164773	MODIFIER	13006307	13006414	107	70470001315181	58
CAJNNU010000018.1:13810863	CAJNNU010000018.1:13810863-13810999	CAJNNU010000018.1	13810863	13810999	DEL	137	0.219101	0.219101	LOW	13810997	13811025	28	70470000563344	2
CAJNNU010000018.1:15154093	CAJNNU010000018.1:15154093-15154769	CAJNNU010000018.1	15154093	15154769	DEL	677	0.571429	0.428571	MODIFIER	15154140	15154272	132	70470000298733	132
CAJNNU010000018.1:15154093	CAJNNU010000018.1:15154093-15154769	CAJNNU010000018.1	15154093	15154769	DEL	677	0.571429	0.428571	MODIFIER	15154272	15154293	21	70470000298856	21
CAJNNU010000018.1:20782221	CAJNNU010000018.1:20782221-20782281	CAJNNU010000018.1	20782221	20782281	DEL	61	0.0172414	0.0172414	MODIFIER	20782210	20782345	135	70470000105449	60
CAJNNU010000018.1:24932512	CAJNNU010000018.1:24932512-24932594	CAJNNU010000018.1	24932512	24932594	DEL	83	0.0166667	0.0166667	MODIFIER	24932476	24932515	39	70470001181669	3
CAJNNU010000018.1:24932512	CAJNNU010000018.1:24932512-24932594	CAJNNU010000018.1	24932512	24932594	DEL	83	0.0166667	0.0166667	MODIFIER	24932534	24932547	13	70470001181737	13
CAJNNU010000018.1:4600676	CAJNNU010000018.1:4600676-4601150	CAJNNU010000018.1	4600676	4601150	DEL	475	0.155556	0.155556	MODIFIER	4600834	4600884	50	70470000283639	50
CAJNNU010000018.1:4739353	CAJNNU010000018.1:4739353-4739418	CAJNNU010000018.1	4739353	4739418	DEL	66	0.0470588	0.0470588	MODIFIER	4739404	4739493	89	70470000667279	14
CAJNNU010000018.1:4739353	CAJNNU010000018.1:4739353-4739418	CAJNNU010000018.1	4739353	4739418	DEL	66	0.0470588	0.0470588	MODIFIER	4739373	4739402	29	70470000667292	29
CAJNNU010000018.1:9894357	CAJNNU010000018.1:9894357-9894436	CAJNNU010000018.1	9894357	9894436	DEL	80	0.139535	0.139535	MODIFIER	9894275	9894367	92	70470000015289	10
CAJNNU010000018.1:9894357	CAJNNU010000018.1:9894357-9894436	CAJNNU010000018.1	9894357	9894436	DEL	80	0.139535	0.139535	MODIFIER	9894398	9894413	15	70470000015330	15
CAJNNU010000019.1:10077897	CAJNNU010000019.1:10077897-10077974	CAJNNU010000019.1	10077897	10077974	DEL	78	0.246835	0.246835	MODIFIER	10077899	10077915	16	70470000573141	16
CAJNNU010000019.1:10077897	CAJNNU010000019.1:10077897-10077974	CAJNNU010000019.1	10077897	10077974	DEL	78	0.246835	0.246835	MODIFIER	10077970	10077978	8	70470000573142	4
CAJNNU010000019.1:12518222	CAJNNU010000019.1:12518222-12518374	CAJNNU010000019.1	12518222	12518374	DEL	153	0.0227273	0.0227273	MODIFIER	12518355	12518494	139	70470000731567	19
CAJNNU010000019.1:13018913	CAJNNU010000019.1:13018913-13018965	CAJNNU010000019.1	13018913	13018965	DEL	53	0.0232558	0.0232558	MODIFIER	13018896	13018948	52	70470000269788	35
CAJNNU010000019.1:15475848	CAJNNU010000019.1:15475848-15476003	CAJNNU010000019.1	15475848	15476003	DEL	156	0.288235	0.288235	MODIFIER	15475899	15475915	16	70470000325479	16
CAJNNU010000019.1:15475848	CAJNNU010000019.1:15475848-15476003	CAJNNU010000019.1	15475848	15476003	DEL	156	0.288235	0.288235	MODIFIER	15475847	15475851	4	70470000325499	3
CAJNNU010000019.1:16820473	CAJNNU010000019.1:16820473-16820815	CAJNNU010000019.1	16820473	16820815	DEL	343	0.1	0.1	MODIFIER	16820768	16820795	27	70470000332480	27
CAJNNU010000019.1:16820473	CAJNNU010000019.1:16820473-16820815	CAJNNU010000019.1	16820473	16820815	DEL	343	0.1	0.1	MODIFIER	16820714	16820727	13	70470000332558	13
CAJNNU010000019.1:17659464	CAJNNU010000019.1:17659464-17659783	CAJNNU010000019.1	17659464	17659783	DEL	320	0.241176	0.241176	MODIFIER	17659425	17659649	224	70470000600148	185
CAJNNU010000019.1:23451763	CAJNNU010000019.1:23451763-23452290	CAJNNU010000019.1	23451763	23452290	DEL	528	0.295455	0.295455	MODIFIER	23451857	23451920	63	70470000340598	63
CAJNNU010000019.1:23451763	CAJNNU010000019.1:23451763-23452290	CAJNNU010000019.1	23451763	23452290	DEL	528	0.295455	0.295455	MODIFIER	23452109	23452127	18	70470000340743	18
CAJNNU010000019.1:23451763	CAJNNU010000019.1:23451763-23452290	CAJNNU010000019.1	23451763	23452290	DEL	528	0.295455	0.295455	MODIFIER	23451995	23452005	10	70470000340727	10
CAJNNU010000019.1:25875447	CAJNNU010000019.1:25875447-25875545	CAJNNU010000019.1	25875447	25875545	DEL	99	0.147436	0.147436	MODIFIER	25875497	25875529	32	70470000803637	32
CAJNNU010000019.1:26659874	CAJNNU010000019.1:26659874-26659924	CAJNNU010000019.1	26659874	26659924	DEL	51	0.11875	0.11875	MODIFIER	26659793	26659956	163	70470001242371	50
CAJNNU010000019.1:26689971	CAJNNU010000019.1:26689971-26690577	CAJNNU010000019.1	26689971	26690577	DEL	607	0.133333	0.133333	MODIFIER	26690443	26690464	21	70470001242540	21
CAJNNU010000019.1:26717723	CAJNNU010000019.1:26717723-26717976	CAJNNU010000019.1	26717723	26717976	DEL	254	0.113095	0.113095	MODIFIER	26717963	26718007	44	70470001242497	13
CAJNNU010000019.1:28287905	CAJNNU010000019.1:28287905-28288306	CAJNNU010000019.1	28287905	28288306	DEL	402	0.0747126	0.0747126	MODIFIER	28287877	28287943	66	70470000061616	38
CAJNNU010000019.1:28287905	CAJNNU010000019.1:28287905-28288306	CAJNNU010000019.1	28287905	28288306	DEL	402	0.0747126	0.0747126	MODIFIER	28287994	28288023	29	70470000061655	29
CAJNNU010000019.1:28287905	CAJNNU010000019.1:28287905-28288306	CAJNNU010000019.1	28287905	28288306	DEL	402	0.0747126	0.0747126	MODIFIER	28287943	28287960	17	70470000061695	17
CAJNNU010000019.1:28287905	CAJNNU010000019.1:28287905-28288306	CAJNNU010000019.1	28287905	28288306	DEL	402	0.0747126	0.0747126	MODIFIER	28287967	28287984	17	70470000061669	17
CAJNNU010000019.1:29807595	CAJNNU010000019.1:29807595-29807955	CAJNNU010000019.1	29807595	29807955	DEL	361	0.0909091	0.0909091	MODIFIER	29807927	29808382	455	70470001128015	28
CAJNNU010000019.1:29807595	CAJNNU010000019.1:29807595-29807955	CAJNNU010000019.1	29807595	29807955	DEL	361	0.0909091	0.0909091	MODIFIER	29807700	29807763	63	70470001128127	63
CAJNNU010000019.1:29807595	CAJNNU010000019.1:29807595-29807955	CAJNNU010000019.1	29807595	29807955	DEL	361	0.0909091	0.0909091	MODIFIER	29807542	29807614	72	70470001128214	19
CAJNNU010000019.1:30483643	CAJNNU010000019.1:30483643-30483703	CAJNNU010000019.1	30483643	30483703	DEL	61	0.10625	0.10625	MODIFIER	30483696	30483947	251	70470000140366	7
CAJNNU010000019.1:30483643	CAJNNU010000019.1:30483643-30483703	CAJNNU010000019.1	30483643	30483703	DEL	61	0.10625	0.10625	MODIFIER	30483575	30483659	84	70470000140442	16
CAJNNU010000019.1:30828592	CAJNNU010000019.1:30828592-30829207	CAJNNU010000019.1	30828592	30829207	DEL	616	0.159091	0.159091	MODIFIER	30828462	30828602	140	70470000272312	10
CAJNNU010000019.1:31370019	CAJNNU010000019.1:31370019-31370073	CAJNNU010000019.1	31370019	31370073	DEL	55	0.0168539	0.0168539	MODIFIER	31370025	31370058	33	70470000663240	33
CAJNNU010000019.1:31370019	CAJNNU010000019.1:31370019-31370073	CAJNNU010000019.1	31370019	31370073	DEL	55	0.0168539	0.0168539	MODIFIER	31370071	31370084	13	70470000663345	2
CAJNNU010000019.1:7378480	CAJNNU010000019.1:7378480-7378553	CAJNNU010000019.1	7378480	7378553	DEL	74	0.0697674	0.0697674	MODIFIER	7378466	7378580	114	70470000295401	73
CAJNNU010000019.1:7860434	CAJNNU010000019.1:7860434-7860488	CAJNNU010000019.1	7860434	7860488	DEL	55	0.0654762	0.0654762	MODIFIER	7860473	7860708	235	70470000738509	15
CAJNNU010000019.1:7860434	CAJNNU010000019.1:7860434-7860488	CAJNNU010000019.1	7860434	7860488	DEL	55	0.0654762	0.0654762	MODIFIER	7860401	7860460	59	70470000738521	26
CAJNNU010000019.1:7907092	CAJNNU010000019.1:7907092-7907241	CAJNNU010000019.1	7907092	7907241	DEL	150	0.0388889	0.0388889	MODIFIER	7907193	7907219	26	70470000586261	26
CAJNNU010000020.1:11470333	CAJNNU010000020.1:11470333-11470457	CAJNNU010000020.1	11470333	11470457	DEL	125	0.320988	0.320988	MODIFIER	11470327	11470369	42	70470000731443	36
CAJNNU010000020.1:12169298	CAJNNU010000020.1:12169298-12169409	CAJNNU010000020.1	12169298	12169409	DEL	112	0.0222222	0.0222222	MODIFIER	12169260	12169406	146	70470000661956	108
CAJNNU010000020.1:13799586	CAJNNU010000020.1:13799586-13799909	CAJNNU010000020.1	13799586	13799909	DEL	324	0.0617978	0.0617978	MODIFIER	13799727	13799742	15	70470001491323	15
CAJNNU010000020.1:13799586	CAJNNU010000020.1:13799586-13799909	CAJNNU010000020.1	13799586	13799909	DEL	324	0.0617978	0.0617978	MODIFIER	13799609	13799632	23	70470001491358	23
CAJNNU010000020.1:13799586	CAJNNU010000020.1:13799586-13799909	CAJNNU010000020.1	13799586	13799909	DEL	324	0.0617978	0.0617978	MODIFIER	13799889	13799910	21	70470001491360	20
CAJNNU010000020.1:18058742	CAJNNU010000020.1:18058742-18058922	CAJNNU010000020.1	18058742	18058922	DEL	181	0.0337079	0.0337079	MODIFIER	18058429	18058787	358	70470001055589	45
CAJNNU010000020.1:18058742	CAJNNU010000020.1:18058742-18058922	CAJNNU010000020.1	18058742	18058922	DEL	181	0.0337079	0.0337079	MODIFIER	18058816	18058868	52	70470001055767	52
CAJNNU010000020.1:18178862	CAJNNU010000020.1:18178862-18179085	CAJNNU010000020.1	18178862	18179085	DEL	224	0.140449	0.140449	MODIFIER	18178914	18179042	128	70470001055652	128
CAJNNU010000020.1:18326229	CAJNNU010000020.1:18326229-18326438	CAJNNU010000020.1	18326229	18326438	DEL	210	0.0337079	0.0337079	MODIFIER	18326385	18326441	56	70470001225486	53
CAJNNU010000020.1:20197049	CAJNNU010000020.1:20197049-20197098	CAJNNU010000020.1	20197049	20197098	DEL	50	0.0166667	0.0166667	MODIFIER	20196944	20197066	122	70470000230464	17
CAJNNU010000020.1:20415581	CAJNNU010000020.1:20415581-20415769	CAJNNU010000020.1	20415581	20415769	DEL	189	0.0804598	0.0804598	MODIFIER	20415588	20415609	21	70470000736970	21
CAJNNU010000020.1:23022450	CAJNNU010000020.1:23022450-23022514	CAJNNU010000020.1	23022450	23022514	DEL	65	0.0280899	0.0280899	MODIFIER	23022471	23022503	32	70470001087808	32
CAJNNU010000020.1:23022450	CAJNNU010000020.1:23022450-23022514	CAJNNU010000020.1	23022450	23022514	DEL	65	0.0280899	0.0280899	MODIFIER	23022448	23022461	13	70470001087824	11
CAJNNU010000020.1:29037485	CAJNNU010000020.1:29037485-29037607	CAJNNU010000020.1	29037485	29037607	DEL	123	0.0511364	0.0511364	MODIFIER	29037477	29037496	19	70470000149921	11
CAJNNU010000020.1:29354270	CAJNNU010000020.1:29354270-29354449	CAJNNU010000020.1	29354270	29354449	DEL	180	0.0166667	0.0166667	MODIFIER	29354358	29354393	35	70470000593207	35
CAJNNU010000020.1:29354270	CAJNNU010000020.1:29354270-29354449	CAJNNU010000020.1	29354270	29354449	DEL	180	0.0166667	0.0166667	MODIFIER	29354268	29354293	25	70470000593200	23
CAJNNU010000020.1:29354270	CAJNNU010000020.1:29354270-29354449	CAJNNU010000020.1	29354270	29354449	DEL	180	0.0166667	0.0166667	MODIFIER	29354393	29354394	1	70470000593244	1
CAJNNU010000020.1:29354270	CAJNNU010000020.1:29354270-29354449	CAJNNU010000020.1	29354270	29354449	DEL	180	0.0166667	0.0166667	MODIFIER	29354293	29354304	11	70470000593248	11
CAJNNU010000020.1:31576053	CAJNNU010000020.1:31576053-31576162	CAJNNU010000020.1	31576053	31576162	DEL	110	0.130682	0.130682	MODIFIER	31576080	31576107	27	70470000371884	27
CAJNNU010000020.1:34524302	CAJNNU010000020.1:34524302-34524360	CAJNNU010000020.1	34524302	34524360	DEL	59	0.0287356	0.0287356	MODIFIER	34524265	34524303	38	70470000007922	1
CAJNNU010000020.1:5797089	CAJNNU010000020.1:5797089-5797592	CAJNNU010000020.1	5797089	5797592	DEL	504	0.116279	0.116279	MODIFIER	5797103	5797113	10	70470000175525	10
CAJNNU010000020.1:5797089	CAJNNU010000020.1:5797089-5797592	CAJNNU010000020.1	5797089	5797592	DEL	504	0.116279	0.116279	MODIFIER	5797173	5797181	8	70470000175523	8
CAJNNU010000020.1:6019791	CAJNNU010000020.1:6019791-6020167	CAJNNU010000020.1	6019791	6020167	DUP	377	0.0505618	0.0505618	MODIFIER	6019766	6019800	34	70470001305663	9
CAJNNU010000020.1:6019791	CAJNNU010000020.1:6019791-6020167	CAJNNU010000020.1	6019791	6020167	DUP	377	0.0505618	0.0505618	MODIFIER	6019816	6019837	21	70470001305824	21
CAJNNU010000020.1:6103191	CAJNNU010000020.1:6103191-6103355	CAJNNU010000020.1	6103191	6103355	DEL	165	0.0842697	0.0842697	MODIFIER	6103193	6103291	98	70470001305275	98
CAJNNU010000020.1:6103191	CAJNNU010000020.1:6103191-6103355	CAJNNU010000020.1	6103191	6103355	DEL	165	0.0842697	0.0842697	MODIFIER	6103291	6103307	16	70470001305564	16
CAJNNU010000020.1:6553570	CAJNNU010000020.1:6553570-6553896	CAJNNU010000020.1	6553570	6553896	DEL	327	0.0852273	0.0852273	MODIFIER	6553892	6553932	40	70470000109393	4
CAJNNU010000020.1:6553570	CAJNNU010000020.1:6553570-6553896	CAJNNU010000020.1	6553570	6553896	DEL	327	0.0852273	0.0852273	MODIFIER	6553791	6553827	36	70470000109437	36
CAJNNU010000020.1:6553570	CAJNNU010000020.1:6553570-6553896	CAJNNU010000020.1	6553570	6553896	DEL	327	0.0852273	0.0852273	MODIFIER	6553724	6553745	21	70470000109495	21
CAJNNU010000020.1:8938494	CAJNNU010000020.1:8938494-8938598	CAJNNU010000020.1	8938494	8938598	DEL	105	0.1875	0.1875	MODIFIER	8938505	8938507	2	70470001446583	2
CAJNNU010000021.1:10598189	CAJNNU010000021.1:10598189-10598431	CAJNNU010000021.1	10598189	10598431	DEL	243	0.0224719	0.0224719	MODIFIER	10598140	10598405	265	70470000171035	216
CAJNNU010000021.1:11395576	CAJNNU010000021.1:11395576-11396113	CAJNNU010000021.1	11395576	11396113	DEL	538	0.161111	0.161111	MODIFIER	11396099	11396200	101	70470001114261	14
CAJNNU010000021.1:12545192	CAJNNU010000021.1:12545192-12545351	CAJNNU010000021.1	12545192	12545351	DEL	160	0.0224719	0.0224719	MODIFIER	12545293	12545319	26	70470000916123	26
CAJNNU010000021.1:17280833	CAJNNU010000021.1:17280833-17280904	CAJNNU010000021.1	17280833	17280904	DEL	72	0.0987654	0.0987654	MODIFIER	17280851	17280932	81	70470000659291	53
CAJNNU010000021.1:17719624	CAJNNU010000021.1:17719624-17726610	CAJNNU010000021.1	17719624	17726610	DUP	6987	0.1	0.1	HIGH	17723359	17723639	280	70470001101080	280
CAJNNU010000021.1:17719624	CAJNNU010000021.1:17719624-17726610	CAJNNU010000021.1	17719624	17726610	DUP	6987	0.1	0.1	HIGH	17723656	17723918	262	70470001101098	262
CAJNNU010000021.1:17719624	CAJNNU010000021.1:17719624-17726610	CAJNNU010000021.1	17719624	17726610	DUP	6987	0.1	0.1	HIGH	17723186	17723305	119	70470001101113	119
CAJNNU010000021.1:17784291	CAJNNU010000021.1:17784291-17784683	CAJNNU010000021.1	17784291	17784683	DEL	393	0.0747126	0.0747126	MODIFIER	17784326	17784364	38	70470001101139	38
CAJNNU010000021.1:17784291	CAJNNU010000021.1:17784291-17784683	CAJNNU010000021.1	17784291	17784683	DEL	393	0.0747126	0.0747126	MODIFIER	17784650	17784658	8	70470001101166	8
CAJNNU010000021.1:24253359	CAJNNU010000021.1:24253359-24253775	CAJNNU010000021.1	24253359	24253775	DEL	417	0.206897	0.206897	MODIFIER	24253608	24253682	74	70470000183667	74
CAJNNU010000021.1:29075486	CAJNNU010000021.1:29075486-29075558	CAJNNU010000021.1	29075486	29075558	INV	73	0.117647	0.117647	MODIFIER	29075521	29075559	38	70470000548891	37
CAJNNU010000021.1:30417428	CAJNNU010000021.1:30417428-30417512	CAJNNU010000021.1	30417428	30417512	DEL	85	0.2	0.2	MODIFIER	30417364	30417445	81	70470000268219	17
CAJNNU010000021.1:5939214	CAJNNU010000021.1:5939214-5939433	CAJNNU010000021.1	5939214	5939433	DEL	220	0.0402299	0.0402299	MODIFIER	5939298	5939480	182	70470001081828	135
CAJNNU010000021.1:9861038	CAJNNU010000021.1:9861038-9861132	CAJNNU010000021.1	9861038	9861132	DEL	95	0.0555556	0.0555556	MODIFIER	9861109	9861130	21	70470000166460	21
CAJNNU010000022.1:10476492	CAJNNU010000022.1:10476492-10476576	CAJNNU010000022.1	10476492	10476576	DEL	85	0.0833333	0.0833333	MODIFIER	10476533	10476560	27	70470001058106	27
CAJNNU010000022.1:13504468	CAJNNU010000022.1:13504468-13504549	CAJNNU010000022.1	13504468	13504549	DEL	82	0.1	0.1	MODIFIER	13504278	13504488	210	70470001152834	20
CAJNNU010000022.1:13504468	CAJNNU010000022.1:13504468-13504549	CAJNNU010000022.1	13504468	13504549	DEL	82	0.1	0.1	MODIFIER	13504537	13504579	42	70470001152930	12
CAJNNU010000022.1:13548340	CAJNNU010000022.1:13548340-13548431	CAJNNU010000022.1	13548340	13548431	DEL	92	0.0397727	0.0397727	MODIFIER	13548426	13548442	16	70470001487979	5
CAJNNU010000022.1:14275871	CAJNNU010000022.1:14275871-14276245	CAJNNU010000022.1	14275871	14276245	DEL	375	0.106742	0.106742	MODIFIER	14275958	14275972	14	70470000954750	14
CAJNNU010000022.1:15805278	CAJNNU010000022.1:15805278-15805327	CAJNNU010000022.1	15805278	15805327	DEL	50	0.0581395	0.0581395	MODIFIER	15805222	15805378	156	70470000158543	49
CAJNNU010000022.1:15809812	CAJNNU010000022.1:15809812-15809889	CAJNNU010000022.1	15809812	15809889	DEL	78	0.253012	0.253012	MODIFIER	15809814	15809844	30	70470000158596	30
CAJNNU010000022.1:1785353	CAJNNU010000022.1:1785353-1785640	CAJNNU010000022.1	1785353	1785640	DEL	288	0.170455	0.170455	MODIFIER	1785531	1785621	90	70470000616925	90
CAJNNU010000022.1:1785353	CAJNNU010000022.1:1785353-1785640	CAJNNU010000022.1	1785353	1785640	DEL	288	0.170455	0.170455	MODIFIER	1785387	1785446	59	70470000616912	59
CAJNNU010000022.1:7367981	CAJNNU010000022.1:7367981-7368049	CAJNNU010000022.1	7367981	7368049	DEL	69	0.747126	0.252874	MODIFIER	7368025	7368044	19	70470000250576	19
CAJNNU010000022.1:9552668	CAJNNU010000022.1:9552668-9552841	CAJNNU010000022.1	9552668	9552841	DEL	174	0.0280899	0.0280899	MODIFIER	9552678	9552714	36	70470000854767	36
CAJNNU010000022.1:9712718	CAJNNU010000022.1:9712718-9713568	CAJNNU010000022.1	9712718	9713568	DEL	851	0.106742	0.106742	MODIFIER	9713236	9713494	258	70470000360944	258
CAJNNU010000022.1:9712718	CAJNNU010000022.1:9712718-9713568	CAJNNU010000022.1	9712718	9713568	DEL	851	0.106742	0.106742	MODIFIER	9713494	9713597	103	70470000360986	74
CAJNNU010000022.1:9712718	CAJNNU010000022.1:9712718-9713568	CAJNNU010000022.1	9712718	9713568	DEL	851	0.106742	0.106742	MODIFIER	9713218	9713236	18	70470000361027	18
CAJNNU010000023.1:10013108	CAJNNU010000023.1:10013108-10013410	CAJNNU010000023.1	10013108	10013410	DEL	303	0.0561798	0.0561798	MODIFIER	10013300	10013343	43	70470001023441	43
CAJNNU010000023.1:10013108	CAJNNU010000023.1:10013108-10013410	CAJNNU010000023.1	10013108	10013410	DEL	303	0.0561798	0.0561798	MODIFIER	10013193	10013220	27	70470001023450	27
CAJNNU010000023.1:10852663	CAJNNU010000023.1:10852663-10852729	CAJNNU010000023.1	10852663	10852729	DEL	67	0.159091	0.159091	MODIFIER	10852700	10852743	43	70470000095198	29
CAJNNU010000023.1:10852663	CAJNNU010000023.1:10852663-10852729	CAJNNU010000023.1	10852663	10852729	DEL	67	0.159091	0.159091	MODIFIER	10852668	10852684	16	70470000095230	16
CAJNNU010000023.1:10856092	CAJNNU010000023.1:10856092-10856223	CAJNNU010000023.1	10856092	10856223	DEL	132	0.0222222	0.0222222	MODIFIER	10856144	10856175	31	70470000095227	31
CAJNNU010000023.1:14629337	CAJNNU010000023.1:14629337-14629388	CAJNNU010000023.1	14629337	14629388	DEL	52	0.25	0.25	MODIFIER	14629355	14629381	26	70470000004037	26
CAJNNU010000023.1:14708957	CAJNNU010000023.1:14708957-14709051	CAJNNU010000023.1	14708957	14709051	DEL	95	0.0888889	0.0888889	MODIFIER	14708992	14709058	66	70470000596436	59
CAJNNU010000023.1:15061556	CAJNNU010000023.1:15061556-15061719	CAJNNU010000023.1	15061556	15061719	DEL	164	0.0795455	0.0795455	MODIFIER	15061711	15061736	25	70470000249738	8
CAJNNU010000023.1:16558818	CAJNNU010000023.1:16558818-16559935	CAJNNU010000023.1	16558818	16559935	DEL	1118	0.272727	0.272727	MODIFIER	16559929	16559978	49	70470001455529	6
CAJNNU010000023.1:1705612	CAJNNU010000023.1:1705612-1705704	CAJNNU010000023.1	1705612	1705704	DEL	93	0.0222222	0.0222222	MODIFIER	1705689	1705747	58	70470000485783	15
CAJNNU010000023.1:17061566	CAJNNU010000023.1:17061566-17061628	CAJNNU010000023.1	17061566	17061628	DEL	63	0.0277778	0.0277778	MODIFIER	17061620	17061660	40	70470000028729	8
CAJNNU010000023.1:18305894	CAJNNU010000023.1:18305894-18306045	CAJNNU010000023.1	18305894	18306045	DEL	152	0.333333	0.333333	MODIFIER	18305883	18305923	40	70470000996669	29
CAJNNU010000023.1:24860128	CAJNNU010000023.1:24860128-24860396	CAJNNU010000023.1	24860128	24860396	DEL	269	0.160494	0.160494	MODIFIER	24860305	24860342	37	70470000906180	37
CAJNNU010000023.1:24860128	CAJNNU010000023.1:24860128-24860396	CAJNNU010000023.1	24860128	24860396	DEL	269	0.160494	0.160494	MODIFIER	24860239	24860272	33	70470000906207	33
CAJNNU010000023.1:24860128	CAJNNU010000023.1:24860128-24860396	CAJNNU010000023.1	24860128	24860396	DEL	269	0.160494	0.160494	MODIFIER	24860172	24860183	11	70470000906211	11
CAJNNU010000023.1:8816531	CAJNNU010000023.1:8816531-8816591	CAJNNU010000023.1	8816531	8816591	DEL	61	0.240741	0.240741	MODIFIER	8816558	8816586	28	70470000141652	28
CAJNNU010000023.1:9076530	CAJNNU010000023.1:9076530-9076584	CAJNNU010000023.1	9076530	9076584	DEL	55	0.150685	0.150685	MODIFIER	9076490	9076534	44	70470001000625	4
CAJNNU010000023.1:9076530	CAJNNU010000023.1:9076530-9076584	CAJNNU010000023.1	9076530	9076584	DEL	55	0.150685	0.150685	MODIFIER	9076542	9076564	22	70470001000691	22
CAJNNU010000023.1:9915308	CAJNNU010000023.1:9915308-9915373	CAJNNU010000023.1	9915308	9915373	DEL	66	0.0224719	0.0224719	MODIFIER	9915327	9915364	37	70470000324914	37
CAJNNU010000024.1:11929858	CAJNNU010000024.1:11929858-11930111	CAJNNU010000024.1	11929858	11930111	DEL	254	0.276471	0.276471	MODIFIER	11929993	11929998	5	70470000175737	5
CAJNNU010000024.1:13500350	CAJNNU010000024.1:13500350-13500420	CAJNNU010000024.1	13500350	13500420	DEL	71	0.215116	0.215116	MODIFIER	13500399	13500500	101	70470000698068	21
CAJNNU010000024.1:17243494	CAJNNU010000024.1:17243494-17243609	CAJNNU010000024.1	17243494	17243609	DEL	116	0.0224719	0.0224719	MODIFIER	17243485	17243522	37	70470000099240	28
CAJNNU010000024.1:9074623	CAJNNU010000024.1:9074623-9074716	CAJNNU010000024.1	9074623	9074716	DEL	94	0.0168539	0.0168539	MODIFIER	9074622	9074665	43	70470001041087	42
CAJNNU010000024.1:9964518	CAJNNU010000024.1:9964518-9967533	CAJNNU010000024.1	9964518	9967533	DEL	3016	0.133333	0.133333	MODIFIER	9966153	9966337	184	70470001238089	184
												61.1157		46.7358
												34		26
												77.5042		58.2326
