# Supplementary material for: Structural variant landscape provides insights into genome organisation and domestication in European seabass
Source: BMC Biol. 2025 Oct 1;23:288. doi: 10.1186/s12915-025-02404-7 (PMC12487334; doi:10.1186/s12915-025-02404-7)
Supplement: Supplementary file 11 — Additional file 11. [file 12915_2025_2404_MOESM11_ESM.xlsx]

## Sheet: Sheet1
ID	Position (For Ensembl search)	Chromosome	Start	End	Length	Type	Freq	MAF	Impact	Detailed impact
CAJNNU010000001.1:12339117	CAJNNU010000001.1:12339117-12339308	CAJNNU010000001.1	12339117	12339308	192	<DEL>	0.0229885	0.02299	HIGH	Deletes whole coding exon 3 in gene ENSDLAG00005026331 (ALG3, 14 exons) which has 5 bp overlaps with a 65-way GERP element.
CAJNNU010000002.1:15073618	CAJNNU010000002.1:15073618-15074565	CAJNNU010000002.1	15073618	15074565	948	<DEL>	0.0505618	0.05056	HIGH	Deletes whole coding exon 8 in gene ENSDLAG00005018572 (p4ha1b, 14 exons). The whole exon is part of a 65-way GERP element.
CAJNNU010000002.1:9526042	CAJNNU010000002.1:9526042-9526964	CAJNNU010000002.1	9526042	9526964	923	<DEL>	0.0777778	0.07778	HIGH	Deletes part of coding exon 7 in gene ENSDLAG00005000321 (dusp13a, 7 exons) and part of coding exon 1 in gene ENSDLAG00005033198 (4 exons) which has 1 bp overlaps with a 65-way GERP element.
CAJNNU010000002.1:9527665	CAJNNU010000002.1:9527665-9528732	CAJNNU010000002.1	9527665	9528732	1068	<DEL>	0.0416667	0.04167	HIGH	Deletes whole coding exons 2-4 in gene ENSDLAG00005033198 (4 exons). Part of these exons overlaped with 3 65-way GERP elements.
CAJNNU010000004.1:17353473	CAJNNU010000004.1:17353473-17353637	CAJNNU010000004.1	17353473	17353637	165	<DEL>	0.0166667	0.01667	HIGH	Deletes part of coding exon 5 in gene ENSDLAG00005020650 (6 exons). Part of this exon contained with a 65-way GERP element.
CAJNNU010000004.1:18398717	CAJNNU010000004.1:18398717-18399143	CAJNNU010000004.1	18398717	18399143	427	<DEL>	0.0277778	0.02778	HIGH	Deletes whole coding exons 1-3 in gene ENSDLAG00005006721 (6 exons). Part of exon 3 overlaped with 2 65-way GERP elements.
CAJNNU010000004.1:26204799	CAJNNU010000004.1:26204799-26205574	CAJNNU010000004.1	26204799	26205574	776	<DEL>	0.0555556	0.05556	HIGH	Deletes whole coding exon 11 in gene ENSDLAG00005019327 (25 exons). Part of this exon overlaped with 3 65-way GERP elements.
CAJNNU010000004.1:7052441	CAJNNU010000004.1:7052441-7054201	CAJNNU010000004.1	7052441	7054201	1761	<DEL>	0.0222222	0.02222	HIGH	Deletes whole coding exons 20-21 in gene ENSDLAG00005005549 (gkup, 21 exons), in which exon 20 overlaped with 3 65-way GERP elements, and part of coding exon 1 in gene ENSDLAG00005005437 (ubash3bb, 13 exons) which overlaped with one 65-way GERP element.
CAJNNU010000004.1:7574897	CAJNNU010000004.1:7574897-7577329	CAJNNU010000004	7574897	7577329	2433	<DEL>	0.0277778	0.02778	HIGH	Deletes whole coding exon 2 in gene ENSDLAG00005029833 (SLC43A2, 16 exons). But this exon not overlaped with a 65-way GERP elements.
CAJNNU010000004.1:9000679	CAJNNU010000004.1:9000679-9000798	CAJNNU010000004.1	9000679	9000798	120	<DEL>	0.318182	0.3182	HIGH	Deletes whole coding exon 15 in gene ENSDLAG00005019627 (22 exons). But this exon not overlaped with a 65-way GERP elements.
CAJNNU010000006.1:2981329	CAJNNU010000006.1:2981329-2983970	CAJNNU010000006.1	2981329	2983970	2642	<DEL>	0.0277778	0.02778	HIGH	Deletes part of coding exon 7 in gene ENSDLAG00005014498 (7 exons). Part of this exon overlaped with a 65-way GERP element.
CAJNNU010000009.1:10812749	CAJNNU010000009.1:10812749-10813004	CAJNNU010000009.1	10812749	10813004	256	<DEL>	0.12069	0.1207	HIGH	Deletes part of coding exon 3 in gene ENSDLAG00005014036 (si:dkey-73n8.3, 13 exons). This exon was contained with a 65-way GERP element.
CAJNNU010000021.1:17719624	CAJNNU010000021.1:17719624-17726610	CAJNNU010000021.1	17719624	17726610	6987	<DUP>	0.1	0.1	HIGH	Duplicate whole coding exons 8-9 in gene ENSDLAG00005017836 (9 exons), exon 9 contained one 65-way GERP element. And duplicate whole coding exon 1 in gene ENSDLAG00005017845 (7 exons).
