# Supplementary material for: Structural variant landscape provides insights into genome organisation and domestication in European seabass
Source: BMC Biol. 2025 Oct 1;23:288. doi: 10.1186/s12915-025-02404-7 (PMC12487334; doi:10.1186/s12915-025-02404-7)
Supplement: Supplementary file 12 — Additional file 12. [file 12915_2025_2404_MOESM12_ESM.xlsx]

## Sheet: Sheet1
GO - using genes associated with high confidence SVs overlapping all GERP regions										GO - using genes associated with high confidence SVs (< 10 kb) overlapping all GERP regions
ID	Description	GeneRatio	BgRatio	pvalue	p.adjust	qvalue	geneID	Count		ID	Description	GeneRatio	BgRatio	pvalue	p.adjust	qvalue	geneID	Count
GO:0098609	cell-cell adhesion	41/436	310/10935	9.73075e-12	4.87024e-08	4.5335e-08	ENSDLAG00005001703|ENSDLAG00005001703.2|ENSDLAT00005003908|ENSDLAT00005003908.2/ENSDLAG00005004207|ENSDLAG00005004207.2|ENSDLAT00005011472|ENSDLAT00005011472.2/ENSDLAG00005004799|ENSDLAG00005004799.2|ENSDLAT00005019799|ENSDLAT00005019799.2/ENSDLAG00005005437|ENSDLAG00005005437.2|ENSDLAT00005011610|ENSDLAT00005011610.2/ENSDLAG00005006476|ENSDLAG00005006476.2|ENSDLAT00005087796|ENSDLAT00005087796.1…	41		GO:0098609	cell-cell adhesion	40/423	310/10935	1.50255972151136e-11	7.44669e-08	6.89596e-08	ENSDLAG00005001703|ENSDLAG00005001703.2|ENSDLAT00005003908|ENSDLAT00005003908.2/ENSDLAG00005004207|ENSDLAG00005004207.2|ENSDLAT00005011472|ENSDLAT00005011472.2/ENSDLAG00005004799|ENSDLAG00005004799.2|ENSDLAT00005019799|ENSDLAT00005019799.2/ENSDLAG00005005437|ENSDLAG00005005437.2|ENSDLAT00005011610|ENSDLAT00005011610.2/ENSDLAG00005006476|ENSDLAG00005006476.2|ENSDLAT00005087796|ENSDLAT00005087796.1…	40
GO:0098742	cell-cell adhesion via plasma-membrane adhesion molecules	27/436	153/10935	5.56821e-11	1.39345e-07	1.2971e-07	ENSDLAG00005001703|ENSDLAG00005001703.2|ENSDLAT00005003908|ENSDLAT00005003908.2/ENSDLAG00005004207|ENSDLAG00005004207.2|ENSDLAT00005011472|ENSDLAT00005011472.2/ENSDLAG00005004799|ENSDLAG00005004799.2|ENSDLAT00005019799|ENSDLAT00005019799.2/ENSDLAG00005008993|ENSDLAG00005008993.2|ENSDLAT00005029783|ENSDLAT00005029783.2/ENSDLAG00005009709|ENSDLAG00005009709.2|ENSDLAT00005024879|ENSDLAT00005024879.2…	27		GO:0098742	cell-cell adhesion via plasma-membrane adhesion molecules	26/423	153/10935	1.56353632588498e-10	3.87444e-07	3.5879e-07	ENSDLAG00005001703|ENSDLAG00005001703.2|ENSDLAT00005003908|ENSDLAT00005003908.2/ENSDLAG00005004207|ENSDLAG00005004207.2|ENSDLAT00005011472|ENSDLAT00005011472.2/ENSDLAG00005004799|ENSDLAG00005004799.2|ENSDLAT00005019799|ENSDLAT00005019799.2/ENSDLAG00005008993|ENSDLAG00005008993.2|ENSDLAT00005029783|ENSDLAT00005029783.2/ENSDLAG00005009709|ENSDLAG00005009709.2|ENSDLAT00005024879|ENSDLAT00005024879.2…	26
GO:0007156	homophilic cell adhesion via plasma membrane adhesion molecules	18/436	78/10935	1.06925e-09	1.78387e-06	1.66053e-06	ENSDLAG00005001703|ENSDLAG00005001703.2|ENSDLAT00005003908|ENSDLAT00005003908.2/ENSDLAG00005004799|ENSDLAG00005004799.2|ENSDLAT00005019799|ENSDLAT00005019799.2/ENSDLAG00005008993|ENSDLAG00005008993.2|ENSDLAT00005029783|ENSDLAT00005029783.2/ENSDLAG00005009709|ENSDLAG00005009709.2|ENSDLAT00005024879|ENSDLAT00005024879.2/ENSDLAG00005009880|ENSDLAG00005009880.2|ENSDLAT00005024385|ENSDLAT00005024385.2…	18		GO:0051965	positive regulation of synapse assembly	21/423	114/10935	2.06577918354899e-09	3.41267e-06	3.16028e-06	ENSDLAG00005004187|ENSDLAG00005004187.2|ENSDLAT00005010188|ENSDLAT00005010188.2/ENSDLAG00005010554|ENSDLAG00005010554.2|ENSDLAT00005033688|ENSDLAT00005033688.2/ENSDLAG00005012706|ENSDLAG00005012706.2|ENSDLAT00005074124|ENSDLAT00005074124.1/ENSDLAG00005016176|ENSDLAG00005016176.2|ENSDLAT00005047388|ENSDLAT00005047388.2/ENSDLAG00005016394|ENSDLAG00005016394.2|ENSDLAT00005070894|ENSDLAT00005070894.1…	21
GO:0051965	positive regulation of synapse assembly	21/436	114/10935	3.55123e-09	4.44347e-06	4.13624e-06	ENSDLAG00005004187|ENSDLAG00005004187.2|ENSDLAT00005010188|ENSDLAT00005010188.2/ENSDLAG00005010554|ENSDLAG00005010554.2|ENSDLAT00005033688|ENSDLAT00005033688.2/ENSDLAG00005012706|ENSDLAG00005012706.2|ENSDLAT00005074124|ENSDLAT00005074124.1/ENSDLAG00005016176|ENSDLAG00005016176.2|ENSDLAT00005047388|ENSDLAT00005047388.2/ENSDLAG00005016394|ENSDLAG00005016394.2|ENSDLAT00005070894|ENSDLAT00005070894.1…	21		GO:0007156	homophilic cell adhesion via plasma membrane adhesion molecules	17/423	78/10935	5.04780828725375e-09	6.25423e-06	5.7917e-06	ENSDLAG00005001703|ENSDLAG00005001703.2|ENSDLAT00005003908|ENSDLAT00005003908.2/ENSDLAG00005004799|ENSDLAG00005004799.2|ENSDLAT00005019799|ENSDLAT00005019799.2/ENSDLAG00005008993|ENSDLAG00005008993.2|ENSDLAT00005029783|ENSDLAT00005029783.2/ENSDLAG00005009709|ENSDLAG00005009709.2|ENSDLAT00005024879|ENSDLAT00005024879.2/ENSDLAG00005009880|ENSDLAG00005009880.2|ENSDLAT00005024385|ENSDLAT00005024385.2…	17
GO:0050808	synapse organization	38/436	358/10935	3.1082e-08	3.11131e-05	2.89619e-05	ENSDLAG00005001749|ENSDLAG00005001749.2|ENSDLAT00005004014|ENSDLAT00005004014.2/ENSDLAG00005004187|ENSDLAG00005004187.2|ENSDLAT00005010188|ENSDLAT00005010188.2/ENSDLAG00005004207|ENSDLAG00005004207.2|ENSDLAT00005011472|ENSDLAT00005011472.2/ENSDLAG00005006476|ENSDLAG00005006476.2|ENSDLAT00005087796|ENSDLAT00005087796.1/ENSDLAG00005009709|ENSDLAG00005009709.2|ENSDLAT00005024879|ENSDLAT00005024879.2…	38		GO:0050808	synapse organization	38/423	358/10935	1.37431418024754e-08	1.36222e-05	1.26148e-05	ENSDLAG00005001749|ENSDLAG00005001749.2|ENSDLAT00005004014|ENSDLAT00005004014.2/ENSDLAG00005004187|ENSDLAG00005004187.2|ENSDLAT00005010188|ENSDLAT00005010188.2/ENSDLAG00005004207|ENSDLAG00005004207.2|ENSDLAT00005011472|ENSDLAT00005011472.2/ENSDLAG00005006476|ENSDLAG00005006476.2|ENSDLAT00005087796|ENSDLAT00005087796.1/ENSDLAG00005009709|ENSDLAG00005009709.2|ENSDLAT00005024879|ENSDLAT00005024879.2…	38
GO:0050803	regulation of synapse structure or activity	37/436	361/10935	1.18045e-07	9.84688e-05	9.16605e-05	ENSDLAG00005001674|ENSDLAG00005001674.2|ENSDLAT00005003911|ENSDLAT00005003911.2/ENSDLAG00005004187|ENSDLAG00005004187.2|ENSDLAT00005010188|ENSDLAT00005010188.2/ENSDLAG00005005879|ENSDLAG00005005879.2|ENSDLAT00005079732|ENSDLAT00005079732.1/ENSDLAG00005008993|ENSDLAG00005008993.2|ENSDLAT00005029783|ENSDLAT00005029783.2/ENSDLAG00005009709|ENSDLAG00005009709.2|ENSDLAT00005024879|ENSDLAT00005024879.2…	37		GO:0050803	regulation of synapse structure or activity	37/423	361/10935	5.41815025088214e-08	4.47539e-05	4.14441e-05	ENSDLAG00005001674|ENSDLAG00005001674.2|ENSDLAT00005003911|ENSDLAT00005003911.2/ENSDLAG00005004187|ENSDLAG00005004187.2|ENSDLAT00005010188|ENSDLAT00005010188.2/ENSDLAG00005005879|ENSDLAG00005005879.2|ENSDLAT00005079732|ENSDLAT00005079732.1/ENSDLAG00005008993|ENSDLAG00005008993.2|ENSDLAT00005029783|ENSDLAT00005029783.2/ENSDLAG00005009709|ENSDLAG00005009709.2|ENSDLAT00005024879|ENSDLAT00005024879.2…	37
GO:0050807	regulation of synapse organization	34/436	325/10935	2.41632e-07	0.000172767	0.000160822	ENSDLAG00005001674|ENSDLAG00005001674.2|ENSDLAT00005003911|ENSDLAT00005003911.2/ENSDLAG00005004187|ENSDLAG00005004187.2|ENSDLAT00005010188|ENSDLAT00005010188.2/ENSDLAG00005005879|ENSDLAG00005005879.2|ENSDLAT00005079732|ENSDLAT00005079732.1/ENSDLAG00005008993|ENSDLAG00005008993.2|ENSDLAT00005029783|ENSDLAT00005029783.2/ENSDLAG00005009709|ENSDLAG00005009709.2|ENSDLAT00005024879|ENSDLAT00005024879.2…	34		GO:0050807	regulation of synapse organization	34/423	325/10935	1.17463363841904e-07	8.31641e-05	7.70136e-05	ENSDLAG00005001674|ENSDLAG00005001674.2|ENSDLAT00005003911|ENSDLAT00005003911.2/ENSDLAG00005004187|ENSDLAG00005004187.2|ENSDLAT00005010188|ENSDLAT00005010188.2/ENSDLAG00005005879|ENSDLAG00005005879.2|ENSDLAT00005079732|ENSDLAT00005079732.1/ENSDLAG00005008993|ENSDLAG00005008993.2|ENSDLAT00005029783|ENSDLAT00005029783.2/ENSDLAG00005009709|ENSDLAG00005009709.2|ENSDLAT00005024879|ENSDLAT00005024879.2…	34
GO:0007416	synapse assembly	21/436	152/10935	6.14223e-07	0.000384273	0.000357704	ENSDLAG00005004207|ENSDLAG00005004207.2|ENSDLAT00005011472|ENSDLAT00005011472.2/ENSDLAG00005009880|ENSDLAG00005009880.2|ENSDLAT00005024385|ENSDLAT00005024385.2/ENSDLAG00005010255|ENSDLAG00005010255.2|ENSDLAT00005075675|ENSDLAT00005075675.1/ENSDLAG00005010416|ENSDLAG00005010416.2|ENSDLAT00005024229|ENSDLAT00005024229.2/ENSDLAG00005010554|ENSDLAG00005010554.2|ENSDLAT00005033688|ENSDLAT00005033688.2…	21		GO:0007416	synapse assembly	21/423	152/10935	3.73443734297722e-07	0.000231348	0.000214239	ENSDLAG00005004207|ENSDLAG00005004207.2|ENSDLAT00005011472|ENSDLAT00005011472.2/ENSDLAG00005009880|ENSDLAG00005009880.2|ENSDLAT00005024385|ENSDLAT00005024385.2/ENSDLAG00005010255|ENSDLAG00005010255.2|ENSDLAT00005075675|ENSDLAT00005075675.1/ENSDLAG00005010416|ENSDLAG00005010416.2|ENSDLAT00005024229|ENSDLAT00005024229.2/ENSDLAG00005010554|ENSDLAG00005010554.2|ENSDLAT00005033688|ENSDLAT00005033688.2…	21
GO:0051963	regulation of synapse assembly	26/436	226/10935	1.10094e-06	0.000612247	0.000569915	ENSDLAG00005001674|ENSDLAG00005001674.2|ENSDLAT00005003911|ENSDLAT00005003911.2/ENSDLAG00005004187|ENSDLAG00005004187.2|ENSDLAT00005010188|ENSDLAT00005010188.2/ENSDLAG00005005879|ENSDLAG00005005879.2|ENSDLAT00005079732|ENSDLAT00005079732.1/ENSDLAG00005008993|ENSDLAG00005008993.2|ENSDLAT00005029783|ENSDLAT00005029783.2/ENSDLAG00005009709|ENSDLAG00005009709.2|ENSDLAT00005024879|ENSDLAT00005024879.2…	26		GO:0051963	regulation of synapse assembly	26/423	226/10935	6.20064716637364e-07	0.000341449	0.000316197	ENSDLAG00005001674|ENSDLAG00005001674.2|ENSDLAT00005003911|ENSDLAT00005003911.2/ENSDLAG00005004187|ENSDLAG00005004187.2|ENSDLAT00005010188|ENSDLAT00005010188.2/ENSDLAG00005005879|ENSDLAG00005005879.2|ENSDLAT00005079732|ENSDLAT00005079732.1/ENSDLAG00005008993|ENSDLAG00005008993.2|ENSDLAT00005029783|ENSDLAT00005029783.2/ENSDLAG00005009709|ENSDLAG00005009709.2|ENSDLAT00005024879|ENSDLAT00005024879.2…	26
GO:0097090	presynaptic membrane organization	9/436	31/10935	2.16183e-06	0.001082	0.00100719	ENSDLAG00005010255|ENSDLAG00005010255.2|ENSDLAT00005075675|ENSDLAT00005075675.1/ENSDLAG00005010554|ENSDLAG00005010554.2|ENSDLAT00005033688|ENSDLAT00005033688.2/ENSDLAG00005014108|ENSDLAG00005014108.2|ENSDLAT00005037262|ENSDLAT00005037262.2/ENSDLAG00005016801|ENSDLAG00005016801.2|ENSDLAT00005047255|ENSDLAT00005047255.2/ENSDLAG00005020730|ENSDLAG00005020730.2|ENSDLAT00005082198|ENSDLAT00005082198.1…	9		GO:0097090	presynaptic membrane organization	9/423	31/10935	1.68232578372851e-06	0.000833761	0.000772099	ENSDLAG00005010255|ENSDLAG00005010255.2|ENSDLAT00005075675|ENSDLAT00005075675.1/ENSDLAG00005010554|ENSDLAG00005010554.2|ENSDLAT00005033688|ENSDLAT00005033688.2/ENSDLAG00005014108|ENSDLAG00005014108.2|ENSDLAT00005037262|ENSDLAT00005037262.2/ENSDLAG00005016801|ENSDLAG00005016801.2|ENSDLAT00005047255|ENSDLAT00005047255.2/ENSDLAG00005020730|ENSDLAG00005020730.2|ENSDLAT00005082198|ENSDLAT00005082198.1…	9
GO:0017154	semaphorin receptor activity	7/436	20/10935	7.53627e-06	0.003429	0.00319191	ENSDLAG00005001072|ENSDLAG00005001072.2|ENSDLAT00005007547|ENSDLAT00005007547.2/ENSDLAG00005002175|ENSDLAG00005002175.2|ENSDLAT00005007870|ENSDLAT00005007870.2/ENSDLAG00005007925|ENSDLAG00005007925.2|ENSDLAT00005020827|ENSDLAT00005020827.2/ENSDLAG00005019552|ENSDLAG00005019552.2|ENSDLAT00005050794|ENSDLAT00005050794.2/ENSDLAG00005021115|ENSDLAG00005021115.2|ENSDLAT00005054969|ENSDLAT00005054969.2…	7		GO:0044089	positive regulation of cellular component biogenesis	38/423	449/10935	4.44393740195621e-06	0.0020022	0.00185412	ENSDLAG00005001072|ENSDLAG00005001072.2|ENSDLAT00005007547|ENSDLAT00005007547.2/ENSDLAG00005004187|ENSDLAG00005004187.2|ENSDLAT00005010188|ENSDLAT00005010188.2/ENSDLAG00005004221|ENSDLAG00005004221.2|ENSDLAT00005010137|ENSDLAT00005010137.2/ENSDLAG00005007838|ENSDLAG00005007838.2|ENSDLAT00005069195|ENSDLAT00005069195.1/ENSDLAG00005010554|ENSDLAG00005010554.2|ENSDLAT00005033688|ENSDLAT00005033688.2…	38
GO:0044089	positive regulation of cellular component biogenesis	38/436	449/10935	9.00796e-06	0.00375707	0.0034973	ENSDLAG00005001072|ENSDLAG00005001072.2|ENSDLAT00005007547|ENSDLAT00005007547.2/ENSDLAG00005004187|ENSDLAG00005004187.2|ENSDLAT00005010188|ENSDLAT00005010188.2/ENSDLAG00005004221|ENSDLAG00005004221.2|ENSDLAT00005010137|ENSDLAT00005010137.2/ENSDLAG00005007838|ENSDLAG00005007838.2|ENSDLAT00005069195|ENSDLAT00005069195.1/ENSDLAG00005010554|ENSDLAG00005010554.2|ENSDLAT00005033688|ENSDLAT00005033688.2…	38		GO:1902667	regulation of axon guidance	14/423	95/10935	1.57860955568037e-05	0.00651966	0.00603749	ENSDLAG00005001072|ENSDLAG00005001072.2|ENSDLAT00005007547|ENSDLAT00005007547.2/ENSDLAG00005002175|ENSDLAG00005002175.2|ENSDLAT00005007870|ENSDLAT00005007870.2/ENSDLAG00005004187|ENSDLAG00005004187.2|ENSDLAT00005010188|ENSDLAT00005010188.2/ENSDLAG00005004799|ENSDLAG00005004799.2|ENSDLAT00005019799|ENSDLAT00005019799.2/ENSDLAG00005007925|ENSDLAG00005007925.2|ENSDLAT00005020827|ENSDLAT00005020827.2…	14
GO:0050770	regulation of axonogenesis	26/436	255/10935	1.03658e-05	0.00399084	0.00371491	ENSDLAG00005001072|ENSDLAG00005001072.2|ENSDLAT00005007547|ENSDLAT00005007547.2/ENSDLAG00005001908|ENSDLAG00005001908.2|ENSDLAT00005068318|ENSDLAT00005068318.1/ENSDLAG00005002175|ENSDLAG00005002175.2|ENSDLAT00005007870|ENSDLAT00005007870.2/ENSDLAG00005004187|ENSDLAG00005004187.2|ENSDLAT00005010188|ENSDLAT00005010188.2/ENSDLAG00005004799|ENSDLAG00005004799.2|ENSDLAT00005019799|ENSDLAT00005019799.2…	26		GO:0050770	regulation of axonogenesis	25/423	255/10935	1.80130990308561e-05	0.00686715	0.00635928	ENSDLAG00005001072|ENSDLAG00005001072.2|ENSDLAT00005007547|ENSDLAT00005007547.2/ENSDLAG00005001908|ENSDLAG00005001908.2|ENSDLAT00005068318|ENSDLAT00005068318.1/ENSDLAG00005002175|ENSDLAG00005002175.2|ENSDLAT00005007870|ENSDLAT00005007870.2/ENSDLAG00005004187|ENSDLAG00005004187.2|ENSDLAT00005010188|ENSDLAT00005010188.2/ENSDLAG00005004799|ENSDLAG00005004799.2|ENSDLAT00005019799|ENSDLAT00005019799.2…	25
GO:0010769	regulation of cell morphogenesis involved in differentiation	33/436	378/10935	1.89976e-05	0.00679166	0.00632207	ENSDLAG00005001072|ENSDLAG00005001072.2|ENSDLAT00005007547|ENSDLAT00005007547.2/ENSDLAG00005001908|ENSDLAG00005001908.2|ENSDLAT00005068318|ENSDLAT00005068318.1/ENSDLAG00005001965|ENSDLAG00005001965.2|ENSDLAT00005004595|ENSDLAT00005004595.2/ENSDLAG00005002175|ENSDLAG00005002175.2|ENSDLAT00005007870|ENSDLAT00005007870.2/ENSDLAG00005004187|ENSDLAG00005004187.2|ENSDLAT00005010188|ENSDLAT00005010188.2…	33		GO:0030155	regulation of cell adhesion	35/423	436/10935	3.30824595755316e-05	0.0117112	0.0108451	ENSDLAG00005000426|ENSDLAG00005000426.2|ENSDLAT00005001730|ENSDLAT00005001730.2/ENSDLAG00005001072|ENSDLAG00005001072.2|ENSDLAT00005007547|ENSDLAT00005007547.2/ENSDLAG00005001753|ENSDLAG00005001753.2|ENSDLAT00005004003|ENSDLAT00005004003.2/ENSDLAG00005004187|ENSDLAG00005004187.2|ENSDLAT00005010188|ENSDLAT00005010188.2/ENSDLAG00005004207|ENSDLAG00005004207.2|ENSDLAT00005011472|ENSDLAT00005011472.2…	35
GO:1902667	regulation of axon guidance	14/436	95/10935	2.21392e-05	0.00738712	0.00687636	ENSDLAG00005001072|ENSDLAG00005001072.2|ENSDLAT00005007547|ENSDLAT00005007547.2/ENSDLAG00005002175|ENSDLAG00005002175.2|ENSDLAT00005007870|ENSDLAT00005007870.2/ENSDLAG00005004187|ENSDLAG00005004187.2|ENSDLAT00005010188|ENSDLAT00005010188.2/ENSDLAG00005004799|ENSDLAG00005004799.2|ENSDLAT00005019799|ENSDLAT00005019799.2/ENSDLAG00005007925|ENSDLAG00005007925.2|ENSDLAT00005020827|ENSDLAT00005020827.2…	14		GO:0008045	motor neuron axon guidance	16/423	129/10935	3.64360345240095e-05	0.0120385	0.0111481	ENSDLAG00005001072|ENSDLAG00005001072.2|ENSDLAT00005007547|ENSDLAT00005007547.2/ENSDLAG00005002175|ENSDLAG00005002175.2|ENSDLAT00005007870|ENSDLAT00005007870.2/ENSDLAG00005004799|ENSDLAG00005004799.2|ENSDLAT00005019799|ENSDLAT00005019799.2/ENSDLAG00005007925|ENSDLAG00005007925.2|ENSDLAT00005020827|ENSDLAT00005020827.2/ENSDLAG00005008993|ENSDLAG00005008993.2|ENSDLAT00005029783|ENSDLAT00005029783.2…	16
GO:0030155	regulation of cell adhesion	36/436	436/10935	2.66465e-05	0.00833535	0.00775903	ENSDLAG00005000426|ENSDLAG00005000426.2|ENSDLAT00005001730|ENSDLAT00005001730.2/ENSDLAG00005001072|ENSDLAG00005001072.2|ENSDLAT00005007547|ENSDLAT00005007547.2/ENSDLAG00005001753|ENSDLAG00005001753.2|ENSDLAT00005004003|ENSDLAT00005004003.2/ENSDLAG00005004187|ENSDLAG00005004187.2|ENSDLAT00005010188|ENSDLAT00005010188.2/ENSDLAG00005004207|ENSDLAG00005004207.2|ENSDLAT00005011472|ENSDLAT00005011472.2…	36		GO:0016319	mushroom body development	12/423	78/10935	4.11325036298168e-05	0.012471	0.0115487	ENSDLAG00005004187|ENSDLAG00005004187.2|ENSDLAT00005010188|ENSDLAT00005010188.2/ENSDLAG00005004339|ENSDLAG00005004339.2|ENSDLAT00005009290|ENSDLAT00005009290.2/ENSDLAG00005004529|ENSDLAG00005004529.2|ENSDLAT00005010201|ENSDLAT00005010201.2/ENSDLAG00005004799|ENSDLAG00005004799.2|ENSDLAT00005019799|ENSDLAT00005019799.2/ENSDLAG00005008993|ENSDLAG00005008993.2|ENSDLAT00005029783|ENSDLAT00005029783.2…	12
GO:0007162	negative regulation of cell adhesion	20/436	185/10935	4.76476e-05	0.0138055	0.0128509	ENSDLAG00005001753|ENSDLAG00005001753.2|ENSDLAT00005004003|ENSDLAT00005004003.2/ENSDLAG00005004207|ENSDLAG00005004207.2|ENSDLAT00005011472|ENSDLAT00005011472.2/ENSDLAG00005004856|ENSDLAG00005004856.2|ENSDLAT00005075926|ENSDLAT00005075926.1/ENSDLAG00005005237|ENSDLAG00005005237.2|ENSDLAT00005011347|ENSDLAT00005011347.2/ENSDLAG00005005437|ENSDLAG00005005437.2|ENSDLAT00005011610|ENSDLAT00005011610.2…	20		GO:0097105	presynaptic membrane assembly	7/423	26/10935	4.28170801261044e-05	0.012471	0.0115487	ENSDLAG00005010554|ENSDLAG00005010554.2|ENSDLAT00005033688|ENSDLAT00005033688.2/ENSDLAG00005014108|ENSDLAG00005014108.2|ENSDLAT00005037262|ENSDLAT00005037262.2/ENSDLAG00005016801|ENSDLAG00005016801.2|ENSDLAT00005047255|ENSDLAT00005047255.2/ENSDLAG00005020730|ENSDLAG00005020730.2|ENSDLAT00005082198|ENSDLAT00005082198.1/ENSDLAG00005022790|ENSDLAG00005022790.2|ENSDLAT00005059002|ENSDLAT00005059002.2…	7
GO:0097105	presynaptic membrane assembly	7/436	26/10935	5.19386e-05	0.0138055	0.0128509	ENSDLAG00005010554|ENSDLAG00005010554.2|ENSDLAT00005033688|ENSDLAT00005033688.2/ENSDLAG00005014108|ENSDLAG00005014108.2|ENSDLAT00005037262|ENSDLAT00005037262.2/ENSDLAG00005016801|ENSDLAG00005016801.2|ENSDLAT00005047255|ENSDLAT00005047255.2/ENSDLAG00005020730|ENSDLAG00005020730.2|ENSDLAT00005082198|ENSDLAT00005082198.1/ENSDLAG00005022790|ENSDLAG00005022790.2|ENSDLAT00005059002|ENSDLAT00005059002.2…	7		GO:0097060	synaptic membrane	24/423	253/10935	4.5294224383278e-05	0.012471	0.0115487	ENSDLAG00005000902|ENSDLAG00005000902.2|ENSDLAT00005002189|ENSDLAT00005002189.2/ENSDLAG00005009709|ENSDLAG00005009709.2|ENSDLAT00005024879|ENSDLAT00005024879.2/ENSDLAG00005010255|ENSDLAG00005010255.2|ENSDLAT00005075675|ENSDLAT00005075675.1/ENSDLAG00005010554|ENSDLAG00005010554.2|ENSDLAT00005033688|ENSDLAT00005033688.2/ENSDLAG00005011420|ENSDLAG00005011420.2|ENSDLAT00005034053|ENSDLAT00005034053.2…	24
GO:0008045	motor neuron axon guidance	16/436	129/10935	5.24084e-05	0.0138055	0.0128509	ENSDLAG00005001072|ENSDLAG00005001072.2|ENSDLAT00005007547|ENSDLAT00005007547.2/ENSDLAG00005002175|ENSDLAG00005002175.2|ENSDLAT00005007870|ENSDLAT00005007870.2/ENSDLAG00005004799|ENSDLAG00005004799.2|ENSDLAT00005019799|ENSDLAT00005019799.2/ENSDLAG00005007925|ENSDLAG00005007925.2|ENSDLAT00005020827|ENSDLAT00005020827.2/ENSDLAG00005008993|ENSDLAG00005008993.2|ENSDLAT00005029783|ENSDLAT00005029783.2…	16		GO:0097435	supramolecular fiber organization	31/423	377/10935	6.00074962210044e-05	0.0154818	0.0143368	ENSDLAG00005001678|ENSDLAG00005001678.2|ENSDLAT00005004566|ENSDLAT00005004566.2/ENSDLAG00005001908|ENSDLAG00005001908.2|ENSDLAT00005068318|ENSDLAT00005068318.1/ENSDLAG00005004856|ENSDLAG00005004856.2|ENSDLAT00005075926|ENSDLAT00005075926.1/ENSDLAG00005005967|ENSDLAG00005005967.2|ENSDLAT00005012892|ENSDLAT00005012892.2/ENSDLAG00005007838|ENSDLAG00005007838.2|ENSDLAT00005069195|ENSDLAT00005069195.1…	31
GO:0016319	mushroom body development	12/436	78/10935	5.51853e-05	0.0138101	0.0128553	ENSDLAG00005004187|ENSDLAG00005004187.2|ENSDLAT00005010188|ENSDLAT00005010188.2/ENSDLAG00005004339|ENSDLAG00005004339.2|ENSDLAT00005009290|ENSDLAT00005009290.2/ENSDLAG00005004529|ENSDLAG00005004529.2|ENSDLAT00005010201|ENSDLAT00005010201.2/ENSDLAG00005004799|ENSDLAG00005004799.2|ENSDLAT00005019799|ENSDLAT00005019799.2/ENSDLAG00005008993|ENSDLAG00005008993.2|ENSDLAT00005029783|ENSDLAT00005029783.2…	12		GO:0010769	regulation of cell morphogenesis involved in differentiation	31/423	378/10935	6.30665874553493e-05	0.0154818	0.0143368	ENSDLAG00005001072|ENSDLAG00005001072.2|ENSDLAT00005007547|ENSDLAT00005007547.2/ENSDLAG00005001908|ENSDLAG00005001908.2|ENSDLAT00005068318|ENSDLAT00005068318.1/ENSDLAG00005002175|ENSDLAG00005002175.2|ENSDLAT00005007870|ENSDLAT00005007870.2/ENSDLAG00005004187|ENSDLAG00005004187.2|ENSDLAT00005010188|ENSDLAT00005010188.2/ENSDLAG00005004799|ENSDLAG00005004799.2|ENSDLAT00005019799|ENSDLAT00005019799.2…	31
GO:0097060	synaptic membrane	24/436	253/10935	7.30377e-05	0.0174073	0.0162037	ENSDLAG00005000902|ENSDLAG00005000902.2|ENSDLAT00005002189|ENSDLAT00005002189.2/ENSDLAG00005009709|ENSDLAG00005009709.2|ENSDLAT00005024879|ENSDLAT00005024879.2/ENSDLAG00005010255|ENSDLAG00005010255.2|ENSDLAT00005075675|ENSDLAT00005075675.1/ENSDLAG00005010554|ENSDLAG00005010554.2|ENSDLAT00005033688|ENSDLAT00005033688.2/ENSDLAG00005011420|ENSDLAG00005011420.2|ENSDLAT00005034053|ENSDLAT00005034053.2…	24		GO:0099172	presynapse organization	9/423	47/10935	6.56006565505707e-05	0.0154818	0.0143368	ENSDLAG00005009709|ENSDLAG00005009709.2|ENSDLAT00005024879|ENSDLAT00005024879.2/ENSDLAG00005010554|ENSDLAG00005010554.2|ENSDLAT00005033688|ENSDLAT00005033688.2/ENSDLAG00005014108|ENSDLAG00005014108.2|ENSDLAT00005037262|ENSDLAT00005037262.2/ENSDLAG00005016801|ENSDLAG00005016801.2|ENSDLAT00005047255|ENSDLAT00005047255.2/ENSDLAG00005020730|ENSDLAG00005020730.2|ENSDLAT00005082198|ENSDLAT00005082198.1…	9
GO:0099172	presynapse organization	9/436	47/10935	8.28489e-05	0.0188481	0.0175449	ENSDLAG00005009709|ENSDLAG00005009709.2|ENSDLAT00005024879|ENSDLAT00005024879.2/ENSDLAG00005010554|ENSDLAG00005010554.2|ENSDLAT00005033688|ENSDLAT00005033688.2/ENSDLAG00005014108|ENSDLAG00005014108.2|ENSDLAT00005037262|ENSDLAT00005037262.2/ENSDLAG00005016801|ENSDLAG00005016801.2|ENSDLAT00005047255|ENSDLAT00005047255.2/ENSDLAG00005020730|ENSDLAG00005020730.2|ENSDLAT00005082198|ENSDLAT00005082198.1…	9		GO:0017154	semaphorin receptor activity	6/423	20/10935	7.89458387576596e-05	0.0174648	0.0161732	ENSDLAG00005001072|ENSDLAG00005001072.2|ENSDLAT00005007547|ENSDLAT00005007547.2/ENSDLAG00005002175|ENSDLAG00005002175.2|ENSDLAT00005007870|ENSDLAT00005007870.2/ENSDLAG00005007925|ENSDLAG00005007925.2|ENSDLAT00005020827|ENSDLAT00005020827.2/ENSDLAG00005019552|ENSDLAG00005019552.2|ENSDLAT00005050794|ENSDLAT00005050794.2/ENSDLAG00005021115|ENSDLAG00005021115.2|ENSDLAT00005054969|ENSDLAT00005054969.2…	6
GO:0097435	supramolecular fiber organization	31/436	377/10935	0.000105114	0.0228737	0.0212921	ENSDLAG00005001678|ENSDLAG00005001678.2|ENSDLAT00005004566|ENSDLAT00005004566.2/ENSDLAG00005001908|ENSDLAG00005001908.2|ENSDLAT00005068318|ENSDLAT00005068318.1/ENSDLAG00005004856|ENSDLAG00005004856.2|ENSDLAT00005075926|ENSDLAT00005075926.1/ENSDLAG00005005967|ENSDLAG00005005967.2|ENSDLAT00005012892|ENSDLAT00005012892.2/ENSDLAG00005007838|ENSDLAG00005007838.2|ENSDLAT00005069195|ENSDLAT00005069195.1…	31		GO:0050768	negative regulation of neurogenesis	26/423	296/10935	8.10513137645974e-05	0.0174648	0.0161732	ENSDLAG00005001072|ENSDLAG00005001072.2|ENSDLAT00005007547|ENSDLAT00005007547.2/ENSDLAG00005001776|ENSDLAG00005001776.2|ENSDLAT00005004080|ENSDLAT00005004080.2/ENSDLAG00005001908|ENSDLAG00005001908.2|ENSDLAT00005068318|ENSDLAT00005068318.1/ENSDLAG00005006476|ENSDLAG00005006476.2|ENSDLAT00005087796|ENSDLAT00005087796.1/ENSDLAG00005008878|ENSDLAG00005008878.2|ENSDLAT00005020078|ENSDLAT00005020078.2…	26
GO:0099054	presynapse assembly	7/436	29/10935	0.000111091	0.0231671	0.0215653	ENSDLAG00005010554|ENSDLAG00005010554.2|ENSDLAT00005033688|ENSDLAT00005033688.2/ENSDLAG00005014108|ENSDLAG00005014108.2|ENSDLAT00005037262|ENSDLAT00005037262.2/ENSDLAG00005016801|ENSDLAG00005016801.2|ENSDLAT00005047255|ENSDLAT00005047255.2/ENSDLAG00005020730|ENSDLAG00005020730.2|ENSDLAT00005082198|ENSDLAT00005082198.1/ENSDLAG00005022790|ENSDLAG00005022790.2|ENSDLAT00005059002|ENSDLAT00005059002.2…	7		GO:0051489	regulation of filopodium assembly	13/423	97/10935	8.7305983374277e-05	0.017512	0.0162168	ENSDLAG00005001072|ENSDLAG00005001072.2|ENSDLAT00005007547|ENSDLAT00005007547.2/ENSDLAG00005004207|ENSDLAG00005004207.2|ENSDLAT00005011472|ENSDLAT00005011472.2/ENSDLAG00005010554|ENSDLAG00005010554.2|ENSDLAT00005033688|ENSDLAT00005033688.2/ENSDLAG00005012556|ENSDLAG00005012556.2|ENSDLAT00005029898|ENSDLAT00005029898.2/ENSDLAG00005019639|ENSDLAG00005019639.2|ENSDLAT00005047237|ENSDLAT00005047237.2…	13
GO:0051489	regulation of filopodium assembly	13/436	97/10935	0.000118372	0.0236981	0.0220596	ENSDLAG00005001072|ENSDLAG00005001072.2|ENSDLAT00005007547|ENSDLAT00005007547.2/ENSDLAG00005004207|ENSDLAG00005004207.2|ENSDLAT00005011472|ENSDLAT00005011472.2/ENSDLAG00005010554|ENSDLAG00005010554.2|ENSDLAT00005033688|ENSDLAT00005033688.2/ENSDLAG00005012556|ENSDLAG00005012556.2|ENSDLAT00005029898|ENSDLAT00005029898.2/ENSDLAG00005019639|ENSDLAG00005019639.2|ENSDLAT00005047237|ENSDLAT00005047237.2…	13		GO:0016331	morphogenesis of embryonic epithelium	24/423	264/10935	8.90979231581366e-05	0.017512	0.0162168	ENSDLAG00005001776|ENSDLAG00005001776.2|ENSDLAT00005004080|ENSDLAT00005004080.2/ENSDLAG00005004187|ENSDLAG00005004187.2|ENSDLAT00005010188|ENSDLAT00005010188.2/ENSDLAG00005004207|ENSDLAG00005004207.2|ENSDLAT00005011472|ENSDLAT00005011472.2/ENSDLAG00005005746|ENSDLAG00005005746.2|ENSDLAT00005016756|ENSDLAT00005016756.2/ENSDLAG00005007772|ENSDLAG00005007772.2|ENSDLAT00005017685|ENSDLAT00005017685.2…	24
GO:0071709	membrane assembly	8/436	39/10935	0.000123947	0.0238598	0.0222101	ENSDLAG00005010554|ENSDLAG00005010554.2|ENSDLAT00005033688|ENSDLAT00005033688.2/ENSDLAG00005014108|ENSDLAG00005014108.2|ENSDLAT00005037262|ENSDLAT00005037262.2/ENSDLAG00005016801|ENSDLAG00005016801.2|ENSDLAT00005047255|ENSDLAT00005047255.2/ENSDLAG00005018840|ENSDLAG00005018840.2|ENSDLAT00005045417|ENSDLAT00005045417.2/ENSDLAG00005020730|ENSDLAG00005020730.2|ENSDLAT00005082198|ENSDLAT00005082198.1…	8		GO:0099054	presynapse assembly	7/423	29/10935	9.18706707418727e-05	0.017512	0.0162168	ENSDLAG00005010554|ENSDLAG00005010554.2|ENSDLAT00005033688|ENSDLAT00005033688.2/ENSDLAG00005014108|ENSDLAG00005014108.2|ENSDLAT00005037262|ENSDLAT00005037262.2/ENSDLAG00005016801|ENSDLAG00005016801.2|ENSDLAT00005047255|ENSDLAT00005047255.2/ENSDLAG00005020730|ENSDLAG00005020730.2|ENSDLAT00005082198|ENSDLAT00005082198.1/ENSDLAG00005022790|ENSDLAG00005022790.2|ENSDLAT00005059002|ENSDLAT00005059002.2…	7
GO:0050768	negative regulation of neurogenesis	26/436	296/10935	0.000132649	0.0244842	0.0227913	ENSDLAG00005001072|ENSDLAG00005001072.2|ENSDLAT00005007547|ENSDLAT00005007547.2/ENSDLAG00005001776|ENSDLAG00005001776.2|ENSDLAT00005004080|ENSDLAT00005004080.2/ENSDLAG00005001908|ENSDLAG00005001908.2|ENSDLAT00005068318|ENSDLAT00005068318.1/ENSDLAG00005006476|ENSDLAG00005006476.2|ENSDLAT00005087796|ENSDLAT00005087796.1/ENSDLAG00005008878|ENSDLAG00005008878.2|ENSDLAT00005020078|ENSDLAT00005020078.2…	26		GO:0007162	negative regulation of cell adhesion	19/423	185/10935	9.82535088132569e-05	0.0177711	0.0164568	ENSDLAG00005001753|ENSDLAG00005001753.2|ENSDLAT00005004003|ENSDLAT00005004003.2/ENSDLAG00005004207|ENSDLAG00005004207.2|ENSDLAT00005011472|ENSDLAT00005011472.2/ENSDLAG00005004856|ENSDLAG00005004856.2|ENSDLAT00005075926|ENSDLAT00005075926.1/ENSDLAG00005005237|ENSDLAG00005005237.2|ENSDLAT00005011347|ENSDLAT00005011347.2/ENSDLAG00005005437|ENSDLAG00005005437.2|ENSDLAT00005011610|ENSDLAT00005011610.2…	19
GO:0007158	neuron cell-cell adhesion	7/436	30/10935	0.000139981	0.0244842	0.0227913	ENSDLAG00005006476|ENSDLAG00005006476.2|ENSDLAT00005087796|ENSDLAT00005087796.1/ENSDLAG00005009709|ENSDLAG00005009709.2|ENSDLAT00005024879|ENSDLAT00005024879.2/ENSDLAG00005010554|ENSDLAG00005010554.2|ENSDLAT00005033688|ENSDLAT00005033688.2/ENSDLAG00005015182|ENSDLAG00005015182.2|ENSDLAT00005046733|ENSDLAT00005046733.2/ENSDLAG00005016801|ENSDLAG00005016801.2|ENSDLAT00005047255|ENSDLAT00005047255.2…	7		GO:0071709	membrane assembly	8/423	39/10935	0.000100402	0.0177711	0.0164568	ENSDLAG00005010554|ENSDLAG00005010554.2|ENSDLAT00005033688|ENSDLAT00005033688.2/ENSDLAG00005014108|ENSDLAG00005014108.2|ENSDLAT00005037262|ENSDLAT00005037262.2/ENSDLAG00005016801|ENSDLAG00005016801.2|ENSDLAT00005047255|ENSDLAT00005047255.2/ENSDLAG00005018840|ENSDLAG00005018840.2|ENSDLAT00005045417|ENSDLAT00005045417.2/ENSDLAG00005020730|ENSDLAG00005020730.2|ENSDLAT00005082198|ENSDLAT00005082198.1…	8
GO:0016331	morphogenesis of embryonic epithelium	24/436	264/10935	0.000141866	0.0244842	0.0227913	ENSDLAG00005001776|ENSDLAG00005001776.2|ENSDLAT00005004080|ENSDLAT00005004080.2/ENSDLAG00005004187|ENSDLAG00005004187.2|ENSDLAT00005010188|ENSDLAT00005010188.2/ENSDLAG00005004207|ENSDLAG00005004207.2|ENSDLAT00005011472|ENSDLAT00005011472.2/ENSDLAG00005005746|ENSDLAG00005005746.2|ENSDLAT00005016756|ENSDLAT00005016756.2/ENSDLAG00005007772|ENSDLAG00005007772.2|ENSDLAT00005017685|ENSDLAT00005017685.2…	24		GO:0007158	neuron cell-cell adhesion	7/423	30/10935	0.000115884	0.0181636	0.0168203	ENSDLAG00005006476|ENSDLAG00005006476.2|ENSDLAT00005087796|ENSDLAT00005087796.1/ENSDLAG00005009709|ENSDLAG00005009709.2|ENSDLAT00005024879|ENSDLAT00005024879.2/ENSDLAG00005010554|ENSDLAG00005010554.2|ENSDLAT00005033688|ENSDLAT00005033688.2/ENSDLAG00005015182|ENSDLAG00005015182.2|ENSDLAT00005046733|ENSDLAT00005046733.2/ENSDLAG00005016801|ENSDLAG00005016801.2|ENSDLAT00005047255|ENSDLAT00005047255.2…	7
GO:0035282	segmentation	24/436	265/10935	0.000150344	0.0250824	0.0233482	ENSDLAG00005001072|ENSDLAG00005001072.2|ENSDLAT00005007547|ENSDLAT00005007547.2/ENSDLAG00005001776|ENSDLAG00005001776.2|ENSDLAT00005004080|ENSDLAT00005004080.2/ENSDLAG00005001965|ENSDLAG00005001965.2|ENSDLAT00005004595|ENSDLAT00005004595.2/ENSDLAG00005004207|ENSDLAG00005004207.2|ENSDLAT00005011472|ENSDLAT00005011472.2/ENSDLAG00005004586|ENSDLAG00005004586.2|ENSDLAT00005011813|ENSDLAT00005011813.2…	24		GO:0051961	negative regulation of nervous system development	29/423	355/10935	0.000116475	0.0181636	0.0168203	ENSDLAG00005001072|ENSDLAG00005001072.2|ENSDLAT00005007547|ENSDLAT00005007547.2/ENSDLAG00005001674|ENSDLAG00005001674.2|ENSDLAT00005003911|ENSDLAT00005003911.2/ENSDLAG00005001776|ENSDLAG00005001776.2|ENSDLAT00005004080|ENSDLAT00005004080.2/ENSDLAG00005001908|ENSDLAG00005001908.2|ENSDLAT00005068318|ENSDLAT00005068318.1/ENSDLAG00005005879|ENSDLAG00005005879.2|ENSDLAT00005079732|ENSDLAT00005079732.1…	29
GO:0001708	cell fate specification	18/436	172/10935	0.000171244	0.0267837	0.0249318	ENSDLAG00005001072|ENSDLAG00005001072.2|ENSDLAT00005007547|ENSDLAT00005007547.2/ENSDLAG00005001968|ENSDLAG00005001968.2|ENSDLAT00005082561|ENSDLAT00005082561.1/ENSDLAG00005004799|ENSDLAG00005004799.2|ENSDLAT00005019799|ENSDLAT00005019799.2/ENSDLAG00005005746|ENSDLAG00005005746.2|ENSDLAT00005016756|ENSDLAT00005016756.2/ENSDLAG00005007772|ENSDLAG00005007772.2|ENSDLAT00005017685|ENSDLAT00005017685.2…	18		GO:0001708	cell fate specification	18/423	172/10935	0.000117279	0.0181636	0.0168203	ENSDLAG00005001072|ENSDLAG00005001072.2|ENSDLAT00005007547|ENSDLAT00005007547.2/ENSDLAG00005001968|ENSDLAG00005001968.2|ENSDLAT00005082561|ENSDLAT00005082561.1/ENSDLAG00005004799|ENSDLAG00005004799.2|ENSDLAT00005019799|ENSDLAT00005019799.2/ENSDLAG00005005746|ENSDLAG00005005746.2|ENSDLAT00005016756|ENSDLAT00005016756.2/ENSDLAG00005007772|ENSDLAG00005007772.2|ENSDLAT00005017685|ENSDLAT00005017685.2…	18
GO:0045211	postsynaptic membrane	18/436	172/10935	0.000171244	0.0267837	0.0249318	ENSDLAG00005000902|ENSDLAG00005000902.2|ENSDLAT00005002189|ENSDLAT00005002189.2/ENSDLAG00005009709|ENSDLAG00005009709.2|ENSDLAT00005024879|ENSDLAT00005024879.2/ENSDLAG00005010255|ENSDLAG00005010255.2|ENSDLAT00005075675|ENSDLAT00005075675.1/ENSDLAG00005011420|ENSDLAG00005011420.2|ENSDLAT00005034053|ENSDLAT00005034053.2/ENSDLAG00005012706|ENSDLAG00005012706.2|ENSDLAT00005074124|ENSDLAT00005074124.1…	18		GO:0045211	postsynaptic membrane	18/423	172/10935	0.000117279	0.0181636	0.0168203	ENSDLAG00005000902|ENSDLAG00005000902.2|ENSDLAT00005002189|ENSDLAT00005002189.2/ENSDLAG00005009709|ENSDLAG00005009709.2|ENSDLAT00005024879|ENSDLAT00005024879.2/ENSDLAG00005010255|ENSDLAG00005010255.2|ENSDLAT00005075675|ENSDLAT00005075675.1/ENSDLAG00005011420|ENSDLAG00005011420.2|ENSDLAT00005034053|ENSDLAT00005034053.2/ENSDLAG00005012706|ENSDLAG00005012706.2|ENSDLAT00005074124|ENSDLAT00005074124.1…	18
GO:0010770	positive regulation of cell morphogenesis involved in differentiation	19/436	188/10935	0.000180283	0.0273429	0.0254524	ENSDLAG00005001072|ENSDLAG00005001072.2|ENSDLAT00005007547|ENSDLAT00005007547.2/ENSDLAG00005004799|ENSDLAG00005004799.2|ENSDLAT00005019799|ENSDLAT00005019799.2/ENSDLAG00005007838|ENSDLAG00005007838.2|ENSDLAT00005069195|ENSDLAT00005069195.1/ENSDLAG00005008993|ENSDLAG00005008993.2|ENSDLAT00005029783|ENSDLAT00005029783.2/ENSDLAG00005010977|ENSDLAG00005010977.2|ENSDLAT00005025787|ENSDLAT00005025787.2…	19		GO:0001655	urogenital system development	27/423	323/10935	0.000136803	0.0205454	0.0190259	ENSDLAG00005001072|ENSDLAG00005001072.2|ENSDLAT00005007547|ENSDLAT00005007547.2/ENSDLAG00005001776|ENSDLAG00005001776.2|ENSDLAT00005004080|ENSDLAT00005004080.2/ENSDLAG00005004187|ENSDLAG00005004187.2|ENSDLAT00005010188|ENSDLAT00005010188.2/ENSDLAG00005004207|ENSDLAG00005004207.2|ENSDLAT00005011472|ENSDLAT00005011472.2/ENSDLAG00005004529|ENSDLAG00005004529.2|ENSDLAT00005010201|ENSDLAT00005010201.2…	27
GO:0051961	negative regulation of nervous system development	29/436	355/10935	0.000196154	0.028875	0.0268785	ENSDLAG00005001072|ENSDLAG00005001072.2|ENSDLAT00005007547|ENSDLAT00005007547.2/ENSDLAG00005001674|ENSDLAG00005001674.2|ENSDLAT00005003911|ENSDLAT00005003911.2/ENSDLAG00005001776|ENSDLAG00005001776.2|ENSDLAT00005004080|ENSDLAT00005004080.2/ENSDLAG00005001908|ENSDLAG00005001908.2|ENSDLAT00005068318|ENSDLAT00005068318.1/ENSDLAG00005005879|ENSDLAG00005005879.2|ENSDLAT00005079732|ENSDLAT00005079732.1…	29		GO:0022029	telencephalon cell migration	9/423	53/10935	0.000173722	0.0253225	0.0234497	ENSDLAG00005001072|ENSDLAG00005001072.2|ENSDLAT00005007547|ENSDLAT00005007547.2/ENSDLAG00005001908|ENSDLAG00005001908.2|ENSDLAT00005068318|ENSDLAT00005068318.1/ENSDLAG00005004799|ENSDLAG00005004799.2|ENSDLAT00005019799|ENSDLAT00005019799.2/ENSDLAG00005006476|ENSDLAG00005006476.2|ENSDLAT00005087796|ENSDLAT00005087796.1/ENSDLAG00005008878|ENSDLAG00005008878.2|ENSDLAT00005020078|ENSDLAT00005020078.2…	9
GO:0071526	semaphorin-plexin signaling pathway	7/436	32/10935	0.000216	0.0295201	0.027479	ENSDLAG00005001072|ENSDLAG00005001072.2|ENSDLAT00005007547|ENSDLAT00005007547.2/ENSDLAG00005002175|ENSDLAG00005002175.2|ENSDLAT00005007870|ENSDLAT00005007870.2/ENSDLAG00005007925|ENSDLAG00005007925.2|ENSDLAT00005020827|ENSDLAT00005020827.2/ENSDLAG00005019552|ENSDLAG00005019552.2|ENSDLAT00005050794|ENSDLAT00005050794.2/ENSDLAG00005021115|ENSDLAG00005021115.2|ENSDLAT00005054969|ENSDLAT00005054969.2…	7		GO:0008038	neuron recognition	18/423	178/10935	0.000181456	0.0256942	0.0237939	ENSDLAG00005001072|ENSDLAG00005001072.2|ENSDLAT00005007547|ENSDLAT00005007547.2/ENSDLAG00005004187|ENSDLAG00005004187.2|ENSDLAT00005010188|ENSDLAT00005010188.2/ENSDLAG00005004799|ENSDLAG00005004799.2|ENSDLAT00005019799|ENSDLAT00005019799.2/ENSDLAG00005006868|ENSDLAG00005006868.2|ENSDLAT00005019370|ENSDLAT00005019370.2/ENSDLAG00005008993|ENSDLAG00005008993.2|ENSDLAT00005029783|ENSDLAT00005029783.2…	18
GO:0022029	telencephalon cell migration	9/436	53/10935	0.00021799	0.0295201	0.027479	ENSDLAG00005001072|ENSDLAG00005001072.2|ENSDLAT00005007547|ENSDLAT00005007547.2/ENSDLAG00005001908|ENSDLAG00005001908.2|ENSDLAT00005068318|ENSDLAT00005068318.1/ENSDLAG00005004799|ENSDLAG00005004799.2|ENSDLAT00005019799|ENSDLAT00005019799.2/ENSDLAG00005006476|ENSDLAG00005006476.2|ENSDLAT00005087796|ENSDLAT00005087796.1/ENSDLAG00005008878|ENSDLAG00005008878.2|ENSDLAT00005020078|ENSDLAT00005020078.2…	9		GO:0007274	neuromuscular synaptic transmission	11/423	78/10935	0.000191368	0.026345	0.0243966	ENSDLAG00005010255|ENSDLAG00005010255.2|ENSDLAT00005075675|ENSDLAT00005075675.1/ENSDLAG00005010554|ENSDLAG00005010554.2|ENSDLAT00005033688|ENSDLAT00005033688.2/ENSDLAG00005010977|ENSDLAG00005010977.2|ENSDLAT00005025787|ENSDLAT00005025787.2/ENSDLAG00005016801|ENSDLAG00005016801.2|ENSDLAT00005047255|ENSDLAT00005047255.2/ENSDLAG00005018623|ENSDLAG00005018623.2|ENSDLAT00005047295|ENSDLAT00005047295.2…	11
GO:0090596	sensory organ morphogenesis	35/436	465/10935	0.000219379	0.0295201	0.027479	ENSDLAG00005000933|ENSDLAG00005000933.2|ENSDLAT00005002102|ENSDLAT00005002102.2/ENSDLAG00005001965|ENSDLAG00005001965.2|ENSDLAT00005004595|ENSDLAT00005004595.2/ENSDLAG00005006774|ENSDLAG00005006774.2|ENSDLAT00005014554|ENSDLAT00005014554.2/ENSDLAG00005007335|ENSDLAG00005007335.2|ENSDLAT00005070518|ENSDLAT00005070518.1/ENSDLAG00005007772|ENSDLAG00005007772.2|ENSDLAT00005017685|ENSDLAT00005017685.2…	35		GO:0021885	forebrain cell migration	9/423	54/10935	0.000201457	0.0269844	0.0249887	ENSDLAG00005001072|ENSDLAG00005001072.2|ENSDLAT00005007547|ENSDLAT00005007547.2/ENSDLAG00005001908|ENSDLAG00005001908.2|ENSDLAT00005068318|ENSDLAT00005068318.1/ENSDLAG00005004799|ENSDLAG00005004799.2|ENSDLAT00005019799|ENSDLAT00005019799.2/ENSDLAG00005006476|ENSDLAG00005006476.2|ENSDLAT00005087796|ENSDLAT00005087796.1/ENSDLAG00005008878|ENSDLAG00005008878.2|ENSDLAT00005020078|ENSDLAT00005020078.2…	9
GO:0001655	urogenital system development	27/436	323/10935	0.000224128	0.0295201	0.027479	ENSDLAG00005001072|ENSDLAG00005001072.2|ENSDLAT00005007547|ENSDLAT00005007547.2/ENSDLAG00005001776|ENSDLAG00005001776.2|ENSDLAT00005004080|ENSDLAT00005004080.2/ENSDLAG00005004187|ENSDLAG00005004187.2|ENSDLAT00005010188|ENSDLAT00005010188.2/ENSDLAG00005004207|ENSDLAG00005004207.2|ENSDLAT00005011472|ENSDLAT00005011472.2/ENSDLAG00005004529|ENSDLAG00005004529.2|ENSDLAT00005010201|ENSDLAT00005010201.2…	27		GO:0007507	heart development	35/423	478/10935	0.000208123	0.0271436	0.0251362	ENSDLAG00005000412|ENSDLAG00005000412.2|ENSDLAT00005000940|ENSDLAT00005000940.2/ENSDLAG00005000933|ENSDLAG00005000933.2|ENSDLAT00005002102|ENSDLAT00005002102.2/ENSDLAG00005001072|ENSDLAG00005001072.2|ENSDLAT00005007547|ENSDLAT00005007547.2/ENSDLAG00005004529|ENSDLAG00005004529.2|ENSDLAT00005010201|ENSDLAT00005010201.2/ENSDLAG00005004586|ENSDLAG00005004586.2|ENSDLAT00005011813|ENSDLAT00005011813.2…	35
GO:0007274	neuromuscular synaptic transmission	11/436	78/10935	0.000248815	0.0310865	0.0289372	ENSDLAG00005010255|ENSDLAG00005010255.2|ENSDLAT00005075675|ENSDLAT00005075675.1/ENSDLAG00005010554|ENSDLAG00005010554.2|ENSDLAT00005033688|ENSDLAT00005033688.2/ENSDLAG00005010977|ENSDLAG00005010977.2|ENSDLAT00005025787|ENSDLAT00005025787.2/ENSDLAG00005016801|ENSDLAG00005016801.2|ENSDLAT00005047255|ENSDLAT00005047255.2/ENSDLAG00005018623|ENSDLAG00005018623.2|ENSDLAT00005047295|ENSDLAT00005047295.2…	11		GO:0035282	segmentation	23/423	265/10935	0.000247287	0.0302704	0.0280317	ENSDLAG00005001072|ENSDLAG00005001072.2|ENSDLAT00005007547|ENSDLAT00005007547.2/ENSDLAG00005001776|ENSDLAG00005001776.2|ENSDLAT00005004080|ENSDLAT00005004080.2/ENSDLAG00005004207|ENSDLAG00005004207.2|ENSDLAT00005011472|ENSDLAT00005011472.2/ENSDLAG00005004586|ENSDLAG00005004586.2|ENSDLAT00005011813|ENSDLAT00005011813.2/ENSDLAG00005005746|ENSDLAG00005005746.2|ENSDLAT00005016756|ENSDLAT00005016756.2…	23
GO:0021885	forebrain cell migration	9/436	54/10935	0.000252523	0.0310865	0.0289372	ENSDLAG00005001072|ENSDLAG00005001072.2|ENSDLAT00005007547|ENSDLAT00005007547.2/ENSDLAG00005001908|ENSDLAG00005001908.2|ENSDLAT00005068318|ENSDLAT00005068318.1/ENSDLAG00005004799|ENSDLAG00005004799.2|ENSDLAT00005019799|ENSDLAT00005019799.2/ENSDLAG00005006476|ENSDLAG00005006476.2|ENSDLAT00005087796|ENSDLAT00005087796.1/ENSDLAG00005008878|ENSDLAG00005008878.2|ENSDLAT00005020078|ENSDLAT00005020078.2…	9		GO:0007431	salivary gland development	16/423	152/10935	0.000259708	0.0302704	0.0280317	ENSDLAG00005001072|ENSDLAG00005001072.2|ENSDLAT00005007547|ENSDLAT00005007547.2/ENSDLAG00005002175|ENSDLAG00005002175.2|ENSDLAT00005007870|ENSDLAT00005007870.2/ENSDLAG00005004799|ENSDLAG00005004799.2|ENSDLAT00005019799|ENSDLAT00005019799.2/ENSDLAG00005005746|ENSDLAG00005005746.2|ENSDLAT00005016756|ENSDLAT00005016756.2/ENSDLAG00005007335|ENSDLAG00005007335.2|ENSDLAT00005070518|ENSDLAT00005070518.1…	16
GO:0031346	positive regulation of cell projection organization	32/436	414/10935	0.000254655	0.0310865	0.0289372	ENSDLAG00005001072|ENSDLAG00005001072.2|ENSDLAT00005007547|ENSDLAT00005007547.2/ENSDLAG00005004799|ENSDLAG00005004799.2|ENSDLAT00005019799|ENSDLAT00005019799.2/ENSDLAG00005008993|ENSDLAG00005008993.2|ENSDLAT00005029783|ENSDLAT00005029783.2/ENSDLAG00005009112|ENSDLAG00005009112.2|ENSDLAT00005022053|ENSDLAT00005022053.2/ENSDLAG00005010255|ENSDLAG00005010255.2|ENSDLAT00005075675|ENSDLAT00005075675.1…	32		GO:0097485	neuron projection guidance	33/423	446/10935	0.000261192	0.0302704	0.0280317	ENSDLAG00005001072|ENSDLAG00005001072.2|ENSDLAT00005007547|ENSDLAT00005007547.2/ENSDLAG00005001968|ENSDLAG00005001968.2|ENSDLAT00005082561|ENSDLAT00005082561.1/ENSDLAG00005002175|ENSDLAG00005002175.2|ENSDLAT00005007870|ENSDLAT00005007870.2/ENSDLAG00005004187|ENSDLAG00005004187.2|ENSDLAT00005010188|ENSDLAT00005010188.2/ENSDLAG00005004799|ENSDLAG00005004799.2|ENSDLAT00005019799|ENSDLAT00005019799.2…	33
GO:0008038	neuron recognition	18/436	178/10935	0.000263171	0.0313612	0.0291929	ENSDLAG00005001072|ENSDLAG00005001072.2|ENSDLAT00005007547|ENSDLAT00005007547.2/ENSDLAG00005004187|ENSDLAG00005004187.2|ENSDLAT00005010188|ENSDLAT00005010188.2/ENSDLAG00005004799|ENSDLAG00005004799.2|ENSDLAT00005019799|ENSDLAT00005019799.2/ENSDLAG00005006868|ENSDLAG00005006868.2|ENSDLAT00005019370|ENSDLAT00005019370.2/ENSDLAG00005008993|ENSDLAG00005008993.2|ENSDLAT00005029783|ENSDLAT00005029783.2…	18		GO:0090596	sensory organ morphogenesis	34/423	465/10935	0.000263238	0.0302704	0.0280317	ENSDLAG00005000933|ENSDLAG00005000933.2|ENSDLAT00005002102|ENSDLAT00005002102.2/ENSDLAG00005006774|ENSDLAG00005006774.2|ENSDLAT00005014554|ENSDLAT00005014554.2/ENSDLAG00005007335|ENSDLAG00005007335.2|ENSDLAT00005070518|ENSDLAT00005070518.1/ENSDLAG00005007772|ENSDLAG00005007772.2|ENSDLAT00005017685|ENSDLAT00005017685.2/ENSDLAG00005009198|ENSDLAG00005009198.2|ENSDLAT00005024926|ENSDLAT00005024926.2…	34
GO:0010172	embryonic body morphogenesis	8/436	45/10935	0.000352144	0.0391663	0.0364583	ENSDLAG00005004187|ENSDLAG00005004187.2|ENSDLAT00005010188|ENSDLAT00005010188.2/ENSDLAG00005010255|ENSDLAG00005010255.2|ENSDLAT00005075675|ENSDLAT00005075675.1/ENSDLAG00005012808|ENSDLAG00005012808.2|ENSDLAT00005032670|ENSDLAT00005032670.2/ENSDLAG00005017247|ENSDLAG00005017247.2|ENSDLAT00005046920|ENSDLAT00005046920.2/ENSDLAG00005018572|ENSDLAG00005018572.2|ENSDLAT00005047070|ENSDLAT00005047070.2…	8		GO:0035272	exocrine system development	17/423	168/10935	0.000270423	0.0302704	0.0280317	ENSDLAG00005001072|ENSDLAG00005001072.2|ENSDLAT00005007547|ENSDLAT00005007547.2/ENSDLAG00005002175|ENSDLAG00005002175.2|ENSDLAT00005007870|ENSDLAT00005007870.2/ENSDLAG00005004799|ENSDLAG00005004799.2|ENSDLAT00005019799|ENSDLAT00005019799.2/ENSDLAG00005005746|ENSDLAG00005005746.2|ENSDLAT00005016756|ENSDLAT00005016756.2/ENSDLAG00005007335|ENSDLAG00005007335.2|ENSDLAT00005070518|ENSDLAT00005070518.1…	17
GO:0031290	retinal ganglion cell axon guidance	8/436	45/10935	0.000352144	0.0391663	0.0364583	ENSDLAG00005001072|ENSDLAG00005001072.2|ENSDLAT00005007547|ENSDLAT00005007547.2/ENSDLAG00005004187|ENSDLAG00005004187.2|ENSDLAT00005010188|ENSDLAT00005010188.2/ENSDLAG00005008993|ENSDLAG00005008993.2|ENSDLAT00005029783|ENSDLAT00005029783.2/ENSDLAG00005010255|ENSDLAG00005010255.2|ENSDLAT00005075675|ENSDLAT00005075675.1/ENSDLAG00005019713|ENSDLAG00005019713.2|ENSDLAT00005047577|ENSDLAT00005047577.2…	8		GO:0045665	negative regulation of neuron differentiation	20/423	217/10935	0.000284281	0.0302704	0.0280317	ENSDLAG00005001072|ENSDLAG00005001072.2|ENSDLAT00005007547|ENSDLAT00005007547.2/ENSDLAG00005001776|ENSDLAG00005001776.2|ENSDLAT00005004080|ENSDLAT00005004080.2/ENSDLAG00005001908|ENSDLAG00005001908.2|ENSDLAT00005068318|ENSDLAT00005068318.1/ENSDLAG00005006476|ENSDLAG00005006476.2|ENSDLAT00005087796|ENSDLAT00005087796.1/ENSDLAG00005009709|ENSDLAG00005009709.2|ENSDLAT00005024879|ENSDLAT00005024879.2…	20
GO:0044091	membrane biogenesis	8/436	45/10935	0.000352144	0.0391663	0.0364583	ENSDLAG00005010554|ENSDLAG00005010554.2|ENSDLAT00005033688|ENSDLAT00005033688.2/ENSDLAG00005014108|ENSDLAG00005014108.2|ENSDLAT00005037262|ENSDLAT00005037262.2/ENSDLAG00005016801|ENSDLAG00005016801.2|ENSDLAT00005047255|ENSDLAT00005047255.2/ENSDLAG00005018840|ENSDLAG00005018840.2|ENSDLAT00005045417|ENSDLAT00005045417.2/ENSDLAG00005020730|ENSDLAG00005020730.2|ENSDLAT00005082198|ENSDLAT00005082198.1…	8		GO:0010172	embryonic body morphogenesis	8/423	45/10935	0.000287068	0.0302704	0.0280317	ENSDLAG00005004187|ENSDLAG00005004187.2|ENSDLAT00005010188|ENSDLAT00005010188.2/ENSDLAG00005010255|ENSDLAG00005010255.2|ENSDLAT00005075675|ENSDLAT00005075675.1/ENSDLAG00005012808|ENSDLAG00005012808.2|ENSDLAT00005032670|ENSDLAT00005032670.2/ENSDLAG00005017247|ENSDLAG00005017247.2|ENSDLAT00005046920|ENSDLAT00005046920.2/ENSDLAG00005018572|ENSDLAG00005018572.2|ENSDLAT00005047070|ENSDLAT00005047070.2…	8
GO:0007431	salivary gland development	16/436	152/10935	0.000364076	0.0393004	0.0365832	ENSDLAG00005001072|ENSDLAG00005001072.2|ENSDLAT00005007547|ENSDLAT00005007547.2/ENSDLAG00005002175|ENSDLAG00005002175.2|ENSDLAT00005007870|ENSDLAT00005007870.2/ENSDLAG00005004799|ENSDLAG00005004799.2|ENSDLAT00005019799|ENSDLAT00005019799.2/ENSDLAG00005005746|ENSDLAG00005005746.2|ENSDLAT00005016756|ENSDLAT00005016756.2/ENSDLAG00005007335|ENSDLAG00005007335.2|ENSDLAT00005070518|ENSDLAT00005070518.1…	16		GO:0031290	retinal ganglion cell axon guidance	8/423	45/10935	0.000287068	0.0302704	0.0280317	ENSDLAG00005001072|ENSDLAG00005001072.2|ENSDLAT00005007547|ENSDLAT00005007547.2/ENSDLAG00005004187|ENSDLAG00005004187.2|ENSDLAT00005010188|ENSDLAT00005010188.2/ENSDLAG00005008993|ENSDLAG00005008993.2|ENSDLAT00005029783|ENSDLAT00005029783.2/ENSDLAG00005010255|ENSDLAG00005010255.2|ENSDLAT00005075675|ENSDLAT00005075675.1/ENSDLAG00005019713|ENSDLAG00005019713.2|ENSDLAT00005047577|ENSDLAT00005047577.2…	8
GO:0007507	heart development	35/436	478/10935	0.000369055	0.0393004	0.0365832	ENSDLAG00005000412|ENSDLAG00005000412.2|ENSDLAT00005000940|ENSDLAT00005000940.2/ENSDLAG00005000933|ENSDLAG00005000933.2|ENSDLAT00005002102|ENSDLAT00005002102.2/ENSDLAG00005001072|ENSDLAG00005001072.2|ENSDLAT00005007547|ENSDLAT00005007547.2/ENSDLAG00005004529|ENSDLAG00005004529.2|ENSDLAT00005010201|ENSDLAT00005010201.2/ENSDLAG00005004586|ENSDLAG00005004586.2|ENSDLAT00005011813|ENSDLAT00005011813.2…	35		GO:0044091	membrane biogenesis	8/423	45/10935	0.000287068	0.0302704	0.0280317	ENSDLAG00005010554|ENSDLAG00005010554.2|ENSDLAT00005033688|ENSDLAT00005033688.2/ENSDLAG00005014108|ENSDLAG00005014108.2|ENSDLAT00005037262|ENSDLAT00005037262.2/ENSDLAG00005016801|ENSDLAG00005016801.2|ENSDLAT00005047255|ENSDLAT00005047255.2/ENSDLAG00005018840|ENSDLAG00005018840.2|ENSDLAT00005045417|ENSDLAT00005045417.2/ENSDLAG00005020730|ENSDLAG00005020730.2|ENSDLAT00005082198|ENSDLAT00005082198.1…	8
GO:0035272	exocrine system development	17/436	168/10935	0.000384303	0.0400716	0.037301	ENSDLAG00005001072|ENSDLAG00005001072.2|ENSDLAT00005007547|ENSDLAT00005007547.2/ENSDLAG00005002175|ENSDLAG00005002175.2|ENSDLAT00005007870|ENSDLAT00005007870.2/ENSDLAG00005004799|ENSDLAG00005004799.2|ENSDLAT00005019799|ENSDLAT00005019799.2/ENSDLAG00005005746|ENSDLAG00005005746.2|ENSDLAT00005016756|ENSDLAT00005016756.2/ENSDLAG00005007335|ENSDLAG00005007335.2|ENSDLAT00005070518|ENSDLAT00005070518.1…	17		GO:0031346	positive regulation of cell projection organization	31/423	414/10935	0.000325953	0.0336546	0.0311657	ENSDLAG00005001072|ENSDLAG00005001072.2|ENSDLAT00005007547|ENSDLAT00005007547.2/ENSDLAG00005004799|ENSDLAG00005004799.2|ENSDLAT00005019799|ENSDLAT00005019799.2/ENSDLAG00005008993|ENSDLAG00005008993.2|ENSDLAT00005029783|ENSDLAT00005029783.2/ENSDLAG00005009112|ENSDLAG00005009112.2|ENSDLAT00005022053|ENSDLAT00005022053.2/ENSDLAG00005010255|ENSDLAG00005010255.2|ENSDLAT00005075675|ENSDLAT00005075675.1…	31
GO:0005003	ephrin receptor activity	5/436	17/10935	0.000409309	0.0408154	0.0379934	ENSDLAG00005004187|ENSDLAG00005004187.2|ENSDLAT00005010188|ENSDLAT00005010188.2/ENSDLAG00005012808|ENSDLAG00005012808.2|ENSDLAT00005032670|ENSDLAT00005032670.2/ENSDLAG00005017247|ENSDLAG00005017247.2|ENSDLAT00005046920|ENSDLAT00005046920.2/ENSDLAG00005020387|ENSDLAG00005020387.2|ENSDLAT00005049868|ENSDLAT00005049868.2/ENSDLAG00005021187|ENSDLAG00005021187.2|ENSDLAT00005052796|ENSDLAT00005052796.2	5		GO:0042734	presynaptic membrane	13/423	111/10935	0.000344606	0.0341502	0.0316246	ENSDLAG00005000902|ENSDLAG00005000902.2|ENSDLAT00005002189|ENSDLAT00005002189.2/ENSDLAG00005009709|ENSDLAG00005009709.2|ENSDLAT00005024879|ENSDLAT00005024879.2/ENSDLAG00005010255|ENSDLAG00005010255.2|ENSDLAT00005075675|ENSDLAT00005075675.1/ENSDLAG00005010554|ENSDLAG00005010554.2|ENSDLAT00005033688|ENSDLAT00005033688.2/ENSDLAG00005011420|ENSDLAG00005011420.2|ENSDLAT00005034053|ENSDLAT00005034053.2…	13
GO:0009886	post-embryonic animal morphogenesis	33/436	444/10935	0.000415898	0.0408154	0.0379934	ENSDLAG00005001965|ENSDLAG00005001965.2|ENSDLAT00005004595|ENSDLAT00005004595.2/ENSDLAG00005001968|ENSDLAG00005001968.2|ENSDLAT00005082561|ENSDLAT00005082561.1/ENSDLAG00005005746|ENSDLAG00005005746.2|ENSDLAT00005016756|ENSDLAT00005016756.2/ENSDLAG00005007335|ENSDLAG00005007335.2|ENSDLAT00005070518|ENSDLAT00005070518.1/ENSDLAG00005007772|ENSDLAG00005007772.2|ENSDLAT00005017685|ENSDLAT00005017685.2…	33		GO:0005003	ephrin receptor activity	5/423	17/10935	0.000355872	0.0341502	0.0316246	ENSDLAG00005004187|ENSDLAG00005004187.2|ENSDLAT00005010188|ENSDLAT00005010188.2/ENSDLAG00005012808|ENSDLAG00005012808.2|ENSDLAT00005032670|ENSDLAT00005032670.2/ENSDLAG00005017247|ENSDLAG00005017247.2|ENSDLAT00005046920|ENSDLAT00005046920.2/ENSDLAG00005020387|ENSDLAG00005020387.2|ENSDLAT00005049868|ENSDLAT00005049868.2/ENSDLAG00005021187|ENSDLAG00005021187.2|ENSDLAT00005052796|ENSDLAT00005052796.2	5
GO:0045665	negative regulation of neuron differentiation	20/436	217/10935	0.000420372	0.0408154	0.0379934	ENSDLAG00005001072|ENSDLAG00005001072.2|ENSDLAT00005007547|ENSDLAT00005007547.2/ENSDLAG00005001776|ENSDLAG00005001776.2|ENSDLAT00005004080|ENSDLAT00005004080.2/ENSDLAG00005001908|ENSDLAG00005001908.2|ENSDLAT00005068318|ENSDLAT00005068318.1/ENSDLAG00005006476|ENSDLAG00005006476.2|ENSDLAT00005087796|ENSDLAT00005087796.1/ENSDLAG00005009709|ENSDLAG00005009709.2|ENSDLAT00005024879|ENSDLAT00005024879.2…	20		GO:0010770	positive regulation of cell morphogenesis involved in differentiation	18/423	188/10935	0.000357525	0.0341502	0.0316246	ENSDLAG00005001072|ENSDLAG00005001072.2|ENSDLAT00005007547|ENSDLAT00005007547.2/ENSDLAG00005004799|ENSDLAG00005004799.2|ENSDLAT00005019799|ENSDLAT00005019799.2/ENSDLAG00005007838|ENSDLAG00005007838.2|ENSDLAT00005069195|ENSDLAT00005069195.1/ENSDLAG00005008993|ENSDLAG00005008993.2|ENSDLAT00005029783|ENSDLAT00005029783.2/ENSDLAG00005010977|ENSDLAG00005010977.2|ENSDLAT00005025787|ENSDLAT00005025787.2…	18
GO:0005005	transmembrane-ephrin receptor activity	4/436	10/10935	0.000432211	0.0408154	0.0379934	ENSDLAG00005004187|ENSDLAG00005004187.2|ENSDLAT00005010188|ENSDLAT00005010188.2/ENSDLAG00005012808|ENSDLAG00005012808.2|ENSDLAT00005032670|ENSDLAT00005032670.2/ENSDLAG00005017247|ENSDLAG00005017247.2|ENSDLAT00005046920|ENSDLAT00005046920.2/ENSDLAG00005021187|ENSDLAG00005021187.2|ENSDLAT00005052796|ENSDLAT00005052796.2	4		GO:0007411	axon guidance	32/423	435/10935	0.000358315	0.0341502	0.0316246	ENSDLAG00005001072|ENSDLAG00005001072.2|ENSDLAT00005007547|ENSDLAT00005007547.2/ENSDLAG00005002175|ENSDLAG00005002175.2|ENSDLAT00005007870|ENSDLAT00005007870.2/ENSDLAG00005004187|ENSDLAG00005004187.2|ENSDLAT00005010188|ENSDLAT00005010188.2/ENSDLAG00005004799|ENSDLAG00005004799.2|ENSDLAT00005019799|ENSDLAT00005019799.2/ENSDLAG00005005237|ENSDLAG00005005237.2|ENSDLAT00005011347|ENSDLAT00005011347.2…	32
GO:0021785	branchiomotor neuron axon guidance	4/436	10/10935	0.000432211	0.0408154	0.0379934	ENSDLAG00005001072|ENSDLAG00005001072.2|ENSDLAT00005007547|ENSDLAT00005007547.2/ENSDLAG00005002175|ENSDLAG00005002175.2|ENSDLAT00005007870|ENSDLAT00005007870.2/ENSDLAG00005007925|ENSDLAG00005007925.2|ENSDLAT00005020827|ENSDLAT00005020827.2/ENSDLAG00005021115|ENSDLAG00005021115.2|ENSDLAT00005054969|ENSDLAT00005054969.2	4		GO:0005005	transmembrane-ephrin receptor activity	4/423	10/10935	0.000385007	0.0351277	0.0325298	ENSDLAG00005004187|ENSDLAG00005004187.2|ENSDLAT00005010188|ENSDLAT00005010188.2/ENSDLAG00005012808|ENSDLAG00005012808.2|ENSDLAT00005032670|ENSDLAT00005032670.2/ENSDLAG00005017247|ENSDLAG00005017247.2|ENSDLAT00005046920|ENSDLAT00005046920.2/ENSDLAG00005021187|ENSDLAG00005021187.2|ENSDLAT00005052796|ENSDLAT00005052796.2	4
GO:0097485	neuron projection guidance	33/436	446/10935	0.00045048	0.0417528	0.038866	ENSDLAG00005001072|ENSDLAG00005001072.2|ENSDLAT00005007547|ENSDLAT00005007547.2/ENSDLAG00005001968|ENSDLAG00005001968.2|ENSDLAT00005082561|ENSDLAT00005082561.1/ENSDLAG00005002175|ENSDLAG00005002175.2|ENSDLAT00005007870|ENSDLAT00005007870.2/ENSDLAG00005004187|ENSDLAG00005004187.2|ENSDLAT00005010188|ENSDLAT00005010188.2/ENSDLAG00005004799|ENSDLAG00005004799.2|ENSDLAT00005019799|ENSDLAT00005019799.2…	33		GO:0021785	branchiomotor neuron axon guidance	4/423	10/10935	0.000385007	0.0351277	0.0325298	ENSDLAG00005001072|ENSDLAG00005001072.2|ENSDLAT00005007547|ENSDLAT00005007547.2/ENSDLAG00005002175|ENSDLAG00005002175.2|ENSDLAT00005007870|ENSDLAT00005007870.2/ENSDLAG00005007925|ENSDLAG00005007925.2|ENSDLAT00005020827|ENSDLAT00005020827.2/ENSDLAG00005021115|ENSDLAG00005021115.2|ENSDLAT00005054969|ENSDLAT00005054969.2	4
GO:0042734	presynaptic membrane	13/436	111/10935	0.000460095	0.0418687	0.0389738	ENSDLAG00005000902|ENSDLAG00005000902.2|ENSDLAT00005002189|ENSDLAT00005002189.2/ENSDLAG00005009709|ENSDLAG00005009709.2|ENSDLAT00005024879|ENSDLAT00005024879.2/ENSDLAG00005010255|ENSDLAG00005010255.2|ENSDLAT00005075675|ENSDLAT00005075675.1/ENSDLAG00005010554|ENSDLAG00005010554.2|ENSDLAT00005033688|ENSDLAT00005033688.2/ENSDLAG00005011420|ENSDLAG00005011420.2|ENSDLAT00005034053|ENSDLAT00005034053.2…	13		GO:0043009	chordate embryonic development	33/423	456/10935	0.000389835	0.0351277	0.0325298	ENSDLAG00005004529|ENSDLAG00005004529.2|ENSDLAT00005010201|ENSDLAT00005010201.2/ENSDLAG00005004586|ENSDLAG00005004586.2|ENSDLAT00005011813|ENSDLAT00005011813.2/ENSDLAG00005005746|ENSDLAG00005005746.2|ENSDLAT00005016756|ENSDLAT00005016756.2/ENSDLAG00005006777|ENSDLAG00005006777.2|ENSDLAT00005014564|ENSDLAT00005014564.2/ENSDLAG00005006778|ENSDLAG00005006778.2|ENSDLAT00005014568|ENSDLAT00005014568.2…	33
GO:0010976	positive regulation of neuron projection development	26/436	322/10935	0.000497952	0.0445045	0.0414274	ENSDLAG00005001072|ENSDLAG00005001072.2|ENSDLAT00005007547|ENSDLAT00005007547.2/ENSDLAG00005004799|ENSDLAG00005004799.2|ENSDLAT00005019799|ENSDLAT00005019799.2/ENSDLAG00005008993|ENSDLAG00005008993.2|ENSDLAT00005029783|ENSDLAT00005029783.2/ENSDLAG00005009112|ENSDLAG00005009112.2|ENSDLAT00005022053|ENSDLAT00005022053.2/ENSDLAG00005010255|ENSDLAG00005010255.2|ENSDLAT00005075675|ENSDLAT00005075675.1…	26		GO:0099173	postsynapse organization	10/423	72/10935	0.000422076	0.0373537	0.0345912	ENSDLAG00005004187|ENSDLAG00005004187.2|ENSDLAT00005010188|ENSDLAT00005010188.2/ENSDLAG00005010255|ENSDLAG00005010255.2|ENSDLAT00005075675|ENSDLAT00005075675.1/ENSDLAG00005010554|ENSDLAG00005010554.2|ENSDLAT00005033688|ENSDLAT00005033688.2/ENSDLAG00005012706|ENSDLAG00005012706.2|ENSDLAT00005074124|ENSDLAT00005074124.1/ENSDLAG00005012808|ENSDLAG00005012808.2|ENSDLAT00005032670|ENSDLAT00005032670.2…	10
GO:0048563	post-embryonic animal organ morphogenesis	30/436	394/10935	0.000508777	0.0446742	0.0415853	ENSDLAG00005001965|ENSDLAG00005001965.2|ENSDLAT00005004595|ENSDLAT00005004595.2/ENSDLAG00005001968|ENSDLAG00005001968.2|ENSDLAT00005082561|ENSDLAT00005082561.1/ENSDLAG00005007335|ENSDLAG00005007335.2|ENSDLAT00005070518|ENSDLAT00005070518.1/ENSDLAG00005007772|ENSDLAG00005007772.2|ENSDLAT00005017685|ENSDLAT00005017685.2/ENSDLAG00005007838|ENSDLAG00005007838.2|ENSDLAT00005069195|ENSDLAT00005069195.1…	30		GO:0001525	angiogenesis	17/423	176/10935	0.000467438	0.0382882	0.0354566	ENSDLAG00005001072|ENSDLAG00005001072.2|ENSDLAT00005007547|ENSDLAT00005007547.2/ENSDLAG00005001678|ENSDLAG00005001678.2|ENSDLAT00005004566|ENSDLAT00005004566.2/ENSDLAG00005004187|ENSDLAG00005004187.2|ENSDLAT00005010188|ENSDLAT00005010188.2/ENSDLAG00005004529|ENSDLAG00005004529.2|ENSDLAT00005010201|ENSDLAT00005010201.2/ENSDLAG00005004586|ENSDLAG00005004586.2|ENSDLAT00005011813|ENSDLAT00005011813.2…	17
GO:0048569	post-embryonic animal organ development	34/436	469/10935	0.000535058	0.0446946	0.0416043	ENSDLAG00005001072|ENSDLAG00005001072.2|ENSDLAT00005007547|ENSDLAT00005007547.2/ENSDLAG00005001965|ENSDLAG00005001965.2|ENSDLAT00005004595|ENSDLAT00005004595.2/ENSDLAG00005001968|ENSDLAG00005001968.2|ENSDLAT00005082561|ENSDLAT00005082561.1/ENSDLAG00005007335|ENSDLAG00005007335.2|ENSDLAT00005070518|ENSDLAT00005070518.1/ENSDLAG00005007772|ENSDLAG00005007772.2|ENSDLAT00005017685|ENSDLAT00005017685.2…	34		GO:0007413	axonal fasciculation	10/423	73/10935	0.000472544	0.0382882	0.0354566	ENSDLAG00005001072|ENSDLAG00005001072.2|ENSDLAT00005007547|ENSDLAT00005007547.2/ENSDLAG00005004187|ENSDLAG00005004187.2|ENSDLAT00005010188|ENSDLAT00005010188.2/ENSDLAG00005009209|ENSDLAG00005009209.2|ENSDLAT00005021005|ENSDLAT00005021005.2/ENSDLAG00005009709|ENSDLAG00005009709.2|ENSDLAT00005024879|ENSDLAT00005024879.2/ENSDLAG00005010255|ENSDLAG00005010255.2|ENSDLAT00005075675|ENSDLAT00005075675.1…	10
GO:0099173	postsynapse organization	10/436	72/10935	0.000535387	0.0446946	0.0416043	ENSDLAG00005004187|ENSDLAG00005004187.2|ENSDLAT00005010188|ENSDLAT00005010188.2/ENSDLAG00005010255|ENSDLAG00005010255.2|ENSDLAT00005075675|ENSDLAT00005075675.1/ENSDLAG00005010554|ENSDLAG00005010554.2|ENSDLAT00005033688|ENSDLAT00005033688.2/ENSDLAG00005012706|ENSDLAG00005012706.2|ENSDLAT00005074124|ENSDLAT00005074124.1/ENSDLAG00005012808|ENSDLAG00005012808.2|ENSDLAT00005032670|ENSDLAT00005032670.2…	10		GO:0106030	neuron projection fasciculation	10/423	73/10935	0.000472544	0.0382882	0.0354566	ENSDLAG00005001072|ENSDLAG00005001072.2|ENSDLAT00005007547|ENSDLAT00005007547.2/ENSDLAG00005004187|ENSDLAG00005004187.2|ENSDLAT00005010188|ENSDLAT00005010188.2/ENSDLAG00005009209|ENSDLAG00005009209.2|ENSDLAT00005021005|ENSDLAT00005021005.2/ENSDLAG00005009709|ENSDLAG00005009709.2|ENSDLAT00005024879|ENSDLAT00005024879.2/ENSDLAG00005010255|ENSDLAG00005010255.2|ENSDLAT00005075675|ENSDLAT00005075675.1…	10
GO:0004888	transmembrane signaling receptor activity	35/436	489/10935	0.000560731	0.0446946	0.0416043	ENSDLAG00005000902|ENSDLAG00005000902.2|ENSDLAT00005002189|ENSDLAT00005002189.2/ENSDLAG00005001072|ENSDLAG00005001072.2|ENSDLAT00005007547|ENSDLAT00005007547.2/ENSDLAG00005002175|ENSDLAG00005002175.2|ENSDLAT00005007870|ENSDLAT00005007870.2/ENSDLAG00005004187|ENSDLAG00005004187.2|ENSDLAT00005010188|ENSDLAT00005010188.2/ENSDLAG00005004586|ENSDLAG00005004586.2|ENSDLAT00005011813|ENSDLAT00005011813.2…	35		GO:0050839	cell adhesion molecule binding	19/423	209/10935	0.000476286	0.0382882	0.0354566	ENSDLAG00005001703|ENSDLAG00005001703.2|ENSDLAT00005003908|ENSDLAT00005003908.2/ENSDLAG00005006476|ENSDLAG00005006476.2|ENSDLAT00005087796|ENSDLAT00005087796.1/ENSDLAG00005009880|ENSDLAG00005009880.2|ENSDLAT00005024385|ENSDLAT00005024385.2/ENSDLAG00005010255|ENSDLAG00005010255.2|ENSDLAT00005075675|ENSDLAT00005075675.1/ENSDLAG00005010554|ENSDLAG00005010554.2|ENSDLAT00005033688|ENSDLAT00005033688.2…	19
GO:0007412	axon target recognition	6/436	27/10935	0.000562589	0.0446946	0.0416043	ENSDLAG00005001674|ENSDLAG00005001674.2|ENSDLAT00005003911|ENSDLAT00005003911.2/ENSDLAG00005016176|ENSDLAG00005016176.2|ENSDLAT00005047388|ENSDLAT00005047388.2/ENSDLAG00005019713|ENSDLAG00005019713.2|ENSDLAT00005047577|ENSDLAT00005047577.2/ENSDLAG00005022790|ENSDLAG00005022790.2|ENSDLAT00005059002|ENSDLAT00005059002.2/ENSDLAG00005026829|ENSDLAG00005026829.1|ENSDLAT00005081933|ENSDLAT00005081933.1…	6		GO:0007412	axon target recognition	6/423	27/10935	0.000478989	0.0382882	0.0354566	ENSDLAG00005001674|ENSDLAG00005001674.2|ENSDLAT00005003911|ENSDLAT00005003911.2/ENSDLAG00005016176|ENSDLAG00005016176.2|ENSDLAT00005047388|ENSDLAT00005047388.2/ENSDLAG00005019713|ENSDLAG00005019713.2|ENSDLAT00005047577|ENSDLAT00005047577.2/ENSDLAG00005022790|ENSDLAG00005022790.2|ENSDLAT00005059002|ENSDLAT00005059002.2/ENSDLAG00005026829|ENSDLAG00005026829.1|ENSDLAT00005081933|ENSDLAT00005081933.1…	6
GO:0007585	respiratory gaseous exchange by respiratory system	6/436	27/10935	0.000562589	0.0446946	0.0416043	ENSDLAG00005005746|ENSDLAG00005005746.2|ENSDLAT00005016756|ENSDLAT00005016756.2/ENSDLAG00005009198|ENSDLAG00005009198.2|ENSDLAT00005024926|ENSDLAT00005024926.2/ENSDLAG00005011007|ENSDLAG00005011007.2|ENSDLAT00005078520|ENSDLAT00005078520.1/ENSDLAG00005023703|ENSDLAG00005023703.2|ENSDLAT00005059067|ENSDLAT00005059067.2/ENSDLAG00005033021|ENSDLAG00005033021.1|ENSDLAT00005085522|ENSDLAT00005085522.1…	6		GO:0007585	respiratory gaseous exchange by respiratory system	6/423	27/10935	0.000478989	0.0382882	0.0354566	ENSDLAG00005005746|ENSDLAG00005005746.2|ENSDLAT00005016756|ENSDLAT00005016756.2/ENSDLAG00005009198|ENSDLAG00005009198.2|ENSDLAT00005024926|ENSDLAT00005024926.2/ENSDLAG00005011007|ENSDLAG00005011007.2|ENSDLAT00005078520|ENSDLAT00005078520.1/ENSDLAG00005023703|ENSDLAG00005023703.2|ENSDLAT00005059067|ENSDLAT00005059067.2/ENSDLAG00005033021|ENSDLAG00005033021.1|ENSDLAT00005085522|ENSDLAT00005085522.1…	6
GO:0120033	negative regulation of plasma membrane bounded cell projection assembly	6/436	27/10935	0.000562589	0.0446946	0.0416043	ENSDLAG00005004207|ENSDLAG00005004207.2|ENSDLAT00005011472|ENSDLAT00005011472.2/ENSDLAG00005010554|ENSDLAG00005010554.2|ENSDLAT00005033688|ENSDLAT00005033688.2/ENSDLAG00005020611|ENSDLAG00005020611.2|ENSDLAT00005057367|ENSDLAT00005057367.2/ENSDLAG00005020646|ENSDLAG00005020646.2|ENSDLAT00005050474|ENSDLAT00005050474.2/ENSDLAG00005026217|ENSDLAG00005026217.2|ENSDLAT00005066630|ENSDLAT00005066630.2…	6		GO:0009886	post-embryonic animal morphogenesis	32/423	444/10935	0.000512044	0.0402808	0.0373018	ENSDLAG00005001968|ENSDLAG00005001968.2|ENSDLAT00005082561|ENSDLAT00005082561.1/ENSDLAG00005005746|ENSDLAG00005005746.2|ENSDLAT00005016756|ENSDLAT00005016756.2/ENSDLAG00005007335|ENSDLAG00005007335.2|ENSDLAT00005070518|ENSDLAT00005070518.1/ENSDLAG00005007772|ENSDLAG00005007772.2|ENSDLAT00005017685|ENSDLAT00005017685.2/ENSDLAG00005007838|ENSDLAG00005007838.2|ENSDLAT00005069195|ENSDLAT00005069195.1…	32
GO:0007413	axonal fasciculation	10/436	73/10935	0.000598761	0.0459531	0.0427758	ENSDLAG00005001072|ENSDLAG00005001072.2|ENSDLAT00005007547|ENSDLAT00005007547.2/ENSDLAG00005004187|ENSDLAG00005004187.2|ENSDLAT00005010188|ENSDLAT00005010188.2/ENSDLAG00005009209|ENSDLAG00005009209.2|ENSDLAT00005021005|ENSDLAT00005021005.2/ENSDLAG00005009709|ENSDLAG00005009709.2|ENSDLAT00005024879|ENSDLAT00005024879.2/ENSDLAG00005010255|ENSDLAG00005010255.2|ENSDLAT00005075675|ENSDLAT00005075675.1…	10		GO:0004714	transmembrane receptor protein tyrosine kinase activity	8/423	50/10935	0.000603866	0.0467619	0.0433035	ENSDLAG00005001072|ENSDLAG00005001072.2|ENSDLAT00005007547|ENSDLAT00005007547.2/ENSDLAG00005004187|ENSDLAG00005004187.2|ENSDLAT00005010188|ENSDLAT00005010188.2/ENSDLAG00005012808|ENSDLAG00005012808.2|ENSDLAT00005032670|ENSDLAT00005032670.2/ENSDLAG00005014660|ENSDLAG00005014660.2|ENSDLAT00005056057|ENSDLAT00005056057.2/ENSDLAG00005017247|ENSDLAG00005017247.2|ENSDLAT00005046920|ENSDLAT00005046920.2…	8
GO:0106030	neuron projection fasciculation	10/436	73/10935	0.000598761	0.0459531	0.0427758	ENSDLAG00005001072|ENSDLAG00005001072.2|ENSDLAT00005007547|ENSDLAT00005007547.2/ENSDLAG00005004187|ENSDLAG00005004187.2|ENSDLAT00005010188|ENSDLAT00005010188.2/ENSDLAG00005009209|ENSDLAG00005009209.2|ENSDLAT00005021005|ENSDLAT00005021005.2/ENSDLAG00005009709|ENSDLAG00005009709.2|ENSDLAT00005024879|ENSDLAT00005024879.2/ENSDLAG00005010255|ENSDLAG00005010255.2|ENSDLAT00005075675|ENSDLAT00005075675.1…	10		GO:0021954	central nervous system neuron development	11/423	89/10935	0.000613899	0.0468074	0.0433457	ENSDLAG00005001072|ENSDLAG00005001072.2|ENSDLAT00005007547|ENSDLAT00005007547.2/ENSDLAG00005004187|ENSDLAG00005004187.2|ENSDLAT00005010188|ENSDLAT00005010188.2/ENSDLAG00005004799|ENSDLAG00005004799.2|ENSDLAT00005019799|ENSDLAT00005019799.2/ENSDLAG00005008993|ENSDLAG00005008993.2|ENSDLAT00005029783|ENSDLAT00005029783.2/ENSDLAG00005014660|ENSDLAG00005014660.2|ENSDLAT00005056057|ENSDLAT00005056057.2…	11
GO:0007411	axon guidance	32/436	435/10935	0.000605974	0.0459531	0.0427758	ENSDLAG00005001072|ENSDLAG00005001072.2|ENSDLAT00005007547|ENSDLAT00005007547.2/ENSDLAG00005002175|ENSDLAG00005002175.2|ENSDLAT00005007870|ENSDLAT00005007870.2/ENSDLAG00005004187|ENSDLAG00005004187.2|ENSDLAT00005010188|ENSDLAT00005010188.2/ENSDLAG00005004799|ENSDLAG00005004799.2|ENSDLAT00005019799|ENSDLAT00005019799.2/ENSDLAG00005005237|ENSDLAG00005005237.2|ENSDLAT00005011347|ENSDLAT00005011347.2…	32		GO:0010721	negative regulation of cell development	26/423	337/10935	0.000628141	0.0471677	0.0436793	ENSDLAG00005001072|ENSDLAG00005001072.2|ENSDLAT00005007547|ENSDLAT00005007547.2/ENSDLAG00005001776|ENSDLAG00005001776.2|ENSDLAT00005004080|ENSDLAT00005004080.2/ENSDLAG00005001908|ENSDLAG00005001908.2|ENSDLAT00005068318|ENSDLAT00005068318.1/ENSDLAG00005006476|ENSDLAG00005006476.2|ENSDLAT00005087796|ENSDLAT00005087796.1/ENSDLAG00005008878|ENSDLAG00005008878.2|ENSDLAT00005020078|ENSDLAT00005020078.2…	26
GO:0031643	positive regulation of myelination	4/436	11/10935	0.000657884	0.0481818	0.0448504	ENSDLAG00005004207|ENSDLAG00005004207.2|ENSDLAT00005011472|ENSDLAT00005011472.2/ENSDLAG00005020611|ENSDLAG00005020611.2|ENSDLAT00005057367|ENSDLAT00005057367.2/ENSDLAG00005025323|ENSDLAG00005025323.2|ENSDLAT00005064595|ENSDLAT00005064595.2/ENSDLAG00005029112|ENSDLAG00005029112.1|ENSDLAT00005079769|ENSDLAT00005079769.1	4		GO:0048569	post-embryonic animal organ development	33/423	469/10935	0.00063968	0.0473172	0.0438178	ENSDLAG00005001072|ENSDLAG00005001072.2|ENSDLAT00005007547|ENSDLAT00005007547.2/ENSDLAG00005001968|ENSDLAG00005001968.2|ENSDLAT00005082561|ENSDLAT00005082561.1/ENSDLAG00005007335|ENSDLAG00005007335.2|ENSDLAT00005070518|ENSDLAT00005070518.1/ENSDLAG00005007772|ENSDLAG00005007772.2|ENSDLAT00005017685|ENSDLAT00005017685.2/ENSDLAG00005007838|ENSDLAG00005007838.2|ENSDLAT00005069195|ENSDLAT00005069195.1…	33
GO:0001525	angiogenesis	17/436	176/10935	0.000658397	0.0481818	0.0448504	ENSDLAG00005001072|ENSDLAG00005001072.2|ENSDLAT00005007547|ENSDLAT00005007547.2/ENSDLAG00005001678|ENSDLAG00005001678.2|ENSDLAT00005004566|ENSDLAT00005004566.2/ENSDLAG00005004187|ENSDLAG00005004187.2|ENSDLAT00005010188|ENSDLAT00005010188.2/ENSDLAG00005004529|ENSDLAG00005004529.2|ENSDLAT00005010201|ENSDLAT00005010201.2/ENSDLAG00005004586|ENSDLAG00005004586.2|ENSDLAT00005011813|ENSDLAT00005011813.2…	17		GO:0004888	transmembrane signaling receptor activity	34/423	489/10935	0.000655642	0.0477848	0.0442508	ENSDLAG00005000902|ENSDLAG00005000902.2|ENSDLAT00005002189|ENSDLAT00005002189.2/ENSDLAG00005001072|ENSDLAG00005001072.2|ENSDLAT00005007547|ENSDLAT00005007547.2/ENSDLAG00005002175|ENSDLAG00005002175.2|ENSDLAT00005007870|ENSDLAT00005007870.2/ENSDLAG00005004187|ENSDLAG00005004187.2|ENSDLAT00005010188|ENSDLAT00005010188.2/ENSDLAG00005004586|ENSDLAG00005004586.2|ENSDLAT00005011813|ENSDLAT00005011813.2…	34
GO:0043009	chordate embryonic development	33/436	456/10935	0.000664561	0.0481818	0.0448504	ENSDLAG00005004529|ENSDLAG00005004529.2|ENSDLAT00005010201|ENSDLAT00005010201.2/ENSDLAG00005004586|ENSDLAG00005004586.2|ENSDLAT00005011813|ENSDLAT00005011813.2/ENSDLAG00005005746|ENSDLAG00005005746.2|ENSDLAT00005016756|ENSDLAT00005016756.2/ENSDLAG00005006777|ENSDLAG00005006777.2|ENSDLAT00005014564|ENSDLAT00005014564.2/ENSDLAG00005006778|ENSDLAG00005006778.2|ENSDLAT00005014568|ENSDLAT00005014568.2…	33		GO:0048563	post-embryonic animal organ morphogenesis	29/423	394/10935	0.000667151	0.0479188	0.0443749	ENSDLAG00005001968|ENSDLAG00005001968.2|ENSDLAT00005082561|ENSDLAT00005082561.1/ENSDLAG00005007335|ENSDLAG00005007335.2|ENSDLAT00005070518|ENSDLAT00005070518.1/ENSDLAG00005007772|ENSDLAG00005007772.2|ENSDLAT00005017685|ENSDLAT00005017685.2/ENSDLAG00005007838|ENSDLAG00005007838.2|ENSDLAT00005069195|ENSDLAT00005069195.1/ENSDLAG00005009198|ENSDLAG00005009198.2|ENSDLAT00005024926|ENSDLAT00005024926.2…	29
GO:0048589	developmental growth	35/436	494/10935	0.000673871	0.0481818	0.0448504	ENSDLAG00005001072|ENSDLAG00005001072.2|ENSDLAT00005007547|ENSDLAT00005007547.2/ENSDLAG00005002175|ENSDLAG00005002175.2|ENSDLAT00005007870|ENSDLAT00005007870.2/ENSDLAG00005004207|ENSDLAG00005004207.2|ENSDLAT00005011472|ENSDLAT00005011472.2/ENSDLAG00005004529|ENSDLAG00005004529.2|ENSDLAT00005010201|ENSDLAT00005010201.2/ENSDLAG00005004799|ENSDLAG00005004799.2|ENSDLAT00005019799|ENSDLAT00005019799.2…	35		GO:0030036	actin cytoskeleton organization	32/423	452/10935	0.000694982	0.0492047	0.0455657	ENSDLAG00005001072|ENSDLAG00005001072.2|ENSDLAT00005007547|ENSDLAT00005007547.2/ENSDLAG00005002238|ENSDLAG00005002238.2|ENSDLAT00005007438|ENSDLAT00005007438.2/ENSDLAG00005005967|ENSDLAG00005005967.2|ENSDLAT00005012892|ENSDLAT00005012892.2/ENSDLAG00005007838|ENSDLAG00005007838.2|ENSDLAT00005069195|ENSDLAT00005069195.1/ENSDLAG00005009218|ENSDLAG00005009218.2|ENSDLAT00005021002|ENSDLAT00005021002.2…	32
GO:0050839	cell adhesion molecule binding	19/436	209/10935	0.000688573	0.0485395	0.0451834	ENSDLAG00005001703|ENSDLAG00005001703.2|ENSDLAT00005003908|ENSDLAT00005003908.2/ENSDLAG00005006476|ENSDLAG00005006476.2|ENSDLAT00005087796|ENSDLAT00005087796.1/ENSDLAG00005009880|ENSDLAG00005009880.2|ENSDLAT00005024385|ENSDLAT00005024385.2/ENSDLAG00005010255|ENSDLAG00005010255.2|ENSDLAT00005075675|ENSDLAT00005075675.1/ENSDLAG00005010554|ENSDLAG00005010554.2|ENSDLAT00005033688|ENSDLAT00005033688.2…	19
