# Supplementary material for: Structural variant landscape provides insights into genome organisation and domestication in European seabass
Source: BMC Biol. 2025 Oct 1;23:288. doi: 10.1186/s12915-025-02404-7 (PMC12487334; doi:10.1186/s12915-025-02404-7)
Supplement: Supplementary file 13 — Additional file 13. [file 12915_2025_2404_MOESM13_ESM.xlsx]

## Sheet: Sheet1
KEGG - using genes associated with high confidence SVs overlapping all GERP regions										KEGG - using genes associated with high confidence SVs (< 10 kb) overlapping all GERP regions
ID	Description	GeneRatio	BgRatio	pvalue	p.adjust	qvalue	geneID	Count		ID	Description	GeneRatio	BgRatio	pvalue	p.adjust	qvalue	geneID
map04360	Axon guidance	24/182	233/5253	1.17261e-06	0.000325986	0.000325986	ENSDLAG00005000806|ENSDLAG00005000806.2|ENSDLAT00005002038|ENSDLAT00005002038.2/ENSDLAG00005001072|ENSDLAG00005001072.2|ENSDLAT00005007547|ENSDLAT00005007547.2/ENSDLAG00005002175|ENSDLAG00005002175.2|ENSDLAT00005007870|ENSDLAT00005007870.2/ENSDLAG00005004187|ENSDLAG00005004187.2|ENSDLAT00005010188|ENSDLAT00005010188.2/ENSDLAG00005004207|ENSDLAG00005004207.2|ENSDLAT00005011472|ENSDLAT00005011472.2…	24		map04360	Axon guidance	23/177	233/5253	2.57258e-06	0.000707459	0.000707459	ENSDLAG00005000806|ENSDLAG00005000806.2|ENSDLAT00005002038|ENSDLAT00005002038.2/ENSDLAG00005001072|ENSDLAG00005001072.2|ENSDLAT00005007547|ENSDLAT00005007547.2/ENSDLAG00005002175|ENSDLAG00005002175.2|ENSDLAT00005007870|ENSDLAT00005007870.2/ENSDLAG00005004187|ENSDLAG00005004187.2|ENSDLAT00005010188|ENSDLAT00005010188.2/ENSDLAG00005004207|ENSDLAG00005004207.2|ENSDLAT00005011472|ENSDLAT00005011472.2…	1
map04514	Cell adhesion molecules	15/182	195/5253	0.00290338	0.292046	0.292046	ENSDLAG00005001703|ENSDLAG00005001703.2|ENSDLAT00005003908|ENSDLAT00005003908.2/ENSDLAG00005009709|ENSDLAG00005009709.2|ENSDLAT00005024879|ENSDLAT00005024879.2/ENSDLAG00005010554|ENSDLAG00005010554.2|ENSDLAT00005033688|ENSDLAT00005033688.2/ENSDLAG00005014108|ENSDLAG00005014108.2|ENSDLAT00005037262|ENSDLAT00005037262.2/ENSDLAG00005014719|ENSDLAG00005014719.2|ENSDLAT00005039862|ENSDLAT00005039862.2…	15		map04514	Cell adhesion molecules	15/177	195/5253	0.00221274	0.229264	0.229264	ENSDLAG00005001703|ENSDLAG00005001703.2|ENSDLAT00005003908|ENSDLAT00005003908.2/ENSDLAG00005009709|ENSDLAG00005009709.2|ENSDLAT00005024879|ENSDLAT00005024879.2/ENSDLAG00005010554|ENSDLAG00005010554.2|ENSDLAT00005033688|ENSDLAT00005033688.2/ENSDLAG00005014108|ENSDLAG00005014108.2|ENSDLAT00005037262|ENSDLAT00005037262.2/ENSDLAG00005014719|ENSDLAG00005014719.2|ENSDLAT00005039862|ENSDLAT00005039862.2…	1
map04928	Parathyroid hormone synthesis, secretion and action	12/182	140/5253	0.00315158	0.292046	0.292046	ENSDLAG00005004529|ENSDLAG00005004529.2|ENSDLAT00005010201|ENSDLAT00005010201.2/ENSDLAG00005005967|ENSDLAG00005005967.2|ENSDLAT00005012892|ENSDLAT00005012892.2/ENSDLAG00005009209|ENSDLAG00005009209.2|ENSDLAT00005021005|ENSDLAT00005021005.2/ENSDLAG00005009971|ENSDLAG00005009971.2|ENSDLAT00005023167|ENSDLAT00005023167.2/ENSDLAG00005013878|ENSDLAG00005013878.2|ENSDLAT00005032866|ENSDLAT00005032866.2…	12		map04928	Parathyroid hormone synthesis, secretion and action	12/177	140/5253	0.00250106	0.229264	0.229264	ENSDLAG00005004529|ENSDLAG00005004529.2|ENSDLAT00005010201|ENSDLAT00005010201.2/ENSDLAG00005005967|ENSDLAG00005005967.2|ENSDLAT00005012892|ENSDLAT00005012892.2/ENSDLAG00005009209|ENSDLAG00005009209.2|ENSDLAT00005021005|ENSDLAT00005021005.2/ENSDLAG00005009971|ENSDLAG00005009971.2|ENSDLAT00005023167|ENSDLAT00005023167.2/ENSDLAG00005013878|ENSDLAG00005013878.2|ENSDLAT00005032866|ENSDLAT00005032866.2…	1
map05202	Transcriptional misregulation in cancer	14/182	191/5253	0.00611517	0.424375	0.424375	ENSDLAG00005004529|ENSDLAG00005004529.2|ENSDLAT00005010201|ENSDLAT00005010201.2/ENSDLAG00005005746|ENSDLAG00005005746.2|ENSDLAT00005016756|ENSDLAT00005016756.2/ENSDLAG00005005967|ENSDLAG00005005967.2|ENSDLAT00005012892|ENSDLAT00005012892.2/ENSDLAG00005007335|ENSDLAG00005007335.2|ENSDLAT00005070518|ENSDLAT00005070518.1/ENSDLAG00005014165|ENSDLAG00005014165.2|ENSDLAT00005033761|ENSDLAT00005033761.2…	14		map05202	Transcriptional misregulation in cancer	14/177	191/5253	0.00478331	0.328853	0.328853	ENSDLAG00005004529|ENSDLAG00005004529.2|ENSDLAT00005010201|ENSDLAT00005010201.2/ENSDLAG00005005746|ENSDLAG00005005746.2|ENSDLAT00005016756|ENSDLAT00005016756.2/ENSDLAG00005005967|ENSDLAG00005005967.2|ENSDLAT00005012892|ENSDLAT00005012892.2/ENSDLAG00005007335|ENSDLAG00005007335.2|ENSDLAT00005070518|ENSDLAT00005070518.1/ENSDLAG00005014165|ENSDLAG00005014165.2|ENSDLAT00005033761|ENSDLAT00005033761.2…	1
map04391	Hippo signaling pathway - fly	8/182	83/5253	0.00763264	0.424375	0.424375	ENSDLAG00005004207|ENSDLAG00005004207.2|ENSDLAT00005011472|ENSDLAT00005011472.2/ENSDLAG00005007335|ENSDLAG00005007335.2|ENSDLAT00005070518|ENSDLAT00005070518.1/ENSDLAG00005019359|ENSDLAG00005019359.2|ENSDLAT00005046365|ENSDLAT00005046365.2/ENSDLAG00005019565|ENSDLAG00005019565.2|ENSDLAT00005047041|ENSDLAT00005047041.2/ENSDLAG00005020611|ENSDLAG00005020611.2|ENSDLAT00005057367|ENSDLAT00005057367.2…	8		map04391	Hippo signaling pathway - fly	8/177	83/5253	0.00647989	0.356394	0.356394	ENSDLAG00005004207|ENSDLAG00005004207.2|ENSDLAT00005011472|ENSDLAT00005011472.2/ENSDLAG00005007335|ENSDLAG00005007335.2|ENSDLAT00005070518|ENSDLAT00005070518.1/ENSDLAG00005019359|ENSDLAG00005019359.2|ENSDLAT00005046365|ENSDLAT00005046365.2/ENSDLAG00005019565|ENSDLAG00005019565.2|ENSDLAT00005047041|ENSDLAT00005047041.2/ENSDLAG00005020611|ENSDLAG00005020611.2|ENSDLAT00005057367|ENSDLAT00005057367.2…	1
map04361	Axon regeneration	9/182	106/5253	0.0107519	0.446036	0.446036	ENSDLAG00005004187|ENSDLAG00005004187.2|ENSDLAT00005010188|ENSDLAT00005010188.2/ENSDLAG00005004799|ENSDLAG00005004799.2|ENSDLAT00005019799|ENSDLAT00005019799.2/ENSDLAG00005008993|ENSDLAG00005008993.2|ENSDLAT00005029783|ENSDLAT00005029783.2/ENSDLAG00005012808|ENSDLAG00005012808.2|ENSDLAT00005032670|ENSDLAT00005032670.2/ENSDLAG00005017247|ENSDLAG00005017247.2|ENSDLAT00005046920|ENSDLAT00005046920.2…	9		map04361	Axon regeneration	9/177	106/5253	0.00904084	0.408883	0.408883	ENSDLAG00005004187|ENSDLAG00005004187.2|ENSDLAT00005010188|ENSDLAT00005010188.2/ENSDLAG00005004799|ENSDLAG00005004799.2|ENSDLAT00005019799|ENSDLAT00005019799.2/ENSDLAG00005008993|ENSDLAG00005008993.2|ENSDLAT00005029783|ENSDLAT00005029783.2/ENSDLAG00005012808|ENSDLAG00005012808.2|ENSDLAT00005032670|ENSDLAT00005032670.2/ENSDLAG00005017247|ENSDLAG00005017247.2|ENSDLAT00005046920|ENSDLAT00005046920.2…	1
map00533	Glycosaminoglycan biosynthesis - keratan sulfate	3/182	14/5253	0.0112311	0.446036	0.446036	ENSDLAG00005023703|ENSDLAG00005023703.2|ENSDLAT00005059067|ENSDLAT00005059067.2/ENSDLAG00005027746|ENSDLAG00005027746.1|ENSDLAT00005078565|ENSDLAT00005078565.1/ENSDLAG00005029928|ENSDLAG00005029928.1|ENSDLAT00005038117|ENSDLAT00005038117.2	3		map00533	Glycosaminoglycan biosynthesis - keratan sulfate	3/177	14/5253	0.0104079	0.408883	0.408883	ENSDLAG00005023703|ENSDLAG00005023703.2|ENSDLAT00005059067|ENSDLAT00005059067.2/ENSDLAG00005027746|ENSDLAG00005027746.1|ENSDLAT00005078565|ENSDLAT00005078565.1/ENSDLAG00005029928|ENSDLAG00005029928.1|ENSDLAT00005038117|ENSDLAT00005038117.2	1
map00512	Mucin type O-glycan biosynthesis	4/182	29/5253	0.0168141	0.584292	0.584292	ENSDLAG00005019345|ENSDLAG00005019345.2|ENSDLAT00005046377|ENSDLAT00005046377.2/ENSDLAG00005022563|ENSDLAG00005022563.2|ENSDLAT00005076834|ENSDLAT00005076834.1/ENSDLAG00005029928|ENSDLAG00005029928.1|ENSDLAT00005038117|ENSDLAT00005038117.2/ENSDLAG00005030469|ENSDLAG00005030469.1|ENSDLAT00005086501|ENSDLAT00005086501.1	4		map00512	Mucin type O-glycan biosynthesis	4/177	29/5253	0.0153155	0.526472	0.526472	ENSDLAG00005019345|ENSDLAG00005019345.2|ENSDLAT00005046377|ENSDLAT00005046377.2/ENSDLAG00005022563|ENSDLAG00005022563.2|ENSDLAT00005076834|ENSDLAT00005076834.1/ENSDLAG00005029928|ENSDLAG00005029928.1|ENSDLAT00005038117|ENSDLAT00005038117.2/ENSDLAG00005030469|ENSDLAG00005030469.1|ENSDLAT00005086501|ENSDLAT00005086501.1	1
map04915	Estrogen signaling pathway	8/182	106/5253	0.029882	0.86885	0.86885	ENSDLAG00005005237|ENSDLAG00005005237.2|ENSDLAT00005011347|ENSDLAT00005011347.2/ENSDLAG00005010895|ENSDLAG00005010895.2|ENSDLAT00005077978|ENSDLAT00005077978.1/ENSDLAG00005013878|ENSDLAG00005013878.2|ENSDLAT00005032866|ENSDLAT00005032866.2/ENSDLAG00005020646|ENSDLAG00005020646.2|ENSDLAT00005050474|ENSDLAT00005050474.2/ENSDLAG00005021214|ENSDLAG00005021214.2|ENSDLAT00005052181|ENSDLAT00005052181.2…	8		map04915	Estrogen signaling pathway	8/177	106/5253	0.0258421	0.789619	0.789619	ENSDLAG00005005237|ENSDLAG00005005237.2|ENSDLAT00005011347|ENSDLAT00005011347.2/ENSDLAG00005010895|ENSDLAG00005010895.2|ENSDLAT00005077978|ENSDLAT00005077978.1/ENSDLAG00005013878|ENSDLAG00005013878.2|ENSDLAT00005032866|ENSDLAT00005032866.2/ENSDLAG00005020646|ENSDLAG00005020646.2|ENSDLAT00005050474|ENSDLAT00005050474.2/ENSDLAG00005021214|ENSDLAG00005021214.2|ENSDLAT00005052181|ENSDLAT00005052181.2…	1
map00520	Amino sugar and nucleotide sugar metabolism	4/182	35/5253	0.0315896	0.86885	0.86885	ENSDLAG00005005549|ENSDLAG00005005549.2|ENSDLAT00005011834|ENSDLAT00005011834.2/ENSDLAG00005014366|ENSDLAG00005014366.2|ENSDLAT00005073850|ENSDLAT00005073850.1/ENSDLAG00005017558|ENSDLAG00005017558.2|ENSDLAT00005069357|ENSDLAT00005069357.1/ENSDLAG00005022243|ENSDLAG00005022243.2|ENSDLAT00005054472|ENSDLAT00005054472.2	4		map00520	Amino sugar and nucleotide sugar metabolism	4/177	35/5253	0.0289002	0.794756	0.794756	ENSDLAG00005005549|ENSDLAG00005005549.2|ENSDLAT00005011834|ENSDLAT00005011834.2/ENSDLAG00005014366|ENSDLAG00005014366.2|ENSDLAT00005073850|ENSDLAT00005073850.1/ENSDLAG00005017558|ENSDLAG00005017558.2|ENSDLAT00005069357|ENSDLAT00005069357.1/ENSDLAG00005022243|ENSDLAG00005022243.2|ENSDLAT00005054472|ENSDLAT00005054472.2	1
map01250	Biosynthesis of nucleotide sugars	3/182	21/5253	0.0343789	0.86885	0.86885	ENSDLAG00005005549|ENSDLAG00005005549.2|ENSDLAT00005011834|ENSDLAT00005011834.2/ENSDLAG00005014366|ENSDLAG00005014366.2|ENSDLAT00005073850|ENSDLAT00005073850.1/ENSDLAG00005022243|ENSDLAG00005022243.2|ENSDLAT00005054472|ENSDLAT00005054472.2	3		map01250	Biosynthesis of nucleotide sugars	3/177	21/5253	0.0320147	0.800367	0.800367	ENSDLAG00005005549|ENSDLAG00005005549.2|ENSDLAT00005011834|ENSDLAT00005011834.2/ENSDLAG00005014366|ENSDLAG00005014366.2|ENSDLAT00005073850|ENSDLAT00005073850.1/ENSDLAG00005022243|ENSDLAG00005022243.2|ENSDLAT00005054472|ENSDLAT00005054472.2	1
map05230	Central carbon metabolism in cancer	6/182	74/5253	0.0421924	0.977457	0.977457	ENSDLAG00005002046|ENSDLAG00005002046.2|ENSDLAT00005007144|ENSDLAT00005007144.2/ENSDLAG00005005237|ENSDLAG00005005237.2|ENSDLAT00005011347|ENSDLAT00005011347.2/ENSDLAG00005007594|ENSDLAG00005007594.2|ENSDLAT00005035601|ENSDLAT00005035601.2/ENSDLAG00005014660|ENSDLAG00005014660.2|ENSDLAT00005056057|ENSDLAT00005056057.2/ENSDLAG00005020387|ENSDLAG00005020387.2|ENSDLAT00005049868|ENSDLAT00005049868.2…	6		map04520	Adherens junction	9/177	137/5253	0.0407981	0.934957	0.934957	ENSDLAG00005001703|ENSDLAG00005001703.2|ENSDLAT00005003908|ENSDLAT00005003908.2/ENSDLAG00005004207|ENSDLAG00005004207.2|ENSDLAT00005011472|ENSDLAT00005011472.2/ENSDLAG00005007772|ENSDLAG00005007772.2|ENSDLAT00005017685|ENSDLAT00005017685.2/ENSDLAG00005014660|ENSDLAG00005014660.2|ENSDLAT00005056057|ENSDLAT00005056057.2/ENSDLAG00005014719|ENSDLAG00005014719.2|ENSDLAT00005039862|ENSDLAT00005039862.2…	1
map04520	Adherens junction	9/182	137/5253	0.0473246	0.999138	0.999138	ENSDLAG00005001703|ENSDLAG00005001703.2|ENSDLAT00005003908|ENSDLAT00005003908.2/ENSDLAG00005004207|ENSDLAG00005004207.2|ENSDLAT00005011472|ENSDLAT00005011472.2/ENSDLAG00005007772|ENSDLAG00005007772.2|ENSDLAT00005017685|ENSDLAT00005017685.2/ENSDLAG00005014660|ENSDLAG00005014660.2|ENSDLAT00005056057|ENSDLAT00005056057.2/ENSDLAG00005014719|ENSDLAG00005014719.2|ENSDLAT00005039862|ENSDLAT00005039862.2…	9
map04724	Glutamatergic synapse	8/182	121/5253	0.0578547	0.999138	0.999138	ENSDLAG00005000902|ENSDLAG00005000902.2|ENSDLAT00005002189|ENSDLAT00005002189.2/ENSDLAG00005002046|ENSDLAG00005002046.2|ENSDLAT00005007144|ENSDLAT00005007144.2/ENSDLAG00005012750|ENSDLAG00005012750.2|ENSDLAT00005030291|ENSDLAT00005030291.2/ENSDLAG00005013878|ENSDLAG00005013878.2|ENSDLAT00005032866|ENSDLAT00005032866.2/ENSDLAG00005018623|ENSDLAG00005018623.2|ENSDLAT00005047295|ENSDLAT00005047295.2…	8
