# Supplementary material for: Structural variant landscape provides insights into genome organisation and domestication in European seabass
Source: BMC Biol. 2025 Oct 1;23:288. doi: 10.1186/s12915-025-02404-7 (PMC12487334; doi:10.1186/s12915-025-02404-7)
Supplement: Supplementary file 14 — Additional file 14. [file 12915_2025_2404_MOESM14_ESM.xlsx]

## Sheet: Sheet1
ID	Position (Use for Ensembl search)	Chromosome	Start	End	Length	Type	Frequency	Minor allele frequency	SnpEff overall impact	Annotation	Impact	Gene1	Gene2	Annotation2	Annotation3	Annotation4	Annotation5	Annotation6	Annotation7	Annotation8	Annotation9	Annotation10	Annotation11	Annotation12	Annotation13	Annotation14	Annotation15	Annotation16	Annotation17	Annotation18	Annotation19
CAJNNU010000001.1:58409	CAJNNU010000001.1:58409-60675	CAJNNU010000001.1	58409	60675	2266	<DEL>	0.0185185	0.0185185	MODIFIER	intergenic_region	MODIFIER	CHR_START,N/A,N/A	ENSDLAG00005030171,N/A,N/A
CAJNNU010000001.1:67415	CAJNNU010000001.1:67415-69159	CAJNNU010000001.1	67415	69159	1744	<DEL>	0.0316456	0.0316456	MODIFIER	intergenic_region	MODIFIER	CHR_START,N/A,N/A	ENSDLAG00005030171,N/A,N/A
CAJNNU010000001.1:74450	CAJNNU010000001.1:74450-75462	CAJNNU010000001.1	74450	75462	1012	<DEL>	0.216049	0.216049	HIGH	frameshift_variant&splice_acceptor_variant&splice_region_variant&intron_variant	HIGH	ENSDLAG00005030171,N/A,N/A
CAJNNU010000001.1:78591	CAJNNU010000001.1:78591-78885	CAJNNU010000001.1	78591	78885	294	<DUP>	0.0625	0.0625	MODIFIER	intron_variant	MODIFIER	ENSDLAG00005030171,N/A,N/A
CAJNNU010000001.1:78921	CAJNNU010000001.1:78921-79330	CAJNNU010000001.1	78921	79330	409	<DUP>	0.175325	0.175325	MODIFIER	intron_variant	MODIFIER	ENSDLAG00005030171,N/A,N/A
CAJNNU010000001.1:100477	CAJNNU010000001.1:100477-101273	CAJNNU010000001.1	100477	101273	796	<DUP>	0.0410959	0.0410959	MODIFIER	intergenic_region	MODIFIER	ENSDLAG00005030171,N/A,N/A	ENSDLAG00005030714,jph1b_(Stickleback),N/A
CAJNNU010000001.1:101287	CAJNNU010000001.1:101287-102900	CAJNNU010000001.1	101287	102900	1613	<DEL>	0.075	0.075	MODIFIER	intergenic_region	MODIFIER	ENSDLAG00005030171,N/A,N/A	ENSDLAG00005030714,jph1b_(Stickleback),N/A
CAJNNU010000001.1:187533	CAJNNU010000001.1:187533-188882	CAJNNU010000001.1	187533	188882	1349	<DEL>	0.1	0.1	MODIFIER	intergenic_region	MODIFIER	ENSDLAG00005030171,N/A,N/A	ENSDLAG00005030714,jph1b_(Stickleback),N/A
CAJNNU010000001.1:187547	CAJNNU010000001.1:187547-188725	CAJNNU010000001.1	187547	188725	1178	<DEL>	0.128788	0.128788	MODIFIER	intergenic_region	MODIFIER	ENSDLAG00005030171,N/A,N/A	ENSDLAG00005030714,jph1b_(Stickleback),N/A
CAJNNU010000001.1:209470	CAJNNU010000001.1:209470-210181	CAJNNU010000001.1	209470	210181	711	<DEL>	0.1125	0.1125	MODIFIER	intergenic_region	MODIFIER	ENSDLAG00005030171,N/A,N/A	ENSDLAG00005030714,jph1b_(Stickleback),N/A
CAJNNU010000001.1:217936	CAJNNU010000001.1:217936-218039	CAJNNU010000001.1	217936	218039	103	<DEL>	0.0308642	0.0308642	MODIFIER	intergenic_region	MODIFIER	ENSDLAG00005030171,N/A,N/A	ENSDLAG00005030714,jph1b_(Stickleback),N/A
CAJNNU010000001.1:235224	CAJNNU010000001.1:235224-235428	CAJNNU010000001.1	235224	235428	204	<DEL>	0.025	0.025	MODIFIER	3_prime_UTR_variant	MODIFIER	ENSDLAG00005030714,jph1b_(Stickleback),N/A
CAJNNU010000001.1:301031	CAJNNU010000001.1:301031-301322	CAJNNU010000001.1	301031	301322	291	<DEL>	0.0308642	0.0308642	MODIFIER	intron_variant	MODIFIER	ENSDLAG00005030696,N/A,N/A
CAJNNU010000001.1:312659	CAJNNU010000001.1:312659-313153	CAJNNU010000001.1	312659	313153	494	<DEL>	0.277778	0.277778	MODIFIER	intron_variant	MODIFIER	ENSDLAG00005030696,N/A,N/A
CAJNNU010000001.1:343087	CAJNNU010000001.1:343087-343669	CAJNNU010000001.1	343087	343669	582	<DEL>	0.104938	0.104938	MODIFIER	intergenic_region	MODIFIER	ENSDLAG00005030696,N/A,N/A	ENSDLAG00005000037,penka_(Seabass),proenkephalin a [Source:ZFIN;Acc:ZDB-GENE-030729-31]
CAJNNU010000001.1:348036	CAJNNU010000001.1:348036-348367	CAJNNU010000001.1	348036	348367	331	<DEL>	0.0185185	0.0185185	MODIFIER	intergenic_region	MODIFIER	ENSDLAG00005030696,N/A,N/A	ENSDLAG00005000037,penka_(Seabass),proenkephalin a [Source:ZFIN;Acc:ZDB-GENE-030729-31]
CAJNNU010000001.1:358287	CAJNNU010000001.1:358287-358749	CAJNNU010000001.1	358287	358749	462	<DEL>	0.160256	0.160256	MODIFIER	intergenic_region	MODIFIER	ENSDLAG00005030696,N/A,N/A	ENSDLAG00005000037,penka_(Seabass),proenkephalin a [Source:ZFIN;Acc:ZDB-GENE-030729-31]
CAJNNU010000001.1:360321	CAJNNU010000001.1:360321-361079	CAJNNU010000001.1	360321	361079	758	<DEL>	0.0925926	0.0925926	MODIFIER	intergenic_region	MODIFIER	ENSDLAG00005030696,N/A,N/A	ENSDLAG00005000037,penka_(Seabass),proenkephalin a [Source:ZFIN;Acc:ZDB-GENE-030729-31]
CAJNNU010000001.1:373245	CAJNNU010000001.1:373245-375633	CAJNNU010000001.1	373245	375633	2388	<DEL>	0.0987654	0.0987654	MODIFIER	intergenic_region	MODIFIER	ENSDLAG00005030696,N/A,N/A	ENSDLAG00005000037,penka_(Seabass),proenkephalin a [Source:ZFIN;Acc:ZDB-GENE-030729-31]
CAJNNU010000001.1:381677	CAJNNU010000001.1:381677-382314	CAJNNU010000001.1	381677	382314	637	<DEL>	0.0246914	0.0246914	MODIFIER	intergenic_region	MODIFIER	ENSDLAG00005030696,N/A,N/A	ENSDLAG00005000037,penka_(Seabass),proenkephalin a [Source:ZFIN;Acc:ZDB-GENE-030729-31]
CAJNNU010000001.1:427547	CAJNNU010000001.1:427547-427633	CAJNNU010000001.1	427547	427633	86	<DEL>	0.0357143	0.0357143	HIGH	frameshift_variant	HIGH	ENSDLAG00005000035,N/A,N/A
CAJNNU010000001.1:451849	CAJNNU010000001.1:451849-452037	CAJNNU010000001.1	451849	452037	188	<DEL>	0.01875	0.01875	MODIFIER	intron_variant	MODIFIER	ENSDLAG00005033071,sdr16c5a_(Stickleback),N/A
CAJNNU010000001.1:507178	CAJNNU010000001.1:507178-507256	CAJNNU010000001.1	507178	507256	78	<DEL>	0.04375	0.04375	MODIFIER	5_prime_UTR_variant	MODIFIER	ENSDLAG00005029249,slc44a5a_(Seabass),solute carrier family 44 member 5a [Source:ZFIN;Acc:ZDB-GENE-070705-333]
CAJNNU010000001.1:512830	CAJNNU010000001.1:512830-513353	CAJNNU010000001.1	512830	513353	523	<DEL>	0.0246914	0.0246914	MODIFIER	intron_variant	MODIFIER	ENSDLAG00005029249,slc44a5a_(Seabass),solute carrier family 44 member 5a [Source:ZFIN;Acc:ZDB-GENE-070705-333]
CAJNNU010000001.1:519613	CAJNNU010000001.1:519613-520070	CAJNNU010000001.1	519613	520070	457	<DEL>	0.0246914	0.0246914	MODIFIER	intron_variant	MODIFIER	ENSDLAG00005029249,slc44a5a_(Seabass),solute carrier family 44 member 5a [Source:ZFIN;Acc:ZDB-GENE-070705-333]
CAJNNU010000001.1:545400	CAJNNU010000001.1:545400-545693	CAJNNU010000001.1	545400	545693	293	<DUP>	0.038961	0.038961	MODIFIER	intragenic_variant	MODIFIER	ENSDLAG00005029249,slc44a5a_(Seabass),solute carrier family 44 member 5a [Source:ZFIN;Acc:ZDB-GENE-070705-333]
CAJNNU010000001.1:546455	CAJNNU010000001.1:546455-546578	CAJNNU010000001.1	546455	546578	123	<DEL>	0.0696203	0.0696203	MODIFIER	intron_variant	MODIFIER	ENSDLAG00005029249,slc44a5a_(Seabass),solute carrier family 44 member 5a [Source:ZFIN;Acc:ZDB-GENE-070705-333]
CAJNNU010000001.1:651298	CAJNNU010000001.1:651298-651355	CAJNNU010000001.1	651298	651355	57	<DEL>	0.01875	0.01875	MODIFIER	intron_variant	MODIFIER	ENSDLAG00005000028,cyp7a1_(Stickleback),N/A
CAJNNU010000001.1:686243	CAJNNU010000001.1:686243-686308	CAJNNU010000001.1	686243	686308	65	<DEL>	0.025	0.025	MODIFIER	intergenic_region	MODIFIER	ENSDLAG00005000028,cyp7a1_(Stickleback),N/A	ENSDLAG00005026608,en2b_(Stickleback),N/A
CAJNNU010000001.1:687976	CAJNNU010000001.1:687976-688054	CAJNNU010000001.1	687976	688054	78	<DEL>	0.0185185	0.0185185	MODIFIER	intergenic_region	MODIFIER	ENSDLAG00005000028,cyp7a1_(Stickleback),N/A	ENSDLAG00005026608,en2b_(Stickleback),N/A
CAJNNU010000001.1:704203	CAJNNU010000001.1:704203-704270	CAJNNU010000001.1	704203	704270	67	<DEL>	0.457143	0.457143	MODIFIER	intergenic_region	MODIFIER	ENSDLAG00005000028,cyp7a1_(Stickleback),N/A	ENSDLAG00005026608,en2b_(Stickleback),N/A
CAJNNU010000001.1:705353	CAJNNU010000001.1:705353-705421	CAJNNU010000001.1	705353	705421	68	<DEL>	0.322785	0.322785	MODIFIER	intergenic_region	MODIFIER	ENSDLAG00005000028,cyp7a1_(Stickleback),N/A	ENSDLAG00005026608,en2b_(Stickleback),N/A
CAJNNU010000001.1:733580	CAJNNU010000001.1:733580-733952	CAJNNU010000001.1	733580	733952	372	<DEL>	0.01875	0.01875	MODIFIER	intron_variant	MODIFIER	ENSDLAG00005026608,en2b_(Stickleback),N/A
CAJNNU010000001.1:746681	CAJNNU010000001.1:746681-747023	CAJNNU010000001.1	746681	747023	342	<DEL>	0.0769231	0.0769231	MODIFIER	intergenic_region	MODIFIER	ENSDLAG00005026608,en2b_(Stickleback),N/A	ENSDLAG00005031936,si:ch211-207d6.2_(Salmon),N/A
CAJNNU010000001.1:782209	CAJNNU010000001.1:782209-782299	CAJNNU010000001.1	782209	782299	90	<DEL>	0.141026	0.141026	MODIFIER	downstream_gene_variant	MODIFIER	ENSDLAG00005000026,paxip1_(Seabass),PAX interacting (with transcription-activation domain) protein 1 [Source:NCBI gene;Acc:449658]
CAJNNU010000001.1:782982	CAJNNU010000001.1:782982-783081	CAJNNU010000001.1	782982	783081	99	<DEL>	0.05	0.05	MODIFIER	intron_variant	MODIFIER	ENSDLAG00005031936,si:ch211-207d6.2_(Salmon),N/A
CAJNNU010000001.1:807935	CAJNNU010000001.1:807935-808524	CAJNNU010000001.1	807935	808524	589	<DEL>	0.0432099	0.0432099	MODIFIER	intron_variant	MODIFIER	ENSDLAG00005031936,si:ch211-207d6.2_(Salmon),N/A
CAJNNU010000001.1:808396	CAJNNU010000001.1:808396-808499	CAJNNU010000001.1	808396	808499	103	<DEL>	0.623377	0.376623	MODIFIER	intron_variant	MODIFIER	ENSDLAG00005031936,si:ch211-207d6.2_(Salmon),N/A
CAJNNU010000001.1:837763	CAJNNU010000001.1:837763-838819	CAJNNU010000001.1	837763	838819	1056	<DEL>	0.598765	0.401235	MODIFIER	intron_variant	MODIFIER	ENSDLAG00005031936,si:ch211-207d6.2_(Salmon),N/A
CAJNNU010000001.1:883009	CAJNNU010000001.1:883009-883615	CAJNNU010000001.1	883009	883615	606	<DEL>	0.331169	0.331169	MODIFIER	intron_variant	MODIFIER	ENSDLAG00005000023,N/A,N/A
CAJNNU010000001.1:891790	CAJNNU010000001.1:891790-891866	CAJNNU010000001.1	891790	891866	76	<DEL>	0.111111	0.111111	MODIFIER	downstream_gene_variant	MODIFIER	ENSDLAG00005000023,N/A,N/A
CAJNNU010000001.1:905191	CAJNNU010000001.1:905191-905247	CAJNNU010000001.1	905191	905247	56	<DEL>	0.01875	0.01875	MODIFIER	intron_variant	MODIFIER	ENSDLAG00005000019,cntnap2b_(Seabass),contactin associated protein like 2b [Source:ZFIN;Acc:ZDB-GENE-070912-26]
CAJNNU010000001.1:941141	CAJNNU010000001.1:941141-941231	CAJNNU010000001.1	941141	941231	90	<DEL>	0.05	0.05	MODIFIER	intron_variant	MODIFIER	ENSDLAG00005000019,cntnap2b_(Seabass),contactin associated protein like 2b [Source:ZFIN;Acc:ZDB-GENE-070912-26]
CAJNNU010000001.1:946873	CAJNNU010000001.1:946873-947209	CAJNNU010000001.1	946873	947209	336	<DEL>	0.0740741	0.0740741	MODIFIER	intron_variant	MODIFIER	ENSDLAG00005000019,cntnap2b_(Seabass),contactin associated protein like 2b [Source:ZFIN;Acc:ZDB-GENE-070912-26]
CAJNNU010000001.1:966404	CAJNNU010000001.1:966404-966585	CAJNNU010000001.1	966404	966585	181	<DEL>	0.0246914	0.0246914	MODIFIER	3_prime_UTR_variant	MODIFIER	ENSDLAG00005000017,lyn_(Seabass),LYN proto-oncogene
CAJNNU010000001.1:984640	CAJNNU010000001.1:984640-985221	CAJNNU010000001.1	984640	985221	581	<DEL>	0.316456	0.316456	MODIFIER	upstream_gene_variant	MODIFIER	ENSDLAG00005000017,lyn_(Seabass),LYN proto-oncogene
CAJNNU010000001.1:1062431	CAJNNU010000001.1:1062431-1062736	CAJNNU010000001.1	1062431	1062736	305	<INV>	0.0443038	0.0443038	MODIFIER	intron_variant	MODIFIER	ENSDLAG00005000013,FO834800.1_(Zebrafish),N/A
CAJNNU010000001.1:1069886	CAJNNU010000001.1:1069886-1070306	CAJNNU010000001.1	1069886	1070306	420	<DEL>	0.117284	0.117284	MODIFIER	downstream_gene_variant	MODIFIER	ENSDLAG00005000012,kcnb2_(Salmon),N/A
CAJNNU010000001.1:1085710	CAJNNU010000001.1:1085710-1085815	CAJNNU010000001.1	1085710	1085815	105	<DEL>	0.075	0.075	MODIFIER	intron_variant	MODIFIER	ENSDLAG00005000012,kcnb2_(Salmon),N/A
CAJNNU010000001.1:1087569	CAJNNU010000001.1:1087569-1087950	CAJNNU010000001.1	1087569	1087950	381	<DEL>	0.0696203	0.0696203	MODIFIER	intron_variant	MODIFIER	ENSDLAG00005000012,kcnb2_(Salmon),N/A
CAJNNU010000001.1:1142238	CAJNNU010000001.1:1142238-1142633	CAJNNU010000001.1	1142238	1142633	395	<DEL>	0.0185185	0.0185185	MODIFIER	upstream_gene_variant	MODIFIER	ENSDLAG00005000008,zgc:163121_(Stickleback),N/A
CAJNNU010000001.1:1159050	CAJNNU010000001.1:1159050-1159167	CAJNNU010000001.1	1159050	1159167	117	<DEL>	0.01875	0.01875	MODIFIER	downstream_gene_variant	MODIFIER	ENSDLAG00005000008,zgc:163121_(Stickleback),N/A
CAJNNU010000001.1:1174705	CAJNNU010000001.1:1174705-1175173	CAJNNU010000001.1	1174705	1175173	468	<DEL>	0.141892	0.141892	MODIFIER	intron_variant	MODIFIER	ENSDLAG00005028781,cahz_(Seabass),carbonic anhydrase [Source:NCBI gene;Acc:30331]
CAJNNU010000001.1:1185633	CAJNNU010000001.1:1185633-1185723	CAJNNU010000001.1	1185633	1185723	90	<DEL>	0.16875	0.16875	MODIFIER	upstream_gene_variant	MODIFIER	ENSDLAG00005028781,cahz_(Seabass),carbonic anhydrase [Source:NCBI gene;Acc:30331]
CAJNNU010000001.1:1187384	CAJNNU010000001.1:1187384-1187588	CAJNNU010000001.1	1187384	1187588	204	<DEL>	0.18125	0.18125	MODIFIER	upstream_gene_variant	MODIFIER	ENSDLAG00005028781,cahz_(Seabass),carbonic anhydrase [Source:NCBI gene;Acc:30331]
CAJNNU010000001.1:1197543	CAJNNU010000001.1:1197543-1197659	CAJNNU010000001.1	1197543	1197659	116	<DEL>	0.0185185	0.0185185	MODIFIER	intron_variant	MODIFIER	ENSDLAG00005000006,dlgap1a_(Stickleback),N/A
CAJNNU010000001.1:1202161	CAJNNU010000001.1:1202161-1202229	CAJNNU010000001.1	1202161	1202229	68	<DEL>	0.0405405	0.0405405	MODIFIER	intron_variant	MODIFIER	ENSDLAG00005000006,dlgap1a_(Stickleback),N/A
CAJNNU010000001.1:1210061	CAJNNU010000001.1:1210061-1210234	CAJNNU010000001.1	1210061	1210234	173	<DEL>	0.04375	0.04375	MODIFIER	intron_variant	MODIFIER	ENSDLAG00005000006,dlgap1a_(Stickleback),N/A
CAJNNU010000001.1:1210600	CAJNNU010000001.1:1210600-1210671	CAJNNU010000001.1	1210600	1210671	71	<DEL>	0.0308642	0.0308642	MODIFIER	intron_variant	MODIFIER	ENSDLAG00005000006,dlgap1a_(Stickleback),N/A
CAJNNU010000001.1:1213588	CAJNNU010000001.1:1213588-1213795	CAJNNU010000001.1	1213588	1213795	207	<DEL>	0.05	0.05	MODIFIER	intron_variant	MODIFIER	ENSDLAG00005000006,dlgap1a_(Stickleback),N/A
CAJNNU010000001.1:1218742	CAJNNU010000001.1:1218742-1219049	CAJNNU010000001.1	1218742	1219049	307	<DEL>	0.037037	0.037037	MODIFIER	intron_variant	MODIFIER	ENSDLAG00005000006,dlgap1a_(Stickleback),N/A
CAJNNU010000001.1:1220958	CAJNNU010000001.1:1220958-1221157	CAJNNU010000001.1	1220958	1221157	199	<DEL>	0.1125	0.1125	MODIFIER	intron_variant	MODIFIER	ENSDLAG00005000006,dlgap1a_(Stickleback),N/A
CAJNNU010000001.1:1238471	CAJNNU010000001.1:1238471-1238884	CAJNNU010000001.1	1238471	1238884	413	<DEL>	0.141975	0.141975	MODIFIER	intron_variant	MODIFIER	ENSDLAG00005000006,dlgap1a_(Stickleback),N/A
CAJNNU010000001.1:1244591	CAJNNU010000001.1:1244591-1244791	CAJNNU010000001.1	1244591	1244791	200	<DEL>	0.0507246	0.0507246	MODIFIER	intron_variant	MODIFIER	ENSDLAG00005000006,dlgap1a_(Stickleback),N/A
CAJNNU010000001.1:1245572	CAJNNU010000001.1:1245572-1245653	CAJNNU010000001.1	1245572	1245653	81	<DEL>	0.0696203	0.0696203	MODIFIER	intron_variant	MODIFIER	ENSDLAG00005000006,dlgap1a_(Stickleback),N/A
CAJNNU010000001.1:1253660	CAJNNU010000001.1:1253660-1253762	CAJNNU010000001.1	1253660	1253762	102	<DEL>	0.0185185	0.0185185	MODIFIER	intron_variant	MODIFIER	ENSDLAG00005000006,dlgap1a_(Stickleback),N/A
CAJNNU010000001.1:1255235	CAJNNU010000001.1:1255235-1255352	CAJNNU010000001.1	1255235	1255352	117	<DEL>	0.0617284	0.0617284	MODIFIER	intron_variant	MODIFIER	ENSDLAG00005000006,dlgap1a_(Stickleback),N/A
CAJNNU010000001.1:1255545	CAJNNU010000001.1:1255545-1255783	CAJNNU010000001.1	1255545	1255783	238	<DEL>	0.117284	0.117284	MODIFIER	intron_variant	MODIFIER	ENSDLAG00005000006,dlgap1a_(Stickleback),N/A
CAJNNU010000001.1:1257543	CAJNNU010000001.1:1257543-1258309	CAJNNU010000001.1	1257543	1258309	766	<DEL>	0.0246914	0.0246914	MODIFIER	intron_variant	MODIFIER	ENSDLAG00005000006,dlgap1a_(Stickleback),N/A
CAJNNU010000001.1:1277923	CAJNNU010000001.1:1277923-1278019	CAJNNU010000001.1	1277923	1278019	96	<DEL>	0.0987654	0.0987654	MODIFIER	intron_variant	MODIFIER	ENSDLAG00005000006,dlgap1a_(Stickleback),N/A
CAJNNU010000001.1:1286693	CAJNNU010000001.1:1286693-1286784	CAJNNU010000001.1	1286693	1286784	91	<DEL>	0.15	0.15	MODIFIER	intron_variant	MODIFIER	ENSDLAG00005000006,dlgap1a_(Stickleback),N/A
CAJNNU010000001.1:1293755	CAJNNU010000001.1:1293755-1293914	CAJNNU010000001.1	1293755	1293914	159	<DEL>	0.0185185	0.0185185	MODIFIER	intron_variant	MODIFIER	ENSDLAG00005000006,dlgap1a_(Stickleback),N/A
CAJNNU010000001.1:1301625	CAJNNU010000001.1:1301625-1301887	CAJNNU010000001.1	1301625	1301887	262	<DEL>	0.160256	0.160256	MODIFIER	intron_variant	MODIFIER	ENSDLAG00005000006,dlgap1a_(Stickleback),N/A
CAJNNU010000001.1:1310606	CAJNNU010000001.1:1310606-1311186	CAJNNU010000001.1	1310606	1311186	580	<DEL>	0.0185185	0.0185185	MODIFIER	intron_variant	MODIFIER	ENSDLAG00005000006,dlgap1a_(Stickleback),N/A
CAJNNU010000001.1:1323738	CAJNNU010000001.1:1323738-1324043	CAJNNU010000001.1	1323738	1324043	305	<DEL>	0.0886076	0.0886076	MODIFIER	intron_variant	MODIFIER	ENSDLAG00005000006,dlgap1a_(Stickleback),N/A
CAJNNU010000001.1:1325094	CAJNNU010000001.1:1325094-1325217	CAJNNU010000001.1	1325094	1325217	123	<DEL>	0.06875	0.06875	MODIFIER	intron_variant	MODIFIER	ENSDLAG00005000006,dlgap1a_(Stickleback),N/A
CAJNNU010000001.1:1325451	CAJNNU010000001.1:1325451-1325792	CAJNNU010000001.1	1325451	1325792	341	<DEL>	0.246479	0.246479	MODIFIER	intron_variant	MODIFIER	ENSDLAG00005000006,dlgap1a_(Stickleback),N/A
CAJNNU010000001.1:1326032	CAJNNU010000001.1:1326032-1326704	CAJNNU010000001.1	1326032	1326704	672	<DEL>	0.292208	0.292208	MODIFIER	intron_variant	MODIFIER	ENSDLAG00005000006,dlgap1a_(Stickleback),N/A
CAJNNU010000001.1:1330035	CAJNNU010000001.1:1330035-1330173	CAJNNU010000001.1	1330035	1330173	138	<DEL>	0.0576923	0.0576923	MODIFIER	intron_variant	MODIFIER	ENSDLAG00005000006,dlgap1a_(Stickleback),N/A
CAJNNU010000001.1:1343866	CAJNNU010000001.1:1343866-1344010	CAJNNU010000001.1	1343866	1344010	144	<DEL>	0.0696203	0.0696203	MODIFIER	3_prime_UTR_variant	MODIFIER	ENSDLAG00005000006,dlgap1a_(Stickleback),N/A
CAJNNU010000001.1:1357475	CAJNNU010000001.1:1357475-1357599	CAJNNU010000001.1	1357475	1357599	124	<DEL>	0.0185185	0.0185185	MODIFIER	intron_variant	MODIFIER	ENSDLAG00005000006,dlgap1a_(Stickleback),N/A
CAJNNU010000001.1:1377289	CAJNNU010000001.1:1377289-1377375	CAJNNU010000001.1	1377289	1377375	86	<DEL>	0.0443038	0.0443038	MODIFIER	intergenic_region	MODIFIER	ENSDLAG00005000006,dlgap1a_(Stickleback),N/A	ENSDLAG00005034276,N/A,N/A
CAJNNU010000001.1:1414358	CAJNNU010000001.1:1414358-1414569	CAJNNU010000001.1	1414358	1414569	211	<DEL>	0.0253165	0.0253165	MODIFIER	intron_variant	MODIFIER	ENSDLAG00005034276,N/A,N/A
CAJNNU010000001.1:1429485	CAJNNU010000001.1:1429485-1429544	CAJNNU010000001.1	1429485	1429544	59	<DEL>	0.18	0.18	MODIFIER	intergenic_region	MODIFIER	ENSDLAG00005034276,N/A,N/A	ENSDLAG00005000005,EPS15_(Human),N/A
CAJNNU010000001.1:1438106	CAJNNU010000001.1:1438106-1438165	CAJNNU010000001.1	1438106	1438165	59	<DEL>	0.25	0.25	MODIFIER	upstream_gene_variant	MODIFIER	ENSDLAG00005000005,EPS15_(Human),N/A
CAJNNU010000001.1:1467827	CAJNNU010000001.1:1467827-1467931	CAJNNU010000001.1	1467827	1467931	104	<DEL>	0.474026	0.474026	MODIFIER	intron_variant	MODIFIER	ENSDLAG00005000005,EPS15_(Human),N/A
CAJNNU010000001.1:1486748	CAJNNU010000001.1:1486748-1487037	CAJNNU010000001.1	1486748	1487037	289	<DEL>	0.03125	0.03125	MODIFIER	upstream_gene_variant	MODIFIER	ENSDLAG00005000004,f3b_(Zebrafish),N/A
CAJNNU010000001.1:1489946	CAJNNU010000001.1:1489946-1490082	CAJNNU010000001.1	1489946	1490082	136	<DEL>	0.0185185	0.0185185	MODIFIER	intron_variant	MODIFIER	ENSDLAG00005000005,EPS15_(Human),N/A
CAJNNU010000001.1:1500384	CAJNNU010000001.1:1500384-1500456	CAJNNU010000001.1	1500384	1500456	72	<DEL>	0.0308642	0.0308642	MODIFIER	upstream_gene_variant	MODIFIER	ENSDLAG00005000003,fam110b_(Stickleback),N/A
CAJNNU010000001.1:1520009	CAJNNU010000001.1:1520009-1520418	CAJNNU010000001.1	1520009	1520418	409	<DEL>	0.0821918	0.0821918	MODIFIER	intron_variant	MODIFIER	ENSDLAG00005000003,fam110b_(Stickleback),N/A
CAJNNU010000001.1:1521823	CAJNNU010000001.1:1521823-1521879	CAJNNU010000001.1	1521823	1521879	56	<DEL>	0.01875	0.01875	MODIFIER	intron_variant	MODIFIER	ENSDLAG00005000003,fam110b_(Stickleback),N/A
CAJNNU010000001.1:1537815	CAJNNU010000001.1:1537815-1538287	CAJNNU010000001.1	1537815	1538287	472	<DEL>	0.449367	0.449367	MODIFIER	intron_variant	MODIFIER	ENSDLAG00005000003,fam110b_(Stickleback),N/A
CAJNNU010000001.1:1538408	CAJNNU010000001.1:1538408-1538568	CAJNNU010000001.1	1538408	1538568	160	<DEL>	0.05625	0.05625	MODIFIER	intron_variant	MODIFIER	ENSDLAG00005000003,fam110b_(Stickleback),N/A
CAJNNU010000001.1:1555742	CAJNNU010000001.1:1555742-1555849	CAJNNU010000001.1	1555742	1555849	107	<DEL>	0.0443038	0.0443038	MODIFIER	5_prime_UTR_variant	MODIFIER	ENSDLAG00005011346,atg10_(Salmon),N/A
CAJNNU010000001.1:1558277	CAJNNU010000001.1:1558277-1558433	CAJNNU010000001.1	1558277	1558433	156	<DEL>	0.0740741	0.0740741	MODIFIER	intron_variant	MODIFIER	ENSDLAG00005011346,atg10_(Salmon),N/A
CAJNNU010000001.1:1558505	CAJNNU010000001.1:1558505-1558663	CAJNNU010000001.1	1558505	1558663	158	<DEL>	0.0375	0.0375	MODIFIER	intron_variant	MODIFIER	ENSDLAG00005011346,atg10_(Salmon),N/A
CAJNNU010000001.1:1558692	CAJNNU010000001.1:1558692-1559044	CAJNNU010000001.1	1558692	1559044	352	<DEL>	0.06875	0.06875	MODIFIER	intron_variant	MODIFIER	ENSDLAG00005011346,atg10_(Salmon),N/A
CAJNNU010000001.1:1562781	CAJNNU010000001.1:1562781-1563095	CAJNNU010000001.1	1562781	1563095	314	<DEL>	0.15	0.15	MODIFIER	downstream_gene_variant	MODIFIER	ENSDLAG00005011346,atg10_(Salmon),N/A
CAJNNU010000001.1:1563476	CAJNNU010000001.1:1563476-1563692	CAJNNU010000001.1	1563476	1563692	216	<DEL>	0.101266	0.101266	MODIFIER	downstream_gene_variant	MODIFIER	ENSDLAG00005011346,atg10_(Salmon),N/A
CAJNNU010000001.1:1569856	CAJNNU010000001.1:1569856-1570067	CAJNNU010000001.1	1569856	1570067	211	<DEL>	0.0833333	0.0833333	MODIFIER	intergenic_region	MODIFIER	ENSDLAG00005011346,atg10_(Salmon),N/A	ENSDLAG00005031854,shhb_(Salmon),N/A
CAJNNU010000001.1:1576850	CAJNNU010000001.1:1576850-1576969	CAJNNU010000001.1	1576850	1576969	119	<DEL>	0.0632911	0.0632911	MODIFIER	intergenic_region	MODIFIER	ENSDLAG00005011346,atg10_(Salmon),N/A	ENSDLAG00005031854,shhb_(Salmon),N/A
CAJNNU010000001.1:1593604	CAJNNU010000001.1:1593604-1593659	CAJNNU010000001.1	1593604	1593659	55	<DEL>	0.29375	0.29375	MODIFIER	downstream_gene_variant	MODIFIER	ENSDLAG00005031854,shhb_(Salmon),N/A
CAJNNU010000001.1:1605063	CAJNNU010000001.1:1605063-1605549	CAJNNU010000001.1	1605063	1605549	486	<DEL>	0.440789	0.440789	MODIFIER	intergenic_region	MODIFIER	ENSDLAG00005031854,shhb_(Salmon),N/A	ENSDLAG00005028035,CDH18_(Seabass),cadherin 18 [Source:HGNC Symbol;Acc:HGNC:1757]
CAJNNU010000001.1:1618349	CAJNNU010000001.1:1618349-1618455	CAJNNU010000001.1	1618349	1618455	106	<DEL>	0.555556	0.444444	MODIFIER	intergenic_region	MODIFIER	ENSDLAG00005031854,shhb_(Salmon),N/A	ENSDLAG00005028035,CDH18_(Seabass),cadherin 18 [Source:HGNC Symbol;Acc:HGNC:1757]
CAJNNU010000001.1:1623574	CAJNNU010000001.1:1623574-1623773	CAJNNU010000001.1	1623574	1623773	199	<DEL>	0.0308642	0.0308642	MODIFIER	intergenic_region	MODIFIER	ENSDLAG00005031854,shhb_(Salmon),N/A	ENSDLAG00005028035,CDH18_(Seabass),cadherin 18 [Source:HGNC Symbol;Acc:HGNC:1757]
CAJNNU010000001.1:1628553	CAJNNU010000001.1:1628553-1628761	CAJNNU010000001.1	1628553	1628761	208	<DEL>	0.0246914	0.0246914	MODIFIER	intergenic_region	MODIFIER	ENSDLAG00005031854,shhb_(Salmon),N/A	ENSDLAG00005028035,CDH18_(Seabass),cadherin 18 [Source:HGNC Symbol;Acc:HGNC:1757]
CAJNNU010000001.1:1633474	CAJNNU010000001.1:1633474-1633575	CAJNNU010000001.1	1633474	1633575	101	<DEL>	0.06875	0.06875	MODIFIER	intergenic_region	MODIFIER	ENSDLAG00005031854,shhb_(Salmon),N/A	ENSDLAG00005028035,CDH18_(Seabass),cadherin 18 [Source:HGNC Symbol;Acc:HGNC:1757]
CAJNNU010000001.1:1634961	CAJNNU010000001.1:1634961-1635047	CAJNNU010000001.1	1634961	1635047	86	<DEL>	0.206667	0.206667	MODIFIER	intergenic_region	MODIFIER	ENSDLAG00005031854,shhb_(Salmon),N/A	ENSDLAG00005028035,CDH18_(Seabass),cadherin 18 [Source:HGNC Symbol;Acc:HGNC:1757]
CAJNNU010000001.1:1645499	CAJNNU010000001.1:1645499-1645580	CAJNNU010000001.1	1645499	1645580	81	<DEL>	0.0308642	0.0308642	MODIFIER	intron_variant	MODIFIER	ENSDLAG00005028035,CDH18_(Seabass),cadherin 18 [Source:HGNC Symbol;Acc:HGNC:1757]
CAJNNU010000001.1:1662922	CAJNNU010000001.1:1662922-1663160	CAJNNU010000001.1	1662922	1663160	238	<DEL>	0.471014	0.471014	MODIFIER	intron_variant	MODIFIER	ENSDLAG00005028035,CDH18_(Seabass),cadherin 18 [Source:HGNC Symbol;Acc:HGNC:1757]
CAJNNU010000001.1:1662923	CAJNNU010000001.1:1662923-1663548	CAJNNU010000001.1	1662923	1663548	625	<DEL>	0.670886	0.329114	MODIFIER	intron_variant	MODIFIER	ENSDLAG00005028035,CDH18_(Seabass),cadherin 18 [Source:HGNC Symbol;Acc:HGNC:1757]
CAJNNU010000001.1:1667744	CAJNNU010000001.1:1667744-1667880	CAJNNU010000001.1	1667744	1667880	136	<DEL>	0.0925926	0.0925926	MODIFIER	intron_variant	MODIFIER	ENSDLAG00005028035,CDH18_(Seabass),cadherin 18 [Source:HGNC Symbol;Acc:HGNC:1757]
CAJNNU010000001.1:1668368	CAJNNU010000001.1:1668368-1668495	CAJNNU010000001.1	1668368	1668495	127	<DEL>	0.0432099	0.0432099	MODIFIER	intron_variant	MODIFIER	ENSDLAG00005028035,CDH18_(Seabass),cadherin 18 [Source:HGNC Symbol;Acc:HGNC:1757]
CAJNNU010000001.1:1676700	CAJNNU010000001.1:1676700-1677084	CAJNNU010000001.1	1676700	1677084	384	<INV>	0.0246914	0.0246914	MODIFIER	intron_variant	MODIFIER	ENSDLAG00005028035,CDH18_(Seabass),cadherin 18 [Source:HGNC Symbol;Acc:HGNC:1757]
CAJNNU010000001.1:1703553	CAJNNU010000001.1:1703553-1704038	CAJNNU010000001.1	1703553	1704038	485	<DEL>	0.0246914	0.0246914	MODIFIER	intron_variant	MODIFIER	ENSDLAG00005028035,CDH18_(Seabass),cadherin 18 [Source:HGNC Symbol;Acc:HGNC:1757]
CAJNNU010000001.1:1704241	CAJNNU010000001.1:1704241-1704527	CAJNNU010000001.1	1704241	1704527	286	<DEL>	0.123377	0.123377	MODIFIER	intron_variant	MODIFIER	ENSDLAG00005028035,CDH18_(Seabass),cadherin 18 [Source:HGNC Symbol;Acc:HGNC:1757]
CAJNNU010000001.1:1710336	CAJNNU010000001.1:1710336-1717000	CAJNNU010000001.1	1710336	1717000	6664	<DEL>	0.759259	0.240741	MODIFIER	intron_variant	MODIFIER	ENSDLAG00005028035,CDH18_(Seabass),cadherin 18 [Source:HGNC Symbol;Acc:HGNC:1757]
CAJNNU010000001.1:1720100	CAJNNU010000001.1:1720100-1720336	CAJNNU010000001.1	1720100	1720336	236	<DEL>	0.0974026	0.0974026	MODIFIER	intron_variant	MODIFIER	ENSDLAG00005028035,CDH18_(Seabass),cadherin 18 [Source:HGNC Symbol;Acc:HGNC:1757]
CAJNNU010000001.1:1737144	CAJNNU010000001.1:1737144-1737201	CAJNNU010000001.1	1737144	1737201	57	<DEL>	0.01875	0.01875	MODIFIER	intron_variant	MODIFIER	ENSDLAG00005028035,CDH18_(Seabass),cadherin 18 [Source:HGNC Symbol;Acc:HGNC:1757]
CAJNNU010000001.1:1738366	CAJNNU010000001.1:1738366-1738418	CAJNNU010000001.1	1738366	1738418	52	<DEL>	0.181818	0.181818	MODIFIER	intron_variant	MODIFIER	ENSDLAG00005028035,CDH18_(Seabass),cadherin 18 [Source:HGNC Symbol;Acc:HGNC:1757]
CAJNNU010000001.1:1738591	CAJNNU010000001.1:1738591-1738848	CAJNNU010000001.1	1738591	1738848	257	<DEL>	0.453947	0.453947	MODIFIER	intron_variant	MODIFIER	ENSDLAG00005028035,CDH18_(Seabass),cadherin 18 [Source:HGNC Symbol;Acc:HGNC:1757]
CAJNNU010000001.1:1739000	CAJNNU010000001.1:1739000-1739080	CAJNNU010000001.1	1739000	1739080	80	<DEL>	0.0308642	0.0308642	MODIFIER	intron_variant	MODIFIER	ENSDLAG00005028035,CDH18_(Seabass),cadherin 18 [Source:HGNC Symbol;Acc:HGNC:1757]
CAJNNU010000001.1:1744759	CAJNNU010000001.1:1744759-1745027	CAJNNU010000001.1	1744759	1745027	268	<DEL>	0.0493827	0.0493827	MODIFIER	intron_variant	MODIFIER	ENSDLAG00005028035,CDH18_(Seabass),cadherin 18 [Source:HGNC Symbol;Acc:HGNC:1757]
CAJNNU010000001.1:1751558	CAJNNU010000001.1:1751558-1752040	CAJNNU010000001.1	1751558	1752040	482	<DEL>	0.0185185	0.0185185	MODIFIER	intron_variant	MODIFIER	ENSDLAG00005028035,CDH18_(Seabass),cadherin 18 [Source:HGNC Symbol;Acc:HGNC:1757]
CAJNNU010000001.1:1757333	CAJNNU010000001.1:1757333-1757727	CAJNNU010000001.1	1757333	1757727	394	<DEL>	0.160494	0.160494	MODIFIER	intron_variant	MODIFIER	ENSDLAG00005028035,CDH18_(Seabass),cadherin 18 [Source:HGNC Symbol;Acc:HGNC:1757]
CAJNNU010000001.1:1765740	CAJNNU010000001.1:1765740-1765824	CAJNNU010000001.1	1765740	1765824	84	<DEL>	0.0443038	0.0443038	MODIFIER	intron_variant	MODIFIER	ENSDLAG00005028035,CDH18_(Seabass),cadherin 18 [Source:HGNC Symbol;Acc:HGNC:1757]
CAJNNU010000001.1:1770777	CAJNNU010000001.1:1770777-1771359	CAJNNU010000001.1	1770777	1771359	582	<DEL>	0.209877	0.209877	MODIFIER	intron_variant	MODIFIER	ENSDLAG00005028035,CDH18_(Seabass),cadherin 18 [Source:HGNC Symbol;Acc:HGNC:1757]
CAJNNU010000001.1:1776035	CAJNNU010000001.1:1776035-1776184	CAJNNU010000001.1	1776035	1776184	149	<DEL>	0.104938	0.104938	MODIFIER	intron_variant	MODIFIER	ENSDLAG00005028035,CDH18_(Seabass),cadherin 18 [Source:HGNC Symbol;Acc:HGNC:1757]
CAJNNU010000001.1:1777495	CAJNNU010000001.1:1777495-1777785	CAJNNU010000001.1	1777495	1777785	290	<DEL>	0.480769	0.480769	MODIFIER	intron_variant	MODIFIER	ENSDLAG00005028035,CDH18_(Seabass),cadherin 18 [Source:HGNC Symbol;Acc:HGNC:1757]
CAJNNU010000001.1:1790311	CAJNNU010000001.1:1790311-1790451	CAJNNU010000001.1	1790311	1790451	140	<DEL>	0.0375	0.0375	MODIFIER	intron_variant	MODIFIER	ENSDLAG00005028035,CDH18_(Seabass),cadherin 18 [Source:HGNC Symbol;Acc:HGNC:1757]
CAJNNU010000001.1:1791463	CAJNNU010000001.1:1791463-1791581	CAJNNU010000001.1	1791463	1791581	118	<DEL>	0.153846	0.153846	MODIFIER	intron_variant	MODIFIER	ENSDLAG00005028035,CDH18_(Seabass),cadherin 18 [Source:HGNC Symbol;Acc:HGNC:1757]
CAJNNU010000001.1:1801330	CAJNNU010000001.1:1801330-1801802	CAJNNU010000001.1	1801330	1801802	472	<DEL>	0.0185185	0.0185185	MODIFIER	intron_variant	MODIFIER	ENSDLAG00005028035,CDH18_(Seabass),cadherin 18 [Source:HGNC Symbol;Acc:HGNC:1757]
CAJNNU010000001.1:1805723	CAJNNU010000001.1:1805723-1806072	CAJNNU010000001.1	1805723	1806072	349	<DEL>	0.03125	0.03125	MODIFIER	upstream_gene_variant	MODIFIER	ENSDLAG00005028035,CDH18_(Seabass),cadherin 18 [Source:HGNC Symbol;Acc:HGNC:1757]
CAJNNU010000001.1:1815117	CAJNNU010000001.1:1815117-1815332	CAJNNU010000001.1	1815117	1815332	215	<DEL>	0.0432099	0.0432099	MODIFIER	intron_variant	MODIFIER	ENSDLAG00005028035,CDH18_(Seabass),cadherin 18 [Source:HGNC Symbol;Acc:HGNC:1757]
CAJNNU010000001.1:1817075	CAJNNU010000001.1:1817075-1817288	CAJNNU010000001.1	1817075	1817288	213	<DEL>	0.0185185	0.0185185	MODIFIER	intron_variant	MODIFIER	ENSDLAG00005028035,CDH18_(Seabass),cadherin 18 [Source:HGNC Symbol;Acc:HGNC:1757]
CAJNNU010000001.1:1829070	CAJNNU010000001.1:1829070-1829139	CAJNNU010000001.1	1829070	1829139	69	<DEL>	0.185897	0.185897	MODIFIER	upstream_gene_variant	MODIFIER	ENSDLAG00005028035,CDH18_(Seabass),cadherin 18 [Source:HGNC Symbol;Acc:HGNC:1757]
CAJNNU010000001.1:1829517	CAJNNU010000001.1:1829517-1829791	CAJNNU010000001.1	1829517	1829791	274	<DEL>	0.0679012	0.0679012	MODIFIER	upstream_gene_variant	MODIFIER	ENSDLAG00005028035,CDH18_(Seabass),cadherin 18 [Source:HGNC Symbol;Acc:HGNC:1757]
CAJNNU010000001.1:1829543	CAJNNU010000001.1:1829543-1829666	CAJNNU010000001.1	1829543	1829666	123	<DEL>	0.037037	0.037037	MODIFIER	upstream_gene_variant	MODIFIER	ENSDLAG00005028035,CDH18_(Seabass),cadherin 18 [Source:HGNC Symbol;Acc:HGNC:1757]
CAJNNU010000001.1:1833815	CAJNNU010000001.1:1833815-1834004	CAJNNU010000001.1	1833815	1834004	189	<DEL>	0.0625	0.0625	MODIFIER	intergenic_region	MODIFIER	ENSDLAG00005028035,CDH18_(Seabass),cadherin 18 [Source:HGNC Symbol;Acc:HGNC:1757]	ENSDLAG00005027957,N/A,N/A
CAJNNU010000001.1:1834067	CAJNNU010000001.1:1834067-1834467	CAJNNU010000001.1	1834067	1834467	400	<DEL>	0.025974	0.025974	MODIFIER	intergenic_region	MODIFIER	ENSDLAG00005028035,CDH18_(Seabass),cadherin 18 [Source:HGNC Symbol;Acc:HGNC:1757]	ENSDLAG00005027957,N/A,N/A
CAJNNU010000001.1:1835024	CAJNNU010000001.1:1835024-1835086	CAJNNU010000001.1	1835024	1835086	62	<DEL>	0.0779221	0.0779221	MODIFIER	intergenic_region	MODIFIER	ENSDLAG00005028035,CDH18_(Seabass),cadherin 18 [Source:HGNC Symbol;Acc:HGNC:1757]	ENSDLAG00005027957,N/A,N/A
CAJNNU010000001.1:1842233	CAJNNU010000001.1:1842233-1842527	CAJNNU010000001.1	1842233	1842527	294	<DEL>	0.10625	0.10625	MODIFIER	intergenic_region	MODIFIER	ENSDLAG00005028035,CDH18_(Seabass),cadherin 18 [Source:HGNC Symbol;Acc:HGNC:1757]	ENSDLAG00005027957,N/A,N/A
CAJNNU010000001.1:1844480	CAJNNU010000001.1:1844480-1844903	CAJNNU010000001.1	1844480	1844903	423	<DEL>	0.0308642	0.0308642	MODIFIER	intergenic_region	MODIFIER	ENSDLAG00005028035,CDH18_(Seabass),cadherin 18 [Source:HGNC Symbol;Acc:HGNC:1757]	ENSDLAG00005027957,N/A,N/A
CAJNNU010000001.1:1845579	CAJNNU010000001.1:1845579-1846904	CAJNNU010000001.1	1845579	1846904	1325	<DEL>	0.12987	0.12987	MODIFIER	intergenic_region	MODIFIER	ENSDLAG00005028035,CDH18_(Seabass),cadherin 18 [Source:HGNC Symbol;Acc:HGNC:1757]	ENSDLAG00005027957,N/A,N/A
CAJNNU010000001.1:1847391	CAJNNU010000001.1:1847391-1847908	CAJNNU010000001.1	1847391	1847908	517	<DEL>	0.16875	0.16875	MODIFIER	intergenic_region	MODIFIER	ENSDLAG00005028035,CDH18_(Seabass),cadherin 18 [Source:HGNC Symbol;Acc:HGNC:1757]	ENSDLAG00005027957,N/A,N/A
CAJNNU010000001.1:1848550	CAJNNU010000001.1:1848550-1848722	CAJNNU010000001.1	1848550	1848722	172	<DEL>	0.0185185	0.0185185	MODIFIER	intergenic_region	MODIFIER	ENSDLAG00005028035,CDH18_(Seabass),cadherin 18 [Source:HGNC Symbol;Acc:HGNC:1757]	ENSDLAG00005027957,N/A,N/A
CAJNNU010000001.1:1852647	CAJNNU010000001.1:1852647-1858648	CAJNNU010000001.1	1852647	1858648	6001	<DUP>	0.0308642	0.0308642	MODIFIER	intergenic_region	MODIFIER	ENSDLAG00005028035,CDH18_(Seabass),cadherin 18 [Source:HGNC Symbol;Acc:HGNC:1757]	ENSDLAG00005027957,N/A,N/A
CAJNNU010000001.1:1859263	CAJNNU010000001.1:1859263-1859400	CAJNNU010000001.1	1859263	1859400	137	<DEL>	0.09375	0.09375	MODIFIER	intergenic_region	MODIFIER	ENSDLAG00005028035,CDH18_(Seabass),cadherin 18 [Source:HGNC Symbol;Acc:HGNC:1757]	ENSDLAG00005027957,N/A,N/A
CAJNNU010000001.1:1867994	CAJNNU010000001.1:1867994-1868092	CAJNNU010000001.1	1867994	1868092	98	<DEL>	0.04375	0.04375	MODIFIER	intergenic_region	MODIFIER	ENSDLAG00005028035,CDH18_(Seabass),cadherin 18 [Source:HGNC Symbol;Acc:HGNC:1757]	ENSDLAG00005027957,N/A,N/A
CAJNNU010000001.1:1868921	CAJNNU010000001.1:1868921-1869155	CAJNNU010000001.1	1868921	1869155	234	<DEL>	0.151899	0.151899	MODIFIER	intergenic_region	MODIFIER	ENSDLAG00005028035,CDH18_(Seabass),cadherin 18 [Source:HGNC Symbol;Acc:HGNC:1757]	ENSDLAG00005027957,N/A,N/A
CAJNNU010000001.1:1869326	CAJNNU010000001.1:1869326-1869812	CAJNNU010000001.1	1869326	1869812	486	<DEL>	0.0375	0.0375	MODIFIER	intergenic_region	MODIFIER	ENSDLAG00005028035,CDH18_(Seabass),cadherin 18 [Source:HGNC Symbol;Acc:HGNC:1757]	ENSDLAG00005027957,N/A,N/A
CAJNNU010000001.1:1871127	CAJNNU010000001.1:1871127-1871513	CAJNNU010000001.1	1871127	1871513	386	<DEL>	0.182432	0.182432	MODIFIER	intergenic_region	MODIFIER	ENSDLAG00005028035,CDH18_(Seabass),cadherin 18 [Source:HGNC Symbol;Acc:HGNC:1757]	ENSDLAG00005027957,N/A,N/A
CAJNNU010000001.1:1871281	CAJNNU010000001.1:1871281-1872080	CAJNNU010000001.1	1871281	1872080	799	<DEL>	0.438272	0.438272	MODIFIER	intergenic_region	MODIFIER	ENSDLAG00005028035,CDH18_(Seabass),cadherin 18 [Source:HGNC Symbol;Acc:HGNC:1757]	ENSDLAG00005027957,N/A,N/A
CAJNNU010000001.1:1885728	CAJNNU010000001.1:1885728-1885883	CAJNNU010000001.1	1885728	1885883	155	<DEL>	0.113333	0.113333	MODIFIER	upstream_gene_variant	MODIFIER	ENSDLAG00005027957,N/A,N/A
CAJNNU010000001.1:1889985	CAJNNU010000001.1:1889985-1890056	CAJNNU010000001.1	1889985	1890056	71	<DEL>	0.357143	0.357143	MODIFIER	non_coding_transcript_exon_variant	MODIFIER	ENSDLAG00005027957,N/A,N/A
CAJNNU010000001.1:1913436	CAJNNU010000001.1:1913436-1913580	CAJNNU010000001.1	1913436	1913580	144	<DEL>	0.0246914	0.0246914	MODIFIER	downstream_gene_variant	MODIFIER	ENSDLAG00005004443,CDH12_(Human),N/A
CAJNNU010000001.1:1926676	CAJNNU010000001.1:1926676-1927208	CAJNNU010000001.1	1926676	1927208	532	<DEL>	0.246753	0.246753	MODIFIER	intron_variant	MODIFIER	ENSDLAG00005004443,CDH12_(Human),N/A
CAJNNU010000001.1:1933928	CAJNNU010000001.1:1933928-1933979	CAJNNU010000001.1	1933928	1933979	51	<DEL>	0.0759494	0.0759494	MODIFIER	intron_variant	MODIFIER	ENSDLAG00005004443,CDH12_(Human),N/A
CAJNNU010000001.1:1945545	CAJNNU010000001.1:1945545-1945952	CAJNNU010000001.1	1945545	1945952	407	<DEL>	0.0308642	0.0308642	MODIFIER	intron_variant	MODIFIER	ENSDLAG00005004443,CDH12_(Human),N/A
CAJNNU010000001.1:1945630	CAJNNU010000001.1:1945630-1946557	CAJNNU010000001.1	1945630	1946557	927	<DEL>	0.0617284	0.0617284	MODIFIER	intron_variant	MODIFIER	ENSDLAG00005004443,CDH12_(Human),N/A
CAJNNU010000001.1:1950359	CAJNNU010000001.1:1950359-1950654	CAJNNU010000001.1	1950359	1950654	295	<DEL>	0.056962	0.056962	MODIFIER	intron_variant	MODIFIER	ENSDLAG00005004443,CDH12_(Human),N/A
CAJNNU010000001.1:1950925	CAJNNU010000001.1:1950925-1950985	CAJNNU010000001.1	1950925	1950985	60	<DEL>	0.0333333	0.0333333	MODIFIER	intron_variant	MODIFIER	ENSDLAG00005004443,CDH12_(Human),N/A
CAJNNU010000001.1:1956724	CAJNNU010000001.1:1956724-1957005	CAJNNU010000001.1	1956724	1957005	281	<DEL>	0.0432099	0.0432099	MODIFIER	intron_variant	MODIFIER	ENSDLAG00005004443,CDH12_(Human),N/A
CAJNNU010000001.1:1973993	CAJNNU010000001.1:1973993-1974324	CAJNNU010000001.1	1973993	1974324	331	<DEL>	0.0185185	0.0185185	MODIFIER	intron_variant	MODIFIER	ENSDLAG00005004443,CDH12_(Human),N/A
CAJNNU010000001.1:1977734	CAJNNU010000001.1:1977734-1977810	CAJNNU010000001.1	1977734	1977810	76	<DEL>	0.15	0.15	MODIFIER	intron_variant	MODIFIER	ENSDLAG00005004443,CDH12_(Human),N/A
CAJNNU010000001.1:1997948	CAJNNU010000001.1:1997948-1998206	CAJNNU010000001.1	1997948	1998206	258	<DEL>	0.0189873	0.0189873	MODIFIER	intron_variant	MODIFIER	ENSDLAG00005004443,CDH12_(Human),N/A
CAJNNU010000001.1:2012980	CAJNNU010000001.1:2012980-2013031	CAJNNU010000001.1	2012980	2013031	51	<DEL>	0.08125	0.08125	MODIFIER	intron_variant	MODIFIER	ENSDLAG00005004443,CDH12_(Human),N/A
CAJNNU010000001.1:2030436	CAJNNU010000001.1:2030436-2030720	CAJNNU010000001.1	2030436	2030720	284	<DEL>	0.1125	0.1125	MODIFIER	intergenic_region	MODIFIER	ENSDLAG00005004443,CDH12_(Human),N/A	ENSDLAG00005026398,N/A,N/A
CAJNNU010000001.1:2037677	CAJNNU010000001.1:2037677-2037761	CAJNNU010000001.1	2037677	2037761	84	<DEL>	0.0493827	0.0493827	MODIFIER	intergenic_region	MODIFIER	ENSDLAG00005004443,CDH12_(Human),N/A	ENSDLAG00005026398,N/A,N/A
CAJNNU010000001.1:2041740	CAJNNU010000001.1:2041740-2041866	CAJNNU010000001.1	2041740	2041866	126	<DEL>	0.1875	0.1875	MODIFIER	intergenic_region	MODIFIER	ENSDLAG00005004443,CDH12_(Human),N/A	ENSDLAG00005026398,N/A,N/A
CAJNNU010000001.1:2053701	CAJNNU010000001.1:2053701-2054080	CAJNNU010000001.1	2053701	2054080	379	<DEL>	0.0769231	0.0769231	MODIFIER	intergenic_region	MODIFIER	ENSDLAG00005004443,CDH12_(Human),N/A	ENSDLAG00005026398,N/A,N/A
CAJNNU010000001.1:2053989	CAJNNU010000001.1:2053989-2054447	CAJNNU010000001.1	2053989	2054447	458	<DEL>	0.0705128	0.0705128	MODIFIER	intergenic_region	MODIFIER	ENSDLAG00005004443,CDH12_(Human),N/A	ENSDLAG00005026398,N/A,N/A
CAJNNU010000001.1:2054011	CAJNNU010000001.1:2054011-2054068	CAJNNU010000001.1	2054011	2054068	57	<DEL>	0.0337838	0.0337838	MODIFIER	intergenic_region	MODIFIER	ENSDLAG00005004443,CDH12_(Human),N/A	ENSDLAG00005026398,N/A,N/A
CAJNNU010000001.1:2057977	CAJNNU010000001.1:2057977-2058088	CAJNNU010000001.1	2057977	2058088	111	<DEL>	0.11875	0.11875	MODIFIER	intergenic_region	MODIFIER	ENSDLAG00005004443,CDH12_(Human),N/A	ENSDLAG00005026398,N/A,N/A
CAJNNU010000001.1:2058333	CAJNNU010000001.1:2058333-2058394	CAJNNU010000001.1	2058333	2058394	61	<DEL>	0.05625	0.05625	MODIFIER	intergenic_region	MODIFIER	ENSDLAG00005004443,CDH12_(Human),N/A	ENSDLAG00005026398,N/A,N/A
CAJNNU010000001.1:2065199	CAJNNU010000001.1:2065199-2065287	CAJNNU010000001.1	2065199	2065287	88	<DEL>	0.03125	0.03125	MODIFIER	intergenic_region	MODIFIER	ENSDLAG00005004443,CDH12_(Human),N/A	ENSDLAG00005026398,N/A,N/A
CAJNNU010000001.1:2069364	CAJNNU010000001.1:2069364-2069811	CAJNNU010000001.1	2069364	2069811	447	<DEL>	0.17284	0.17284	MODIFIER	intergenic_region	MODIFIER	ENSDLAG00005004443,CDH12_(Human),N/A	ENSDLAG00005026398,N/A,N/A
CAJNNU010000001.1:2074224	CAJNNU010000001.1:2074224-2074309	CAJNNU010000001.1	2074224	2074309	85	<DEL>	0.216216	0.216216	MODIFIER	intergenic_region	MODIFIER	ENSDLAG00005004443,CDH12_(Human),N/A	ENSDLAG00005026398,N/A,N/A
CAJNNU010000001.1:2085139	CAJNNU010000001.1:2085139-2085307	CAJNNU010000001.1	2085139	2085307	168	<DEL>	0.101266	0.101266	MODIFIER	intergenic_region	MODIFIER	ENSDLAG00005004443,CDH12_(Human),N/A	ENSDLAG00005026398,N/A,N/A
CAJNNU010000001.1:2086151	CAJNNU010000001.1:2086151-2086370	CAJNNU010000001.1	2086151	2086370	219	<DEL>	0.0308642	0.0308642	MODIFIER	intergenic_region	MODIFIER	ENSDLAG00005004443,CDH12_(Human),N/A	ENSDLAG00005026398,N/A,N/A
CAJNNU010000001.1:2086576	CAJNNU010000001.1:2086576-2086797	CAJNNU010000001.1	2086576	2086797	221	<DEL>	0.0185185	0.0185185	MODIFIER	intergenic_region	MODIFIER	ENSDLAG00005004443,CDH12_(Human),N/A	ENSDLAG00005026398,N/A,N/A
CAJNNU010000001.1:2087281	CAJNNU010000001.1:2087281-2087401	CAJNNU010000001.1	2087281	2087401	120	<DEL>	0.910256	0.089744	MODIFIER	intergenic_region	MODIFIER	ENSDLAG00005004443,CDH12_(Human),N/A	ENSDLAG00005026398,N/A,N/A
CAJNNU010000001.1:2091064	CAJNNU010000001.1:2091064-2091347	CAJNNU010000001.1	2091064	2091347	283	<DEL>	0.0185185	0.0185185	MODIFIER	intergenic_region	MODIFIER	ENSDLAG00005004443,CDH12_(Human),N/A	ENSDLAG00005026398,N/A,N/A
CAJNNU010000001.1:2094570	CAJNNU010000001.1:2094570-2094773	CAJNNU010000001.1	2094570	2094773	203	<DEL>	0.0460526	0.0460526	MODIFIER	intergenic_region	MODIFIER	ENSDLAG00005004443,CDH12_(Human),N/A	ENSDLAG00005026398,N/A,N/A
CAJNNU010000001.1:2096163	CAJNNU010000001.1:2096163-2096533	CAJNNU010000001.1	2096163	2096533	370	<DEL>	0.171053	0.171053	MODIFIER	intergenic_region	MODIFIER	ENSDLAG00005004443,CDH12_(Human),N/A	ENSDLAG00005026398,N/A,N/A
CAJNNU010000001.1:2106057	CAJNNU010000001.1:2106057-2106168	CAJNNU010000001.1	2106057	2106168	111	<DEL>	0.21875	0.21875	MODIFIER	intergenic_region	MODIFIER	ENSDLAG00005004443,CDH12_(Human),N/A	ENSDLAG00005026398,N/A,N/A
CAJNNU010000001.1:2108374	CAJNNU010000001.1:2108374-2108684	CAJNNU010000001.1	2108374	2108684	310	<DEL>	0.0185185	0.0185185	MODIFIER	intergenic_region	MODIFIER	ENSDLAG00005004443,CDH12_(Human),N/A	ENSDLAG00005026398,N/A,N/A
CAJNNU010000001.1:2112403	CAJNNU010000001.1:2112403-2114058	CAJNNU010000001.1	2112403	2114058	1655	<DEL>	0.611111	0.388889	MODIFIER	intergenic_region	MODIFIER	ENSDLAG00005004443,CDH12_(Human),N/A	ENSDLAG00005026398,N/A,N/A
CAJNNU010000001.1:2122711	CAJNNU010000001.1:2122711-2122818	CAJNNU010000001.1	2122711	2122818	107	<DEL>	0.189873	0.189873	MODIFIER	intergenic_region	MODIFIER	ENSDLAG00005004443,CDH12_(Human),N/A	ENSDLAG00005026398,N/A,N/A
CAJNNU010000001.1:2125256	CAJNNU010000001.1:2125256-2125397	CAJNNU010000001.1	2125256	2125397	141	<DEL>	0.328947	0.328947	MODIFIER	intergenic_region	MODIFIER	ENSDLAG00005004443,CDH12_(Human),N/A	ENSDLAG00005026398,N/A,N/A
CAJNNU010000001.1:2130557	CAJNNU010000001.1:2130557-2130635	CAJNNU010000001.1	2130557	2130635	78	<DEL>	0.38125	0.38125	MODIFIER	intergenic_region	MODIFIER	ENSDLAG00005004443,CDH12_(Human),N/A	ENSDLAG00005026398,N/A,N/A
CAJNNU010000001.1:2133292	CAJNNU010000001.1:2133292-2133515	CAJNNU010000001.1	2133292	2133515	223	<DEL>	0.0246914	0.0246914	MODIFIER	intergenic_region	MODIFIER	ENSDLAG00005004443,CDH12_(Human),N/A	ENSDLAG00005026398,N/A,N/A
CAJNNU010000001.1:2133593	CAJNNU010000001.1:2133593-2133797	CAJNNU010000001.1	2133593	2133797	204	<DEL>	0.148148	0.148148	MODIFIER	intergenic_region	MODIFIER	ENSDLAG00005004443,CDH12_(Human),N/A	ENSDLAG00005026398,N/A,N/A
CAJNNU010000001.1:2140029	CAJNNU010000001.1:2140029-2140467	CAJNNU010000001.1	2140029	2140467	438	<DEL>	0.550633	0.449367	MODIFIER	intergenic_region	MODIFIER	ENSDLAG00005004443,CDH12_(Human),N/A	ENSDLAG00005026398,N/A,N/A
CAJNNU010000001.1:2142131	CAJNNU010000001.1:2142131-2142187	CAJNNU010000001.1	2142131	2142187	56	<DEL>	0.15625	0.15625	MODIFIER	intergenic_region	MODIFIER	ENSDLAG00005004443,CDH12_(Human),N/A	ENSDLAG00005026398,N/A,N/A
CAJNNU010000001.1:2157732	CAJNNU010000001.1:2157732-2157918	CAJNNU010000001.1	2157732	2157918	186	<DEL>	0.0192308	0.0192308	MODIFIER	intergenic_region	MODIFIER	ENSDLAG00005004443,CDH12_(Human),N/A	ENSDLAG00005026398,N/A,N/A
CAJNNU010000001.1:2163536	CAJNNU010000001.1:2163536-2164530	CAJNNU010000001.1	2163536	2164530	994	<DEL>	0.0308642	0.0308642	MODIFIER	intergenic_region	MODIFIER	ENSDLAG00005004443,CDH12_(Human),N/A	ENSDLAG00005026398,N/A,N/A
CAJNNU010000001.1:2164247	CAJNNU010000001.1:2164247-2165719	CAJNNU010000001.1	2164247	2165719	1472	<DEL>	0.0185185	0.0185185	MODIFIER	intergenic_region	MODIFIER	ENSDLAG00005004443,CDH12_(Human),N/A	ENSDLAG00005026398,N/A,N/A
CAJNNU010000001.1:2164560	CAJNNU010000001.1:2164560-2165265	CAJNNU010000001.1	2164560	2165265	705	<DEL>	0.0185185	0.0185185	MODIFIER	intergenic_region	MODIFIER	ENSDLAG00005004443,CDH12_(Human),N/A	ENSDLAG00005026398,N/A,N/A
CAJNNU010000001.1:2167496	CAJNNU010000001.1:2167496-2168425	CAJNNU010000001.1	2167496	2168425	929	<DEL>	0.03125	0.03125	MODIFIER	intergenic_region	MODIFIER	ENSDLAG00005004443,CDH12_(Human),N/A	ENSDLAG00005026398,N/A,N/A
CAJNNU010000001.1:2169541	CAJNNU010000001.1:2169541-2169982	CAJNNU010000001.1	2169541	2169982	441	<DEL>	0.4625	0.4625	MODIFIER	intergenic_region	MODIFIER	ENSDLAG00005004443,CDH12_(Human),N/A	ENSDLAG00005026398,N/A,N/A
CAJNNU010000001.1:2176711	CAJNNU010000001.1:2176711-2176989	CAJNNU010000001.1	2176711	2176989	278	<DEL>	0.101266	0.101266	MODIFIER	intergenic_region	MODIFIER	ENSDLAG00005004443,CDH12_(Human),N/A	ENSDLAG00005026398,N/A,N/A
CAJNNU010000001.1:2190388	CAJNNU010000001.1:2190388-2190465	CAJNNU010000001.1	2190388	2190465	77	<DEL>	0.302469	0.302469	MODIFIER	intergenic_region	MODIFIER	ENSDLAG00005004443,CDH12_(Human),N/A	ENSDLAG00005026398,N/A,N/A
CAJNNU010000001.1:2210268	CAJNNU010000001.1:2210268-2210627	CAJNNU010000001.1	2210268	2210627	359	<DEL>	0.056962	0.056962	MODIFIER	intergenic_region	MODIFIER	ENSDLAG00005004443,CDH12_(Human),N/A	ENSDLAG00005026398,N/A,N/A
CAJNNU010000001.1:2236244	CAJNNU010000001.1:2236244-2236839	CAJNNU010000001.1	2236244	2236839	595	<DEL>	0.037037	0.037037	MODIFIER	intergenic_region	MODIFIER	ENSDLAG00005004443,CDH12_(Human),N/A	ENSDLAG00005026398,N/A,N/A
CAJNNU010000001.1:2242297	CAJNNU010000001.1:2242297-2242451	CAJNNU010000001.1	2242297	2242451	154	<DEL>	0.32716	0.32716	MODIFIER	intergenic_region	MODIFIER	ENSDLAG00005004443,CDH12_(Human),N/A	ENSDLAG00005026398,N/A,N/A
CAJNNU010000001.1:2258139	CAJNNU010000001.1:2258139-2258335	CAJNNU010000001.1	2258139	2258335	196	<DEL>	0.11039	0.11039	MODIFIER	intergenic_region	MODIFIER	ENSDLAG00005026398,N/A,N/A	ENSDLAG00005000039,CDH6_(Seabass),cadherin 6 [Source:HGNC Symbol;Acc:HGNC:1765]
CAJNNU010000001.1:2260000	CAJNNU010000001.1:2260000-2260909	CAJNNU010000001.1	2260000	2260909	909	<DEL>	0.025	0.025	MODIFIER	intergenic_region	MODIFIER	ENSDLAG00005026398,N/A,N/A	ENSDLAG00005000039,CDH6_(Seabass),cadherin 6 [Source:HGNC Symbol;Acc:HGNC:1765]
CAJNNU010000001.1:2260582	CAJNNU010000001.1:2260582-2260650	CAJNNU010000001.1	2260582	2260650	68	<INV>	0.0189873	0.0189873	MODIFIER	intergenic_region	MODIFIER	ENSDLAG00005026398,N/A,N/A	ENSDLAG00005000039,CDH6_(Seabass),cadherin 6 [Source:HGNC Symbol;Acc:HGNC:1765]
CAJNNU010000001.1:2270735	CAJNNU010000001.1:2270735-2270828	CAJNNU010000001.1	2270735	2270828	93	<DEL>	0.179012	0.179012	MODIFIER	intergenic_region	MODIFIER	ENSDLAG00005026398,N/A,N/A	ENSDLAG00005000039,CDH6_(Seabass),cadherin 6 [Source:HGNC Symbol;Acc:HGNC:1765]
CAJNNU010000001.1:2276784	CAJNNU010000001.1:2276784-2276896	CAJNNU010000001.1	2276784	2276896	112	<DEL>	0.125	0.125	MODIFIER	intergenic_region	MODIFIER	ENSDLAG00005026398,N/A,N/A	ENSDLAG00005000039,CDH6_(Seabass),cadherin 6 [Source:HGNC Symbol;Acc:HGNC:1765]
CAJNNU010000001.1:2284216	CAJNNU010000001.1:2284216-2284582	CAJNNU010000001.1	2284216	2284582	366	<DEL>	0.202532	0.202532	MODIFIER	intergenic_region	MODIFIER	ENSDLAG00005026398,N/A,N/A	ENSDLAG00005000039,CDH6_(Seabass),cadherin 6 [Source:HGNC Symbol;Acc:HGNC:1765]
CAJNNU010000001.1:2287346	CAJNNU010000001.1:2287346-2287535	CAJNNU010000001.1	2287346	2287535	189	<DEL>	0.149351	0.149351	MODIFIER	intergenic_region	MODIFIER	ENSDLAG00005026398,N/A,N/A	ENSDLAG00005000039,CDH6_(Seabass),cadherin 6 [Source:HGNC Symbol;Acc:HGNC:1765]
CAJNNU010000001.1:2287882	CAJNNU010000001.1:2287882-2287937	CAJNNU010000001.1	2287882	2287937	55	<DEL>	0.0909091	0.0909091	MODIFIER	intergenic_region	MODIFIER	ENSDLAG00005026398,N/A,N/A	ENSDLAG00005000039,CDH6_(Seabass),cadherin 6 [Source:HGNC Symbol;Acc:HGNC:1765]
CAJNNU010000001.1:2288293	CAJNNU010000001.1:2288293-2288548	CAJNNU010000001.1	2288293	2288548	255	<DEL>	0.0316456	0.0316456	MODIFIER	intergenic_region	MODIFIER	ENSDLAG00005026398,N/A,N/A	ENSDLAG00005000039,CDH6_(Seabass),cadherin 6 [Source:HGNC Symbol;Acc:HGNC:1765]
CAJNNU010000001.1:2313956	CAJNNU010000001.1:2313956-2314321	CAJNNU010000001.1	2313956	2314321	365	<DEL>	0.05625	0.05625	MODIFIER	intergenic_region	MODIFIER	ENSDLAG00005026398,N/A,N/A	ENSDLAG00005000039,CDH6_(Seabass),cadherin 6 [Source:HGNC Symbol;Acc:HGNC:1765]
CAJNNU010000001.1:2314319	CAJNNU010000001.1:2314319-2314659	CAJNNU010000001.1	2314319	2314659	340	<DEL>	0.170886	0.170886	MODIFIER	intergenic_region	MODIFIER	ENSDLAG00005026398,N/A,N/A	ENSDLAG00005000039,CDH6_(Seabass),cadherin 6 [Source:HGNC Symbol;Acc:HGNC:1765]
CAJNNU010000001.1:2317924	CAJNNU010000001.1:2317924-2317995	CAJNNU010000001.1	2317924	2317995	71	<DEL>	0.0320513	0.0320513	MODIFIER	intergenic_region	MODIFIER	ENSDLAG00005026398,N/A,N/A	ENSDLAG00005000039,CDH6_(Seabass),cadherin 6 [Source:HGNC Symbol;Acc:HGNC:1765]
CAJNNU010000001.1:2320307	CAJNNU010000001.1:2320307-2321397	CAJNNU010000001.1	2320307	2321397	1090	<DEL>	0.203704	0.203704	MODIFIER	intergenic_region	MODIFIER	ENSDLAG00005026398,N/A,N/A	ENSDLAG00005000039,CDH6_(Seabass),cadherin 6 [Source:HGNC Symbol;Acc:HGNC:1765]
CAJNNU010000001.1:2341810	CAJNNU010000001.1:2341810-2341930	CAJNNU010000001.1	2341810	2341930	120	<DEL>	0.121795	0.121795	MODIFIER	intergenic_region	MODIFIER	ENSDLAG00005026398,N/A,N/A	ENSDLAG00005000039,CDH6_(Seabass),cadherin 6 [Source:HGNC Symbol;Acc:HGNC:1765]
CAJNNU010000001.1:2345834	CAJNNU010000001.1:2345834-2346015	CAJNNU010000001.1	2345834	2346015	181	<DEL>	0.0493827	0.0493827	MODIFIER	intergenic_region	MODIFIER	ENSDLAG00005026398,N/A,N/A	ENSDLAG00005000039,CDH6_(Seabass),cadherin 6 [Source:HGNC Symbol;Acc:HGNC:1765]
CAJNNU010000001.1:2355479	CAJNNU010000001.1:2355479-2355548	CAJNNU010000001.1	2355479	2355548	69	<DEL>	0.0432099	0.0432099	MODIFIER	intergenic_region	MODIFIER	ENSDLAG00005026398,N/A,N/A	ENSDLAG00005000039,CDH6_(Seabass),cadherin 6 [Source:HGNC Symbol;Acc:HGNC:1765]
CAJNNU010000001.1:2367980	CAJNNU010000001.1:2367980-2368153	CAJNNU010000001.1	2367980	2368153	173	<DEL>	0.1	0.1	MODIFIER	intergenic_region	MODIFIER	ENSDLAG00005026398,N/A,N/A	ENSDLAG00005000039,CDH6_(Seabass),cadherin 6 [Source:HGNC Symbol;Acc:HGNC:1765]
CAJNNU010000001.1:2368759	CAJNNU010000001.1:2368759-2369841	CAJNNU010000001.1	2368759	2369841	1082	<DEL>	0.0493827	0.0493827	MODIFIER	intergenic_region	MODIFIER	ENSDLAG00005026398,N/A,N/A	ENSDLAG00005000039,CDH6_(Seabass),cadherin 6 [Source:HGNC Symbol;Acc:HGNC:1765]
CAJNNU010000001.1:2368938	CAJNNU010000001.1:2368938-2369639	CAJNNU010000001.1	2368938	2369639	701	<DEL>	0.0493827	0.0493827	MODIFIER	intergenic_region	MODIFIER	ENSDLAG00005026398,N/A,N/A	ENSDLAG00005000039,CDH6_(Seabass),cadherin 6 [Source:HGNC Symbol;Acc:HGNC:1765]
CAJNNU010000001.1:2374316	CAJNNU010000001.1:2374316-2374376	CAJNNU010000001.1	2374316	2374376	60	<DEL>	0.03125	0.03125	MODIFIER	intergenic_region	MODIFIER	ENSDLAG00005026398,N/A,N/A	ENSDLAG00005000039,CDH6_(Seabass),cadherin 6 [Source:HGNC Symbol;Acc:HGNC:1765]
CAJNNU010000001.1:2384495	CAJNNU010000001.1:2384495-2384560	CAJNNU010000001.1	2384495	2384560	65	<DEL>	0.349315	0.349315	MODIFIER	intergenic_region	MODIFIER	ENSDLAG00005026398,N/A,N/A	ENSDLAG00005000039,CDH6_(Seabass),cadherin 6 [Source:HGNC Symbol;Acc:HGNC:1765]
CAJNNU010000001.1:2390756	CAJNNU010000001.1:2390756-2391578	CAJNNU010000001.1	2390756	2391578	822	<DEL>	0.0802469	0.0802469	MODIFIER	intergenic_region	MODIFIER	ENSDLAG00005026398,N/A,N/A	ENSDLAG00005000039,CDH6_(Seabass),cadherin 6 [Source:HGNC Symbol;Acc:HGNC:1765]
CAJNNU010000001.1:2392774	CAJNNU010000001.1:2392774-2392859	CAJNNU010000001.1	2392774	2392859	85	<DEL>	0.04375	0.04375	MODIFIER	intergenic_region	MODIFIER	ENSDLAG00005026398,N/A,N/A	ENSDLAG00005000039,CDH6_(Seabass),cadherin 6 [Source:HGNC Symbol;Acc:HGNC:1765]
CAJNNU010000001.1:2404279	CAJNNU010000001.1:2404279-2404359	CAJNNU010000001.1	2404279	2404359	80	<DEL>	0.0246914	0.0246914	MODIFIER	intergenic_region	MODIFIER	ENSDLAG00005026398,N/A,N/A	ENSDLAG00005000039,CDH6_(Seabass),cadherin 6 [Source:HGNC Symbol;Acc:HGNC:1765]
CAJNNU010000001.1:2426259	CAJNNU010000001.1:2426259-2426679	CAJNNU010000001.1	2426259	2426679	420	<DEL>	0.214286	0.214286	MODIFIER	intergenic_region	MODIFIER	ENSDLAG00005026398,N/A,N/A	ENSDLAG00005000039,CDH6_(Seabass),cadherin 6 [Source:HGNC Symbol;Acc:HGNC:1765]
CAJNNU010000001.1:2431276	CAJNNU010000001.1:2431276-2431781	CAJNNU010000001.1	2431276	2431781	505	<DEL>	0.04375	0.04375	MODIFIER	intergenic_region	MODIFIER	ENSDLAG00005026398,N/A,N/A	ENSDLAG00005000039,CDH6_(Seabass),cadherin 6 [Source:HGNC Symbol;Acc:HGNC:1765]
CAJNNU010000001.1:2440018	CAJNNU010000001.1:2440018-2440153	CAJNNU010000001.1	2440018	2440153	135	<DEL>	0.0308642	0.0308642	MODIFIER	intergenic_region	MODIFIER	ENSDLAG00005026398,N/A,N/A	ENSDLAG00005000039,CDH6_(Seabass),cadherin 6 [Source:HGNC Symbol;Acc:HGNC:1765]
CAJNNU010000001.1:2441990	CAJNNU010000001.1:2441990-2442099	CAJNNU010000001.1	2441990	2442099	109	<DEL>	0.271605	0.271605	MODIFIER	intergenic_region	MODIFIER	ENSDLAG00005026398,N/A,N/A	ENSDLAG00005000039,CDH6_(Seabass),cadherin 6 [Source:HGNC Symbol;Acc:HGNC:1765]
CAJNNU010000001.1:2443600	CAJNNU010000001.1:2443600-2443949	CAJNNU010000001.1	2443600	2443949	349	<DEL>	0.164474	0.164474	MODIFIER	intergenic_region	MODIFIER	ENSDLAG00005026398,N/A,N/A	ENSDLAG00005000039,CDH6_(Seabass),cadherin 6 [Source:HGNC Symbol;Acc:HGNC:1765]
CAJNNU010000001.1:2450362	CAJNNU010000001.1:2450362-2450772	CAJNNU010000001.1	2450362	2450772	410	<DEL>	0.01875	0.01875	MODIFIER	intergenic_region	MODIFIER	ENSDLAG00005026398,N/A,N/A	ENSDLAG00005000039,CDH6_(Seabass),cadherin 6 [Source:HGNC Symbol;Acc:HGNC:1765]
CAJNNU010000001.1:2458648	CAJNNU010000001.1:2458648-2458812	CAJNNU010000001.1	2458648	2458812	164	<DEL>	0.0443038	0.0443038	MODIFIER	intergenic_region	MODIFIER	ENSDLAG00005026398,N/A,N/A	ENSDLAG00005000039,CDH6_(Seabass),cadherin 6 [Source:HGNC Symbol;Acc:HGNC:1765]
CAJNNU010000001.1:2460544	CAJNNU010000001.1:2460544-2461010	CAJNNU010000001.1	2460544	2461010	466	<DEL>	0.0405405	0.0405405	MODIFIER	intergenic_region	MODIFIER	ENSDLAG00005026398,N/A,N/A	ENSDLAG00005000039,CDH6_(Seabass),cadherin 6 [Source:HGNC Symbol;Acc:HGNC:1765]
CAJNNU010000001.1:2513172	CAJNNU010000001.1:2513172-2513369	CAJNNU010000001.1	2513172	2513369	197	<DEL>	0.383117	0.383117	MODIFIER	upstream_gene_variant	MODIFIER	ENSDLAG00005000039,CDH6_(Seabass),cadherin 6 [Source:HGNC Symbol;Acc:HGNC:1765]
CAJNNU010000001.1:2519437	CAJNNU010000001.1:2519437-2519857	CAJNNU010000001.1	2519437	2519857	420	<DEL>	0.0617284	0.0617284	MODIFIER	intron_variant	MODIFIER	ENSDLAG00005000039,CDH6_(Seabass),cadherin 6 [Source:HGNC Symbol;Acc:HGNC:1765]
CAJNNU010000001.1:2527510	CAJNNU010000001.1:2527510-2527584	CAJNNU010000001.1	2527510	2527584	74	<DEL>	0.0666667	0.0666667	MODIFIER	upstream_gene_variant	MODIFIER	ENSDLAG00005000039,CDH6_(Seabass),cadherin 6 [Source:HGNC Symbol;Acc:HGNC:1765]
CAJNNU010000001.1:2547343	CAJNNU010000001.1:2547343-2547992	CAJNNU010000001.1	2547343	2547992	649	<DEL>	0.385135	0.385135	MODIFIER	upstream_gene_variant	MODIFIER	ENSDLAG00005000039,CDH6_(Seabass),cadherin 6 [Source:HGNC Symbol;Acc:HGNC:1765]
CAJNNU010000001.1:2550587	CAJNNU010000001.1:2550587-2550642	CAJNNU010000001.1	2550587	2550642	55	<DEL>	0.037037	0.037037	MODIFIER	intron_variant	MODIFIER	ENSDLAG00005000039,CDH6_(Seabass),cadherin 6 [Source:HGNC Symbol;Acc:HGNC:1765]
CAJNNU010000001.1:2561667	CAJNNU010000001.1:2561667-2561885	CAJNNU010000001.1	2561667	2561885	218	<DEL>	0.01875	0.01875	MODIFIER	intron_variant	MODIFIER	ENSDLAG00005000039,CDH6_(Seabass),cadherin 6 [Source:HGNC Symbol;Acc:HGNC:1765]
CAJNNU010000001.1:2580098	CAJNNU010000001.1:2580098-2580156	CAJNNU010000001.1	2580098	2580156	58	<DEL>	0.0802469	0.0802469	MODIFIER	intron_variant	MODIFIER	ENSDLAG00005000039,CDH6_(Seabass),cadherin 6 [Source:HGNC Symbol;Acc:HGNC:1765]
CAJNNU010000001.1:2593266	CAJNNU010000001.1:2593266-2593334	CAJNNU010000001.1	2593266	2593334	68	<DEL>	0.275	0.275	MODIFIER	intron_variant	MODIFIER	ENSDLAG00005000039,CDH6_(Seabass),cadherin 6 [Source:HGNC Symbol;Acc:HGNC:1765]
CAJNNU010000001.1:2626865	CAJNNU010000001.1:2626865-2626926	CAJNNU010000001.1	2626865	2626926	61	<DEL>	0.0705128	0.0705128	MODIFIER	intergenic_region	MODIFIER	ENSDLAG00005000039,CDH6_(Seabass),cadherin 6 [Source:HGNC Symbol;Acc:HGNC:1765]	ENSDLAG00005000040,C5orf22_(Stickleback),N/A
CAJNNU010000001.1:2649306	CAJNNU010000001.1:2649306-2649523	CAJNNU010000001.1	2649306	2649523	217	<DEL>	0.214286	0.214286	MODIFIER	intergenic_region	MODIFIER	ENSDLAG00005000039,CDH6_(Seabass),cadherin 6 [Source:HGNC Symbol;Acc:HGNC:1765]	ENSDLAG00005000040,C5orf22_(Stickleback),N/A
CAJNNU010000001.1:2649649	CAJNNU010000001.1:2649649-2649971	CAJNNU010000001.1	2649649	2649971	322	<DEL>	0.0375	0.0375	MODIFIER	intergenic_region	MODIFIER	ENSDLAG00005000039,CDH6_(Seabass),cadherin 6 [Source:HGNC Symbol;Acc:HGNC:1765]	ENSDLAG00005000040,C5orf22_(Stickleback),N/A
CAJNNU010000001.1:2650031	CAJNNU010000001.1:2650031-2650093	CAJNNU010000001.1	2650031	2650093	62	<DEL>	0.171053	0.171053	MODIFIER	intergenic_region	MODIFIER	ENSDLAG00005000039,CDH6_(Seabass),cadherin 6 [Source:HGNC Symbol;Acc:HGNC:1765]	ENSDLAG00005000040,C5orf22_(Stickleback),N/A
CAJNNU010000001.1:2667751	CAJNNU010000001.1:2667751-2669423	CAJNNU010000001.1	2667751	2669423	1672	<DEL>	0.0493827	0.0493827	MODIFIER	intron_variant	MODIFIER	ENSDLAG00005000040,C5orf22_(Stickleback),N/A
CAJNNU010000001.1:2683980	CAJNNU010000001.1:2683980-2684068	CAJNNU010000001.1	2683980	2684068	88	<DEL>	0.0945946	0.0945946	MODIFIER	downstream_gene_variant	MODIFIER	ENSDLAG00005000040,C5orf22_(Stickleback),N/A
CAJNNU010000001.1:2699434	CAJNNU010000001.1:2699434-2703237	CAJNNU010000001.1	2699434	2703237	3803	<DUP>	0.0308642	0.0308642	MODIFIER	intragenic_variant	MODIFIER	ENSDLAG00005029943,ARPC5_(Salmon),N/A
CAJNNU010000001.1:2706794	CAJNNU010000001.1:2706794-2706956	CAJNNU010000001.1	2706794	2706956	162	<DEL>	0.0185185	0.0185185	MODIFIER	downstream_gene_variant	MODIFIER	ENSDLAG00005029943,ARPC5_(Salmon),N/A
CAJNNU010000001.1:2714888	CAJNNU010000001.1:2714888-2715761	CAJNNU010000001.1	2714888	2715761	873	<DEL>	0.123457	0.123457	MODIFIER	upstream_gene_variant	MODIFIER	ENSDLAG00005000043,si:ch211-267e7.3_(Stickleback),si:ch211-267e7.3 [Source:ZFIN;Acc:ZDB-GENE-070912-265]
CAJNNU010000001.1:2715016	CAJNNU010000001.1:2715016-2715678	CAJNNU010000001.1	2715016	2715678	662	<DEL>	0.123457	0.123457	MODIFIER	upstream_gene_variant	MODIFIER	ENSDLAG00005000043,si:ch211-267e7.3_(Stickleback),si:ch211-267e7.3 [Source:ZFIN;Acc:ZDB-GENE-070912-265]
CAJNNU010000001.1:2719216	CAJNNU010000001.1:2719216-2719274	CAJNNU010000001.1	2719216	2719274	58	<DEL>	0.0320513	0.0320513	MODIFIER	upstream_gene_variant	MODIFIER	ENSDLAG00005000043,si:ch211-267e7.3_(Stickleback),si:ch211-267e7.3 [Source:ZFIN;Acc:ZDB-GENE-070912-265]
CAJNNU010000001.1:2725021	CAJNNU010000001.1:2725021-2725091	CAJNNU010000001.1	2725021	2725091	70	<DEL>	0.12987	0.12987	MODIFIER	intron_variant	MODIFIER	ENSDLAG00005000043,si:ch211-267e7.3_(Stickleback),si:ch211-267e7.3 [Source:ZFIN;Acc:ZDB-GENE-070912-265]
CAJNNU010000001.1:2730164	CAJNNU010000001.1:2730164-2730279	CAJNNU010000001.1	2730164	2730279	115	<DEL>	0.04375	0.04375	MODIFIER	upstream_gene_variant	MODIFIER	ENSDLAG00005000043,si:ch211-267e7.3_(Stickleback),si:ch211-267e7.3 [Source:ZFIN;Acc:ZDB-GENE-070912-265]
CAJNNU010000001.1:2749854	CAJNNU010000001.1:2749854-2749912	CAJNNU010000001.1	2749854	2749912	58	<DEL>	0.104938	0.104938	MODIFIER	intron_variant	MODIFIER	ENSDLAG00005000043,si:ch211-267e7.3_(Stickleback),si:ch211-267e7.3 [Source:ZFIN;Acc:ZDB-GENE-070912-265]
CAJNNU010000001.1:2750325	CAJNNU010000001.1:2750325-2750424	CAJNNU010000001.1	2750325	2750424	99	<DEL>	0.0432099	0.0432099	MODIFIER	intron_variant	MODIFIER	ENSDLAG00005000043,si:ch211-267e7.3_(Stickleback),si:ch211-267e7.3 [Source:ZFIN;Acc:ZDB-GENE-070912-265]
CAJNNU010000001.1:2750989	CAJNNU010000001.1:2750989-2751728	CAJNNU010000001.1	2750989	2751728	739	<DEL>	0.0555556	0.0555556	MODIFIER	intron_variant	MODIFIER	ENSDLAG00005000043,si:ch211-267e7.3_(Stickleback),si:ch211-267e7.3 [Source:ZFIN;Acc:ZDB-GENE-070912-265]
CAJNNU010000001.1:2751336	CAJNNU010000001.1:2751336-2751997	CAJNNU010000001.1	2751336	2751997	661	<DEL>	0.155844	0.155844	MODIFIER	intron_variant	MODIFIER	ENSDLAG00005000043,si:ch211-267e7.3_(Stickleback),si:ch211-267e7.3 [Source:ZFIN;Acc:ZDB-GENE-070912-265]
CAJNNU010000001.1:2756377	CAJNNU010000001.1:2756377-2756446	CAJNNU010000001.1	2756377	2756446	69	<DEL>	0.104938	0.104938	MODIFIER	3_prime_UTR_variant	MODIFIER	ENSDLAG00005000043,si:ch211-267e7.3_(Stickleback),si:ch211-267e7.3 [Source:ZFIN;Acc:ZDB-GENE-070912-265]
CAJNNU010000001.1:2775384	CAJNNU010000001.1:2775384-2775460	CAJNNU010000001.1	2775384	2775460	76	<DEL>	0.0493827	0.0493827	MODIFIER	intron_variant	MODIFIER	ENSDLAG00005000043,si:ch211-267e7.3_(Stickleback),si:ch211-267e7.3 [Source:ZFIN;Acc:ZDB-GENE-070912-265]
CAJNNU010000001.1:2785050	CAJNNU010000001.1:2785050-2785151	CAJNNU010000001.1	2785050	2785151	101	<DEL>	0.139241	0.139241	MODIFIER	intron_variant	MODIFIER	ENSDLAG00005000043,si:ch211-267e7.3_(Stickleback),si:ch211-267e7.3 [Source:ZFIN;Acc:ZDB-GENE-070912-265]
CAJNNU010000001.1:2796499	CAJNNU010000001.1:2796499-2797225	CAJNNU010000001.1	2796499	2797225	726	<DEL>	0.03125	0.03125	MODIFIER	downstream_gene_variant	MODIFIER	ENSDLAG00005000043,si:ch211-267e7.3_(Stickleback),si:ch211-267e7.3 [Source:ZFIN;Acc:ZDB-GENE-070912-265]
CAJNNU010000001.1:2807988	CAJNNU010000001.1:2807988-2808124	CAJNNU010000001.1	2807988	2808124	136	<DEL>	0.363636	0.363636	MODIFIER	intron_variant	MODIFIER	ENSDLAG00005000046,frrs1a_(Seabass),ferric-chelate reductase 1a [Source:ZFIN;Acc:ZDB-GENE-070705-45]
CAJNNU010000001.1:2840733	CAJNNU010000001.1:2840733-2840921	CAJNNU010000001.1	2840733	2840921	188	<DEL>	0.0512821	0.0512821	MODIFIER	downstream_gene_variant	MODIFIER	ENSDLAG00005000047,PALMD_(Seabass),palmdelphin [Source:HGNC Symbol;Acc:HGNC:15846]
CAJNNU010000001.1:2860061	CAJNNU010000001.1:2860061-2860216	CAJNNU010000001.1	2860061	2860216	155	<DEL>	0.13125	0.13125	MODIFIER	intron_variant	MODIFIER	ENSDLAG00005026859,PLPPR5_(Stickleback),N/A
CAJNNU010000001.1:2860727	CAJNNU010000001.1:2860727-2861024	CAJNNU010000001.1	2860727	2861024	297	<DEL>	0.0379747	0.0379747	MODIFIER	intron_variant	MODIFIER	ENSDLAG00005026859,PLPPR5_(Stickleback),N/A
CAJNNU010000001.1:2861461	CAJNNU010000001.1:2861461-2861662	CAJNNU010000001.1	2861461	2861662	201	<DEL>	0.0987654	0.0987654	MODIFIER	intron_variant	MODIFIER	ENSDLAG00005026859,PLPPR5_(Stickleback),N/A
CAJNNU010000001.1:2867327	CAJNNU010000001.1:2867327-2867418	CAJNNU010000001.1	2867327	2867418	91	<DEL>	0.03125	0.03125	MODIFIER	upstream_gene_variant	MODIFIER	ENSDLAG00005026859,PLPPR5_(Stickleback),N/A
CAJNNU010000001.1:2876032	CAJNNU010000001.1:2876032-2876146	CAJNNU010000001.1	2876032	2876146	114	<DEL>	0.390411	0.390411	MODIFIER	upstream_gene_variant	MODIFIER	ENSDLAG00005030213,tyw3_(Stickleback),N/A
CAJNNU010000001.1:2879297	CAJNNU010000001.1:2879297-2879404	CAJNNU010000001.1	2879297	2879404	107	<DEL>	0.11875	0.11875	MODIFIER	upstream_gene_variant	MODIFIER	ENSDLAG00005030213,tyw3_(Stickleback),N/A
CAJNNU010000001.1:2883268	CAJNNU010000001.1:2883268-2883387	CAJNNU010000001.1	2883268	2883387	119	<DEL>	0.01875	0.01875	MODIFIER	intron_variant	MODIFIER	ENSDLAG00005033363,plppr4a_(Stickleback),N/A
CAJNNU010000001.1:2884063	CAJNNU010000001.1:2884063-2884156	CAJNNU010000001.1	2884063	2884156	93	<DEL>	0.216049	0.216049	MODIFIER	intron_variant	MODIFIER	ENSDLAG00005033363,plppr4a_(Stickleback),N/A
CAJNNU010000001.1:2888277	CAJNNU010000001.1:2888277-2888545	CAJNNU010000001.1	2888277	2888545	268	<DEL>	0.306667	0.306667	MODIFIER	intron_variant	MODIFIER	ENSDLAG00005033363,plppr4a_(Stickleback),N/A
CAJNNU010000001.1:2919934	CAJNNU010000001.1:2919934-2919991	CAJNNU010000001.1	2919934	2919991	57	<DEL>	0.0253165	0.0253165	MODIFIER	intron_variant	MODIFIER	ENSDLAG00005033363,plppr4a_(Stickleback),N/A
CAJNNU010000001.1:2940635	CAJNNU010000001.1:2940635-2940939	CAJNNU010000001.1	2940635	2940939	304	<DEL>	0.0375	0.0375	MODIFIER	intergenic_region	MODIFIER	ENSDLAG00005033363,plppr4a_(Stickleback),N/A	ENSDLAG00005034775,ASPH_(Human),N/A
CAJNNU010000001.1:2943289	CAJNNU010000001.1:2943289-2943351	CAJNNU010000001.1	2943289	2943351	62	<DEL>	0.108974	0.108974	MODIFIER	intergenic_region	MODIFIER	ENSDLAG00005033363,plppr4a_(Stickleback),N/A	ENSDLAG00005034775,ASPH_(Human),N/A
CAJNNU010000001.1:2970938	CAJNNU010000001.1:2970938-2971078	CAJNNU010000001.1	2970938	2971078	140	<DEL>	0.398734	0.398734	MODIFIER	intron_variant	MODIFIER	ENSDLAG00005034775,ASPH_(Human),N/A
CAJNNU010000001.1:2977731	CAJNNU010000001.1:2977731-2977948	CAJNNU010000001.1	2977731	2977948	217	<DEL>	0.185185	0.185185	MODIFIER	upstream_gene_variant	MODIFIER	ENSDLAG00005034775,ASPH_(Human),N/A
CAJNNU010000001.1:2986658	CAJNNU010000001.1:2986658-2986806	CAJNNU010000001.1	2986658	2986806	148	<DEL>	0.177215	0.177215	MODIFIER	downstream_gene_variant	MODIFIER	ENSDLAG00005027883,ttpa_(Stickleback),N/A
CAJNNU010000001.1:2988761	CAJNNU010000001.1:2988761-2989050	CAJNNU010000001.1	2988761	2989050	289	<DEL>	0.3375	0.3375	MODIFIER	intron_variant	MODIFIER	ENSDLAG00005027883,ttpa_(Stickleback),N/A
CAJNNU010000001.1:2997664	CAJNNU010000001.1:2997664-2998099	CAJNNU010000001.1	2997664	2998099	435	<DEL>	0.230263	0.230263	MODIFIER	intron_variant	MODIFIER	ENSDLAG00005027883,ttpa_(Stickleback),N/A
CAJNNU010000001.1:3029015	CAJNNU010000001.1:3029015-3029227	CAJNNU010000001.1	3029015	3029227	212	<DEL>	0.194444	0.194444	MODIFIER	intron_variant	MODIFIER	ENSDLAG00005000055,xpr1b_(Stickleback),N/A
CAJNNU010000001.1:3042742	CAJNNU010000001.1:3042742-3042882	CAJNNU010000001.1	3042742	3042882	140	<DEL>	0.111111	0.111111	MODIFIER	intron_variant	MODIFIER	ENSDLAG00005000055,xpr1b_(Stickleback),N/A
CAJNNU010000001.1:3054058	CAJNNU010000001.1:3054058-3054117	CAJNNU010000001.1	3054058	3054117	59	<DEL>	0.0958904	0.0958904	MODIFIER	upstream_gene_variant	MODIFIER	ENSDLAG00005000055,xpr1b_(Stickleback),N/A
CAJNNU010000001.1:3064934	CAJNNU010000001.1:3064934-3065451	CAJNNU010000001.1	3064934	3065451	517	<DEL>	0.0833333	0.0833333	MODIFIER	upstream_gene_variant	MODIFIER	ENSDLAG00005000056,dre-mir-124-5_(Zebrafish),microRNA 124-1 [Source:HGNC Symbol;Acc:HGNC:31502]
CAJNNU010000001.1:3079514	CAJNNU010000001.1:3079514-3079647	CAJNNU010000001.1	3079514	3079647	133	<DEL>	0.01875	0.01875	MODIFIER	intron_variant	MODIFIER	ENSDLAG00005000057,CDC14A_(Human),N/A
CAJNNU010000001.1:3086791	CAJNNU010000001.1:3086791-3087112	CAJNNU010000001.1	3086791	3087112	321	<DEL>	0.25625	0.25625	MODIFIER	intron_variant	MODIFIER	ENSDLAG00005000057,CDC14A_(Human),N/A
CAJNNU010000001.1:3086914	CAJNNU010000001.1:3086914-3087112	CAJNNU010000001.1	3086914	3087112	198	<DEL>	0.25641	0.25641	MODIFIER	intron_variant	MODIFIER	ENSDLAG00005000057,CDC14A_(Human),N/A
CAJNNU010000001.1:3097988	CAJNNU010000001.1:3097988-3098156	CAJNNU010000001.1	3097988	3098156	168	<DEL>	0.202532	0.202532	MODIFIER	intron_variant	MODIFIER	ENSDLAG00005000058,wdr78_(Stickleback),N/A
CAJNNU010000001.1:3122463	CAJNNU010000001.1:3122463-3122527	CAJNNU010000001.1	3122463	3122527	64	<DEL>	0.584416	0.415584	MODIFIER	intron_variant	MODIFIER	ENSDLAG00005000060,ACOT11_(Seabass),acyl-CoA thioesterase 11 [Source:HGNC Symbol;Acc:HGNC:18156]
CAJNNU010000001.1:3136700	CAJNNU010000001.1:3136700-3136940	CAJNNU010000001.1	3136700	3136940	240	<DEL>	0.0875	0.0875	MODIFIER	upstream_gene_variant	MODIFIER	ENSDLAG00005000060,ACOT11_(Seabass),acyl-CoA thioesterase 11 [Source:HGNC Symbol;Acc:HGNC:18156]
CAJNNU010000001.1:3140285	CAJNNU010000001.1:3140285-3141062	CAJNNU010000001.1	3140285	3141062	777	<DEL>	0.0185185	0.0185185	MODIFIER	intergenic_region	MODIFIER	ENSDLAG00005000060,ACOT11_(Seabass),acyl-CoA thioesterase 11 [Source:HGNC Symbol;Acc:HGNC:18156]	ENSDLAG00005027699,mrpl37_(Seabass),mitochondrial ribosomal protein L37 [Source:ZFIN;Acc:ZDB-GENE-050309-20]
CAJNNU010000001.1:3172001	CAJNNU010000001.1:3172001-3172142	CAJNNU010000001.1	3172001	3172142	141	<DEL>	0.0802469	0.0802469	MODIFIER	intron_variant	MODIFIER	ENSDLAG00005000061,csnk1g2a_(Stickleback),N/A
CAJNNU010000001.1:3184718	CAJNNU010000001.1:3184718-3187529	CAJNNU010000001.1	3184718	3187529	2811	<DUP>	0.04	0.04	HIGH	splice_acceptor_variant&splice_region_variant&3_prime_UTR_variant&intron_variant	HIGH	ENSDLAG00005000061,csnk1g2a_(Stickleback),N/A		<DUP>|non_coding_transcript_variant|MODIFIER|ENSDLAG00005000061,csnk1g2a_(Stickleback),N/A|	<DUP>|intergenic_region|MODIFIER|ENSDLAG00005000061,csnk1g2a_(Stickleback),N/A|ENSDLAG00005000062,si:dkey-9l20.3_(Zebrafish),N/A|	<DUP>|upstream_gene_variant|MODIFIER|ENSDLAG00005000062,si:dkey-9l20.3_(Zebrafish),N/A
CAJNNU010000001.1:3206914	CAJNNU010000001.1:3206914-3207002	CAJNNU010000001.1	3206914	3207002	88	<DEL>	0.346154	0.346154	MODIFIER	intron_variant	MODIFIER	ENSDLAG00005000063,mfsd12a_(Stickleback),N/A
CAJNNU010000001.1:3206914	CAJNNU010000001.1:3206914-3207056	CAJNNU010000001.1	3206914	3207056	142	<DEL>	0.217949	0.217949	MODIFIER	intron_variant	MODIFIER	ENSDLAG00005000063,mfsd12a_(Stickleback),N/A
CAJNNU010000001.1:3209106	CAJNNU010000001.1:3209106-3209210	CAJNNU010000001.1	3209106	3209210	104	<DEL>	0.0448718	0.0448718	MODIFIER	intron_variant	MODIFIER	ENSDLAG00005000063,mfsd12a_(Stickleback),N/A
CAJNNU010000001.1:3209703	CAJNNU010000001.1:3209703-3209769	CAJNNU010000001.1	3209703	3209769	66	<DEL>	0.0949367	0.0949367	MODIFIER	intron_variant	MODIFIER	ENSDLAG00005000063,mfsd12a_(Stickleback),N/A
CAJNNU010000001.1:3211334	CAJNNU010000001.1:3211334-3212071	CAJNNU010000001.1	3211334	3212071	737	<DEL>	0.0555556	0.0555556	MODIFIER	intron_variant	MODIFIER	ENSDLAG00005000063,mfsd12a_(Stickleback),N/A
CAJNNU010000001.1:3217298	CAJNNU010000001.1:3217298-3217812	CAJNNU010000001.1	3217298	3217812	514	<DEL>	0.175	0.175	HIGH	exon_loss_variant&splice_acceptor_variant&splice_region_variant&intron_variant	HIGH	ENSDLAG00005000063,mfsd12a_(Stickleback),N/A		<DEL>|downstream_gene_variant|MODIFIER|ENSDLAG00005000063,mfsd12a_(Stickleback),N/A|	<DEL>|non_coding_transcript_variant|MODIFIER|ENSDLAG00005000063,mfsd12a_(Stickleback),N/A|	<DEL>|intergenic_region|MODIFIER|ENSDLAG00005000063,mfsd12a_(Stickleback),N/A|ENSDLAG00005000064,depdc5_(Stickleback),N/A|	<DEL>|downstream_gene_variant|MODIFIER|ENSDLAG00005000064,depdc5_(Stickleback),N/A
CAJNNU010000001.1:3242908	CAJNNU010000001.1:3242908-3243851	CAJNNU010000001.1	3242908	3243851	943	<DEL>	0.796296	0.203704	MODIFIER	intron_variant	MODIFIER	ENSDLAG00005000064,depdc5_(Stickleback),N/A
CAJNNU010000001.1:3269905	CAJNNU010000001.1:3269905-3270227	CAJNNU010000001.1	3269905	3270227	322	<DEL>	0.126582	0.126582	MODIFIER	intron_variant	MODIFIER	ENSDLAG00005000128,PDC_(Stickleback),N/A
CAJNNU010000001.1:3270062	CAJNNU010000001.1:3270062-3270119	CAJNNU010000001.1	3270062	3270119	57	<DEL>	0.0641026	0.0641026	MODIFIER	intron_variant	MODIFIER	ENSDLAG00005000128,PDC_(Stickleback),N/A
CAJNNU010000001.1:3273209	CAJNNU010000001.1:3273209-3273292	CAJNNU010000001.1	3273209	3273292	83	<DEL>	0.0769231	0.0769231	MODIFIER	intron_variant	MODIFIER	ENSDLAG00005000128,PDC_(Stickleback),N/A
CAJNNU010000001.1:3284943	CAJNNU010000001.1:3284943-3285371	CAJNNU010000001.1	3284943	3285371	428	<DEL>	0.272727	0.272727	MODIFIER	intron_variant	MODIFIER	ENSDLAG00005000237,kifap3b_(Stickleback),N/A
CAJNNU010000001.1:3288697	CAJNNU010000001.1:3288697-3289405	CAJNNU010000001.1	3288697	3289405	708	<DEL>	0.234177	0.234177	MODIFIER	intron_variant	MODIFIER	ENSDLAG00005000237,kifap3b_(Stickleback),N/A
CAJNNU010000001.1:3288893	CAJNNU010000001.1:3288893-3289442	CAJNNU010000001.1	3288893	3289442	549	<DEL>	0.378205	0.378205	MODIFIER	intron_variant	MODIFIER	ENSDLAG00005000237,kifap3b_(Stickleback),N/A
CAJNNU010000001.1:3290952	CAJNNU010000001.1:3290952-3291009	CAJNNU010000001.1	3290952	3291009	57	<DEL>	0.0779221	0.0779221	MODIFIER	intron_variant	MODIFIER	ENSDLAG00005000237,kifap3b_(Stickleback),N/A
CAJNNU010000001.1:3293234	CAJNNU010000001.1:3293234-3293299	CAJNNU010000001.1	3293234	3293299	65	<DEL>	0.09375	0.09375	MODIFIER	downstream_gene_variant	MODIFIER	ENSDLAG00005000237,kifap3b_(Stickleback),N/A
CAJNNU010000001.1:3294590	CAJNNU010000001.1:3294590-3295003	CAJNNU010000001.1	3294590	3295003	413	<DEL>	0.278481	0.278481	MODIFIER	3_prime_UTR_variant	MODIFIER	ENSDLAG00005000237,kifap3b_(Stickleback),N/A
CAJNNU010000001.1:3295743	CAJNNU010000001.1:3295743-3295929	CAJNNU010000001.1	3295743	3295929	186	<DEL>	0.0617284	0.0617284	MODIFIER	3_prime_UTR_variant	MODIFIER	ENSDLAG00005000237,kifap3b_(Stickleback),N/A		<DEL>|splice_region_variant|LOW|ENSDLAG00005000351,niban1b_(Salmon),N/A|	<DEL>|non_coding_transcript_variant|MODIFIER|ENSDLAG00005000351,niban1b_(Salmon),N/A
CAJNNU010000001.1:3299208	CAJNNU010000001.1:3299208-3299367	CAJNNU010000001.1	3299208	3299367	159	<DEL>	0.06875	0.06875	MODIFIER	downstream_gene_variant	MODIFIER	ENSDLAG00005000237,kifap3b_(Stickleback),N/A
CAJNNU010000001.1:3306676	CAJNNU010000001.1:3306676-3307682	CAJNNU010000001.1	3306676	3307682	1006	<DEL>	0.037037	0.037037	MODIFIER	intron_variant	MODIFIER	ENSDLAG00005000351,niban1b_(Salmon),N/A
CAJNNU010000001.1:3331704	CAJNNU010000001.1:3331704-3331906	CAJNNU010000001.1	3331704	3331906	202	<DEL>	0.05625	0.05625	MODIFIER	downstream_gene_variant	MODIFIER	ENSDLAG00005026926,olfml2bb_(Seabass),olfactomedin-like 2Bb [Source:ZFIN;Acc:ZDB-GENE-070912-266]
CAJNNU010000001.1:3334153	CAJNNU010000001.1:3334153-3334854	CAJNNU010000001.1	3334153	3334854	701	<DUP>	0.0625	0.0625	MODIFIER	intergenic_region	MODIFIER	ENSDLAG00005026926,olfml2bb_(Seabass),olfactomedin-like 2Bb [Source:ZFIN;Acc:ZDB-GENE-070912-266]	ENSDLAG00005000361,dusp12_(Seabass),dual specificity phosphatase 12 [Source:ZFIN;Acc:ZDB-GENE-050626-91]
CAJNNU010000001.1:3344365	CAJNNU010000001.1:3344365-3344453	CAJNNU010000001.1	3344365	3344453	88	<DEL>	0.603896	0.396104	MODIFIER	intron_variant	MODIFIER	ENSDLAG00005000361,dusp12_(Seabass),dual specificity phosphatase 12 [Source:ZFIN;Acc:ZDB-GENE-050626-91]
CAJNNU010000001.1:3348871	CAJNNU010000001.1:3348871-3348932	CAJNNU010000001.1	3348871	3348932	61	<DEL>	0.0714286	0.0714286	MODIFIER	upstream_gene_variant	MODIFIER	ENSDLAG00005000361,dusp12_(Seabass),dual specificity phosphatase 12 [Source:ZFIN;Acc:ZDB-GENE-050626-91]
CAJNNU010000001.1:3376338	CAJNNU010000001.1:3376338-3376730	CAJNNU010000001.1	3376338	3376730	392	<DEL>	0.151899	0.151899	MODIFIER	intron_variant	MODIFIER	ENSDLAG00005028037,tpra_(Seabass),translocated promoter region a
CAJNNU010000001.1:3378489	CAJNNU010000001.1:3378489-3378853	CAJNNU010000001.1	3378489	3378853	364	<DEL>	0.075	0.075	MODIFIER	intron_variant	MODIFIER	ENSDLAG00005028037,tpra_(Seabass),translocated promoter region a
CAJNNU010000001.1:3390360	CAJNNU010000001.1:3390360-3390764	CAJNNU010000001.1	3390360	3390764	404	<DEL>	0.15625	0.15625	MODIFIER	intron_variant	MODIFIER	ENSDLAG00005006309,odr4_(Seabass),odr-4 GPCR localization factor homolog [Source:ZFIN;Acc:ZDB-GENE-080502-1]
CAJNNU010000001.1:3395266	CAJNNU010000001.1:3395266-3395364	CAJNNU010000001.1	3395266	3395364	98	<DEL>	0.0185185	0.0185185	MODIFIER	upstream_gene_variant	MODIFIER	ENSDLAG00005000398,dpydb_(Stickleback),N/A
CAJNNU010000001.1:3397451	CAJNNU010000001.1:3397451-3397796	CAJNNU010000001.1	3397451	3397796	345	<DEL>	0.0822785	0.0822785	MODIFIER	upstream_gene_variant	MODIFIER	ENSDLAG00005000398,dpydb_(Stickleback),N/A
CAJNNU010000001.1:3408169	CAJNNU010000001.1:3408169-3408302	CAJNNU010000001.1	3408169	3408302	133	<DEL>	0.209877	0.209877	MODIFIER	intron_variant	MODIFIER	ENSDLAG00005000398,dpydb_(Stickleback),N/A
CAJNNU010000001.1:3416578	CAJNNU010000001.1:3416578-3417090	CAJNNU010000001.1	3416578	3417090	512	<DEL>	0.125	0.125	MODIFIER	downstream_gene_variant	MODIFIER	ENSDLAG00005000398,dpydb_(Stickleback),N/A
CAJNNU010000001.1:3416746	CAJNNU010000001.1:3416746-3417095	CAJNNU010000001.1	3416746	3417095	349	<DEL>	0.135802	0.135802	MODIFIER	downstream_gene_variant	MODIFIER	ENSDLAG00005000398,dpydb_(Stickleback),N/A
CAJNNU010000001.1:3416847	CAJNNU010000001.1:3416847-3417088	CAJNNU010000001.1	3416847	3417088	241	<DEL>	0.14375	0.14375	MODIFIER	downstream_gene_variant	MODIFIER	ENSDLAG00005000398,dpydb_(Stickleback),N/A
CAJNNU010000001.1:3422508	CAJNNU010000001.1:3422508-3422889	CAJNNU010000001.1	3422508	3422889	381	<DEL>	0.196203	0.196203	MODIFIER	intron_variant	MODIFIER	ENSDLAG00005000666,ptbp2b_(Stickleback),N/A
CAJNNU010000001.1:3427340	CAJNNU010000001.1:3427340-3427497	CAJNNU010000001.1	3427340	3427497	157	<DEL>	0.0185185	0.0185185	MODIFIER	intron_variant	MODIFIER	ENSDLAG00005000666,ptbp2b_(Stickleback),N/A
CAJNNU010000001.1:3433429	CAJNNU010000001.1:3433429-3433478	CAJNNU010000001.1	3433429	3433478	49	<DEL>	0.0185185	0.0185185	MODIFIER	intron_variant	MODIFIER	ENSDLAG00005000666,ptbp2b_(Stickleback),N/A
CAJNNU010000001.1:3444836	CAJNNU010000001.1:3444836-3444950	CAJNNU010000001.1	3444836	3444950	114	<DEL>	0.0246914	0.0246914	MODIFIER	intergenic_region	MODIFIER	ENSDLAG00005000666,ptbp2b_(Stickleback),N/A	ENSDLAG00005001098,chd7_(Seabass),chromodomain helicase DNA binding protein 7 [Source:ZFIN;Acc:ZDB-GENE-070912-179]
CAJNNU010000001.1:3509921	CAJNNU010000001.1:3509921-3510656	CAJNNU010000001.1	3509921	3510656	735	<DEL>	0.375	0.375	MODIFIER	intron_variant	MODIFIER	ENSDLAG00005001098,chd7_(Seabass),chromodomain helicase DNA binding protein 7 [Source:ZFIN;Acc:ZDB-GENE-070912-179]
CAJNNU010000001.1:3554110	CAJNNU010000001.1:3554110-3554200	CAJNNU010000001.1	3554110	3554200	90	<DEL>	0.05	0.05	MODIFIER	intron_variant	MODIFIER	ENSDLAG00005001631,rab2a_(Seabass),RAB2A
CAJNNU010000001.1:3573453	CAJNNU010000001.1:3573453-3573502	CAJNNU010000001.1	3573453	3573502	49	<DEL>	0.0740741	0.0740741	MODIFIER	intron_variant	MODIFIER	ENSDLAG00005035106,ca8_(Seabass),carbonic anhydrase VIII [Source:ZFIN;Acc:ZDB-GENE-050417-26]
CAJNNU010000001.1:3581351	CAJNNU010000001.1:3581351-3581580	CAJNNU010000001.1	3581351	3581580	229	<DEL>	0.0185185	0.0185185	MODIFIER	intron_variant	MODIFIER	ENSDLAG00005035106,ca8_(Seabass),carbonic anhydrase VIII [Source:ZFIN;Acc:ZDB-GENE-050417-26]
CAJNNU010000001.1:3592668	CAJNNU010000001.1:3592668-3593058	CAJNNU010000001.1	3592668	3593058	390	<DEL>	0.107595	0.107595	MODIFIER	3_prime_UTR_variant	MODIFIER	ENSDLAG00005035106,ca8_(Seabass),carbonic anhydrase VIII [Source:ZFIN;Acc:ZDB-GENE-050417-26]
CAJNNU010000001.1:3618574	CAJNNU010000001.1:3618574-3619259	CAJNNU010000001.1	3618574	3619259	685	<DUP>	0.025641	0.025641	MODIFIER	intergenic_region	MODIFIER	ENSDLAG00005035106,ca8_(Seabass),carbonic anhydrase VIII [Source:ZFIN;Acc:ZDB-GENE-050417-26]	ENSDLAG00005026957,tox_(Seabass),thymocyte selection-associated high mobility group box [Source:ZFIN;Acc:ZDB-GENE-070912-181]
CAJNNU010000001.1:3622279	CAJNNU010000001.1:3622279-3622673	CAJNNU010000001.1	3622279	3622673	394	<DEL>	0.189873	0.189873	MODIFIER	upstream_gene_variant	MODIFIER	ENSDLAG00005026957,tox_(Seabass),thymocyte selection-associated high mobility group box [Source:ZFIN;Acc:ZDB-GENE-070912-181]
CAJNNU010000001.1:3629710	CAJNNU010000001.1:3629710-3629889	CAJNNU010000001.1	3629710	3629889	179	<DEL>	0.0833333	0.0833333	MODIFIER	upstream_gene_variant	MODIFIER	ENSDLAG00005026957,tox_(Seabass),thymocyte selection-associated high mobility group box [Source:ZFIN;Acc:ZDB-GENE-070912-181]
CAJNNU010000001.1:3644511	CAJNNU010000001.1:3644511-3644591	CAJNNU010000001.1	3644511	3644591	80	<DEL>	0.131579	0.131579	MODIFIER	intron_variant	MODIFIER	ENSDLAG00005026957,tox_(Seabass),thymocyte selection-associated high mobility group box [Source:ZFIN;Acc:ZDB-GENE-070912-181]
CAJNNU010000001.1:3651342	CAJNNU010000001.1:3651342-3651518	CAJNNU010000001.1	3651342	3651518	176	<DEL>	0.0185185	0.0185185	MODIFIER	intron_variant	MODIFIER	ENSDLAG00005026957,tox_(Seabass),thymocyte selection-associated high mobility group box [Source:ZFIN;Acc:ZDB-GENE-070912-181]
CAJNNU010000001.1:3672195	CAJNNU010000001.1:3672195-3672952	CAJNNU010000001.1	3672195	3672952	757	<DEL>	0.333333	0.333333	MODIFIER	intron_variant	MODIFIER	ENSDLAG00005026957,tox_(Seabass),thymocyte selection-associated high mobility group box [Source:ZFIN;Acc:ZDB-GENE-070912-181]
CAJNNU010000001.1:3673119	CAJNNU010000001.1:3673119-3673199	CAJNNU010000001.1	3673119	3673199	80	<DEL>	0.0185185	0.0185185	MODIFIER	intron_variant	MODIFIER	ENSDLAG00005026957,tox_(Seabass),thymocyte selection-associated high mobility group box [Source:ZFIN;Acc:ZDB-GENE-070912-181]
CAJNNU010000001.1:3678982	CAJNNU010000001.1:3678982-3679034	CAJNNU010000001.1	3678982	3679034	52	<DEL>	0.05	0.05	MODIFIER	intron_variant	MODIFIER	ENSDLAG00005026957,tox_(Seabass),thymocyte selection-associated high mobility group box [Source:ZFIN;Acc:ZDB-GENE-070912-181]
CAJNNU010000001.1:3735954	CAJNNU010000001.1:3735954-3736161	CAJNNU010000001.1	3735954	3736161	207	<DEL>	0.206667	0.206667	MODIFIER	intron_variant	MODIFIER	ENSDLAG00005002393,ankrd45_(Stickleback),N/A
CAJNNU010000001.1:3737077	CAJNNU010000001.1:3737077-3739143	CAJNNU010000001.1	3737077	3739143	2066	<DUP>	0.056338	0.056338	HIGH	splice_donor_variant&splice_region_variant&5_prime_UTR_variant&intron_variant	HIGH	ENSDLAG00005002393,ankrd45_(Stickleback),N/A		<DUP>|non_coding_transcript_variant|MODIFIER|ENSDLAG00005002393,ankrd45_(Stickleback),N/A|	<DUP>|intergenic_region|MODIFIER|ENSDLAG00005002393,ankrd45_(Stickleback),N/A|ENSDLAG00005002423,trnau1apb_(Seabass),tRNA selenocysteine 1 associated protein 1b [Source:NCBI gene;Acc:791478]
CAJNNU010000001.1:3744498	CAJNNU010000001.1:3744498-3744752	CAJNNU010000001.1	3744498	3744752	254	<DEL>	0.367089	0.367089	MODIFIER	intergenic_region	MODIFIER	ENSDLAG00005002393,ankrd45_(Stickleback),N/A	ENSDLAG00005002423,trnau1apb_(Seabass),tRNA selenocysteine 1 associated protein 1b [Source:NCBI gene;Acc:791478]
CAJNNU010000001.1:3760911	CAJNNU010000001.1:3760911-3760989	CAJNNU010000001.1	3760911	3760989	78	<DEL>	0.651316	0.348684	MODIFIER	intron_variant	MODIFIER	ENSDLAG00005002423,trnau1apb_(Seabass),tRNA selenocysteine 1 associated protein 1b [Source:NCBI gene;Acc:791478]
CAJNNU010000001.1:3769298	CAJNNU010000001.1:3769298-3769651	CAJNNU010000001.1	3769298	3769651	353	<DEL>	0.0246914	0.0246914	MODIFIER	upstream_gene_variant	MODIFIER	ENSDLAG00005033982,fitm1l_(Seabass),fat storage-inducing transmembrane protein 1 [Source:NCBI gene;Acc:503747]
CAJNNU010000001.1:3788627	CAJNNU010000001.1:3788627-3789043	CAJNNU010000001.1	3788627	3789043	416	<DEL>	0.25625	0.25625	MODIFIER	intron_variant	MODIFIER	ENSDLAG00005002849,myh7l_(Seabass),myosin heavy chain 7-like [Source:ZFIN;Acc:ZDB-GENE-061027-393]
CAJNNU010000001.1:3805239	CAJNNU010000001.1:3805239-3805293	CAJNNU010000001.1	3805239	3805293	54	<DEL>	0.2375	0.2375	MODIFIER	intron_variant	MODIFIER	ENSDLAG00005029581,myh7_(Seabass),myosin heavy chain 7 [Source:ZFIN;Acc:ZDB-GENE-991123-5]
CAJNNU010000001.1:3857601	CAJNNU010000001.1:3857601-3858827	CAJNNU010000001.1	3857601	3858827	1226	<DEL>	0.1125	0.1125	MODIFIER	downstream_gene_variant	MODIFIER	ENSDLAG00005005622,N/A,N/A
CAJNNU010000001.1:3859489	CAJNNU010000001.1:3859489-3859567	CAJNNU010000001.1	3859489	3859567	78	<DEL>	0.101266	0.101266	MODIFIER	downstream_gene_variant	MODIFIER	ENSDLAG00005005622,N/A,N/A
CAJNNU010000001.1:3888496	CAJNNU010000001.1:3888496-3888754	CAJNNU010000001.1	3888496	3888754	258	<DEL>	0.325	0.325	MODIFIER	intron_variant	MODIFIER	ENSDLAG00005005659,map4l_(Seabass),microtubule associated protein 4 like [Source:ZFIN;Acc:ZDB-GENE-070912-581]
CAJNNU010000001.1:3894651	CAJNNU010000001.1:3894651-3894935	CAJNNU010000001.1	3894651	3894935	284	<DEL>	0.18125	0.18125	MODIFIER	intron_variant	MODIFIER	ENSDLAG00005005659,map4l_(Seabass),microtubule associated protein 4 like [Source:ZFIN;Acc:ZDB-GENE-070912-581]
CAJNNU010000001.1:3924387	CAJNNU010000001.1:3924387-3924437	CAJNNU010000001.1	3924387	3924437	50	<DEL>	0.0789474	0.0789474	HIGH	frameshift_variant	HIGH	ENSDLAG00005005659,map4l_(Seabass),microtubule associated protein 4 like [Source:ZFIN;Acc:ZDB-GENE-070912-581]
CAJNNU010000001.1:3935075	CAJNNU010000001.1:3935075-3935180	CAJNNU010000001.1	3935075	3935180	105	<DEL>	0.09375	0.09375	MODIFIER	intron_variant	MODIFIER	ENSDLAG00005005659,map4l_(Seabass),microtubule associated protein 4 like [Source:ZFIN;Acc:ZDB-GENE-070912-581]
CAJNNU010000001.1:3944959	CAJNNU010000001.1:3944959-3945648	CAJNNU010000001.1	3944959	3945648	689	<DEL>	0.0617284	0.0617284	MODIFIER	intron_variant	MODIFIER	ENSDLAG00005005659,map4l_(Seabass),microtubule associated protein 4 like [Source:ZFIN;Acc:ZDB-GENE-070912-581]
CAJNNU010000001.1:3947776	CAJNNU010000001.1:3947776-3948033	CAJNNU010000001.1	3947776	3948033	257	<DEL>	0.135802	0.135802	MODIFIER	intron_variant	MODIFIER	ENSDLAG00005005659,map4l_(Seabass),microtubule associated protein 4 like [Source:ZFIN;Acc:ZDB-GENE-070912-581]
CAJNNU010000001.1:3958845	CAJNNU010000001.1:3958845-3959218	CAJNNU010000001.1	3958845	3959218	373	<DEL>	0.0253165	0.0253165	MODIFIER	upstream_gene_variant	MODIFIER	ENSDLAG00005005659,map4l_(Seabass),microtubule associated protein 4 like [Source:ZFIN;Acc:ZDB-GENE-070912-581]
CAJNNU010000001.1:3987836	CAJNNU010000001.1:3987836-3988045	CAJNNU010000001.1	3987836	3988045	209	<DEL>	0.0185185	0.0185185	MODIFIER	intergenic_region	MODIFIER	ENSDLAG00005005659,map4l_(Seabass),microtubule associated protein 4 like [Source:ZFIN;Acc:ZDB-GENE-070912-581]	ENSDLAG00005030915,N/A,N/A
CAJNNU010000001.1:3999680	CAJNNU010000001.1:3999680-3999889	CAJNNU010000001.1	3999680	3999889	209	<DEL>	0.134615	0.134615	MODIFIER	intron_variant	MODIFIER	ENSDLAG00005030915,N/A,N/A
CAJNNU010000001.1:3999738	CAJNNU010000001.1:3999738-3999838	CAJNNU010000001.1	3999738	3999838	100	<DEL>	0.056962	0.056962	MODIFIER	intron_variant	MODIFIER	ENSDLAG00005030915,N/A,N/A
CAJNNU010000001.1:4018983	CAJNNU010000001.1:4018983-4019215	CAJNNU010000001.1	4018983	4019215	232	<DEL>	0.141975	0.141975	MODIFIER	downstream_gene_variant	MODIFIER	ENSDLAG00005005847,lhx8a_(Stickleback),N/A
CAJNNU010000001.1:4021178	CAJNNU010000001.1:4021178-4021439	CAJNNU010000001.1	4021178	4021439	261	<DEL>	0.025	0.025	MODIFIER	intergenic_region	MODIFIER	ENSDLAG00005005847,lhx8a_(Stickleback),N/A	ENSDLAG00005005879,klhl20_(Stickleback),kelch-like family member 20 [Source:ZFIN;Acc:ZDB-GENE-040426-1935]
CAJNNU010000001.1:4022768	CAJNNU010000001.1:4022768-4022849	CAJNNU010000001.1	4022768	4022849	81	<DEL>	0.221519	0.221519	MODIFIER	5_prime_UTR_variant	MODIFIER	ENSDLAG00005005879,klhl20_(Stickleback),kelch-like family member 20 [Source:ZFIN;Acc:ZDB-GENE-040426-1935]
CAJNNU010000001.1:4029719	CAJNNU010000001.1:4029719-4029808	CAJNNU010000001.1	4029719	4029808	89	<DEL>	0.173077	0.173077	MODIFIER	downstream_gene_variant	MODIFIER	ENSDLAG00005005879,klhl20_(Stickleback),kelch-like family member 20 [Source:ZFIN;Acc:ZDB-GENE-040426-1935]
CAJNNU010000001.1:4035291	CAJNNU010000001.1:4035291-4035497	CAJNNU010000001.1	4035291	4035497	206	<DEL>	0.1375	0.1375	MODIFIER	downstream_gene_variant	MODIFIER	ENSDLAG00005005879,klhl20_(Stickleback),kelch-like family member 20 [Source:ZFIN;Acc:ZDB-GENE-040426-1935]
CAJNNU010000001.1:4042876	CAJNNU010000001.1:4042876-4043005	CAJNNU010000001.1	4042876	4043005	129	<DEL>	0.147436	0.147436	MODIFIER	3_prime_UTR_variant	MODIFIER	ENSDLAG00005005879,klhl20_(Stickleback),kelch-like family member 20 [Source:ZFIN;Acc:ZDB-GENE-040426-1935]
CAJNNU010000001.1:4059860	CAJNNU010000001.1:4059860-4059945	CAJNNU010000001.1	4059860	4059945	85	<DEL>	0.0617284	0.0617284	MODIFIER	intergenic_region	MODIFIER	ENSDLAG00005005879,klhl20_(Stickleback),kelch-like family member 20 [Source:ZFIN;Acc:ZDB-GENE-040426-1935]	ENSDLAG00005002603,brinp2_(Seabass),bone morphogenetic protein/retinoic acid inducible neural-specific 2 [Source:ZFIN;Acc:ZDB-GENE-070912-621]
CAJNNU010000001.1:4060241	CAJNNU010000001.1:4060241-4060641	CAJNNU010000001.1	4060241	4060641	400	<DEL>	0.34375	0.34375	MODIFIER	intergenic_region	MODIFIER	ENSDLAG00005005879,klhl20_(Stickleback),kelch-like family member 20 [Source:ZFIN;Acc:ZDB-GENE-040426-1935]	ENSDLAG00005002603,brinp2_(Seabass),bone morphogenetic protein/retinoic acid inducible neural-specific 2 [Source:ZFIN;Acc:ZDB-GENE-070912-621]
CAJNNU010000001.1:4060496	CAJNNU010000001.1:4060496-4060637	CAJNNU010000001.1	4060496	4060637	141	<DEL>	0.308219	0.308219	MODIFIER	intergenic_region	MODIFIER	ENSDLAG00005005879,klhl20_(Stickleback),kelch-like family member 20 [Source:ZFIN;Acc:ZDB-GENE-040426-1935]	ENSDLAG00005002603,brinp2_(Seabass),bone morphogenetic protein/retinoic acid inducible neural-specific 2 [Source:ZFIN;Acc:ZDB-GENE-070912-621]
CAJNNU010000001.1:4087447	CAJNNU010000001.1:4087447-4087743	CAJNNU010000001.1	4087447	4087743	296	<DEL>	0.368421	0.368421	MODIFIER	intergenic_region	MODIFIER	ENSDLAG00005005879,klhl20_(Stickleback),kelch-like family member 20 [Source:ZFIN;Acc:ZDB-GENE-040426-1935]	ENSDLAG00005002603,brinp2_(Seabass),bone morphogenetic protein/retinoic acid inducible neural-specific 2 [Source:ZFIN;Acc:ZDB-GENE-070912-621]
CAJNNU010000001.1:4090333	CAJNNU010000001.1:4090333-4090696	CAJNNU010000001.1	4090333	4090696	363	<DEL>	0.0617284	0.0617284	MODIFIER	intergenic_region	MODIFIER	ENSDLAG00005005879,klhl20_(Stickleback),kelch-like family member 20 [Source:ZFIN;Acc:ZDB-GENE-040426-1935]	ENSDLAG00005002603,brinp2_(Seabass),bone morphogenetic protein/retinoic acid inducible neural-specific 2 [Source:ZFIN;Acc:ZDB-GENE-070912-621]
CAJNNU010000001.1:4096678	CAJNNU010000001.1:4096678-4096744	CAJNNU010000001.1	4096678	4096744	66	<DEL>	0.337662	0.337662	MODIFIER	intergenic_region	MODIFIER	ENSDLAG00005005879,klhl20_(Stickleback),kelch-like family member 20 [Source:ZFIN;Acc:ZDB-GENE-040426-1935]	ENSDLAG00005002603,brinp2_(Seabass),bone morphogenetic protein/retinoic acid inducible neural-specific 2 [Source:ZFIN;Acc:ZDB-GENE-070912-621]
CAJNNU010000001.1:4101711	CAJNNU010000001.1:4101711-4101770	CAJNNU010000001.1	4101711	4101770	59	<DEL>	0.189873	0.189873	MODIFIER	intergenic_region	MODIFIER	ENSDLAG00005005879,klhl20_(Stickleback),kelch-like family member 20 [Source:ZFIN;Acc:ZDB-GENE-040426-1935]	ENSDLAG00005002603,brinp2_(Seabass),bone morphogenetic protein/retinoic acid inducible neural-specific 2 [Source:ZFIN;Acc:ZDB-GENE-070912-621]
CAJNNU010000001.1:4105787	CAJNNU010000001.1:4105787-4106034	CAJNNU010000001.1	4105787	4106034	247	<DEL>	0.0246914	0.0246914	MODIFIER	intergenic_region	MODIFIER	ENSDLAG00005005879,klhl20_(Stickleback),kelch-like family member 20 [Source:ZFIN;Acc:ZDB-GENE-040426-1935]	ENSDLAG00005002603,brinp2_(Seabass),bone morphogenetic protein/retinoic acid inducible neural-specific 2 [Source:ZFIN;Acc:ZDB-GENE-070912-621]
CAJNNU010000001.1:4108670	CAJNNU010000001.1:4108670-4108737	CAJNNU010000001.1	4108670	4108737	67	<DEL>	0.0759494	0.0759494	MODIFIER	intergenic_region	MODIFIER	ENSDLAG00005005879,klhl20_(Stickleback),kelch-like family member 20 [Source:ZFIN;Acc:ZDB-GENE-040426-1935]	ENSDLAG00005002603,brinp2_(Seabass),bone morphogenetic protein/retinoic acid inducible neural-specific 2 [Source:ZFIN;Acc:ZDB-GENE-070912-621]
CAJNNU010000001.1:4112631	CAJNNU010000001.1:4112631-4112685	CAJNNU010000001.1	4112631	4112685	54	<DEL>	0.160256	0.160256	MODIFIER	intergenic_region	MODIFIER	ENSDLAG00005005879,klhl20_(Stickleback),kelch-like family member 20 [Source:ZFIN;Acc:ZDB-GENE-040426-1935]	ENSDLAG00005002603,brinp2_(Seabass),bone morphogenetic protein/retinoic acid inducible neural-specific 2 [Source:ZFIN;Acc:ZDB-GENE-070912-621]
CAJNNU010000001.1:4130813	CAJNNU010000001.1:4130813-4131105	CAJNNU010000001.1	4130813	4131105	292	<DEL>	0.219178	0.219178	MODIFIER	intergenic_region	MODIFIER	ENSDLAG00005005879,klhl20_(Stickleback),kelch-like family member 20 [Source:ZFIN;Acc:ZDB-GENE-040426-1935]	ENSDLAG00005002603,brinp2_(Seabass),bone morphogenetic protein/retinoic acid inducible neural-specific 2 [Source:ZFIN;Acc:ZDB-GENE-070912-621]
CAJNNU010000001.1:4131827	CAJNNU010000001.1:4131827-4132178	CAJNNU010000001.1	4131827	4132178	351	<DEL>	0.632911	0.367089	MODIFIER	intergenic_region	MODIFIER	ENSDLAG00005005879,klhl20_(Stickleback),kelch-like family member 20 [Source:ZFIN;Acc:ZDB-GENE-040426-1935]	ENSDLAG00005002603,brinp2_(Seabass),bone morphogenetic protein/retinoic acid inducible neural-specific 2 [Source:ZFIN;Acc:ZDB-GENE-070912-621]
CAJNNU010000001.1:4132294	CAJNNU010000001.1:4132294-4132488	CAJNNU010000001.1	4132294	4132488	194	<DEL>	0.212329	0.212329	MODIFIER	intergenic_region	MODIFIER	ENSDLAG00005005879,klhl20_(Stickleback),kelch-like family member 20 [Source:ZFIN;Acc:ZDB-GENE-040426-1935]	ENSDLAG00005002603,brinp2_(Seabass),bone morphogenetic protein/retinoic acid inducible neural-specific 2 [Source:ZFIN;Acc:ZDB-GENE-070912-621]
CAJNNU010000001.1:4132879	CAJNNU010000001.1:4132879-4133905	CAJNNU010000001.1	4132879	4133905	1026	<DUP>	0.375	0.375	MODIFIER	intergenic_region	MODIFIER	ENSDLAG00005005879,klhl20_(Stickleback),kelch-like family member 20 [Source:ZFIN;Acc:ZDB-GENE-040426-1935]	ENSDLAG00005002603,brinp2_(Seabass),bone morphogenetic protein/retinoic acid inducible neural-specific 2 [Source:ZFIN;Acc:ZDB-GENE-070912-621]
CAJNNU010000001.1:4139280	CAJNNU010000001.1:4139280-4139361	CAJNNU010000001.1	4139280	4139361	81	<DEL>	0.376812	0.376812	MODIFIER	intergenic_region	MODIFIER	ENSDLAG00005005879,klhl20_(Stickleback),kelch-like family member 20 [Source:ZFIN;Acc:ZDB-GENE-040426-1935]	ENSDLAG00005002603,brinp2_(Seabass),bone morphogenetic protein/retinoic acid inducible neural-specific 2 [Source:ZFIN;Acc:ZDB-GENE-070912-621]
CAJNNU010000001.1:4141489	CAJNNU010000001.1:4141489-4142030	CAJNNU010000001.1	4141489	4142030	541	<DEL>	0.575	0.425	MODIFIER	intergenic_region	MODIFIER	ENSDLAG00005005879,klhl20_(Stickleback),kelch-like family member 20 [Source:ZFIN;Acc:ZDB-GENE-040426-1935]	ENSDLAG00005002603,brinp2_(Seabass),bone morphogenetic protein/retinoic acid inducible neural-specific 2 [Source:ZFIN;Acc:ZDB-GENE-070912-621]
CAJNNU010000001.1:4155324	CAJNNU010000001.1:4155324-4155375	CAJNNU010000001.1	4155324	4155375	51	<DEL>	0.0202703	0.0202703	MODIFIER	intergenic_region	MODIFIER	ENSDLAG00005005879,klhl20_(Stickleback),kelch-like family member 20 [Source:ZFIN;Acc:ZDB-GENE-040426-1935]	ENSDLAG00005002603,brinp2_(Seabass),bone morphogenetic protein/retinoic acid inducible neural-specific 2 [Source:ZFIN;Acc:ZDB-GENE-070912-621]
CAJNNU010000001.1:4170125	CAJNNU010000001.1:4170125-4170180	CAJNNU010000001.1	4170125	4170180	55	<DEL>	0.0384615	0.0384615	MODIFIER	intergenic_region	MODIFIER	ENSDLAG00005005879,klhl20_(Stickleback),kelch-like family member 20 [Source:ZFIN;Acc:ZDB-GENE-040426-1935]	ENSDLAG00005002603,brinp2_(Seabass),bone morphogenetic protein/retinoic acid inducible neural-specific 2 [Source:ZFIN;Acc:ZDB-GENE-070912-621]
CAJNNU010000001.1:4171049	CAJNNU010000001.1:4171049-4171158	CAJNNU010000001.1	4171049	4171158	109	<DEL>	0.123457	0.123457	MODIFIER	intergenic_region	MODIFIER	ENSDLAG00005005879,klhl20_(Stickleback),kelch-like family member 20 [Source:ZFIN;Acc:ZDB-GENE-040426-1935]	ENSDLAG00005002603,brinp2_(Seabass),bone morphogenetic protein/retinoic acid inducible neural-specific 2 [Source:ZFIN;Acc:ZDB-GENE-070912-621]
CAJNNU010000001.1:4171934	CAJNNU010000001.1:4171934-4172023	CAJNNU010000001.1	4171934	4172023	89	<DEL>	0.037037	0.037037	MODIFIER	intergenic_region	MODIFIER	ENSDLAG00005005879,klhl20_(Stickleback),kelch-like family member 20 [Source:ZFIN;Acc:ZDB-GENE-040426-1935]	ENSDLAG00005002603,brinp2_(Seabass),bone morphogenetic protein/retinoic acid inducible neural-specific 2 [Source:ZFIN;Acc:ZDB-GENE-070912-621]
CAJNNU010000001.1:4187149	CAJNNU010000001.1:4187149-4187435	CAJNNU010000001.1	4187149	4187435	286	<DEL>	0.0875	0.0875	MODIFIER	intergenic_region	MODIFIER	ENSDLAG00005005879,klhl20_(Stickleback),kelch-like family member 20 [Source:ZFIN;Acc:ZDB-GENE-040426-1935]	ENSDLAG00005002603,brinp2_(Seabass),bone morphogenetic protein/retinoic acid inducible neural-specific 2 [Source:ZFIN;Acc:ZDB-GENE-070912-621]
CAJNNU010000001.1:4198417	CAJNNU010000001.1:4198417-4203123	CAJNNU010000001.1	4198417	4203123	4706	<DEL>	0.0308642	0.0308642	MODIFIER	intergenic_region	MODIFIER	ENSDLAG00005005879,klhl20_(Stickleback),kelch-like family member 20 [Source:ZFIN;Acc:ZDB-GENE-040426-1935]	ENSDLAG00005002603,brinp2_(Seabass),bone morphogenetic protein/retinoic acid inducible neural-specific 2 [Source:ZFIN;Acc:ZDB-GENE-070912-621]
CAJNNU010000001.1:4200468	CAJNNU010000001.1:4200468-4200814	CAJNNU010000001.1	4200468	4200814	346	<DEL>	0.364198	0.364198	MODIFIER	intergenic_region	MODIFIER	ENSDLAG00005005879,klhl20_(Stickleback),kelch-like family member 20 [Source:ZFIN;Acc:ZDB-GENE-040426-1935]	ENSDLAG00005002603,brinp2_(Seabass),bone morphogenetic protein/retinoic acid inducible neural-specific 2 [Source:ZFIN;Acc:ZDB-GENE-070912-621]
CAJNNU010000001.1:4202106	CAJNNU010000001.1:4202106-4202203	CAJNNU010000001.1	4202106	4202203	97	<DEL>	0.0802469	0.0802469	MODIFIER	intergenic_region	MODIFIER	ENSDLAG00005005879,klhl20_(Stickleback),kelch-like family member 20 [Source:ZFIN;Acc:ZDB-GENE-040426-1935]	ENSDLAG00005002603,brinp2_(Seabass),bone morphogenetic protein/retinoic acid inducible neural-specific 2 [Source:ZFIN;Acc:ZDB-GENE-070912-621]
CAJNNU010000001.1:4202955	CAJNNU010000001.1:4202955-4203470	CAJNNU010000001.1	4202955	4203470	515	<DEL>	0.16875	0.16875	MODIFIER	intergenic_region	MODIFIER	ENSDLAG00005005879,klhl20_(Stickleback),kelch-like family member 20 [Source:ZFIN;Acc:ZDB-GENE-040426-1935]	ENSDLAG00005002603,brinp2_(Seabass),bone morphogenetic protein/retinoic acid inducible neural-specific 2 [Source:ZFIN;Acc:ZDB-GENE-070912-621]
CAJNNU010000001.1:4203482	CAJNNU010000001.1:4203482-4203814	CAJNNU010000001.1	4203482	4203814	332	<DEL>	0.12	0.12	MODIFIER	intergenic_region	MODIFIER	ENSDLAG00005005879,klhl20_(Stickleback),kelch-like family member 20 [Source:ZFIN;Acc:ZDB-GENE-040426-1935]	ENSDLAG00005002603,brinp2_(Seabass),bone morphogenetic protein/retinoic acid inducible neural-specific 2 [Source:ZFIN;Acc:ZDB-GENE-070912-621]
CAJNNU010000001.1:4212216	CAJNNU010000001.1:4212216-4212289	CAJNNU010000001.1	4212216	4212289	73	<DEL>	0.0246914	0.0246914	MODIFIER	intergenic_region	MODIFIER	ENSDLAG00005005879,klhl20_(Stickleback),kelch-like family member 20 [Source:ZFIN;Acc:ZDB-GENE-040426-1935]	ENSDLAG00005002603,brinp2_(Seabass),bone morphogenetic protein/retinoic acid inducible neural-specific 2 [Source:ZFIN;Acc:ZDB-GENE-070912-621]
CAJNNU010000001.1:4225307	CAJNNU010000001.1:4225307-4225602	CAJNNU010000001.1	4225307	4225602	295	<DEL>	0.0679012	0.0679012	MODIFIER	intergenic_region	MODIFIER	ENSDLAG00005005879,klhl20_(Stickleback),kelch-like family member 20 [Source:ZFIN;Acc:ZDB-GENE-040426-1935]	ENSDLAG00005002603,brinp2_(Seabass),bone morphogenetic protein/retinoic acid inducible neural-specific 2 [Source:ZFIN;Acc:ZDB-GENE-070912-621]
CAJNNU010000001.1:4232236	CAJNNU010000001.1:4232236-4233198	CAJNNU010000001.1	4232236	4233198	962	<DEL>	0.025	0.025	MODIFIER	intergenic_region	MODIFIER	ENSDLAG00005005879,klhl20_(Stickleback),kelch-like family member 20 [Source:ZFIN;Acc:ZDB-GENE-040426-1935]	ENSDLAG00005002603,brinp2_(Seabass),bone morphogenetic protein/retinoic acid inducible neural-specific 2 [Source:ZFIN;Acc:ZDB-GENE-070912-621]
CAJNNU010000001.1:4253763	CAJNNU010000001.1:4253763-4254327	CAJNNU010000001.1	4253763	4254327	564	<DEL>	0.575949	0.424051	MODIFIER	intergenic_region	MODIFIER	ENSDLAG00005005879,klhl20_(Stickleback),kelch-like family member 20 [Source:ZFIN;Acc:ZDB-GENE-040426-1935]	ENSDLAG00005002603,brinp2_(Seabass),bone morphogenetic protein/retinoic acid inducible neural-specific 2 [Source:ZFIN;Acc:ZDB-GENE-070912-621]
CAJNNU010000001.1:4255815	CAJNNU010000001.1:4255815-4255997	CAJNNU010000001.1	4255815	4255997	182	<DEL>	0.166667	0.166667	MODIFIER	intergenic_region	MODIFIER	ENSDLAG00005005879,klhl20_(Stickleback),kelch-like family member 20 [Source:ZFIN;Acc:ZDB-GENE-040426-1935]	ENSDLAG00005002603,brinp2_(Seabass),bone morphogenetic protein/retinoic acid inducible neural-specific 2 [Source:ZFIN;Acc:ZDB-GENE-070912-621]
CAJNNU010000001.1:4262189	CAJNNU010000001.1:4262189-4262510	CAJNNU010000001.1	4262189	4262510	321	<DEL>	0.0432099	0.0432099	MODIFIER	intergenic_region	MODIFIER	ENSDLAG00005005879,klhl20_(Stickleback),kelch-like family member 20 [Source:ZFIN;Acc:ZDB-GENE-040426-1935]	ENSDLAG00005002603,brinp2_(Seabass),bone morphogenetic protein/retinoic acid inducible neural-specific 2 [Source:ZFIN;Acc:ZDB-GENE-070912-621]
CAJNNU010000001.1:4278650	CAJNNU010000001.1:4278650-4279048	CAJNNU010000001.1	4278650	4279048	398	<DEL>	0.0987654	0.0987654	MODIFIER	intergenic_region	MODIFIER	ENSDLAG00005005879,klhl20_(Stickleback),kelch-like family member 20 [Source:ZFIN;Acc:ZDB-GENE-040426-1935]	ENSDLAG00005002603,brinp2_(Seabass),bone morphogenetic protein/retinoic acid inducible neural-specific 2 [Source:ZFIN;Acc:ZDB-GENE-070912-621]
CAJNNU010000001.1:4327654	CAJNNU010000001.1:4327654-4327939	CAJNNU010000001.1	4327654	4327939	285	<DEL>	0.16875	0.16875	MODIFIER	intron_variant	MODIFIER	ENSDLAG00005002603,brinp2_(Seabass),bone morphogenetic protein/retinoic acid inducible neural-specific 2 [Source:ZFIN;Acc:ZDB-GENE-070912-621]
CAJNNU010000001.1:4367418	CAJNNU010000001.1:4367418-4367470	CAJNNU010000001.1	4367418	4367470	52	<DEL>	0.0320513	0.0320513	MODIFIER	intron_variant	MODIFIER	ENSDLAG00005002603,brinp2_(Seabass),bone morphogenetic protein/retinoic acid inducible neural-specific 2 [Source:ZFIN;Acc:ZDB-GENE-070912-621]
CAJNNU010000001.1:4369167	CAJNNU010000001.1:4369167-4369329	CAJNNU010000001.1	4369167	4369329	162	<DEL>	0.0886076	0.0886076	MODIFIER	intron_variant	MODIFIER	ENSDLAG00005002603,brinp2_(Seabass),bone morphogenetic protein/retinoic acid inducible neural-specific 2 [Source:ZFIN;Acc:ZDB-GENE-070912-621]
CAJNNU010000001.1:4374179	CAJNNU010000001.1:4374179-4374287	CAJNNU010000001.1	4374179	4374287	108	<DEL>	0.0886076	0.0886076	MODIFIER	intron_variant	MODIFIER	ENSDLAG00005002603,brinp2_(Seabass),bone morphogenetic protein/retinoic acid inducible neural-specific 2 [Source:ZFIN;Acc:ZDB-GENE-070912-621]
CAJNNU010000001.1:4379803	CAJNNU010000001.1:4379803-4379990	CAJNNU010000001.1	4379803	4379990	187	<DEL>	0.783951	0.216049	MODIFIER	intron_variant	MODIFIER	ENSDLAG00005002603,brinp2_(Seabass),bone morphogenetic protein/retinoic acid inducible neural-specific 2 [Source:ZFIN;Acc:ZDB-GENE-070912-621]
CAJNNU010000001.1:4383764	CAJNNU010000001.1:4383764-4384030	CAJNNU010000001.1	4383764	4384030	266	<DEL>	0.03125	0.03125	MODIFIER	intron_variant	MODIFIER	ENSDLAG00005002603,brinp2_(Seabass),bone morphogenetic protein/retinoic acid inducible neural-specific 2 [Source:ZFIN;Acc:ZDB-GENE-070912-621]
CAJNNU010000001.1:4392307	CAJNNU010000001.1:4392307-4392381	CAJNNU010000001.1	4392307	4392381	74	<DEL>	0.311688	0.311688	MODIFIER	intron_variant	MODIFIER	ENSDLAG00005002603,brinp2_(Seabass),bone morphogenetic protein/retinoic acid inducible neural-specific 2 [Source:ZFIN;Acc:ZDB-GENE-070912-621]
CAJNNU010000001.1:4397730	CAJNNU010000001.1:4397730-4397878	CAJNNU010000001.1	4397730	4397878	148	<DEL>	0.0308642	0.0308642	MODIFIER	intron_variant	MODIFIER	ENSDLAG00005002603,brinp2_(Seabass),bone morphogenetic protein/retinoic acid inducible neural-specific 2 [Source:ZFIN;Acc:ZDB-GENE-070912-621]
CAJNNU010000001.1:4413413	CAJNNU010000001.1:4413413-4413631	CAJNNU010000001.1	4413413	4413631	218	<DEL>	0.0246914	0.0246914	MODIFIER	intron_variant	MODIFIER	ENSDLAG00005002603,brinp2_(Seabass),bone morphogenetic protein/retinoic acid inducible neural-specific 2 [Source:ZFIN;Acc:ZDB-GENE-070912-621]
CAJNNU010000001.1:4420154	CAJNNU010000001.1:4420154-4420538	CAJNNU010000001.1	4420154	4420538	384	<DEL>	0.0443038	0.0443038	MODIFIER	intron_variant	MODIFIER	ENSDLAG00005002603,brinp2_(Seabass),bone morphogenetic protein/retinoic acid inducible neural-specific 2 [Source:ZFIN;Acc:ZDB-GENE-070912-621]
CAJNNU010000001.1:4430959	CAJNNU010000001.1:4430959-4431083	CAJNNU010000001.1	4430959	4431083	124	<DEL>	0.04375	0.04375	MODIFIER	intron_variant	MODIFIER	ENSDLAG00005002603,brinp2_(Seabass),bone morphogenetic protein/retinoic acid inducible neural-specific 2 [Source:ZFIN;Acc:ZDB-GENE-070912-621]
CAJNNU010000001.1:4441804	CAJNNU010000001.1:4441804-4443241	CAJNNU010000001.1	4441804	4443241	1437	<DEL>	0.0185185	0.0185185	MODIFIER	intron_variant	MODIFIER	ENSDLAG00005002603,brinp2_(Seabass),bone morphogenetic protein/retinoic acid inducible neural-specific 2 [Source:ZFIN;Acc:ZDB-GENE-070912-621]
CAJNNU010000001.1:4452205	CAJNNU010000001.1:4452205-4452256	CAJNNU010000001.1	4452205	4452256	51	<DEL>	0.05	0.05	MODIFIER	upstream_gene_variant	MODIFIER	ENSDLAG00005002603,brinp2_(Seabass),bone morphogenetic protein/retinoic acid inducible neural-specific 2 [Source:ZFIN;Acc:ZDB-GENE-070912-621]
CAJNNU010000001.1:4492976	CAJNNU010000001.1:4492976-4493052	CAJNNU010000001.1	4492976	4493052	76	<DEL>	0.0246914	0.0246914	MODIFIER	intron_variant	MODIFIER	ENSDLAG00005002603,brinp2_(Seabass),bone morphogenetic protein/retinoic acid inducible neural-specific 2 [Source:ZFIN;Acc:ZDB-GENE-070912-621]
CAJNNU010000001.1:4502163	CAJNNU010000001.1:4502163-4502235	CAJNNU010000001.1	4502163	4502235	72	<DEL>	0.0308642	0.0308642	MODIFIER	intron_variant	MODIFIER	ENSDLAG00005002603,brinp2_(Seabass),bone morphogenetic protein/retinoic acid inducible neural-specific 2 [Source:ZFIN;Acc:ZDB-GENE-070912-621]
CAJNNU010000001.1:4508737	CAJNNU010000001.1:4508737-4509024	CAJNNU010000001.1	4508737	4509024	287	<DEL>	0.443038	0.443038	MODIFIER	intron_variant	MODIFIER	ENSDLAG00005002603,brinp2_(Seabass),bone morphogenetic protein/retinoic acid inducible neural-specific 2 [Source:ZFIN;Acc:ZDB-GENE-070912-621]
CAJNNU010000001.1:4513583	CAJNNU010000001.1:4513583-4513656	CAJNNU010000001.1	4513583	4513656	73	<DEL>	0.26875	0.26875	MODIFIER	intron_variant	MODIFIER	ENSDLAG00005002603,brinp2_(Seabass),bone morphogenetic protein/retinoic acid inducible neural-specific 2 [Source:ZFIN;Acc:ZDB-GENE-070912-621]
CAJNNU010000001.1:4529035	CAJNNU010000001.1:4529035-4529319	CAJNNU010000001.1	4529035	4529319	284	<DEL>	0.0555556	0.0555556	MODIFIER	intron_variant	MODIFIER	ENSDLAG00005002603,brinp2_(Seabass),bone morphogenetic protein/retinoic acid inducible neural-specific 2 [Source:ZFIN;Acc:ZDB-GENE-070912-621]
CAJNNU010000001.1:4540220	CAJNNU010000001.1:4540220-4540272	CAJNNU010000001.1	4540220	4540272	52	<DEL>	0.0974026	0.0974026	MODIFIER	intron_variant	MODIFIER	ENSDLAG00005002603,brinp2_(Seabass),bone morphogenetic protein/retinoic acid inducible neural-specific 2 [Source:ZFIN;Acc:ZDB-GENE-070912-621]
CAJNNU010000001.1:4549846	CAJNNU010000001.1:4549846-4549914	CAJNNU010000001.1	4549846	4549914	68	<DEL>	0.0641026	0.0641026	MODIFIER	intergenic_region	MODIFIER	ENSDLAG00005002603,brinp2_(Seabass),bone morphogenetic protein/retinoic acid inducible neural-specific 2 [Source:ZFIN;Acc:ZDB-GENE-070912-621]	ENSDLAG00005002947,astn1_(Seabass),astrotactin 1 [Source:ZFIN;Acc:ZDB-GENE-050320-140]
CAJNNU010000001.1:4560590	CAJNNU010000001.1:4560590-4560639	CAJNNU010000001.1	4560590	4560639	49	<DEL>	0.03125	0.03125	MODIFIER	intergenic_region	MODIFIER	ENSDLAG00005002603,brinp2_(Seabass),bone morphogenetic protein/retinoic acid inducible neural-specific 2 [Source:ZFIN;Acc:ZDB-GENE-070912-621]	ENSDLAG00005002947,astn1_(Seabass),astrotactin 1 [Source:ZFIN;Acc:ZDB-GENE-050320-140]
CAJNNU010000001.1:4566590	CAJNNU010000001.1:4566590-4566655	CAJNNU010000001.1	4566590	4566655	65	<DEL>	0.224359	0.224359	MODIFIER	intergenic_region	MODIFIER	ENSDLAG00005002603,brinp2_(Seabass),bone morphogenetic protein/retinoic acid inducible neural-specific 2 [Source:ZFIN;Acc:ZDB-GENE-070912-621]	ENSDLAG00005002947,astn1_(Seabass),astrotactin 1 [Source:ZFIN;Acc:ZDB-GENE-050320-140]
CAJNNU010000001.1:4571683	CAJNNU010000001.1:4571683-4572030	CAJNNU010000001.1	4571683	4572030	347	<DEL>	0.0185185	0.0185185	MODIFIER	intergenic_region	MODIFIER	ENSDLAG00005002603,brinp2_(Seabass),bone morphogenetic protein/retinoic acid inducible neural-specific 2 [Source:ZFIN;Acc:ZDB-GENE-070912-621]	ENSDLAG00005002947,astn1_(Seabass),astrotactin 1 [Source:ZFIN;Acc:ZDB-GENE-050320-140]
CAJNNU010000001.1:4574339	CAJNNU010000001.1:4574339-4574614	CAJNNU010000001.1	4574339	4574614	275	<DEL>	0.0246914	0.0246914	MODIFIER	intergenic_region	MODIFIER	ENSDLAG00005002603,brinp2_(Seabass),bone morphogenetic protein/retinoic acid inducible neural-specific 2 [Source:ZFIN;Acc:ZDB-GENE-070912-621]	ENSDLAG00005002947,astn1_(Seabass),astrotactin 1 [Source:ZFIN;Acc:ZDB-GENE-050320-140]
CAJNNU010000001.1:4575340	CAJNNU010000001.1:4575340-4575440	CAJNNU010000001.1	4575340	4575440	100	<DEL>	0.0308642	0.0308642	MODIFIER	intergenic_region	MODIFIER	ENSDLAG00005002603,brinp2_(Seabass),bone morphogenetic protein/retinoic acid inducible neural-specific 2 [Source:ZFIN;Acc:ZDB-GENE-070912-621]	ENSDLAG00005002947,astn1_(Seabass),astrotactin 1 [Source:ZFIN;Acc:ZDB-GENE-050320-140]
CAJNNU010000001.1:4588778	CAJNNU010000001.1:4588778-4588860	CAJNNU010000001.1	4588778	4588860	82	<DEL>	0.0246914	0.0246914	MODIFIER	intron_variant	MODIFIER	ENSDLAG00005002947,astn1_(Seabass),astrotactin 1 [Source:ZFIN;Acc:ZDB-GENE-050320-140]
CAJNNU010000001.1:4599655	CAJNNU010000001.1:4599655-4599774	CAJNNU010000001.1	4599655	4599774	119	<DEL>	0.05	0.05	MODIFIER	intron_variant	MODIFIER	ENSDLAG00005002947,astn1_(Seabass),astrotactin 1 [Source:ZFIN;Acc:ZDB-GENE-050320-140]
CAJNNU010000001.1:4608211	CAJNNU010000001.1:4608211-4608369	CAJNNU010000001.1	4608211	4608369	158	<DEL>	0.0506329	0.0506329	MODIFIER	intron_variant	MODIFIER	ENSDLAG00005002947,astn1_(Seabass),astrotactin 1 [Source:ZFIN;Acc:ZDB-GENE-050320-140]
CAJNNU010000001.1:4624498	CAJNNU010000001.1:4624498-4624702	CAJNNU010000001.1	4624498	4624702	204	<DEL>	0.24375	0.24375	MODIFIER	intron_variant	MODIFIER	ENSDLAG00005002947,astn1_(Seabass),astrotactin 1 [Source:ZFIN;Acc:ZDB-GENE-050320-140]
CAJNNU010000001.1:4641870	CAJNNU010000001.1:4641870-4641949	CAJNNU010000001.1	4641870	4641949	79	<DEL>	0.0185185	0.0185185	MODIFIER	intron_variant	MODIFIER	ENSDLAG00005002947,astn1_(Seabass),astrotactin 1 [Source:ZFIN;Acc:ZDB-GENE-050320-140]
CAJNNU010000001.1:4643365	CAJNNU010000001.1:4643365-4643460	CAJNNU010000001.1	4643365	4643460	95	<DEL>	0.0185185	0.0185185	MODIFIER	intron_variant	MODIFIER	ENSDLAG00005002947,astn1_(Seabass),astrotactin 1 [Source:ZFIN;Acc:ZDB-GENE-050320-140]
CAJNNU010000001.1:4649141	CAJNNU010000001.1:4649141-4649274	CAJNNU010000001.1	4649141	4649274	133	<DEL>	0.0246914	0.0246914	MODIFIER	intron_variant	MODIFIER	ENSDLAG00005002947,astn1_(Seabass),astrotactin 1 [Source:ZFIN;Acc:ZDB-GENE-050320-140]
CAJNNU010000001.1:4658645	CAJNNU010000001.1:4658645-4658737	CAJNNU010000001.1	4658645	4658737	92	<DEL>	0.25	0.25	MODIFIER	intron_variant	MODIFIER	ENSDLAG00005002947,astn1_(Seabass),astrotactin 1 [Source:ZFIN;Acc:ZDB-GENE-050320-140]
CAJNNU010000001.1:4663499	CAJNNU010000001.1:4663499-4663562	CAJNNU010000001.1	4663499	4663562	63	<DEL>	0.0705128	0.0705128	MODIFIER	intron_variant	MODIFIER	ENSDLAG00005002947,astn1_(Seabass),astrotactin 1 [Source:ZFIN;Acc:ZDB-GENE-050320-140]
CAJNNU010000001.1:4663806	CAJNNU010000001.1:4663806-4663939	CAJNNU010000001.1	4663806	4663939	133	<DEL>	0.25	0.25	MODIFIER	intron_variant	MODIFIER	ENSDLAG00005002947,astn1_(Seabass),astrotactin 1 [Source:ZFIN;Acc:ZDB-GENE-050320-140]
CAJNNU010000001.1:4720564	CAJNNU010000001.1:4720564-4720614	CAJNNU010000001.1	4720564	4720614	50	<DEL>	0.102564	0.102564	MODIFIER	intron_variant	MODIFIER	ENSDLAG00005002947,astn1_(Seabass),astrotactin 1 [Source:ZFIN;Acc:ZDB-GENE-050320-140]
CAJNNU010000001.1:4725949	CAJNNU010000001.1:4725949-4726021	CAJNNU010000001.1	4725949	4726021	72	<DEL>	0.0308642	0.0308642	MODIFIER	intron_variant	MODIFIER	ENSDLAG00005002947,astn1_(Seabass),astrotactin 1 [Source:ZFIN;Acc:ZDB-GENE-050320-140]
CAJNNU010000001.1:4736350	CAJNNU010000001.1:4736350-4736409	CAJNNU010000001.1	4736350	4736409	59	<DEL>	0.107595	0.107595	MODIFIER	intron_variant	MODIFIER	ENSDLAG00005002947,astn1_(Seabass),astrotactin 1 [Source:ZFIN;Acc:ZDB-GENE-050320-140]
CAJNNU010000001.1:4749189	CAJNNU010000001.1:4749189-4749609	CAJNNU010000001.1	4749189	4749609	420	<DEL>	0.0493827	0.0493827	MODIFIER	intron_variant	MODIFIER	ENSDLAG00005002947,astn1_(Seabass),astrotactin 1 [Source:ZFIN;Acc:ZDB-GENE-050320-140]
CAJNNU010000001.1:4753860	CAJNNU010000001.1:4753860-4753915	CAJNNU010000001.1	4753860	4753915	55	<DEL>	0.0194805	0.0194805	MODIFIER	intron_variant	MODIFIER	ENSDLAG00005002947,astn1_(Seabass),astrotactin 1 [Source:ZFIN;Acc:ZDB-GENE-050320-140]
CAJNNU010000001.1:4755490	CAJNNU010000001.1:4755490-4756299	CAJNNU010000001.1	4755490	4756299	809	<DEL>	0.0740741	0.0740741	MODIFIER	intron_variant	MODIFIER	ENSDLAG00005002947,astn1_(Seabass),astrotactin 1 [Source:ZFIN;Acc:ZDB-GENE-050320-140]
CAJNNU010000001.1:4755999	CAJNNU010000001.1:4755999-4756235	CAJNNU010000001.1	4755999	4756235	236	<DEL>	0.0759494	0.0759494	MODIFIER	intron_variant	MODIFIER	ENSDLAG00005002947,astn1_(Seabass),astrotactin 1 [Source:ZFIN;Acc:ZDB-GENE-050320-140]
CAJNNU010000001.1:4756385	CAJNNU010000001.1:4756385-4756524	CAJNNU010000001.1	4756385	4756524	139	<DEL>	0.0986842	0.0986842	MODIFIER	intron_variant	MODIFIER	ENSDLAG00005002947,astn1_(Seabass),astrotactin 1 [Source:ZFIN;Acc:ZDB-GENE-050320-140]
CAJNNU010000001.1:4761213	CAJNNU010000001.1:4761213-4761375	CAJNNU010000001.1	4761213	4761375	162	<DEL>	0.12963	0.12963	MODIFIER	intron_variant	MODIFIER	ENSDLAG00005002947,astn1_(Seabass),astrotactin 1 [Source:ZFIN;Acc:ZDB-GENE-050320-140]
CAJNNU010000001.1:4787059	CAJNNU010000001.1:4787059-4787216	CAJNNU010000001.1	4787059	4787216	157	<DEL>	0.0185185	0.0185185	MODIFIER	intron_variant	MODIFIER	ENSDLAG00005002947,astn1_(Seabass),astrotactin 1 [Source:ZFIN;Acc:ZDB-GENE-050320-140]
CAJNNU010000001.1:4788592	CAJNNU010000001.1:4788592-4788799	CAJNNU010000001.1	4788592	4788799	207	<DEL>	0.592593	0.407407	MODIFIER	intron_variant	MODIFIER	ENSDLAG00005002947,astn1_(Seabass),astrotactin 1 [Source:ZFIN;Acc:ZDB-GENE-050320-140]
CAJNNU010000001.1:4795464	CAJNNU010000001.1:4795464-4795516	CAJNNU010000001.1	4795464	4795516	52	<DEL>	0.03125	0.03125	MODIFIER	intron_variant	MODIFIER	ENSDLAG00005002947,astn1_(Seabass),astrotactin 1 [Source:ZFIN;Acc:ZDB-GENE-050320-140]
CAJNNU010000001.1:4804070	CAJNNU010000001.1:4804070-4804183	CAJNNU010000001.1	4804070	4804183	113	<DEL>	0.0185185	0.0185185	MODIFIER	intron_variant	MODIFIER	ENSDLAG00005002947,astn1_(Seabass),astrotactin 1 [Source:ZFIN;Acc:ZDB-GENE-050320-140]
CAJNNU010000001.1:4804557	CAJNNU010000001.1:4804557-4805111	CAJNNU010000001.1	4804557	4805111	554	<DEL>	0.0493827	0.0493827	MODIFIER	intron_variant	MODIFIER	ENSDLAG00005002947,astn1_(Seabass),astrotactin 1 [Source:ZFIN;Acc:ZDB-GENE-050320-140]
CAJNNU010000001.1:4806873	CAJNNU010000001.1:4806873-4806925	CAJNNU010000001.1	4806873	4806925	52	<DEL>	0.166667	0.166667	MODIFIER	intron_variant	MODIFIER	ENSDLAG00005002947,astn1_(Seabass),astrotactin 1 [Source:ZFIN;Acc:ZDB-GENE-050320-140]
CAJNNU010000001.1:4812611	CAJNNU010000001.1:4812611-4813242	CAJNNU010000001.1	4812611	4813242	631	<DEL>	0.171053	0.171053	MODIFIER	intron_variant	MODIFIER	ENSDLAG00005002947,astn1_(Seabass),astrotactin 1 [Source:ZFIN;Acc:ZDB-GENE-050320-140]
CAJNNU010000001.1:4813355	CAJNNU010000001.1:4813355-4813635	CAJNNU010000001.1	4813355	4813635	280	<DEL>	0.201299	0.201299	MODIFIER	intron_variant	MODIFIER	ENSDLAG00005002947,astn1_(Seabass),astrotactin 1 [Source:ZFIN;Acc:ZDB-GENE-050320-140]
CAJNNU010000001.1:4820012	CAJNNU010000001.1:4820012-4820365	CAJNNU010000001.1	4820012	4820365	353	<DEL>	0.0246914	0.0246914	MODIFIER	intron_variant	MODIFIER	ENSDLAG00005002947,astn1_(Seabass),astrotactin 1 [Source:ZFIN;Acc:ZDB-GENE-050320-140]
CAJNNU010000001.1:4837210	CAJNNU010000001.1:4837210-4837328	CAJNNU010000001.1	4837210	4837328	118	<DEL>	0.0185185	0.0185185	MODIFIER	intron_variant	MODIFIER	ENSDLAG00005002947,astn1_(Seabass),astrotactin 1 [Source:ZFIN;Acc:ZDB-GENE-050320-140]
CAJNNU010000001.1:4852844	CAJNNU010000001.1:4852844-4853115	CAJNNU010000001.1	4852844	4853115	271	<DEL>	0.0185185	0.0185185	MODIFIER	intron_variant	MODIFIER	ENSDLAG00005002947,astn1_(Seabass),astrotactin 1 [Source:ZFIN;Acc:ZDB-GENE-050320-140]
CAJNNU010000001.1:4899414	CAJNNU010000001.1:4899414-4899651	CAJNNU010000001.1	4899414	4899651	237	<DEL>	0.0246914	0.0246914	MODIFIER	intron_variant	MODIFIER	ENSDLAG00005002947,astn1_(Seabass),astrotactin 1 [Source:ZFIN;Acc:ZDB-GENE-050320-140]
CAJNNU010000001.1:4913693	CAJNNU010000001.1:4913693-4913859	CAJNNU010000001.1	4913693	4913859	166	<DEL>	0.136364	0.136364	MODIFIER	intron_variant	MODIFIER	ENSDLAG00005002947,astn1_(Seabass),astrotactin 1 [Source:ZFIN;Acc:ZDB-GENE-050320-140]
CAJNNU010000001.1:4970569	CAJNNU010000001.1:4970569-4970694	CAJNNU010000001.1	4970569	4970694	125	<DEL>	0.540541	0.459459	MODIFIER	intron_variant	MODIFIER	ENSDLAG00005002947,astn1_(Seabass),astrotactin 1 [Source:ZFIN;Acc:ZDB-GENE-050320-140]
CAJNNU010000001.1:5005433	CAJNNU010000001.1:5005433-5005496	CAJNNU010000001.1	5005433	5005496	63	<DEL>	0.474026	0.474026	MODIFIER	intron_variant	MODIFIER	ENSDLAG00005003625,pappa2_(Seabass),pappalysin 2 [Source:ZFIN;Acc:ZDB-GENE-070912-525]
CAJNNU010000001.1:5031173	CAJNNU010000001.1:5031173-5031255	CAJNNU010000001.1	5031173	5031255	82	<DEL>	0.266667	0.266667	MODIFIER	intron_variant	MODIFIER	ENSDLAG00005003625,pappa2_(Seabass),pappalysin 2 [Source:ZFIN;Acc:ZDB-GENE-070912-525]
CAJNNU010000001.1:5035323	CAJNNU010000001.1:5035323-5035517	CAJNNU010000001.1	5035323	5035517	194	<DEL>	0.0493827	0.0493827	MODIFIER	intron_variant	MODIFIER	ENSDLAG00005003625,pappa2_(Seabass),pappalysin 2 [Source:ZFIN;Acc:ZDB-GENE-070912-525]
CAJNNU010000001.1:5064768	CAJNNU010000001.1:5064768-5064849	CAJNNU010000001.1	5064768	5064849	81	<DEL>	0.566667	0.433333	MODIFIER	intron_variant	MODIFIER	ENSDLAG00005003722,cop1_(Seabass),COP1 E3 ubiquitin ligase [Source:ZFIN;Acc:ZDB-GENE-070410-134]
CAJNNU010000001.1:5122528	CAJNNU010000001.1:5122528-5122620	CAJNNU010000001.1	5122528	5122620	92	<DEL>	0.0316456	0.0316456	MODIFIER	intron_variant	MODIFIER	ENSDLAG00005004575,xrn1_(Stickleback),N/A
CAJNNU010000001.1:5135850	CAJNNU010000001.1:5135850-5136295	CAJNNU010000001.1	5135850	5136295	445	<DEL>	0.0246914	0.0246914	MODIFIER	intron_variant	MODIFIER	ENSDLAG00005004575,xrn1_(Stickleback),N/A
CAJNNU010000001.1:5143406	CAJNNU010000001.1:5143406-5143486	CAJNNU010000001.1	5143406	5143486	80	<DEL>	0.0246914	0.0246914	MODIFIER	intron_variant	MODIFIER	ENSDLAG00005004575,xrn1_(Stickleback),N/A
CAJNNU010000001.1:5144136	CAJNNU010000001.1:5144136-5144259	CAJNNU010000001.1	5144136	5144259	123	<DEL>	0.025	0.025	MODIFIER	intron_variant	MODIFIER	ENSDLAG00005004575,xrn1_(Stickleback),N/A
CAJNNU010000001.1:5157563	CAJNNU010000001.1:5157563-5157645	CAJNNU010000001.1	5157563	5157645	82	<DEL>	0.0432099	0.0432099	MODIFIER	upstream_gene_variant	MODIFIER	ENSDLAG00005007761,zgc:113274_(Zebrafish),N/A
CAJNNU010000001.1:5158917	CAJNNU010000001.1:5158917-5158975	CAJNNU010000001.1	5158917	5158975	58	<DEL>	0.743243	0.256757	MODIFIER	upstream_gene_variant	MODIFIER	ENSDLAG00005007761,zgc:113274_(Zebrafish),N/A
CAJNNU010000001.1:5165018	CAJNNU010000001.1:5165018-5165825	CAJNNU010000001.1	5165018	5165825	807	<DEL>	0.037037	0.037037	MODIFIER	downstream_gene_variant	MODIFIER	ENSDLAG00005007761,zgc:113274_(Zebrafish),N/A		<DEL>|3_prime_UTR_variant|MODIFIER|ENSDLAG00005007862,slc12a7a_(Stickleback),N/A|	<DEL>|downstream_gene_variant|MODIFIER|ENSDLAG00005007862,slc12a7a_(Stickleback),N/A|	<DEL>|non_coding_transcript_variant|MODIFIER|ENSDLAG00005007862,slc12a7a_(Stickleback),N/A
CAJNNU010000001.1:5166348	CAJNNU010000001.1:5166348-5166670	CAJNNU010000001.1	5166348	5166670	322	<DEL>	0.722222	0.277778	HIGH	splice_donor_variant&splice_region_variant&3_prime_UTR_variant&intron_variant	HIGH	ENSDLAG00005007862,slc12a7a_(Stickleback),N/A		<DEL>|non_coding_transcript_variant|MODIFIER|ENSDLAG00005007862,slc12a7a_(Stickleback),N/A
CAJNNU010000001.1:5172549	CAJNNU010000001.1:5172549-5172705	CAJNNU010000001.1	5172549	5172705	156	<DEL>	0.677215	0.322785	MODIFIER	intron_variant	MODIFIER	ENSDLAG00005007862,slc12a7a_(Stickleback),N/A
CAJNNU010000001.1:5174767	CAJNNU010000001.1:5174767-5174845	CAJNNU010000001.1	5174767	5174845	78	<DEL>	0.24	0.24	MODIFIER	intron_variant	MODIFIER	ENSDLAG00005007862,slc12a7a_(Stickleback),N/A
CAJNNU010000001.1:5175082	CAJNNU010000001.1:5175082-5175138	CAJNNU010000001.1	5175082	5175138	56	<DEL>	0.164384	0.164384	MODIFIER	intron_variant	MODIFIER	ENSDLAG00005007862,slc12a7a_(Stickleback),N/A
CAJNNU010000001.1:5192468	CAJNNU010000001.1:5192468-5192757	CAJNNU010000001.1	5192468	5192757	289	<DEL>	0.202532	0.202532	MODIFIER	upstream_gene_variant	MODIFIER	ENSDLAG00005007862,slc12a7a_(Stickleback),N/A
CAJNNU010000001.1:5201750	CAJNNU010000001.1:5201750-5201826	CAJNNU010000001.1	5201750	5201826	76	<DEL>	0.0185185	0.0185185	MODIFIER	upstream_gene_variant	MODIFIER	ENSDLAG00005007862,slc12a7a_(Stickleback),N/A
CAJNNU010000001.1:5206115	CAJNNU010000001.1:5206115-5206218	CAJNNU010000001.1	5206115	5206218	103	<DEL>	0.794872	0.205128	MODIFIER	intergenic_region	MODIFIER	ENSDLAG00005007862,slc12a7a_(Stickleback),N/A	ENSDLAG00005010515,crispld1b_(Stickleback),N/A
CAJNNU010000001.1:5217250	CAJNNU010000001.1:5217250-5217339	CAJNNU010000001.1	5217250	5217339	89	<DEL>	0.09375	0.09375	MODIFIER	intron_variant	MODIFIER	ENSDLAG00005010515,crispld1b_(Stickleback),N/A
CAJNNU010000001.1:5236778	CAJNNU010000001.1:5236778-5237644	CAJNNU010000001.1	5236778	5237644	866	<DEL>	0.0576923	0.0576923	HIGH	splice_donor_variant&splice_region_variant&5_prime_UTR_variant&intron_variant	HIGH	ENSDLAG00005010515,crispld1b_(Stickleback),N/A
CAJNNU010000001.1:5239986	CAJNNU010000001.1:5239986-5240309	CAJNNU010000001.1	5239986	5240309	323	<DEL>	0.0342466	0.0342466	MODIFIER	upstream_gene_variant	MODIFIER	ENSDLAG00005010515,crispld1b_(Stickleback),N/A
CAJNNU010000001.1:5277202	CAJNNU010000001.1:5277202-5277284	CAJNNU010000001.1	5277202	5277284	82	<DEL>	0.0641026	0.0641026	MODIFIER	intergenic_region	MODIFIER	ENSDLAG00005010515,crispld1b_(Stickleback),N/A	ENSDLAG00005010743,neto1_(Seabass),neuropilin (NRP) and tolloid (TLL)-like 1 [Source:ZFIN;Acc:ZDB-GENE-070912-592]
CAJNNU010000001.1:5278856	CAJNNU010000001.1:5278856-5279112	CAJNNU010000001.1	5278856	5279112	256	<DEL>	0.0379747	0.0379747	MODIFIER	intergenic_region	MODIFIER	ENSDLAG00005010515,crispld1b_(Stickleback),N/A	ENSDLAG00005010743,neto1_(Seabass),neuropilin (NRP) and tolloid (TLL)-like 1 [Source:ZFIN;Acc:ZDB-GENE-070912-592]
CAJNNU010000001.1:5279583	CAJNNU010000001.1:5279583-5279835	CAJNNU010000001.1	5279583	5279835	252	<DEL>	0.0246914	0.0246914	MODIFIER	intergenic_region	MODIFIER	ENSDLAG00005010515,crispld1b_(Stickleback),N/A	ENSDLAG00005010743,neto1_(Seabass),neuropilin (NRP) and tolloid (TLL)-like 1 [Source:ZFIN;Acc:ZDB-GENE-070912-592]
CAJNNU010000001.1:5294779	CAJNNU010000001.1:5294779-5294898	CAJNNU010000001.1	5294779	5294898	119	<DEL>	0.0246914	0.0246914	MODIFIER	intron_variant	MODIFIER	ENSDLAG00005010743,neto1_(Seabass),neuropilin (NRP) and tolloid (TLL)-like 1 [Source:ZFIN;Acc:ZDB-GENE-070912-592]
CAJNNU010000001.1:5297975	CAJNNU010000001.1:5297975-5298311	CAJNNU010000001.1	5297975	5298311	336	<DEL>	0.234568	0.234568	MODIFIER	intron_variant	MODIFIER	ENSDLAG00005010743,neto1_(Seabass),neuropilin (NRP) and tolloid (TLL)-like 1 [Source:ZFIN;Acc:ZDB-GENE-070912-592]
CAJNNU010000001.1:5312945	CAJNNU010000001.1:5312945-5313024	CAJNNU010000001.1	5312945	5313024	79	<DEL>	0.03125	0.03125	MODIFIER	intron_variant	MODIFIER	ENSDLAG00005010825,march6_(Seabass),membrane-associated ring finger (C3HC4) 6 [Source:ZFIN;Acc:ZDB-GENE-070912-530]
CAJNNU010000001.1:5326944	CAJNNU010000001.1:5326944-5327022	CAJNNU010000001.1	5326944	5327022	78	<DEL>	0.216216	0.216216	MODIFIER	intergenic_region	MODIFIER	ENSDLAG00005010825,march6_(Seabass),membrane-associated ring finger (C3HC4) 6 [Source:ZFIN;Acc:ZDB-GENE-070912-530]	ENSDLAG00005028782,ankrd33bb_(Seabass),ankyrin repeat domain 33Bb [Source:ZFIN;Acc:ZDB-GENE-070912-531]
CAJNNU010000001.1:5380109	CAJNNU010000001.1:5380109-5382110	CAJNNU010000001.1	5380109	5382110	2001	<DEL>	0.0394737	0.0394737	MODIFIER	intron_variant	MODIFIER	ENSDLAG00005011434,ctnnd2b_(Seabass),catenin (cadherin-associated protein)
CAJNNU010000001.1:5381395	CAJNNU010000001.1:5381395-5381452	CAJNNU010000001.1	5381395	5381452	57	<DEL>	0.0555556	0.0555556	MODIFIER	intron_variant	MODIFIER	ENSDLAG00005011434,ctnnd2b_(Seabass),catenin (cadherin-associated protein)
CAJNNU010000001.1:5386744	CAJNNU010000001.1:5386744-5386810	CAJNNU010000001.1	5386744	5386810	66	<DEL>	0.713333	0.286667	MODIFIER	intron_variant	MODIFIER	ENSDLAG00005011434,ctnnd2b_(Seabass),catenin (cadherin-associated protein)
CAJNNU010000001.1:5392946	CAJNNU010000001.1:5392946-5393281	CAJNNU010000001.1	5392946	5393281	335	<DEL>	0.113924	0.113924	MODIFIER	intron_variant	MODIFIER	ENSDLAG00005011434,ctnnd2b_(Seabass),catenin (cadherin-associated protein)
CAJNNU010000001.1:5393067	CAJNNU010000001.1:5393067-5393303	CAJNNU010000001.1	5393067	5393303	236	<DEL>	0.108974	0.108974	MODIFIER	intron_variant	MODIFIER	ENSDLAG00005011434,ctnnd2b_(Seabass),catenin (cadherin-associated protein)
CAJNNU010000001.1:5396404	CAJNNU010000001.1:5396404-5396659	CAJNNU010000001.1	5396404	5396659	255	<DEL>	0.141026	0.141026	MODIFIER	intron_variant	MODIFIER	ENSDLAG00005011434,ctnnd2b_(Seabass),catenin (cadherin-associated protein)
CAJNNU010000001.1:5398483	CAJNNU010000001.1:5398483-5398712	CAJNNU010000001.1	5398483	5398712	229	<DEL>	0.09375	0.09375	MODIFIER	intron_variant	MODIFIER	ENSDLAG00005011434,ctnnd2b_(Seabass),catenin (cadherin-associated protein)
CAJNNU010000001.1:5414760	CAJNNU010000001.1:5414760-5415238	CAJNNU010000001.1	5414760	5415238	478	<DEL>	0.0555556	0.0555556	MODIFIER	intron_variant	MODIFIER	ENSDLAG00005011434,ctnnd2b_(Seabass),catenin (cadherin-associated protein)
CAJNNU010000001.1:5422009	CAJNNU010000001.1:5422009-5422133	CAJNNU010000001.1	5422009	5422133	124	<DEL>	0.0625	0.0625	MODIFIER	intron_variant	MODIFIER	ENSDLAG00005011434,ctnnd2b_(Seabass),catenin (cadherin-associated protein)
CAJNNU010000001.1:5423779	CAJNNU010000001.1:5423779-5423861	CAJNNU010000001.1	5423779	5423861	82	<DEL>	0.0679012	0.0679012	MODIFIER	intron_variant	MODIFIER	ENSDLAG00005011434,ctnnd2b_(Seabass),catenin (cadherin-associated protein)
CAJNNU010000001.1:5432596	CAJNNU010000001.1:5432596-5432654	CAJNNU010000001.1	5432596	5432654	58	<DEL>	0.269737	0.269737	MODIFIER	intron_variant	MODIFIER	ENSDLAG00005011434,ctnnd2b_(Seabass),catenin (cadherin-associated protein)
CAJNNU010000001.1:5442060	CAJNNU010000001.1:5442060-5442130	CAJNNU010000001.1	5442060	5442130	70	<DEL>	0.0375	0.0375	MODIFIER	intron_variant	MODIFIER	ENSDLAG00005011434,ctnnd2b_(Seabass),catenin (cadherin-associated protein)
CAJNNU010000001.1:5447213	CAJNNU010000001.1:5447213-5447325	CAJNNU010000001.1	5447213	5447325	112	<DEL>	0.0246914	0.0246914	MODIFIER	intron_variant	MODIFIER	ENSDLAG00005011434,ctnnd2b_(Seabass),catenin (cadherin-associated protein)
CAJNNU010000001.1:5447750	CAJNNU010000001.1:5447750-5447911	CAJNNU010000001.1	5447750	5447911	161	<DEL>	0.0308642	0.0308642	MODIFIER	intron_variant	MODIFIER	ENSDLAG00005011434,ctnnd2b_(Seabass),catenin (cadherin-associated protein)
CAJNNU010000001.1:5485403	CAJNNU010000001.1:5485403-5485511	CAJNNU010000001.1	5485403	5485511	108	<DEL>	0.0246914	0.0246914	MODIFIER	intron_variant	MODIFIER	ENSDLAG00005011434,ctnnd2b_(Seabass),catenin (cadherin-associated protein)
CAJNNU010000001.1:5519558	CAJNNU010000001.1:5519558-5519744	CAJNNU010000001.1	5519558	5519744	186	<DEL>	0.0987654	0.0987654	MODIFIER	intergenic_region	MODIFIER	ENSDLAG00005011434,ctnnd2b_(Seabass),catenin (cadherin-associated protein)	ENSDLAG00005013580,si:ch211-132g1.7_(Salmon),N/A
CAJNNU010000001.1:5520601	CAJNNU010000001.1:5520601-5521129	CAJNNU010000001.1	5520601	5521129	528	<DEL>	0.0185185	0.0185185	MODIFIER	intergenic_region	MODIFIER	ENSDLAG00005011434,ctnnd2b_(Seabass),catenin (cadherin-associated protein)	ENSDLAG00005013580,si:ch211-132g1.7_(Salmon),N/A
CAJNNU010000001.1:5550280	CAJNNU010000001.1:5550280-5550490	CAJNNU010000001.1	5550280	5550490	210	<DEL>	0.0246914	0.0246914	MODIFIER	intron_variant	MODIFIER	ENSDLAG00005013617,lyn_(Seabass),LYN proto-oncogene
CAJNNU010000001.1:5591409	CAJNNU010000001.1:5591409-5591803	CAJNNU010000001.1	5591409	5591803	394	<DEL>	0.227848	0.227848	MODIFIER	intron_variant	MODIFIER	ENSDLAG00005014224,zswim5_(Seabass),zinc finger
CAJNNU010000001.1:5624498	CAJNNU010000001.1:5624498-5624640	CAJNNU010000001.1	5624498	5624640	142	<DEL>	0.320513	0.320513	MODIFIER	intron_variant	MODIFIER	ENSDLAG00005014224,zswim5_(Seabass),zinc finger
CAJNNU010000001.1:5639066	CAJNNU010000001.1:5639066-5639173	CAJNNU010000001.1	5639066	5639173	107	<DEL>	0.123377	0.123377	MODIFIER	intron_variant	MODIFIER	ENSDLAG00005014224,zswim5_(Seabass),zinc finger
CAJNNU010000001.1:5639292	CAJNNU010000001.1:5639292-5639344	CAJNNU010000001.1	5639292	5639344	52	<DEL>	0.0769231	0.0769231	MODIFIER	intron_variant	MODIFIER	ENSDLAG00005014224,zswim5_(Seabass),zinc finger
CAJNNU010000001.1:5691124	CAJNNU010000001.1:5691124-5691765	CAJNNU010000001.1	5691124	5691765	641	<INV>	0.0277778	0.0277778	MODIFIER	intergenic_region	MODIFIER	ENSDLAG00005014224,zswim5_(Seabass),zinc finger	ENSDLAG00005014776,fabp6_(Stickleback),N/A
CAJNNU010000001.1:5691125	CAJNNU010000001.1:5691125-5691699	CAJNNU010000001.1	5691125	5691699	574	<DEL>	0.125	0.125	MODIFIER	intergenic_region	MODIFIER	ENSDLAG00005014224,zswim5_(Seabass),zinc finger	ENSDLAG00005014776,fabp6_(Stickleback),N/A
CAJNNU010000001.1:5705037	CAJNNU010000001.1:5705037-5705089	CAJNNU010000001.1	5705037	5705089	52	<DEL>	0.0512821	0.0512821	MODIFIER	intergenic_region	MODIFIER	ENSDLAG00005014776,fabp6_(Stickleback),N/A	ENSDLAG00005014786,elovl8a_(Seabass),ELOVL fatty acid elongase 8a [Source:ZFIN;Acc:ZDB-GENE-060929-240]
CAJNNU010000001.1:5710288	CAJNNU010000001.1:5710288-5710570	CAJNNU010000001.1	5710288	5710570	282	<DEL>	0.234568	0.234568	MODIFIER	intergenic_region	MODIFIER	ENSDLAG00005014776,fabp6_(Stickleback),N/A	ENSDLAG00005014786,elovl8a_(Seabass),ELOVL fatty acid elongase 8a [Source:ZFIN;Acc:ZDB-GENE-060929-240]
CAJNNU010000001.1:5711997	CAJNNU010000001.1:5711997-5712061	CAJNNU010000001.1	5711997	5712061	64	<DEL>	0.139241	0.139241	MODIFIER	intergenic_region	MODIFIER	ENSDLAG00005014776,fabp6_(Stickleback),N/A	ENSDLAG00005014786,elovl8a_(Seabass),ELOVL fatty acid elongase 8a [Source:ZFIN;Acc:ZDB-GENE-060929-240]
CAJNNU010000001.1:5739879	CAJNNU010000001.1:5739879-5739973	CAJNNU010000001.1	5739879	5739973	94	<DEL>	0.01875	0.01875	MODIFIER	downstream_gene_variant	MODIFIER	ENSDLAG00005032942,toe1_(Seabass),target of EGR1
CAJNNU010000001.1:5740882	CAJNNU010000001.1:5740882-5741474	CAJNNU010000001.1	5740882	5741474	592	<DEL>	0.324675	0.324675	MODIFIER	downstream_gene_variant	MODIFIER	ENSDLAG00005032942,toe1_(Seabass),target of EGR1
CAJNNU010000001.1:5745918	CAJNNU010000001.1:5745918-5746371	CAJNNU010000001.1	5745918	5746371	453	<DEL>	0.0246914	0.0246914	MODIFIER	downstream_gene_variant	MODIFIER	ENSDLAG00005032942,toe1_(Seabass),target of EGR1
CAJNNU010000001.1:5754775	CAJNNU010000001.1:5754775-5754958	CAJNNU010000001.1	5754775	5754958	183	<DEL>	0.709877	0.290123	MODIFIER	intergenic_region	MODIFIER	ENSDLAG00005032942,toe1_(Seabass),target of EGR1	ENSDLAG00005014852,rnf220a_(Seabass),ring finger protein 220a [Source:ZFIN;Acc:ZDB-GENE-060929-1006]
CAJNNU010000001.1:5778931	CAJNNU010000001.1:5778931-5779012	CAJNNU010000001.1	5778931	5779012	81	<DEL>	0.108974	0.108974	MODIFIER	intergenic_region	MODIFIER	ENSDLAG00005032942,toe1_(Seabass),target of EGR1	ENSDLAG00005014852,rnf220a_(Seabass),ring finger protein 220a [Source:ZFIN;Acc:ZDB-GENE-060929-1006]
CAJNNU010000001.1:5797186	CAJNNU010000001.1:5797186-5797267	CAJNNU010000001.1	5797186	5797267	81	<DEL>	0.209877	0.209877	MODIFIER	intergenic_region	MODIFIER	ENSDLAG00005032942,toe1_(Seabass),target of EGR1	ENSDLAG00005014852,rnf220a_(Seabass),ring finger protein 220a [Source:ZFIN;Acc:ZDB-GENE-060929-1006]
CAJNNU010000001.1:5804666	CAJNNU010000001.1:5804666-5804851	CAJNNU010000001.1	5804666	5804851	185	<DEL>	0.0246914	0.0246914	MODIFIER	intergenic_region	MODIFIER	ENSDLAG00005032942,toe1_(Seabass),target of EGR1	ENSDLAG00005014852,rnf220a_(Seabass),ring finger protein 220a [Source:ZFIN;Acc:ZDB-GENE-060929-1006]
CAJNNU010000001.1:5804803	CAJNNU010000001.1:5804803-5805066	CAJNNU010000001.1	5804803	5805066	263	<DEL>	0.01875	0.01875	MODIFIER	intergenic_region	MODIFIER	ENSDLAG00005032942,toe1_(Seabass),target of EGR1	ENSDLAG00005014852,rnf220a_(Seabass),ring finger protein 220a [Source:ZFIN;Acc:ZDB-GENE-060929-1006]
CAJNNU010000001.1:5822442	CAJNNU010000001.1:5822442-5822621	CAJNNU010000001.1	5822442	5822621	179	<DEL>	0.0740741	0.0740741	MODIFIER	intergenic_region	MODIFIER	ENSDLAG00005032942,toe1_(Seabass),target of EGR1	ENSDLAG00005014852,rnf220a_(Seabass),ring finger protein 220a [Source:ZFIN;Acc:ZDB-GENE-060929-1006]
CAJNNU010000001.1:5888617	CAJNNU010000001.1:5888617-5888683	CAJNNU010000001.1	5888617	5888683	66	<DEL>	0.0576923	0.0576923	MODIFIER	intergenic_region	MODIFIER	ENSDLAG00005032942,toe1_(Seabass),target of EGR1	ENSDLAG00005014852,rnf220a_(Seabass),ring finger protein 220a [Source:ZFIN;Acc:ZDB-GENE-060929-1006]
CAJNNU010000001.1:5909009	CAJNNU010000001.1:5909009-5909089	CAJNNU010000001.1	5909009	5909089	80	<DEL>	0.196203	0.196203	MODIFIER	intergenic_region	MODIFIER	ENSDLAG00005032942,toe1_(Seabass),target of EGR1	ENSDLAG00005014852,rnf220a_(Seabass),ring finger protein 220a [Source:ZFIN;Acc:ZDB-GENE-060929-1006]
CAJNNU010000001.1:5945043	CAJNNU010000001.1:5945043-5945106	CAJNNU010000001.1	5945043	5945106	63	<DEL>	0.0192308	0.0192308	MODIFIER	intergenic_region	MODIFIER	ENSDLAG00005032942,toe1_(Seabass),target of EGR1	ENSDLAG00005014852,rnf220a_(Seabass),ring finger protein 220a [Source:ZFIN;Acc:ZDB-GENE-060929-1006]
CAJNNU010000001.1:6010909	CAJNNU010000001.1:6010909-6011117	CAJNNU010000001.1	6010909	6011117	208	<DEL>	0.0802469	0.0802469	MODIFIER	intron_variant	MODIFIER	ENSDLAG00005014852,rnf220a_(Seabass),ring finger protein 220a [Source:ZFIN;Acc:ZDB-GENE-060929-1006]
CAJNNU010000001.1:6056667	CAJNNU010000001.1:6056667-6056773	CAJNNU010000001.1	6056667	6056773	106	<DEL>	0.33125	0.33125	MODIFIER	downstream_gene_variant	MODIFIER	ENSDLAG00005014852,rnf220a_(Seabass),ring finger protein 220a [Source:ZFIN;Acc:ZDB-GENE-060929-1006]
CAJNNU010000001.1:6091560	CAJNNU010000001.1:6091560-6091646	CAJNNU010000001.1	6091560	6091646	86	<DEL>	0.0246914	0.0246914	MODIFIER	intergenic_region	MODIFIER	ENSDLAG00005014852,rnf220a_(Seabass),ring finger protein 220a [Source:ZFIN;Acc:ZDB-GENE-060929-1006]	ENSDLAG00005014978,klf17_(Stickleback),N/A
CAJNNU010000001.1:6126896	CAJNNU010000001.1:6126896-6126987	CAJNNU010000001.1	6126896	6126987	91	<DEL>	0.075	0.075	MODIFIER	downstream_gene_variant	MODIFIER	ENSDLAG00005014978,klf17_(Stickleback),N/A
CAJNNU010000001.1:6132191	CAJNNU010000001.1:6132191-6132386	CAJNNU010000001.1	6132191	6132386	195	<DEL>	0.0443038	0.0443038	MODIFIER	intergenic_region	MODIFIER	ENSDLAG00005014978,klf17_(Stickleback),N/A	ENSDLAG00005015088,slc6a9_(Seabass),solute carrier family 6 member 9 [Source:ZFIN;Acc:ZDB-GENE-050105-3]
CAJNNU010000001.1:6134249	CAJNNU010000001.1:6134249-6134322	CAJNNU010000001.1	6134249	6134322	73	<DEL>	0.0308642	0.0308642	MODIFIER	intergenic_region	MODIFIER	ENSDLAG00005014978,klf17_(Stickleback),N/A	ENSDLAG00005015088,slc6a9_(Seabass),solute carrier family 6 member 9 [Source:ZFIN;Acc:ZDB-GENE-050105-3]
CAJNNU010000001.1:6145441	CAJNNU010000001.1:6145441-6145512	CAJNNU010000001.1	6145441	6145512	71	<DEL>	0.0375	0.0375	MODIFIER	intron_variant	MODIFIER	ENSDLAG00005015088,slc6a9_(Seabass),solute carrier family 6 member 9 [Source:ZFIN;Acc:ZDB-GENE-050105-3]
CAJNNU010000001.1:6154651	CAJNNU010000001.1:6154651-6154743	CAJNNU010000001.1	6154651	6154743	92	<DEL>	0.153333	0.153333	MODIFIER	intron_variant	MODIFIER	ENSDLAG00005015088,slc6a9_(Seabass),solute carrier family 6 member 9 [Source:ZFIN;Acc:ZDB-GENE-050105-3]
CAJNNU010000001.1:6181332	CAJNNU010000001.1:6181332-6181407	CAJNNU010000001.1	6181332	6181407	75	<DEL>	0.371795	0.371795	MODIFIER	intron_variant	MODIFIER	ENSDLAG00005015088,slc6a9_(Seabass),solute carrier family 6 member 9 [Source:ZFIN;Acc:ZDB-GENE-050105-3]
CAJNNU010000001.1:6245394	CAJNNU010000001.1:6245394-6245450	CAJNNU010000001.1	6245394	6245450	56	<DEL>	0.0493827	0.0493827	MODIFIER	intergenic_region	MODIFIER	ENSDLAG00005017581,lrrc24_(Seabass),leucine rich repeat containing 24 [Source:ZFIN;Acc:ZDB-GENE-060503-496]	ENSDLAG00005030319,pigr_(Seabass),polymeric immunoglobulin receptor [Source:ZFIN;Acc:ZDB-GENE-060503-327]
CAJNNU010000001.1:6275001	CAJNNU010000001.1:6275001-6275050	CAJNNU010000001.1	6275001	6275050	49	<DEL>	0.056962	0.056962	MODIFIER	3_prime_UTR_variant	MODIFIER	ENSDLAG00005017659,tgm1l1_(Seabass),transglutaminase 1 like 1 [Source:ZFIN;Acc:ZDB-GENE-060503-139]
CAJNNU010000001.1:6277018	CAJNNU010000001.1:6277018-6277150	CAJNNU010000001.1	6277018	6277150	132	<DEL>	0.0246914	0.0246914	HIGH	splice_acceptor_variant&conservative_inframe_deletion&splice_region_variant&intron_variant	HIGH	ENSDLAG00005017659,tgm1l1_(Seabass),transglutaminase 1 like 1 [Source:ZFIN;Acc:ZDB-GENE-060503-139]
CAJNNU010000001.1:6294814	CAJNNU010000001.1:6294814-6295027	CAJNNU010000001.1	6294814	6295027	213	<DEL>	0.286667	0.286667	MODIFIER	upstream_gene_variant	MODIFIER	ENSDLAG00005017659,tgm1l1_(Seabass),transglutaminase 1 like 1 [Source:ZFIN;Acc:ZDB-GENE-060503-139]
CAJNNU010000001.1:6303880	CAJNNU010000001.1:6303880-6303966	CAJNNU010000001.1	6303880	6303966	86	<DEL>	0.19375	0.19375	MODIFIER	intron_variant	MODIFIER	ENSDLAG00005018089,AL954696.1_(Zebrafish),N/A
CAJNNU010000001.1:6306106	CAJNNU010000001.1:6306106-6306207	CAJNNU010000001.1	6306106	6306207	101	<DEL>	0.056962	0.056962	MODIFIER	intron_variant	MODIFIER	ENSDLAG00005018089,AL954696.1_(Zebrafish),N/A
CAJNNU010000001.1:6338805	CAJNNU010000001.1:6338805-6339151	CAJNNU010000001.1	6338805	6339151	346	<DEL>	0.05625	0.05625	MODIFIER	intron_variant	MODIFIER	ENSDLAG00005027657,rem2_(Seabass),RAS (RAD and GEM)-like GTP binding 2 [Source:ZFIN;Acc:ZDB-GENE-081110-1]
CAJNNU010000001.1:6366301	CAJNNU010000001.1:6366301-6366382	CAJNNU010000001.1	6366301	6366382	81	<DEL>	0.0379747	0.0379747	MODIFIER	intron_variant	MODIFIER	ENSDLAG00005018141,carmil3_(Seabass),capping protein regulator and myosin 1 linker 3 [Source:ZFIN;Acc:ZDB-GENE-070912-183]
CAJNNU010000001.1:6382305	CAJNNU010000001.1:6382305-6382384	CAJNNU010000001.1	6382305	6382384	79	<DEL>	0.293333	0.293333	MODIFIER	intron_variant	MODIFIER	ENSDLAG00005018141,carmil3_(Seabass),capping protein regulator and myosin 1 linker 3 [Source:ZFIN;Acc:ZDB-GENE-070912-183]
CAJNNU010000001.1:6407641	CAJNNU010000001.1:6407641-6407881	CAJNNU010000001.1	6407641	6407881	240	<DEL>	0.06875	0.06875	MODIFIER	intron_variant	MODIFIER	ENSDLAG00005018141,carmil3_(Seabass),capping protein regulator and myosin 1 linker 3 [Source:ZFIN;Acc:ZDB-GENE-070912-183]
CAJNNU010000001.1:6417158	CAJNNU010000001.1:6417158-6417226	CAJNNU010000001.1	6417158	6417226	68	<DEL>	0.0246914	0.0246914	MODIFIER	intron_variant	MODIFIER	ENSDLAG00005018141,carmil3_(Seabass),capping protein regulator and myosin 1 linker 3 [Source:ZFIN;Acc:ZDB-GENE-070912-183]
CAJNNU010000001.1:6426040	CAJNNU010000001.1:6426040-6426090	CAJNNU010000001.1	6426040	6426090	50	<DEL>	0.0875	0.0875	MODIFIER	intron_variant	MODIFIER	ENSDLAG00005018141,carmil3_(Seabass),capping protein regulator and myosin 1 linker 3 [Source:ZFIN;Acc:ZDB-GENE-070912-183]
CAJNNU010000001.1:6437643	CAJNNU010000001.1:6437643-6437704	CAJNNU010000001.1	6437643	6437704	61	<DEL>	0.037037	0.037037	MODIFIER	upstream_gene_variant	MODIFIER	ENSDLAG00005018141,carmil3_(Seabass),capping protein regulator and myosin 1 linker 3 [Source:ZFIN;Acc:ZDB-GENE-070912-183]
CAJNNU010000001.1:6442087	CAJNNU010000001.1:6442087-6442447	CAJNNU010000001.1	6442087	6442447	360	<DEL>	0.394737	0.394737	MODIFIER	upstream_gene_variant	MODIFIER	ENSDLAG00005018141,carmil3_(Seabass),capping protein regulator and myosin 1 linker 3 [Source:ZFIN;Acc:ZDB-GENE-070912-183]
CAJNNU010000001.1:6442483	CAJNNU010000001.1:6442483-6442772	CAJNNU010000001.1	6442483	6442772	289	<DEL>	0.0298507	0.0298507	MODIFIER	upstream_gene_variant	MODIFIER	ENSDLAG00005018141,carmil3_(Seabass),capping protein regulator and myosin 1 linker 3 [Source:ZFIN;Acc:ZDB-GENE-070912-183]
CAJNNU010000001.1:6443277	CAJNNU010000001.1:6443277-6443390	CAJNNU010000001.1	6443277	6443390	113	<DEL>	0.185897	0.185897	MODIFIER	intergenic_region	MODIFIER	ENSDLAG00005018141,carmil3_(Seabass),capping protein regulator and myosin 1 linker 3 [Source:ZFIN;Acc:ZDB-GENE-070912-183]	ENSDLAG00005028484,cdh24b_(Seabass),cadherin 24
CAJNNU010000001.1:6457607	CAJNNU010000001.1:6457607-6457789	CAJNNU010000001.1	6457607	6457789	182	<DEL>	0.03125	0.03125	MODIFIER	3_prime_UTR_variant	MODIFIER	ENSDLAG00005028484,cdh24b_(Seabass),cadherin 24
CAJNNU010000001.1:6493088	CAJNNU010000001.1:6493088-6493332	CAJNNU010000001.1	6493088	6493332	244	<DEL>	0.037037	0.037037	MODIFIER	intron_variant	MODIFIER	ENSDLAG00005028484,cdh24b_(Seabass),cadherin 24
CAJNNU010000001.1:6498543	CAJNNU010000001.1:6498543-6498784	CAJNNU010000001.1	6498543	6498784	241	<DEL>	0.234177	0.234177	MODIFIER	intron_variant	MODIFIER	ENSDLAG00005028484,cdh24b_(Seabass),cadherin 24
CAJNNU010000001.1:6508728	CAJNNU010000001.1:6508728-6508793	CAJNNU010000001.1	6508728	6508793	65	<DEL>	0.309859	0.309859	MODIFIER	intron_variant	MODIFIER	ENSDLAG00005028484,cdh24b_(Seabass),cadherin 24
CAJNNU010000001.1:6553809	CAJNNU010000001.1:6553809-6554298	CAJNNU010000001.1	6553809	6554298	489	<DEL>	0.0432099	0.0432099	MODIFIER	intron_variant	MODIFIER	ENSDLAG00005028484,cdh24b_(Seabass),cadherin 24
CAJNNU010000001.1:6606279	CAJNNU010000001.1:6606279-6606530	CAJNNU010000001.1	6606279	6606530	251	<DEL>	0.04375	0.04375	MODIFIER	intergenic_region	MODIFIER	ENSDLAG00005028484,cdh24b_(Seabass),cadherin 24	ENSDLAG00005018277,psmb5_(Seabass),proteasome 20S subunit beta 5 [Source:ZFIN;Acc:ZDB-GENE-990415-215]
CAJNNU010000001.1:6647375	CAJNNU010000001.1:6647375-6647427	CAJNNU010000001.1	6647375	6647427	52	<DEL>	0.318182	0.318182	MODIFIER	downstream_gene_variant	MODIFIER	ENSDLAG00005018348,prmt5_(Seabass),protein arginine methyltransferase 5 [Source:ZFIN;Acc:ZDB-GENE-030616-585]
CAJNNU010000001.1:6655207	CAJNNU010000001.1:6655207-6655480	CAJNNU010000001.1	6655207	6655480	273	<DEL>	0.314815	0.314815	MODIFIER	intron_variant	MODIFIER	ENSDLAG00005018770,slc7a8b_(Seabass),solute carrier family 7 member 8b [Source:ZFIN;Acc:ZDB-GENE-030616-586]
CAJNNU010000001.1:6658807	CAJNNU010000001.1:6658807-6658861	CAJNNU010000001.1	6658807	6658861	54	<DEL>	0.03125	0.03125	MODIFIER	3_prime_UTR_variant	MODIFIER	ENSDLAG00005018770,slc7a8b_(Seabass),solute carrier family 7 member 8b [Source:ZFIN;Acc:ZDB-GENE-030616-586]
CAJNNU010000001.1:6658893	CAJNNU010000001.1:6658893-6659313	CAJNNU010000001.1	6658893	6659313	420	<DEL>	0.0506329	0.0506329	MODIFIER	3_prime_UTR_variant	MODIFIER	ENSDLAG00005018770,slc7a8b_(Seabass),solute carrier family 7 member 8b [Source:ZFIN;Acc:ZDB-GENE-030616-586]
CAJNNU010000001.1:6668419	CAJNNU010000001.1:6668419-6668471	CAJNNU010000001.1	6668419	6668471	52	<DEL>	0.277027	0.277027	MODIFIER	intron_variant	MODIFIER	ENSDLAG00005019375,ap1g2_(Seabass),adaptor related protein complex 1 subunit gamma 2 [Source:ZFIN;Acc:ZDB-GENE-030616-587]
CAJNNU010000001.1:6757755	CAJNNU010000001.1:6757755-6757818	CAJNNU010000001.1	6757755	6757818	63	<DEL>	0.025	0.025	MODIFIER	upstream_gene_variant	MODIFIER	ENSDLAG00005019935,mmp14b_(Seabass),matrix metallopeptidase 14b (membrane-inserted) [Source:ZFIN;Acc:ZDB-GENE-030901-2]
CAJNNU010000001.1:6775666	CAJNNU010000001.1:6775666-6775748	CAJNNU010000001.1	6775666	6775748	82	<DEL>	0.0555556	0.0555556	MODIFIER	upstream_gene_variant	MODIFIER	ENSDLAG00005031655,trim110_(Salmon),N/A
CAJNNU010000001.1:6779274	CAJNNU010000001.1:6779274-6779828	CAJNNU010000001.1	6779274	6779828	554	<DEL>	0.175325	0.175325	MODIFIER	upstream_gene_variant	MODIFIER	ENSDLAG00005020246,cbln12_(Seabass),cerebellin 12 [Source:ZFIN;Acc:ZDB-GENE-070912-11]
CAJNNU010000001.1:6833342	CAJNNU010000001.1:6833342-6833397	CAJNNU010000001.1	6833342	6833397	55	<DEL>	0.0723684	0.0723684	MODIFIER	intron_variant	MODIFIER	ENSDLAG00005022464,casq1a_(Seabass),calsequestrin 1a [Source:ZFIN;Acc:ZDB-GENE-040801-139]
CAJNNU010000001.1:6871312	CAJNNU010000001.1:6871312-6871467	CAJNNU010000001.1	6871312	6871467	155	<DEL>	0.0246914	0.0246914	MODIFIER	intron_variant	MODIFIER	ENSDLAG00005022866,vipr1a_(Seabass),vasoactive intestinal peptide receptor 1a [Source:ZFIN;Acc:ZDB-GENE-070912-506]
CAJNNU010000001.1:6899942	CAJNNU010000001.1:6899942-6900265	CAJNNU010000001.1	6899942	6900265	323	<DEL>	0.0432099	0.0432099	MODIFIER	upstream_gene_variant	MODIFIER	ENSDLAG00005022928,hhatla_(Seabass),hedgehog acyltransferase like
CAJNNU010000001.1:6959353	CAJNNU010000001.1:6959353-6959411	CAJNNU010000001.1	6959353	6959411	58	<DEL>	0.19863	0.19863	MODIFIER	intron_variant	MODIFIER	ENSDLAG00005023419,slc22a13a_(Seabass),solute carrier family 22 member 13a [Source:ZFIN;Acc:ZDB-GENE-070912-473]
CAJNNU010000001.1:6965536	CAJNNU010000001.1:6965536-6965770	CAJNNU010000001.1	6965536	6965770	234	<DEL>	0.025	0.025	MODIFIER	intron_variant	MODIFIER	ENSDLAG00005023419,slc22a13a_(Seabass),solute carrier family 22 member 13a [Source:ZFIN;Acc:ZDB-GENE-070912-473]
CAJNNU010000001.1:6991087	CAJNNU010000001.1:6991087-6991628	CAJNNU010000001.1	6991087	6991628	541	<DEL>	0.0555556	0.0555556	MODIFIER	intergenic_region	MODIFIER	ENSDLAG00005030566,xirp1_(Seabass),xin actin binding repeat containing 1 [Source:NCBI gene;Acc:497637]	ENSDLAG00005034486,csrnp1a_(Seabass),cysteine-serine-rich nuclear protein 1a [Source:ZFIN;Acc:ZDB-GENE-070912-475]
CAJNNU010000001.1:6995220	CAJNNU010000001.1:6995220-6995326	CAJNNU010000001.1	6995220	6995326	106	<DEL>	0.0696203	0.0696203	MODIFIER	intergenic_region	MODIFIER	ENSDLAG00005030566,xirp1_(Seabass),xin actin binding repeat containing 1 [Source:NCBI gene;Acc:497637]	ENSDLAG00005034486,csrnp1a_(Seabass),cysteine-serine-rich nuclear protein 1a [Source:ZFIN;Acc:ZDB-GENE-070912-475]
CAJNNU010000001.1:7007718	CAJNNU010000001.1:7007718-7007858	CAJNNU010000001.1	7007718	7007858	140	<DEL>	0.126582	0.126582	MODIFIER	intron_variant	MODIFIER	ENSDLAG00005023436,gorasp1a_(Seabass),golgi reassembly stacking protein 1a [Source:ZFIN;Acc:ZDB-GENE-030826-23]
CAJNNU010000001.1:7012814	CAJNNU010000001.1:7012814-7013180	CAJNNU010000001.1	7012814	7013180	366	<DEL>	0.2125	0.2125	MODIFIER	downstream_gene_variant	MODIFIER	ENSDLAG00005023436,gorasp1a_(Seabass),golgi reassembly stacking protein 1a [Source:ZFIN;Acc:ZDB-GENE-030826-23]
CAJNNU010000001.1:7018620	CAJNNU010000001.1:7018620-7018945	CAJNNU010000001.1	7018620	7018945	325	<DEL>	0.290123	0.290123	MODIFIER	upstream_gene_variant	MODIFIER	ENSDLAG00005023445,WDR48_(Seabass),WD repeat domain 48 [Source:HGNC Symbol;Acc:HGNC:30914]
CAJNNU010000001.1:7105458	CAJNNU010000001.1:7105458-7105555	CAJNNU010000001.1	7105458	7105555	97	<DEL>	0.159722	0.159722	MODIFIER	upstream_gene_variant	MODIFIER	ENSDLAG00005023911,col6a2_(Seabass),collagen
CAJNNU010000001.1:7112265	CAJNNU010000001.1:7112265-7112348	CAJNNU010000001.1	7112265	7112348	83	<DEL>	0.328947	0.328947	HIGH	splice_acceptor_variant&splice_region_variant&intron_variant	HIGH	ENSDLAG00005023911,col6a2_(Seabass),collagen
CAJNNU010000001.1:7129683	CAJNNU010000001.1:7129683-7129771	CAJNNU010000001.1	7129683	7129771	88	<DEL>	0.0759494	0.0759494	MODIFIER	intron_variant	MODIFIER	ENSDLAG00005024052,zgc:162816_(Stickleback),N/A
CAJNNU010000001.1:7141774	CAJNNU010000001.1:7141774-7141846	CAJNNU010000001.1	7141774	7141846	72	<DEL>	0.2875	0.2875	MODIFIER	downstream_gene_variant	MODIFIER	ENSDLAG00005024073,orc2_(Seabass),origin recognition complex		<DEL>|5_prime_UTR_variant|MODIFIER|ENSDLAG00005029086,cfap410_(Stickleback),N/A
CAJNNU010000001.1:7149315	CAJNNU010000001.1:7149315-7149399	CAJNNU010000001.1	7149315	7149399	84	<DEL>	0.134615	0.134615	MODIFIER	downstream_gene_variant	MODIFIER	ENSDLAG00005024261,pecr_(Stickleback),N/A		<DEL>|5_prime_UTR_variant|MODIFIER|ENSDLAG00005034460,ndufb3_(Stickleback),N/A|	<DEL>|upstream_gene_variant|MODIFIER|ENSDLAG00005034460,ndufb3_(Stickleback),N/A
CAJNNU010000001.1:7155114	CAJNNU010000001.1:7155114-7155165	CAJNNU010000001.1	7155114	7155165	51	<DEL>	0.342105	0.342105	MODIFIER	intron_variant	MODIFIER	ENSDLAG00005033709,ugt1b5_(Stickleback),N/A
CAJNNU010000001.1:7162658	CAJNNU010000001.1:7162658-7163291	CAJNNU010000001.1	7162658	7163291	633	<DEL>	0.0925926	0.0925926	MODIFIER	upstream_gene_variant	MODIFIER	ENSDLAG00005024273,cxcr4a_(Seabass),chemokine (C-X-C motif) receptor 4a [Source:ZFIN;Acc:ZDB-GENE-020102-1]
CAJNNU010000001.1:7166599	CAJNNU010000001.1:7166599-7166675	CAJNNU010000001.1	7166599	7166675	76	<DEL>	0.03125	0.03125	MODIFIER	downstream_gene_variant	MODIFIER	ENSDLAG00005024273,cxcr4a_(Seabass),chemokine (C-X-C motif) receptor 4a [Source:ZFIN;Acc:ZDB-GENE-020102-1]		<DEL>|intergenic_region|MODIFIER|ENSDLAG00005033709,ugt1b5_(Stickleback),N/A|ENSDLAG00005024278,mcm6_(Stickleback),N/A
CAJNNU010000001.1:7189415	CAJNNU010000001.1:7189415-7189505	CAJNNU010000001.1	7189415	7189505	90	<DEL>	0.320988	0.320988	MODIFIER	upstream_gene_variant	MODIFIER	ENSDLAG00005024300,tmbim1a_(Seabass),transmembrane BAX inhibitor motif containing 1a [Source:ZFIN;Acc:ZDB-GENE-041010-69]
CAJNNU010000001.1:7196512	CAJNNU010000001.1:7196512-7196577	CAJNNU010000001.1	7196512	7196577	65	<DEL>	0.20625	0.20625	MODIFIER	intron_variant	MODIFIER	ENSDLAG00005024364,casp8_(Stickleback),N/A
CAJNNU010000001.1:7240587	CAJNNU010000001.1:7240587-7240639	CAJNNU010000001.1	7240587	7240639	52	<DEL>	0.0933333	0.0933333	MODIFIER	intergenic_region	MODIFIER	ENSDLAG00005024373,si:ch211-91p5.3_(Zebrafish),N/A	ENSDLAG00005024377,PCDH8_(Seabass),protocadherin 8 [Source:HGNC Symbol;Acc:HGNC:8660]
CAJNNU010000001.1:7266866	CAJNNU010000001.1:7266866-7267043	CAJNNU010000001.1	7266866	7267043	177	<DEL>	0.789474	0.210526	MODIFIER	downstream_gene_variant	MODIFIER	ENSDLAG00005024377,PCDH8_(Seabass),protocadherin 8 [Source:HGNC Symbol;Acc:HGNC:8660]
CAJNNU010000001.1:7288741	CAJNNU010000001.1:7288741-7288791	CAJNNU010000001.1	7288741	7288791	50	<DEL>	0.175	0.175	MODIFIER	intron_variant	MODIFIER	ENSDLAG00005024387,SUGT1_(Seabass),SGT1 homolog
CAJNNU010000001.1:7291810	CAJNNU010000001.1:7291810-7291905	CAJNNU010000001.1	7291810	7291905	95	<DEL>	0.0432099	0.0432099	MODIFIER	upstream_gene_variant	MODIFIER	ENSDLAG00005024387,SUGT1_(Seabass),SGT1 homolog
CAJNNU010000001.1:7322948	CAJNNU010000001.1:7322948-7323602	CAJNNU010000001.1	7322948	7323602	654	<DUP>	0.0185185	0.0185185	MODIFIER	intergenic_region	MODIFIER	ENSDLAG00005024400,ednrba_(Stickleback),N/A	ENSDLAG00005024406,SLC25A30_(Stickleback),N/A
CAJNNU010000001.1:7324532	CAJNNU010000001.1:7324532-7324599	CAJNNU010000001.1	7324532	7324599	67	<DEL>	0.126582	0.126582	MODIFIER	intergenic_region	MODIFIER	ENSDLAG00005024400,ednrba_(Stickleback),N/A	ENSDLAG00005024406,SLC25A30_(Stickleback),N/A
CAJNNU010000001.1:7335723	CAJNNU010000001.1:7335723-7335831	CAJNNU010000001.1	7335723	7335831	108	<DEL>	0.65625	0.34375	MODIFIER	intron_variant	MODIFIER	ENSDLAG00005024406,SLC25A30_(Stickleback),N/A
CAJNNU010000001.1:7339371	CAJNNU010000001.1:7339371-7339892	CAJNNU010000001.1	7339371	7339892	521	<DEL>	0.486842	0.486842	HIGH	exon_loss_variant&splice_donor_variant&splice_region_variant&intron_variant	HIGH	ENSDLAG00005024406,SLC25A30_(Stickleback),N/A
CAJNNU010000001.1:7351439	CAJNNU010000001.1:7351439-7351728	CAJNNU010000001.1	7351439	7351728	289	<DEL>	0.08125	0.08125	MODIFIER	intergenic_region	MODIFIER	ENSDLAG00005024406,SLC25A30_(Stickleback),N/A	ENSDLAG00005000274,gad1b_(Seabass),glutamate decarboxylase 1b [Source:ZFIN;Acc:ZDB-GENE-030909-3]
CAJNNU010000001.1:7353484	CAJNNU010000001.1:7353484-7353543	CAJNNU010000001.1	7353484	7353543	59	<DEL>	0.0833333	0.0833333	MODIFIER	intergenic_region	MODIFIER	ENSDLAG00005024406,SLC25A30_(Stickleback),N/A	ENSDLAG00005000274,gad1b_(Seabass),glutamate decarboxylase 1b [Source:ZFIN;Acc:ZDB-GENE-030909-3]
CAJNNU010000001.1:7372131	CAJNNU010000001.1:7372131-7372250	CAJNNU010000001.1	7372131	7372250	119	<DEL>	0.037037	0.037037	MODIFIER	upstream_gene_variant	MODIFIER	ENSDLAG00005000274,gad1b_(Seabass),glutamate decarboxylase 1b [Source:ZFIN;Acc:ZDB-GENE-030909-3]
CAJNNU010000001.1:7391602	CAJNNU010000001.1:7391602-7391723	CAJNNU010000001.1	7391602	7391723	121	<DEL>	0.0443038	0.0443038	MODIFIER	intron_variant	MODIFIER	ENSDLAG00005000858,gorasp2_(Stickleback),N/A
CAJNNU010000001.1:7399069	CAJNNU010000001.1:7399069-7399134	CAJNNU010000001.1	7399069	7399134	65	<DEL>	0.561728	0.438272	MODIFIER	downstream_gene_variant	MODIFIER	ENSDLAG00005000908,tlk1b_(Seabass),tousled-like kinase 1b [Source:NCBI gene;Acc:326734]
CAJNNU010000001.1:7418594	CAJNNU010000001.1:7418594-7418646	CAJNNU010000001.1	7418594	7418646	52	<DEL>	0.04375	0.04375	MODIFIER	intron_variant	MODIFIER	ENSDLAG00005001376,myo7bb_(Stickleback),N/A
CAJNNU010000001.1:7430645	CAJNNU010000001.1:7430645-7430759	CAJNNU010000001.1	7430645	7430759	114	<DEL>	0.0759494	0.0759494	MODIFIER	upstream_gene_variant	MODIFIER	ENSDLAG00005001376,myo7bb_(Stickleback),N/A
CAJNNU010000001.1:7455691	CAJNNU010000001.1:7455691-7456070	CAJNNU010000001.1	7455691	7456070	379	<DEL>	0.0246914	0.0246914	MODIFIER	intron_variant	MODIFIER	ENSDLAG00005005333,gpr158b_(Stickleback),N/A
CAJNNU010000001.1:7530692	CAJNNU010000001.1:7530692-7530750	CAJNNU010000001.1	7530692	7530750	58	<DEL>	0.136364	0.136364	MODIFIER	intron_variant	MODIFIER	ENSDLAG00005005439,APBB1IP_(Seabass),amyloid beta precursor protein binding family B member 1 interacting protein [Source:HGNC Symbol;Acc:HGNC:17379]
CAJNNU010000001.1:7530895	CAJNNU010000001.1:7530895-7531179	CAJNNU010000001.1	7530895	7531179	284	<DEL>	0.025	0.025	MODIFIER	intron_variant	MODIFIER	ENSDLAG00005005439,APBB1IP_(Seabass),amyloid beta precursor protein binding family B member 1 interacting protein [Source:HGNC Symbol;Acc:HGNC:17379]
CAJNNU010000001.1:7532774	CAJNNU010000001.1:7532774-7532876	CAJNNU010000001.1	7532774	7532876	102	<DEL>	0.0555556	0.0555556	MODIFIER	intron_variant	MODIFIER	ENSDLAG00005005439,APBB1IP_(Seabass),amyloid beta precursor protein binding family B member 1 interacting protein [Source:HGNC Symbol;Acc:HGNC:17379]
CAJNNU010000001.1:7535452	CAJNNU010000001.1:7535452-7535506	CAJNNU010000001.1	7535452	7535506	54	<DEL>	0.01875	0.01875	MODIFIER	intron_variant	MODIFIER	ENSDLAG00005005439,APBB1IP_(Seabass),amyloid beta precursor protein binding family B member 1 interacting protein [Source:HGNC Symbol;Acc:HGNC:17379]
CAJNNU010000001.1:7596884	CAJNNU010000001.1:7596884-7597570	CAJNNU010000001.1	7596884	7597570	686	<DEL>	0.0185185	0.0185185	MODIFIER	downstream_gene_variant	MODIFIER	ENSDLAG00005007397,rab18b_(Seabass),RAB18B
CAJNNU010000001.1:7612684	CAJNNU010000001.1:7612684-7612936	CAJNNU010000001.1	7612684	7612936	252	<DEL>	0.160494	0.160494	MODIFIER	intron_variant	MODIFIER	ENSDLAG00005007524,mpp7b_(Zebrafish),N/A
CAJNNU010000001.1:7622912	CAJNNU010000001.1:7622912-7623183	CAJNNU010000001.1	7622912	7623183	271	<DEL>	0.0185185	0.0185185	MODIFIER	5_prime_UTR_variant	MODIFIER	ENSDLAG00005007524,mpp7b_(Zebrafish),N/A		<DEL>|upstream_gene_variant|MODIFIER|ENSDLAG00005008485,WAC_(Stickleback),N/A
CAJNNU010000001.1:7635959	CAJNNU010000001.1:7635959-7636026	CAJNNU010000001.1	7635959	7636026	67	<DEL>	0.139241	0.139241	MODIFIER	intron_variant	MODIFIER	ENSDLAG00005008485,WAC_(Stickleback),N/A
CAJNNU010000001.1:7662766	CAJNNU010000001.1:7662766-7662968	CAJNNU010000001.1	7662766	7662968	202	<DEL>	0.09375	0.09375	MODIFIER	intergenic_region	MODIFIER	ENSDLAG00005008485,WAC_(Stickleback),N/A	ENSDLAG00005008497,CABZ01063651.1_(Zebrafish),N/A
CAJNNU010000001.1:7669187	CAJNNU010000001.1:7669187-7672047	CAJNNU010000001.1	7669187	7672047	2860	<DEL>	0.0185185	0.0185185	MODIFIER	intergenic_region	MODIFIER	ENSDLAG00005008485,WAC_(Stickleback),N/A	ENSDLAG00005008497,CABZ01063651.1_(Zebrafish),N/A
CAJNNU010000001.1:7682426	CAJNNU010000001.1:7682426-7682549	CAJNNU010000001.1	7682426	7682549	123	<DEL>	0.0949367	0.0949367	MODIFIER	intergenic_region	MODIFIER	ENSDLAG00005008485,WAC_(Stickleback),N/A	ENSDLAG00005008497,CABZ01063651.1_(Zebrafish),N/A
CAJNNU010000001.1:7684677	CAJNNU010000001.1:7684677-7684948	CAJNNU010000001.1	7684677	7684948	271	<DEL>	0.0576923	0.0576923	MODIFIER	intergenic_region	MODIFIER	ENSDLAG00005008485,WAC_(Stickleback),N/A	ENSDLAG00005008497,CABZ01063651.1_(Zebrafish),N/A
CAJNNU010000001.1:7684772	CAJNNU010000001.1:7684772-7684926	CAJNNU010000001.1	7684772	7684926	154	<DEL>	0.175676	0.175676	MODIFIER	intergenic_region	MODIFIER	ENSDLAG00005008485,WAC_(Stickleback),N/A	ENSDLAG00005008497,CABZ01063651.1_(Zebrafish),N/A
CAJNNU010000001.1:7685132	CAJNNU010000001.1:7685132-7685272	CAJNNU010000001.1	7685132	7685272	140	<DEL>	0.14375	0.14375	MODIFIER	intergenic_region	MODIFIER	ENSDLAG00005008485,WAC_(Stickleback),N/A	ENSDLAG00005008497,CABZ01063651.1_(Zebrafish),N/A
CAJNNU010000001.1:7686806	CAJNNU010000001.1:7686806-7687019	CAJNNU010000001.1	7686806	7687019	213	<DEL>	0.0925926	0.0925926	MODIFIER	intergenic_region	MODIFIER	ENSDLAG00005008485,WAC_(Stickleback),N/A	ENSDLAG00005008497,CABZ01063651.1_(Zebrafish),N/A
CAJNNU010000001.1:7696936	CAJNNU010000001.1:7696936-7697102	CAJNNU010000001.1	7696936	7697102	166	<DEL>	0.908451	0.091549	MODIFIER	intergenic_region	MODIFIER	ENSDLAG00005008485,WAC_(Stickleback),N/A	ENSDLAG00005008497,CABZ01063651.1_(Zebrafish),N/A
CAJNNU010000001.1:7700717	CAJNNU010000001.1:7700717-7700820	CAJNNU010000001.1	7700717	7700820	103	<DEL>	0.0679012	0.0679012	MODIFIER	intergenic_region	MODIFIER	ENSDLAG00005008485,WAC_(Stickleback),N/A	ENSDLAG00005008497,CABZ01063651.1_(Zebrafish),N/A
CAJNNU010000001.1:7781512	CAJNNU010000001.1:7781512-7781792	CAJNNU010000001.1	7781512	7781792	280	<DEL>	0.0375	0.0375	MODIFIER	intergenic_region	MODIFIER	ENSDLAG00005008497,CABZ01063651.1_(Zebrafish),N/A	ENSDLAG00005008531,tnk2b_(Seabass),tyrosine kinase
CAJNNU010000001.1:7786343	CAJNNU010000001.1:7786343-7786417	CAJNNU010000001.1	7786343	7786417	74	<DEL>	0.0246914	0.0246914	MODIFIER	intergenic_region	MODIFIER	ENSDLAG00005008497,CABZ01063651.1_(Zebrafish),N/A	ENSDLAG00005008531,tnk2b_(Seabass),tyrosine kinase
CAJNNU010000001.1:7799956	CAJNNU010000001.1:7799956-7800315	CAJNNU010000001.1	7799956	7800315	359	<DEL>	0.0925926	0.0925926	MODIFIER	intergenic_region	MODIFIER	ENSDLAG00005008497,CABZ01063651.1_(Zebrafish),N/A	ENSDLAG00005008531,tnk2b_(Seabass),tyrosine kinase
CAJNNU010000001.1:7811552	CAJNNU010000001.1:7811552-7811607	CAJNNU010000001.1	7811552	7811607	55	<DEL>	0.125	0.125	MODIFIER	intergenic_region	MODIFIER	ENSDLAG00005008497,CABZ01063651.1_(Zebrafish),N/A	ENSDLAG00005008531,tnk2b_(Seabass),tyrosine kinase
CAJNNU010000001.1:7826780	CAJNNU010000001.1:7826780-7831728	CAJNNU010000001.1	7826780	7831728	4948	<DEL>	0.474684	0.474684	MODIFIER	intergenic_region	MODIFIER	ENSDLAG00005008497,CABZ01063651.1_(Zebrafish),N/A	ENSDLAG00005008531,tnk2b_(Seabass),tyrosine kinase
CAJNNU010000001.1:7832645	CAJNNU010000001.1:7832645-7832956	CAJNNU010000001.1	7832645	7832956	311	<DEL>	0.0625	0.0625	MODIFIER	intergenic_region	MODIFIER	ENSDLAG00005008497,CABZ01063651.1_(Zebrafish),N/A	ENSDLAG00005008531,tnk2b_(Seabass),tyrosine kinase
CAJNNU010000001.1:7833419	CAJNNU010000001.1:7833419-7834168	CAJNNU010000001.1	7833419	7834168	749	<DEL>	0.141975	0.141975	MODIFIER	intergenic_region	MODIFIER	ENSDLAG00005008497,CABZ01063651.1_(Zebrafish),N/A	ENSDLAG00005008531,tnk2b_(Seabass),tyrosine kinase
CAJNNU010000001.1:7835875	CAJNNU010000001.1:7835875-7836751	CAJNNU010000001.1	7835875	7836751	876	<DEL>	0.104938	0.104938	MODIFIER	intergenic_region	MODIFIER	ENSDLAG00005008497,CABZ01063651.1_(Zebrafish),N/A	ENSDLAG00005008531,tnk2b_(Seabass),tyrosine kinase
CAJNNU010000001.1:7836206	CAJNNU010000001.1:7836206-7836518	CAJNNU010000001.1	7836206	7836518	312	<DEL>	0.361842	0.361842	MODIFIER	intergenic_region	MODIFIER	ENSDLAG00005008497,CABZ01063651.1_(Zebrafish),N/A	ENSDLAG00005008531,tnk2b_(Seabass),tyrosine kinase
CAJNNU010000001.1:7838278	CAJNNU010000001.1:7838278-7838461	CAJNNU010000001.1	7838278	7838461	183	<DEL>	0.0802469	0.0802469	MODIFIER	intergenic_region	MODIFIER	ENSDLAG00005008497,CABZ01063651.1_(Zebrafish),N/A	ENSDLAG00005008531,tnk2b_(Seabass),tyrosine kinase
CAJNNU010000001.1:7999095	CAJNNU010000001.1:7999095-7999164	CAJNNU010000001.1	7999095	7999164	69	<DEL>	0.0864198	0.0864198	MODIFIER	intergenic_region	MODIFIER	ENSDLAG00005027160,lurap1_(Zebrafish),N/A	ENSDLAG00005027142,si:ch211-188c16.1_(Zebrafish),N/A
CAJNNU010000001.1:8004933	CAJNNU010000001.1:8004933-8005088	CAJNNU010000001.1	8004933	8005088	155	<DEL>	0.075	0.075	MODIFIER	intron_variant	MODIFIER	ENSDLAG00005027142,si:ch211-188c16.1_(Zebrafish),N/A
CAJNNU010000001.1:8048285	CAJNNU010000001.1:8048285-8048362	CAJNNU010000001.1	8048285	8048362	77	<DEL>	0.272152	0.272152	MODIFIER	intron_variant	MODIFIER	ENSDLAG00005009624,C8B_(Seabass),complement C8 beta chain [Source:HGNC Symbol;Acc:HGNC:1353]
CAJNNU010000001.1:8126069	CAJNNU010000001.1:8126069-8126336	CAJNNU010000001.1	8126069	8126336	267	<DEL>	0.03125	0.03125	MODIFIER	intergenic_region	MODIFIER	ENSDLAG00005009624,C8B_(Seabass),complement C8 beta chain [Source:HGNC Symbol;Acc:HGNC:1353]	ENSDLAG00005009898,SUCO_(Stickleback),N/A
CAJNNU010000001.1:8167718	CAJNNU010000001.1:8167718-8167787	CAJNNU010000001.1	8167718	8167787	69	<DEL>	0.125	0.125	MODIFIER	intron_variant	MODIFIER	ENSDLAG00005009996,DNM3_(Stickleback),N/A
CAJNNU010000001.1:8171897	CAJNNU010000001.1:8171897-8171977	CAJNNU010000001.1	8171897	8171977	80	<DEL>	0.116883	0.116883	MODIFIER	upstream_gene_variant	MODIFIER	ENSDLAG00005009996,DNM3_(Stickleback),N/A
CAJNNU010000001.1:8215994	CAJNNU010000001.1:8215994-8216165	CAJNNU010000001.1	8215994	8216165	171	<DEL>	0.0493827	0.0493827	LOW	splice_region_variant	LOW	ENSDLAG00005002762,angptl1b_(Stickleback),N/A		<DEL>|non_coding_transcript_variant|MODIFIER|ENSDLAG00005002762,angptl1b_(Stickleback),N/A|	<DEL>|upstream_gene_variant|MODIFIER|ENSDLAG00005030998,TADA1_(Stickleback),N/A|	<DEL>|intergenic_region|MODIFIER|ENSDLAG00005030998,TADA1_(Stickleback),N/A|ENSDLAG00005002762,angptl1b_(Stickleback),N/A
CAJNNU010000001.1:8245342	CAJNNU010000001.1:8245342-8245425	CAJNNU010000001.1	8245342	8245425	83	<DEL>	0.0974026	0.0974026	MODIFIER	intergenic_region	MODIFIER	ENSDLAG00005013779,si:ch1073-82l19.1_(Stickleback),N/A	ENSDLAG00005014072,LRRC52_(Human),N/A
CAJNNU010000001.1:8258492	CAJNNU010000001.1:8258492-8258565	CAJNNU010000001.1	8258492	8258565	73	<DEL>	0.11039	0.11039	MODIFIER	downstream_gene_variant	MODIFIER	ENSDLAG00005014082,mgst3a_(Stickleback),N/A		<DEL>|upstream_gene_variant|MODIFIER|ENSDLAG00005014104,IPO13_(Stickleback),N/A
CAJNNU010000001.1:8366238	CAJNNU010000001.1:8366238-8366581	CAJNNU010000001.1	8366238	8366581	343	<DEL>	0.2875	0.2875	MODIFIER	intron_variant	MODIFIER	ENSDLAG00005015541,KANK4_(Human),N/A
CAJNNU010000001.1:8366328	CAJNNU010000001.1:8366328-8366581	CAJNNU010000001.1	8366328	8366581	253	<DEL>	0.3875	0.3875	MODIFIER	intron_variant	MODIFIER	ENSDLAG00005015541,KANK4_(Human),N/A
CAJNNU010000001.1:8372459	CAJNNU010000001.1:8372459-8372660	CAJNNU010000001.1	8372459	8372660	201	<DEL>	0.0185185	0.0185185	LOW	splice_region_variant&intron_variant	LOW	ENSDLAG00005015541,KANK4_(Human),N/A
CAJNNU010000001.1:8385687	CAJNNU010000001.1:8385687-8385761	CAJNNU010000001.1	8385687	8385761	74	<DEL>	0.0448718	0.0448718	MODIFIER	downstream_gene_variant	MODIFIER	ENSDLAG00005015591,LRP8_(Stickleback),N/A
CAJNNU010000001.1:8406316	CAJNNU010000001.1:8406316-8406413	CAJNNU010000001.1	8406316	8406413	97	<DEL>	0.3125	0.3125	MODIFIER	intron_variant	MODIFIER	ENSDLAG00005015591,LRP8_(Stickleback),N/A
CAJNNU010000001.1:8425955	CAJNNU010000001.1:8425955-8426007	CAJNNU010000001.1	8425955	8426007	52	<DEL>	0.0246914	0.0246914	MODIFIER	intron_variant	MODIFIER	ENSDLAG00005015591,LRP8_(Stickleback),N/A
CAJNNU010000001.1:8483006	CAJNNU010000001.1:8483006-8483181	CAJNNU010000001.1	8483006	8483181	175	<DEL>	0.262821	0.262821	MODIFIER	intergenic_region	MODIFIER	ENSDLAG00005017575,SHISAL2A_(Human),N/A	ENSDLAG00005017586,slc1a7a_(Seabass),solute carrier family 1 member 7a [Source:ZFIN;Acc:ZDB-GENE-061009-24]
CAJNNU010000001.1:8486608	CAJNNU010000001.1:8486608-8486713	CAJNNU010000001.1	8486608	8486713	105	<DEL>	0.135802	0.135802	MODIFIER	intergenic_region	MODIFIER	ENSDLAG00005017575,SHISAL2A_(Human),N/A	ENSDLAG00005017586,slc1a7a_(Seabass),solute carrier family 1 member 7a [Source:ZFIN;Acc:ZDB-GENE-061009-24]
CAJNNU010000001.1:8495038	CAJNNU010000001.1:8495038-8495202	CAJNNU010000001.1	8495038	8495202	164	<DEL>	0.422078	0.422078	MODIFIER	intron_variant	MODIFIER	ENSDLAG00005017586,slc1a7a_(Seabass),solute carrier family 1 member 7a [Source:ZFIN;Acc:ZDB-GENE-061009-24]
CAJNNU010000001.1:8499337	CAJNNU010000001.1:8499337-8499513	CAJNNU010000001.1	8499337	8499513	176	<DEL>	0.41875	0.41875	MODIFIER	intron_variant	MODIFIER	ENSDLAG00005017586,slc1a7a_(Seabass),solute carrier family 1 member 7a [Source:ZFIN;Acc:ZDB-GENE-061009-24]
CAJNNU010000001.1:8515285	CAJNNU010000001.1:8515285-8515398	CAJNNU010000001.1	8515285	8515398	113	<DEL>	0.0555556	0.0555556	MODIFIER	intron_variant	MODIFIER	ENSDLAG00005017586,slc1a7a_(Seabass),solute carrier family 1 member 7a [Source:ZFIN;Acc:ZDB-GENE-061009-24]
CAJNNU010000001.1:8525828	CAJNNU010000001.1:8525828-8526022	CAJNNU010000001.1	8525828	8526022	194	<INV>	0.0263158	0.0263158	MODIFIER	intron_variant	MODIFIER	ENSDLAG00005017705,scp2a_(Seabass),sterol carrier protein 2a [Source:ZFIN;Acc:ZDB-GENE-040426-1846]
CAJNNU010000001.1:8571146	CAJNNU010000001.1:8571146-8571223	CAJNNU010000001.1	8571146	8571223	77	<DEL>	0.0185185	0.0185185	MODIFIER	downstream_gene_variant	MODIFIER	ENSDLAG00005018172,NASP_(Seabass),nuclear autoantigenic sperm protein [Source:HGNC Symbol;Acc:HGNC:7644]
CAJNNU010000001.1:8675030	CAJNNU010000001.1:8675030-8675274	CAJNNU010000001.1	8675030	8675274	244	<DEL>	0.117284	0.117284	MODIFIER	downstream_gene_variant	MODIFIER	ENSDLAG00005028109,hsd17b7_(Stickleback),N/A
CAJNNU010000001.1:8703272	CAJNNU010000001.1:8703272-8703825	CAJNNU010000001.1	8703272	8703825	553	<DEL>	0.04375	0.04375	MODIFIER	intron_variant	MODIFIER	ENSDLAG00005018920,nos1apb_(Seabass),nitric oxide synthase 1 (neuronal) adaptor protein b [Source:ZFIN;Acc:ZDB-GENE-100824-1]
CAJNNU010000001.1:8726719	CAJNNU010000001.1:8726719-8726920	CAJNNU010000001.1	8726719	8726920	201	<DEL>	0.538961	0.461039	MODIFIER	upstream_gene_variant	MODIFIER	ENSDLAG00005033480,rgs5b_(Seabass),regulator of G protein signaling 5b [Source:ZFIN;Acc:ZDB-GENE-050417-359]
CAJNNU010000001.1:8750177	CAJNNU010000001.1:8750177-8750290	CAJNNU010000001.1	8750177	8750290	113	<DEL>	0.288462	0.288462	MODIFIER	intergenic_region	MODIFIER	ENSDLAG00005033480,rgs5b_(Seabass),regulator of G protein signaling 5b [Source:ZFIN;Acc:ZDB-GENE-050417-359]	ENSDLAG00005018965,brinp3b_(Seabass),bone morphogenetic protein/retinoic acid inducible neural-specific 3b [Source:ZFIN;Acc:ZDB-GENE-121022-1]
CAJNNU010000001.1:8792377	CAJNNU010000001.1:8792377-8792720	CAJNNU010000001.1	8792377	8792720	343	<DEL>	0.113924	0.113924	MODIFIER	intergenic_region	MODIFIER	ENSDLAG00005018965,brinp3b_(Seabass),bone morphogenetic protein/retinoic acid inducible neural-specific 3b [Source:ZFIN;Acc:ZDB-GENE-121022-1]	ENSDLAG00005032244,rgs18_(Seabass),regulator of G protein signaling 18 [Source:ZFIN;Acc:ZDB-GENE-061013-722]
CAJNNU010000001.1:8855511	CAJNNU010000001.1:8855511-8855611	CAJNNU010000001.1	8855511	8855611	100	<DEL>	0.056962	0.056962	MODIFIER	downstream_gene_variant	MODIFIER	ENSDLAG00005018985,RGS2_(Seabass),regulator of G protein signaling 2 [Source:HGNC Symbol;Acc:HGNC:9998]
CAJNNU010000001.1:8877893	CAJNNU010000001.1:8877893-8878061	CAJNNU010000001.1	8877893	8878061	168	<DEL>	0.148148	0.148148	MODIFIER	intron_variant	MODIFIER	ENSDLAG00005019028,CDC73_(Seabass),cell division cycle 73 [Source:HGNC Symbol;Acc:HGNC:16783]
CAJNNU010000001.1:8963582	CAJNNU010000001.1:8963582-8963661	CAJNNU010000001.1	8963582	8963661	79	<DEL>	0.06875	0.06875	MODIFIER	upstream_gene_variant	MODIFIER	ENSDLAG00005019090,zbtb41_(Stickleback),N/A
CAJNNU010000001.1:8969672	CAJNNU010000001.1:8969672-8969757	CAJNNU010000001.1	8969672	8969757	85	<DEL>	0.7375	0.2625	MODIFIER	downstream_gene_variant	MODIFIER	ENSDLAG00005019097,CRB1_(Human),N/A		<DEL>|upstream_gene_variant|MODIFIER|ENSDLAG00005019115,ahsg2_(Stickleback),N/A
CAJNNU010000001.1:9013652	CAJNNU010000001.1:9013652-9013980	CAJNNU010000001.1	9013652	9013980	328	<DEL>	0.0246914	0.0246914	MODIFIER	intron_variant	MODIFIER	ENSDLAG00005019146,TSC22D2_(Human),N/A
CAJNNU010000001.1:9038782	CAJNNU010000001.1:9038782-9038852	CAJNNU010000001.1	9038782	9038852	70	<DEL>	0.0740741	0.0740741	MODIFIER	intron_variant	MODIFIER	ENSDLAG00005000078,NMUR1_(Stickleback),N/A
CAJNNU010000001.1:9055360	CAJNNU010000001.1:9055360-9055468	CAJNNU010000001.1	9055360	9055468	108	<DEL>	0.24375	0.24375	MODIFIER	intergenic_region	MODIFIER	ENSDLAG00005000078,NMUR1_(Stickleback),N/A	ENSDLAG00005000091,ephb3a_(Seabass),eph receptor B3a [Source:NCBI gene;Acc:30313]
CAJNNU010000001.1:9058546	CAJNNU010000001.1:9058546-9058601	CAJNNU010000001.1	9058546	9058601	55	<DEL>	0.0855263	0.0855263	MODIFIER	intergenic_region	MODIFIER	ENSDLAG00005000078,NMUR1_(Stickleback),N/A	ENSDLAG00005000091,ephb3a_(Seabass),eph receptor B3a [Source:NCBI gene;Acc:30313]
CAJNNU010000001.1:9084886	CAJNNU010000001.1:9084886-9085216	CAJNNU010000001.1	9084886	9085216	330	<DEL>	0.0617284	0.0617284	MODIFIER	intron_variant	MODIFIER	ENSDLAG00005000091,ephb3a_(Seabass),eph receptor B3a [Source:NCBI gene;Acc:30313]
CAJNNU010000001.1:9115692	CAJNNU010000001.1:9115692-9116088	CAJNNU010000001.1	9115692	9116088	396	<DEL>	0.0246914	0.0246914	MODIFIER	intergenic_region	MODIFIER	ENSDLAG00005000091,ephb3a_(Seabass),eph receptor B3a [Source:NCBI gene;Acc:30313]	ENSDLAG00005000156,si:ch211-38m6.6_(Seabass),si:ch211-38m6.6 [Source:ZFIN;Acc:ZDB-GENE-070705-179]
CAJNNU010000001.1:9117304	CAJNNU010000001.1:9117304-9117387	CAJNNU010000001.1	9117304	9117387	83	<DEL>	0.166667	0.166667	MODIFIER	downstream_gene_variant	MODIFIER	ENSDLAG00005000156,si:ch211-38m6.6_(Seabass),si:ch211-38m6.6 [Source:ZFIN;Acc:ZDB-GENE-070705-179]
CAJNNU010000001.1:9191297	CAJNNU010000001.1:9191297-9191641	CAJNNU010000001.1	9191297	9191641	344	<DEL>	0.253165	0.253165	MODIFIER	downstream_gene_variant	MODIFIER	ENSDLAG00005000328,eif4a2_(Seabass),eukaryotic translation initiation factor 4A		<DEL>|downstream_gene_variant|MODIFIER|ENSDLAG00005000762,CT027646.2_(Zebrafish),N/A|	<DEL>|downstream_gene_variant|MODIFIER|ENSDLAG00005000764,SNORD2_(Seabass),small nucleolar RNA|	<DEL>|intergenic_region|MODIFIER|ENSDLAG00005033316,b3gnt5b_(Seabass),UDP-GlcNAc:betaGal beta-1|ENSDLAG00005000328,eif4a2_(Seabass),eukaryotic translation initiation factor 4A
CAJNNU010000001.1:9200985	CAJNNU010000001.1:9200985-9201055	CAJNNU010000001.1	9200985	9201055	70	<DEL>	0.125	0.125	MODIFIER	upstream_gene_variant	MODIFIER	ENSDLAG00005000328,eif4a2_(Seabass),eukaryotic translation initiation factor 4A		<DEL>|intron_variant|MODIFIER|ENSDLAG00005031250,dcun1d1_(Seabass),DCN1
CAJNNU010000001.1:9246066	CAJNNU010000001.1:9246066-9246216	CAJNNU010000001.1	9246066	9246216	150	<DEL>	0.28125	0.28125	MODIFIER	downstream_gene_variant	MODIFIER	ENSDLAG00005000865,SNX16_(Human),N/A
CAJNNU010000001.1:9252386	CAJNNU010000001.1:9252386-9252448	CAJNNU010000001.1	9252386	9252448	62	<DEL>	0.319444	0.319444	MODIFIER	intergenic_region	MODIFIER	ENSDLAG00005000865,SNX16_(Human),N/A	ENSDLAG00005000869,asip2b_(Seabass),agouti signaling protein
CAJNNU010000001.1:9303305	CAJNNU010000001.1:9303305-9304291	CAJNNU010000001.1	9303305	9304291	986	<DEL>	0.0185185	0.0185185	MODIFIER	intron_variant	MODIFIER	ENSDLAG00005026586,si:dkeyp-106c3.1_(Zebrafish),N/A
CAJNNU010000001.1:9308153	CAJNNU010000001.1:9308153-9308205	CAJNNU010000001.1	9308153	9308205	52	<DEL>	0.0705128	0.0705128	MODIFIER	upstream_gene_variant	MODIFIER	ENSDLAG00005026586,si:dkeyp-106c3.1_(Zebrafish),N/A
CAJNNU010000001.1:9311649	CAJNNU010000001.1:9311649-9311763	CAJNNU010000001.1	9311649	9311763	114	<DEL>	0.09375	0.09375	MODIFIER	downstream_gene_variant	MODIFIER	ENSDLAG00005000952,si:ch211-13f8.2_(Seabass),si:ch211-13f8.2 [Source:ZFIN;Acc:ZDB-GENE-070705-32]
CAJNNU010000001.1:9343770	CAJNNU010000001.1:9343770-9343891	CAJNNU010000001.1	9343770	9343891	121	<DEL>	0.0432099	0.0432099	MODIFIER	upstream_gene_variant	MODIFIER	ENSDLAG00005001170,imp3_(Seabass),IMP U3 small nucleolar ribonucleoprotein 3 [Source:ZFIN;Acc:ZDB-GENE-040426-1062]
CAJNNU010000001.1:9346102	CAJNNU010000001.1:9346102-9346587	CAJNNU010000001.1	9346102	9346587	485	<DEL>	0.329114	0.329114	MODIFIER	upstream_gene_variant	MODIFIER	ENSDLAG00005001170,imp3_(Seabass),IMP U3 small nucleolar ribonucleoprotein 3 [Source:ZFIN;Acc:ZDB-GENE-040426-1062]
CAJNNU010000001.1:9346600	CAJNNU010000001.1:9346600-9346669	CAJNNU010000001.1	9346600	9346669	69	<DEL>	0.133333	0.133333	MODIFIER	intron_variant	MODIFIER	ENSDLAG00005001173,slc35a3b_(Seabass),solute carrier family 35 member A3b [Source:ZFIN;Acc:ZDB-GENE-050417-460]
CAJNNU010000001.1:9397936	CAJNNU010000001.1:9397936-9398122	CAJNNU010000001.1	9397936	9398122	186	<DEL>	0.402597	0.402597	MODIFIER	intergenic_region	MODIFIER	ENSDLAG00005028997,bcl6ab_(Seabass),BCL6A transcription repressor b [Source:ZFIN;Acc:ZDB-GENE-030131-7523]	ENSDLAG00005034946,CU694317.1_(Zebrafish),N/A
CAJNNU010000001.1:9403098	CAJNNU010000001.1:9403098-9403231	CAJNNU010000001.1	9403098	9403231	133	<DEL>	0.1	0.1	MODIFIER	downstream_gene_variant	MODIFIER	ENSDLAG00005034946,CU694317.1_(Zebrafish),N/A
CAJNNU010000001.1:9425699	CAJNNU010000001.1:9425699-9425932	CAJNNU010000001.1	9425699	9425932	233	<DEL>	0.15625	0.15625	MODIFIER	upstream_gene_variant	MODIFIER	ENSDLAG00005001201,HES1_(Stickleback),N/A
CAJNNU010000001.1:9441599	CAJNNU010000001.1:9441599-9442040	CAJNNU010000001.1	9441599	9442040	441	<DEL>	0.43125	0.43125	HIGH	exon_loss_variant&splice_acceptor_variant&splice_donor_variant&splice_region_variant&intron_variant	HIGH	ENSDLAG00005001354,ATP13A3_(Stickleback),N/A
CAJNNU010000001.1:9457988	CAJNNU010000001.1:9457988-9458140	CAJNNU010000001.1	9457988	9458140	152	<DEL>	0.0649351	0.0649351	HIGH	frameshift_variant&splice_donor_variant&splice_region_variant&intron_variant	HIGH	ENSDLAG00005002748,N/A,N/A
CAJNNU010000001.1:9467165	CAJNNU010000001.1:9467165-9467255	CAJNNU010000001.1	9467165	9467255	90	<DEL>	0.26875	0.26875	MODIFIER	downstream_gene_variant	MODIFIER	ENSDLAG00005002877,gk5_(Stickleback),N/A
CAJNNU010000001.1:9549043	CAJNNU010000001.1:9549043-9549096	CAJNNU010000001.1	9549043	9549096	53	<DEL>	0.106667	0.106667	MODIFIER	downstream_gene_variant	MODIFIER	ENSDLAG00005004071,N/A,N/A
CAJNNU010000001.1:9563974	CAJNNU010000001.1:9563974-9564123	CAJNNU010000001.1	9563974	9564123	149	<DEL>	0.025	0.025	MODIFIER	intron_variant	MODIFIER	ENSDLAG00005004090,hs2st1a_(Seabass),heparan sulfate 2-O-sulfotransferase 1a [Source:ZFIN;Acc:ZDB-GENE-070112-2312]
CAJNNU010000001.1:9570682	CAJNNU010000001.1:9570682-9570761	CAJNNU010000001.1	9570682	9570761	79	<DEL>	0.03125	0.03125	MODIFIER	intron_variant	MODIFIER	ENSDLAG00005004090,hs2st1a_(Seabass),heparan sulfate 2-O-sulfotransferase 1a [Source:ZFIN;Acc:ZDB-GENE-070112-2312]
CAJNNU010000001.1:9590923	CAJNNU010000001.1:9590923-9591027	CAJNNU010000001.1	9590923	9591027	104	<DEL>	0.0384615	0.0384615	MODIFIER	upstream_gene_variant	MODIFIER	ENSDLAG00005004255,pkn2_(Seabass),protein kinase N2 [Source:ZFIN;Acc:ZDB-GENE-061207-42]
CAJNNU010000001.1:9623056	CAJNNU010000001.1:9623056-9623112	CAJNNU010000001.1	9623056	9623112	56	<DEL>	0.512987	0.487013	MODIFIER	5_prime_UTR_variant	MODIFIER	ENSDLAG00005008170,gtf2b_(Seabass),general transcription factor IIB [Source:ZFIN;Acc:ZDB-GENE-030131-3544]
CAJNNU010000001.1:9624119	CAJNNU010000001.1:9624119-9624220	CAJNNU010000001.1	9624119	9624220	101	<DEL>	0.34375	0.34375	MODERATE	conservative_inframe_deletion	MODERATE	ENSDLAG00005008170,gtf2b_(Seabass),general transcription factor IIB [Source:ZFIN;Acc:ZDB-GENE-030131-3544]
CAJNNU010000001.1:9792279	CAJNNU010000001.1:9792279-9792414	CAJNNU010000001.1	9792279	9792414	135	<DEL>	0.0987654	0.0987654	MODIFIER	intergenic_region	MODIFIER	ENSDLAG00005009657,wls_(Seabass),Wnt ligand secretion mediator [Source:ZFIN;Acc:ZDB-GENE-040426-2161]	ENSDLAG00005026389,gng12a_(Seabass),guanine nucleotide binding protein (G protein)
CAJNNU010000001.1:9830566	CAJNNU010000001.1:9830566-9830665	CAJNNU010000001.1	9830566	9830665	99	<DEL>	0.1	0.1	MODIFIER	intron_variant	MODIFIER	ENSDLAG00005009801,N/A,N/A
CAJNNU010000001.1:9834575	CAJNNU010000001.1:9834575-9834748	CAJNNU010000001.1	9834575	9834748	173	<DEL>	0.418919	0.418919	HIGH	exon_loss_variant&splice_acceptor_variant&splice_donor_variant&splice_region_variant&intron_variant	HIGH	ENSDLAG00005009801,N/A,N/A
CAJNNU010000001.1:9853370	CAJNNU010000001.1:9853370-9853450	CAJNNU010000001.1	9853370	9853450	80	<DEL>	0.111111	0.111111	MODIFIER	intergenic_region	MODIFIER	ENSDLAG00005009801,N/A,N/A	ENSDLAG00005009876,dmbx1a_(Seabass),diencephalon/mesencephalon homeobox 1a [Source:NCBI gene;Acc:142987]
CAJNNU010000001.1:9914270	CAJNNU010000001.1:9914270-9914588	CAJNNU010000001.1	9914270	9914588	318	<DEL>	0.0432099	0.0432099	MODIFIER	upstream_gene_variant	MODIFIER	ENSDLAG00005009902,pif1_(Seabass),PIF1 5'-to-3' DNA helicase homolog (S. cerevisiae) [Source:NCBI gene;Acc:326729]
CAJNNU010000001.1:9919767	CAJNNU010000001.1:9919767-9920843	CAJNNU010000001.1	9919767	9920843	1076	<DEL>	0.326923	0.326923	MODIFIER	intergenic_region	MODIFIER	ENSDLAG00005009902,pif1_(Seabass),PIF1 5'-to-3' DNA helicase homolog (S. cerevisiae) [Source:NCBI gene;Acc:326729]	ENSDLAG00005010077,ptger4c_(Seabass),prostaglandin E receptor 4 (subtype EP4) c [Source:ZFIN;Acc:ZDB-GENE-070705-128]
CAJNNU010000001.1:9921015	CAJNNU010000001.1:9921015-9921503	CAJNNU010000001.1	9921015	9921503	488	<DEL>	0.323944	0.323944	MODIFIER	intergenic_region	MODIFIER	ENSDLAG00005009902,pif1_(Seabass),PIF1 5'-to-3' DNA helicase homolog (S. cerevisiae) [Source:NCBI gene;Acc:326729]	ENSDLAG00005010077,ptger4c_(Seabass),prostaglandin E receptor 4 (subtype EP4) c [Source:ZFIN;Acc:ZDB-GENE-070705-128]
CAJNNU010000001.1:9921496	CAJNNU010000001.1:9921496-9921721	CAJNNU010000001.1	9921496	9921721	225	<DEL>	0.0597015	0.0597015	MODIFIER	intergenic_region	MODIFIER	ENSDLAG00005009902,pif1_(Seabass),PIF1 5'-to-3' DNA helicase homolog (S. cerevisiae) [Source:NCBI gene;Acc:326729]	ENSDLAG00005010077,ptger4c_(Seabass),prostaglandin E receptor 4 (subtype EP4) c [Source:ZFIN;Acc:ZDB-GENE-070705-128]
CAJNNU010000001.1:9949925	CAJNNU010000001.1:9949925-9950164	CAJNNU010000001.1	9949925	9950164	239	<DEL>	0.0617284	0.0617284	MODIFIER	intron_variant	MODIFIER	ENSDLAG00005028756,ARTN_(Human),N/A
CAJNNU010000001.1:10016359	CAJNNU010000001.1:10016359-10016529	CAJNNU010000001.1	10016359	10016529	170	<DEL>	0.405063	0.405063	MODIFIER	3_prime_UTR_variant	MODIFIER	ENSDLAG00005010197,kdm4ab_(Seabass),lysine (K)-specific demethylase 4A
CAJNNU010000001.1:10153922	CAJNNU010000001.1:10153922-10153977	CAJNNU010000001.1	10153922	10153977	55	<DEL>	0.0617284	0.0617284	MODIFIER	intron_variant	MODIFIER	ENSDLAG00005010612,kcnn1a_(Seabass),potassium intermediate/small conductance calcium-activated channel
CAJNNU010000001.1:10173505	CAJNNU010000001.1:10173505-10173723	CAJNNU010000001.1	10173505	10173723	218	<DEL>	0.25625	0.25625	MODIFIER	upstream_gene_variant	MODIFIER	ENSDLAG00005010612,kcnn1a_(Seabass),potassium intermediate/small conductance calcium-activated channel
CAJNNU010000001.1:10176455	CAJNNU010000001.1:10176455-10177059	CAJNNU010000001.1	10176455	10177059	604	<DEL>	0.0308642	0.0308642	MODIFIER	upstream_gene_variant	MODIFIER	ENSDLAG00005010612,kcnn1a_(Seabass),potassium intermediate/small conductance calcium-activated channel
CAJNNU010000001.1:10176642	CAJNNU010000001.1:10176642-10177265	CAJNNU010000001.1	10176642	10177265	623	<DEL>	0.0432099	0.0432099	MODIFIER	upstream_gene_variant	MODIFIER	ENSDLAG00005010612,kcnn1a_(Seabass),potassium intermediate/small conductance calcium-activated channel
CAJNNU010000001.1:10190332	CAJNNU010000001.1:10190332-10190433	CAJNNU010000001.1	10190332	10190433	101	<DEL>	0.01875	0.01875	MODIFIER	intergenic_region	MODIFIER	ENSDLAG00005010612,kcnn1a_(Seabass),potassium intermediate/small conductance calcium-activated channel	ENSDLAG00005010672,N/A,N/A
CAJNNU010000001.1:10200538	CAJNNU010000001.1:10200538-10200645	CAJNNU010000001.1	10200538	10200645	107	<DEL>	0.21519	0.21519	MODIFIER	upstream_gene_variant	MODIFIER	ENSDLAG00005010672,N/A,N/A
CAJNNU010000001.1:10254430	CAJNNU010000001.1:10254430-10254698	CAJNNU010000001.1	10254430	10254698	268	<DEL>	0.0328947	0.0328947	MODIFIER	upstream_gene_variant	MODIFIER	ENSDLAG00005003495,rps15_(Stickleback),N/A
CAJNNU010000001.1:10282285	CAJNNU010000001.1:10282285-10282364	CAJNNU010000001.1	10282285	10282364	79	<DEL>	0.28125	0.28125	MODIFIER	intron_variant	MODIFIER	ENSDLAG00005011972,crtc1a_(Seabass),CREB regulated transcription coactivator 1a [Source:ZFIN;Acc:ZDB-GENE-061027-225]
CAJNNU010000001.1:10293121	CAJNNU010000001.1:10293121-10293200	CAJNNU010000001.1	10293121	10293200	79	<DEL>	0.139241	0.139241	MODIFIER	upstream_gene_variant	MODIFIER	ENSDLAG00005011972,crtc1a_(Seabass),CREB regulated transcription coactivator 1a [Source:ZFIN;Acc:ZDB-GENE-061027-225]
CAJNNU010000001.1:10330730	CAJNNU010000001.1:10330730-10330906	CAJNNU010000001.1	10330730	10330906	176	<DEL>	0.03125	0.03125	MODIFIER	intron_variant	MODIFIER	ENSDLAG00005002659,mast3a_(Seabass),microtubule associated serine/threonine kinase 3a [Source:ZFIN;Acc:ZDB-GENE-040914-35]
CAJNNU010000001.1:10509675	CAJNNU010000001.1:10509675-10509776	CAJNNU010000001.1	10509675	10509776	101	<DEL>	0.0822785	0.0822785	MODIFIER	upstream_gene_variant	MODIFIER	ENSDLAG00005006586,ctxn1_(Zebrafish),N/A
CAJNNU010000001.1:10545672	CAJNNU010000001.1:10545672-10545753	CAJNNU010000001.1	10545672	10545753	81	<DEL>	0.268116	0.268116	MODIFIER	intron_variant	MODIFIER	ENSDLAG00005007214,SLC25A36_(Stickleback),N/A
CAJNNU010000001.1:10581955	CAJNNU010000001.1:10581955-10582338	CAJNNU010000001.1	10581955	10582338	383	<DEL>	0.0833333	0.0833333	MODIFIER	intron_variant	MODIFIER	ENSDLAG00005007214,SLC25A36_(Stickleback),N/A
CAJNNU010000001.1:10590749	CAJNNU010000001.1:10590749-10591040	CAJNNU010000001.1	10590749	10591040	291	<DEL>	0.1375	0.1375	MODIFIER	intron_variant	MODIFIER	ENSDLAG00005007214,SLC25A36_(Stickleback),N/A
CAJNNU010000001.1:10635629	CAJNNU010000001.1:10635629-10635908	CAJNNU010000001.1	10635629	10635908	279	<DEL>	0.0705128	0.0705128	MODIFIER	intergenic_region	MODIFIER	ENSDLAG00005007295,spsb4a_(Stickleback),splA/ryanodine receptor domain and SOCS box containing 4a [Source:ZFIN;Acc:ZDB-GENE-070911-3]	ENSDLAG00005007311,clstn2_(Seabass),calsyntenin 2 [Source:ZFIN;Acc:ZDB-GENE-070911-2]
CAJNNU010000001.1:10650195	CAJNNU010000001.1:10650195-10650540	CAJNNU010000001.1	10650195	10650540	345	<DEL>	0.03125	0.03125	MODIFIER	intron_variant	MODIFIER	ENSDLAG00005007311,clstn2_(Seabass),calsyntenin 2 [Source:ZFIN;Acc:ZDB-GENE-070911-2]
CAJNNU010000001.1:10708533	CAJNNU010000001.1:10708533-10708859	CAJNNU010000001.1	10708533	10708859	326	<DEL>	0.0925926	0.0925926	MODIFIER	intron_variant	MODIFIER	ENSDLAG00005007311,clstn2_(Seabass),calsyntenin 2 [Source:ZFIN;Acc:ZDB-GENE-070911-2]
CAJNNU010000001.1:10735548	CAJNNU010000001.1:10735548-10735738	CAJNNU010000001.1	10735548	10735738	190	<DEL>	0.16875	0.16875	MODIFIER	intron_variant	MODIFIER	ENSDLAG00005007311,clstn2_(Seabass),calsyntenin 2 [Source:ZFIN;Acc:ZDB-GENE-070911-2]
CAJNNU010000001.1:10741191	CAJNNU010000001.1:10741191-10741548	CAJNNU010000001.1	10741191	10741548	357	<DEL>	0.0679012	0.0679012	MODIFIER	intron_variant	MODIFIER	ENSDLAG00005007311,clstn2_(Seabass),calsyntenin 2 [Source:ZFIN;Acc:ZDB-GENE-070911-2]
CAJNNU010000001.1:10756142	CAJNNU010000001.1:10756142-10756368	CAJNNU010000001.1	10756142	10756368	226	<DEL>	0.135802	0.135802	MODIFIER	intron_variant	MODIFIER	ENSDLAG00005007311,clstn2_(Seabass),calsyntenin 2 [Source:ZFIN;Acc:ZDB-GENE-070911-2]
CAJNNU010000001.1:10782581	CAJNNU010000001.1:10782581-10782801	CAJNNU010000001.1	10782581	10782801	220	<DEL>	0.0308642	0.0308642	MODIFIER	intron_variant	MODIFIER	ENSDLAG00005007373,nmnat3_(Seabass),nicotinamide nucleotide adenylyltransferase 3 [Source:ZFIN;Acc:ZDB-GENE-070912-331]
CAJNNU010000001.1:10785062	CAJNNU010000001.1:10785062-10785401	CAJNNU010000001.1	10785062	10785401	339	<DEL>	0.698718	0.301282	MODIFIER	intron_variant	MODIFIER	ENSDLAG00005007373,nmnat3_(Seabass),nicotinamide nucleotide adenylyltransferase 3 [Source:ZFIN;Acc:ZDB-GENE-070912-331]
CAJNNU010000001.1:10876580	CAJNNU010000001.1:10876580-10876736	CAJNNU010000001.1	10876580	10876736	156	<DUP>	0.0337838	0.0337838	MODIFIER	intergenic_region	MODIFIER	ENSDLAG00005012453,slc25a12_(Stickleback),N/A	ENSDLAG00005014493,metap1d_(Seabass),methionyl aminopeptidase type 1D (mitochondrial) [Source:NCBI gene;Acc:554090]
CAJNNU010000001.1:10879395	CAJNNU010000001.1:10879395-10879705	CAJNNU010000001.1	10879395	10879705	310	<DEL>	0.139241	0.139241	MODIFIER	upstream_gene_variant	MODIFIER	ENSDLAG00005014493,metap1d_(Seabass),methionyl aminopeptidase type 1D (mitochondrial) [Source:NCBI gene;Acc:554090]
CAJNNU010000001.1:10921551	CAJNNU010000001.1:10921551-10921655	CAJNNU010000001.1	10921551	10921655	104	<DEL>	0.0555556	0.0555556	MODIFIER	upstream_gene_variant	MODIFIER	ENSDLAG00005014829,ppp1r9alb_(Seabass),protein phosphatase 1 regulatory subunit 9A-like B [Source:ZFIN;Acc:ZDB-GENE-090312-99]
CAJNNU010000001.1:10991395	CAJNNU010000001.1:10991395-10991496	CAJNNU010000001.1	10991395	10991496	101	<DEL>	0.0454545	0.0454545	MODIFIER	intron_variant	MODIFIER	ENSDLAG00005017303,dnah9l_(Stickleback),N/A
CAJNNU010000001.1:11125938	CAJNNU010000001.1:11125938-11126037	CAJNNU010000001.1	11125938	11126037	99	<DEL>	0.0246914	0.0246914	MODIFIER	intron_variant	MODIFIER	ENSDLAG00005019620,epha4b_(Stickleback),N/A
CAJNNU010000001.1:11165263	CAJNNU010000001.1:11165263-11165468	CAJNNU010000001.1	11165263	11165468	205	<DEL>	0.037037	0.037037	MODIFIER	upstream_gene_variant	MODIFIER	ENSDLAG00005019620,epha4b_(Stickleback),N/A
CAJNNU010000001.1:11179780	CAJNNU010000001.1:11179780-11182747	CAJNNU010000001.1	11179780	11182747	2967	<DUP>	0.0864198	0.0864198	MODIFIER	upstream_gene_variant	MODIFIER	ENSDLAG00005027145,N/A,N/A		<DUP>|intergenic_region|MODIFIER|ENSDLAG00005034095,N/A,N/A|ENSDLAG00005020001,cxcl32b.1_(Zebrafish),N/A
CAJNNU010000001.1:11278276	CAJNNU010000001.1:11278276-11278690	CAJNNU010000001.1	11278276	11278690	414	<DEL>	0.1125	0.1125	MODIFIER	intergenic_region	MODIFIER	ENSDLAG00005021152,GPX4_(Stickleback),N/A	ENSDLAG00005021172,C2CD4C_(Stickleback),N/A
CAJNNU010000001.1:11282376	CAJNNU010000001.1:11282376-11282706	CAJNNU010000001.1	11282376	11282706	330	<DEL>	0.0375	0.0375	MODIFIER	intergenic_region	MODIFIER	ENSDLAG00005021152,GPX4_(Stickleback),N/A	ENSDLAG00005021172,C2CD4C_(Stickleback),N/A
CAJNNU010000001.1:11310183	CAJNNU010000001.1:11310183-11310241	CAJNNU010000001.1	11310183	11310241	58	<DEL>	0.0679012	0.0679012	MODIFIER	intron_variant	MODIFIER	ENSDLAG00005021235,ptprsa_(Stickleback),N/A
CAJNNU010000001.1:11313405	CAJNNU010000001.1:11313405-11313656	CAJNNU010000001.1	11313405	11313656	251	<DEL>	0.01875	0.01875	MODIFIER	intron_variant	MODIFIER	ENSDLAG00005021235,ptprsa_(Stickleback),N/A
CAJNNU010000001.1:11377882	CAJNNU010000001.1:11377882-11378443	CAJNNU010000001.1	11377882	11378443	561	<DEL>	0.0679012	0.0679012	MODIFIER	intron_variant	MODIFIER	ENSDLAG00005022534,N/A,N/A
CAJNNU010000001.1:11385948	CAJNNU010000001.1:11385948-11386107	CAJNNU010000001.1	11385948	11386107	159	<DEL>	0.0949367	0.0949367	MODIFIER	downstream_gene_variant	MODIFIER	ENSDLAG00005022534,N/A,N/A
CAJNNU010000001.1:11405408	CAJNNU010000001.1:11405408-11405753	CAJNNU010000001.1	11405408	11405753	345	<DEL>	0.0308642	0.0308642	MODIFIER	upstream_gene_variant	MODIFIER	ENSDLAG00005022592,sema6ba_(Seabass),sema domain
CAJNNU010000001.1:11442806	CAJNNU010000001.1:11442806-11443051	CAJNNU010000001.1	11442806	11443051	245	<DEL>	0.115385	0.115385	MODIFIER	intron_variant	MODIFIER	ENSDLAG00005022683,rorcb_(Seabass),RAR-related orphan receptor C b [Source:ZFIN;Acc:ZDB-GENE-040724-215]
CAJNNU010000001.1:11637423	CAJNNU010000001.1:11637423-11637668	CAJNNU010000001.1	11637423	11637668	245	<DEL>	0.26875	0.26875	MODIFIER	upstream_gene_variant	MODIFIER	ENSDLAG00005024852,map2k2b_(Seabass),mitogen-activated protein kinase kinase 2b [Source:ZFIN;Acc:ZDB-GENE-080219-34]
CAJNNU010000001.1:11638804	CAJNNU010000001.1:11638804-11639171	CAJNNU010000001.1	11638804	11639171	367	<DEL>	0.0375	0.0375	MODIFIER	upstream_gene_variant	MODIFIER	ENSDLAG00005024852,map2k2b_(Seabass),mitogen-activated protein kinase kinase 2b [Source:ZFIN;Acc:ZDB-GENE-080219-34]
CAJNNU010000001.1:11639096	CAJNNU010000001.1:11639096-11639177	CAJNNU010000001.1	11639096	11639177	81	<DEL>	0.0185185	0.0185185	MODIFIER	upstream_gene_variant	MODIFIER	ENSDLAG00005024852,map2k2b_(Seabass),mitogen-activated protein kinase kinase 2b [Source:ZFIN;Acc:ZDB-GENE-080219-34]
CAJNNU010000001.1:11643170	CAJNNU010000001.1:11643170-11643249	CAJNNU010000001.1	11643170	11643249	79	<DEL>	0.14375	0.14375	MODIFIER	intron_variant	MODIFIER	ENSDLAG00005024878,SLC22A11_(Human),N/A
CAJNNU010000001.1:11694242	CAJNNU010000001.1:11694242-11694344	CAJNNU010000001.1	11694242	11694344	102	<DEL>	0.0185185	0.0185185	MODIFIER	intron_variant	MODIFIER	ENSDLAG00005024881,CABZ01060891.1_(Zebrafish),N/A
CAJNNU010000001.1:11722381	CAJNNU010000001.1:11722381-11722509	CAJNNU010000001.1	11722381	11722509	128	<DEL>	0.0246914	0.0246914	MODIFIER	intergenic_region	MODIFIER	ENSDLAG00005024881,CABZ01060891.1_(Zebrafish),N/A	ENSDLAG00005024884,N/A,N/A
CAJNNU010000001.1:11729985	CAJNNU010000001.1:11729985-11730338	CAJNNU010000001.1	11729985	11730338	353	<DEL>	0.0432099	0.0432099	MODIFIER	intergenic_region	MODIFIER	ENSDLAG00005024881,CABZ01060891.1_(Zebrafish),N/A	ENSDLAG00005024884,N/A,N/A
CAJNNU010000001.1:11793046	CAJNNU010000001.1:11793046-11793106	CAJNNU010000001.1	11793046	11793106	60	<DEL>	0.132911	0.132911	MODIFIER	intergenic_region	MODIFIER	ENSDLAG00005024905,zmp:0000000521_(Zebrafish),N/A	ENSDLAG00005024908,CABZ01086574.1_(Zebrafish),N/A
CAJNNU010000001.1:11864631	CAJNNU010000001.1:11864631-11864695	CAJNNU010000001.1	11864631	11864695	64	<DEL>	0.025	0.025	MODIFIER	intron_variant	MODIFIER	ENSDLAG00005024937,SUGP1_(Stickleback),N/A
CAJNNU010000001.1:11883758	CAJNNU010000001.1:11883758-11884133	CAJNNU010000001.1	11883758	11884133	375	<DEL>	0.0493827	0.0493827	MODIFIER	upstream_gene_variant	MODIFIER	ENSDLAG00005024964,N/A,N/A
CAJNNU010000001.1:11908222	CAJNNU010000001.1:11908222-11908283	CAJNNU010000001.1	11908222	11908283	61	<DEL>	0.037037	0.037037	MODIFIER	intron_variant	MODIFIER	ENSDLAG00005024979,GATAD2A_(Stickleback),N/A
CAJNNU010000001.1:11920265	CAJNNU010000001.1:11920265-11920315	CAJNNU010000001.1	11920265	11920315	50	<DEL>	0.0466667	0.0466667	MODIFIER	intron_variant	MODIFIER	ENSDLAG00005024979,GATAD2A_(Stickleback),N/A
CAJNNU010000001.1:12004150	CAJNNU010000001.1:12004150-12004394	CAJNNU010000001.1	12004150	12004394	244	<DEL>	0.0740741	0.0740741	MODIFIER	intron_variant	MODIFIER	ENSDLAG00005025115,CU861477.1_(Zebrafish),N/A
CAJNNU010000001.1:12009435	CAJNNU010000001.1:12009435-12009490	CAJNNU010000001.1	12009435	12009490	55	<DEL>	0.075	0.075	MODIFIER	upstream_gene_variant	MODIFIER	ENSDLAG00005025115,CU861477.1_(Zebrafish),N/A
CAJNNU010000001.1:12053269	CAJNNU010000001.1:12053269-12053363	CAJNNU010000001.1	12053269	12053363	94	<DEL>	0.0379747	0.0379747	MODIFIER	upstream_gene_variant	MODIFIER	ENSDLAG00005025119,N/A,N/A
CAJNNU010000001.1:12074496	CAJNNU010000001.1:12074496-12074618	CAJNNU010000001.1	12074496	12074618	122	<DEL>	0.037037	0.037037	MODIFIER	intron_variant	MODIFIER	ENSDLAG00005025119,N/A,N/A
CAJNNU010000001.1:12085151	CAJNNU010000001.1:12085151-12085225	CAJNNU010000001.1	12085151	12085225	74	<DEL>	0.037037	0.037037	MODIFIER	intron_variant	MODIFIER	ENSDLAG00005025119,N/A,N/A
CAJNNU010000001.1:12115501	CAJNNU010000001.1:12115501-12115578	CAJNNU010000001.1	12115501	12115578	77	<DEL>	0.0185185	0.0185185	MODIFIER	intron_variant	MODIFIER	ENSDLAG00005025216,fam102ba_(Seabass),family with sequence similarity 102 member Ba [Source:ZFIN;Acc:ZDB-GENE-060616-312]
CAJNNU010000001.1:12166007	CAJNNU010000001.1:12166007-12166141	CAJNNU010000001.1	12166007	12166141	134	<DEL>	0.0246914	0.0246914	MODIFIER	intron_variant	MODIFIER	ENSDLAG00005000160,camsap2b_(Stickleback),N/A
CAJNNU010000001.1:12231852	CAJNNU010000001.1:12231852-12231993	CAJNNU010000001.1	12231852	12231993	141	<DEL>	0.037037	0.037037	MODIFIER	intron_variant	MODIFIER	ENSDLAG00005000160,camsap2b_(Stickleback),N/A
CAJNNU010000001.1:12266183	CAJNNU010000001.1:12266183-12266244	CAJNNU010000001.1	12266183	12266244	61	<DEL>	0.246575	0.246575	MODIFIER	downstream_gene_variant	MODIFIER	ENSDLAG00005000212,MIR181B1_(Stickleback),N/A		<DEL>|downstream_gene_variant|MODIFIER|ENSDLAG00005000222,N/A,N/A
CAJNNU010000001.1:12349633	CAJNNU010000001.1:12349633-12349692	CAJNNU010000001.1	12349633	12349692	59	<DEL>	0.21519	0.21519	MODIFIER	downstream_gene_variant	MODIFIER	ENSDLAG00005000349,ece2a_(Seabass),endothelin converting enzyme 2a [Source:ZFIN;Acc:ZDB-GENE-070912-214]
CAJNNU010000001.1:12372470	CAJNNU010000001.1:12372470-12372713	CAJNNU010000001.1	12372470	12372713	243	<DEL>	0.285714	0.285714	MODIFIER	intron_variant	MODIFIER	ENSDLAG00005000349,ece2a_(Seabass),endothelin converting enzyme 2a [Source:ZFIN;Acc:ZDB-GENE-070912-214]
CAJNNU010000001.1:12373778	CAJNNU010000001.1:12373778-12373952	CAJNNU010000001.1	12373778	12373952	174	<DEL>	0.302469	0.302469	MODIFIER	intron_variant	MODIFIER	ENSDLAG00005000349,ece2a_(Seabass),endothelin converting enzyme 2a [Source:ZFIN;Acc:ZDB-GENE-070912-214]
CAJNNU010000001.1:12378445	CAJNNU010000001.1:12378445-12378953	CAJNNU010000001.1	12378445	12378953	508	<DEL>	0.160494	0.160494	MODIFIER	intron_variant	MODIFIER	ENSDLAG00005000349,ece2a_(Seabass),endothelin converting enzyme 2a [Source:ZFIN;Acc:ZDB-GENE-070912-214]
CAJNNU010000001.1:12391974	CAJNNU010000001.1:12391974-12392041	CAJNNU010000001.1	12391974	12392041	67	<DEL>	0.0185185	0.0185185	MODIFIER	upstream_gene_variant	MODIFIER	ENSDLAG00005000349,ece2a_(Seabass),endothelin converting enzyme 2a [Source:ZFIN;Acc:ZDB-GENE-070912-214]
CAJNNU010000001.1:12398982	CAJNNU010000001.1:12398982-12399149	CAJNNU010000001.1	12398982	12399149	167	<DEL>	0.151899	0.151899	MODIFIER	intron_variant	MODIFIER	ENSDLAG00005000349,ece2a_(Seabass),endothelin converting enzyme 2a [Source:ZFIN;Acc:ZDB-GENE-070912-214]
CAJNNU010000001.1:12406188	CAJNNU010000001.1:12406188-12406297	CAJNNU010000001.1	12406188	12406297	109	<DEL>	0.075	0.075	MODIFIER	intron_variant	MODIFIER	ENSDLAG00005000349,ece2a_(Seabass),endothelin converting enzyme 2a [Source:ZFIN;Acc:ZDB-GENE-070912-214]
CAJNNU010000001.1:12408213	CAJNNU010000001.1:12408213-12408275	CAJNNU010000001.1	12408213	12408275	62	<DEL>	0.435065	0.435065	MODIFIER	intron_variant	MODIFIER	ENSDLAG00005000349,ece2a_(Seabass),endothelin converting enzyme 2a [Source:ZFIN;Acc:ZDB-GENE-070912-214]
CAJNNU010000001.1:12419700	CAJNNU010000001.1:12419700-12420618	CAJNNU010000001.1	12419700	12420618	918	<DUP>	0.0185185	0.0185185	HIGH	frameshift_variant&splice_donor_variant&splice_region_variant&intron_variant	HIGH	ENSDLAG00005000349,ece2a_(Seabass),endothelin converting enzyme 2a [Source:ZFIN;Acc:ZDB-GENE-070912-214]
CAJNNU010000001.1:12466984	CAJNNU010000001.1:12466984-12467043	CAJNNU010000001.1	12466984	12467043	59	<DEL>	0.166667	0.166667	MODIFIER	intron_variant	MODIFIER	ENSDLAG00005000370,klhl24a_(Seabass),kelch-like family member 24a [Source:ZFIN;Acc:ZDB-GENE-061013-572]
CAJNNU010000001.1:12488479	CAJNNU010000001.1:12488479-12488654	CAJNNU010000001.1	12488479	12488654	175	<DEL>	0.037037	0.037037	MODIFIER	intron_variant	MODIFIER	ENSDLAG00005000376,MTERF4_(Zebrafish),mitochondrial transcription termination factor 4 [Source:ZFIN;Acc:ZDB-GENE-070912-693]
CAJNNU010000001.1:12488987	CAJNNU010000001.1:12488987-12489102	CAJNNU010000001.1	12488987	12489102	115	<DEL>	0.037037	0.037037	MODIFIER	upstream_gene_variant	MODIFIER	ENSDLAG00005000376,MTERF4_(Zebrafish),mitochondrial transcription termination factor 4 [Source:ZFIN;Acc:ZDB-GENE-070912-693]
CAJNNU010000001.1:12508479	CAJNNU010000001.1:12508479-12508829	CAJNNU010000001.1	12508479	12508829	350	<DEL>	0.0246914	0.0246914	MODIFIER	intron_variant	MODIFIER	ENSDLAG00005000412,kcnab1b_(Seabass),potassium voltage-gated channel
CAJNNU010000001.1:12509786	CAJNNU010000001.1:12509786-12509845	CAJNNU010000001.1	12509786	12509845	59	<DEL>	0.230263	0.230263	MODIFIER	intron_variant	MODIFIER	ENSDLAG00005000412,kcnab1b_(Seabass),potassium voltage-gated channel
CAJNNU010000001.1:12658078	CAJNNU010000001.1:12658078-12658231	CAJNNU010000001.1	12658078	12658231	153	<DEL>	0.551948	0.448052	MODIFIER	upstream_gene_variant	MODIFIER	ENSDLAG00005001296,N/A,N/A
CAJNNU010000001.1:12741886	CAJNNU010000001.1:12741886-12741963	CAJNNU010000001.1	12741886	12741963	77	<DEL>	0.037037	0.037037	MODIFIER	intergenic_region	MODIFIER	ENSDLAG00005001462,N/A,N/A	ENSDLAG00005001548,ephb1_(Seabass),EPH receptor B1 [Source:ZFIN;Acc:ZDB-GENE-070912-219]
CAJNNU010000001.1:12771142	CAJNNU010000001.1:12771142-12771474	CAJNNU010000001.1	12771142	12771474	332	<DEL>	0.0875	0.0875	MODIFIER	intergenic_region	MODIFIER	ENSDLAG00005001462,N/A,N/A	ENSDLAG00005001548,ephb1_(Seabass),EPH receptor B1 [Source:ZFIN;Acc:ZDB-GENE-070912-219]
CAJNNU010000001.1:12794874	CAJNNU010000001.1:12794874-12795157	CAJNNU010000001.1	12794874	12795157	283	<DEL>	0.0822785	0.0822785	MODIFIER	intergenic_region	MODIFIER	ENSDLAG00005001462,N/A,N/A	ENSDLAG00005001548,ephb1_(Seabass),EPH receptor B1 [Source:ZFIN;Acc:ZDB-GENE-070912-219]
CAJNNU010000001.1:13104861	CAJNNU010000001.1:13104861-13105150	CAJNNU010000001.1	13104861	13105150	289	<DEL>	0.0864198	0.0864198	MODIFIER	intron_variant	MODIFIER	ENSDLAG00005001840,gpc5c_(Seabass),glypican 5c [Source:ZFIN;Acc:ZDB-GENE-141112-1]
CAJNNU010000001.1:13199169	CAJNNU010000001.1:13199169-13199264	CAJNNU010000001.1	13199169	13199264	95	<DEL>	0.04375	0.04375	MODIFIER	intron_variant	MODIFIER	ENSDLAG00005001855,NYAP2_(Seabass),neuronal tyrosine-phosphorylated phosphoinositide-3-kinase adaptor 2 [Source:HGNC Symbol;Acc:HGNC:29291]
CAJNNU010000001.1:13250791	CAJNNU010000001.1:13250791-13250957	CAJNNU010000001.1	13250791	13250957	166	<DEL>	0.351852	0.351852	MODIFIER	intron_variant	MODIFIER	ENSDLAG00005032448,COL4A3_(Seabass),collagen type IV alpha 3 chain [Source:HGNC Symbol;Acc:HGNC:2204]
CAJNNU010000001.1:13292612	CAJNNU010000001.1:13292612-13293308	CAJNNU010000001.1	13292612	13293308	696	<DEL>	0.0308642	0.0308642	MODIFIER	5_prime_UTR_variant	MODIFIER	ENSDLAG00005027555,fgf12a_(Seabass),fibroblast growth factor 12a [Source:ZFIN;Acc:ZDB-GENE-050221-6]
CAJNNU010000001.1:13304139	CAJNNU010000001.1:13304139-13304200	CAJNNU010000001.1	13304139	13304200	61	<DEL>	0.0185185	0.0185185	MODIFIER	intergenic_region	MODIFIER	ENSDLAG00005027555,fgf12a_(Seabass),fibroblast growth factor 12a [Source:ZFIN;Acc:ZDB-GENE-050221-6]	ENSDLAG00005028884,parla_(Stickleback),N/A
CAJNNU010000001.1:13356984	CAJNNU010000001.1:13356984-13357240	CAJNNU010000001.1	13356984	13357240	256	<DEL>	0.0308642	0.0308642	MODIFIER	intron_variant	MODIFIER	ENSDLAG00005002060,si:ch211-13f8.1_(Seabass),si:ch211-13f8.1 [Source:ZFIN;Acc:ZDB-GENE-061207-4]
CAJNNU010000001.1:13413415	CAJNNU010000001.1:13413415-13421821	CAJNNU010000001.1	13413415	13421821	8406	<DUP>	0.296296	0.296296	MODIFIER	intron_variant	MODIFIER	ENSDLAG00005002071,selenot1a_(Seabass),selenoprotein T		<DUP>|5_prime_UTR_variant|MODIFIER|ENSDLAG00005002127,ERICH6_(Human),N/A|	<DUP>|intron_variant|MODIFIER|ENSDLAG00005002127,ERICH6_(Human),N/A|	<DUP>|exon_region|MODIFIER|ENSDLAG00005002127,ERICH6_(Human),N/A|	<DUP>|intron_variant|MODIFIER|ENSDLAG00005026557,otol1a_(Seabass),otolin 1a [Source:NCBI gene;Acc:553759]|	<DUP>|duplication|MODERATE|ENSDLAG00005033279,N/A,N/A|	<DUP>|upstream_gene_variant|MODIFIER|ENSDLAG00005033279,N/A,N/A|	<DUP>|downstream_gene_variant|MODIFIER|ENSDLAG00005033279,N/A,N/A
CAJNNU010000001.1:13416352	CAJNNU010000001.1:13416352-13416616	CAJNNU010000001.1	13416352	13416616	264	<DEL>	0.154321	0.154321	MODIFIER	intron_variant	MODIFIER	ENSDLAG00005002071,selenot1a_(Seabass),selenoprotein T		<DEL>|intron_variant|MODIFIER|ENSDLAG00005026557,otol1a_(Seabass),otolin 1a [Source:NCBI gene;Acc:553759]|	<DEL>|downstream_gene_variant|MODIFIER|ENSDLAG00005033279,N/A,N/A
CAJNNU010000001.1:13418448	CAJNNU010000001.1:13418448-13418790	CAJNNU010000001.1	13418448	13418790	342	<DUP>	0.148148	0.148148	MODIFIER	intron_variant	MODIFIER	ENSDLAG00005002071,selenot1a_(Seabass),selenoprotein T		<DUP>|exon_region|MODIFIER|ENSDLAG00005002127,ERICH6_(Human),N/A|	<DUP>|intron_variant|MODIFIER|ENSDLAG00005026557,otol1a_(Seabass),otolin 1a [Source:NCBI gene;Acc:553759]|	<DUP>|frameshift_variant|HIGH|ENSDLAG00005033279,N/A,N/A|	<DUP>|duplication|HIGH|ENSDLAG00005033279,N/A,N/A
CAJNNU010000001.1:13418449	CAJNNU010000001.1:13418449-13419889	CAJNNU010000001.1	13418449	13419889	1440	<DUP>	0.221429	0.221429	MODIFIER	intron_variant	MODIFIER	ENSDLAG00005002071,selenot1a_(Seabass),selenoprotein T		<DUP>|exon_region|MODIFIER|ENSDLAG00005002127,ERICH6_(Human),N/A|	<DUP>|intron_variant|MODIFIER|ENSDLAG00005026557,otol1a_(Seabass),otolin 1a [Source:NCBI gene;Acc:553759]|	<DUP>|duplication|LOW|ENSDLAG00005033279,N/A,N/A
CAJNNU010000001.1:13418789	CAJNNU010000001.1:13418789-13419889	CAJNNU010000001.1	13418789	13419889	1100	<INV>	0.128378	0.128378	MODIFIER	intron_variant	MODIFIER	ENSDLAG00005002071,selenot1a_(Seabass),selenoprotein T		<INV>|exon_region|MODIFIER|ENSDLAG00005002127,ERICH6_(Human),N/A|	<INV>|intron_variant|MODIFIER|ENSDLAG00005026557,otol1a_(Seabass),otolin 1a [Source:NCBI gene;Acc:553759]|	<INV>|inversion|HIGH|ENSDLAG00005033279,N/A,N/A|	<INV>|5_prime_UTR_variant|MODIFIER|ENSDLAG00005033279,N/A,N/A
CAJNNU010000001.1:13419655	CAJNNU010000001.1:13419655-13419889	CAJNNU010000001.1	13419655	13419889	234	<DUP>	0.17284	0.17284	MODIFIER	intron_variant	MODIFIER	ENSDLAG00005002071,selenot1a_(Seabass),selenoprotein T		<DUP>|exon_region|MODIFIER|ENSDLAG00005002127,ERICH6_(Human),N/A|	<DUP>|intron_variant|MODIFIER|ENSDLAG00005026557,otol1a_(Seabass),otolin 1a [Source:NCBI gene;Acc:553759]|	<DUP>|5_prime_UTR_variant|MODIFIER|ENSDLAG00005033279,N/A,N/A
CAJNNU010000001.1:13420426	CAJNNU010000001.1:13420426-13420870	CAJNNU010000001.1	13420426	13420870	444	<DEL>	0.265432	0.265432	MODIFIER	intron_variant	MODIFIER	ENSDLAG00005002071,selenot1a_(Seabass),selenoprotein T		<DEL>|splice_region_variant|LOW|ENSDLAG00005002127,ERICH6_(Human),N/A|	<DEL>|5_prime_UTR_variant|MODIFIER|ENSDLAG00005002127,ERICH6_(Human),N/A|	<DEL>|non_coding_transcript_variant|MODIFIER|ENSDLAG00005002127,ERICH6_(Human),N/A|	<DEL>|bidirectional_gene_fusion|HIGH|ENSDLAG00005002127&ENSDLAG00005033279,N/A,N/A|	<DEL>|intron_variant|MODIFIER|ENSDLAG00005026557,otol1a_(Seabass),otolin 1a [Source:NCBI gene;Acc:553759]|	<DEL>|gene_fusion|HIGH|ENSDLAG00005026557&ENSDLAG00005033279,N/A,N/A|	<DEL>|5_prime_UTR_variant|MODIFIER|ENSDLAG00005033279,N/A,N/A|	<DEL>|upstream_gene_variant|MODIFIER|ENSDLAG00005033279,N/A,N/A|	<DEL>|non_coding_transcript_variant|MODIFIER|ENSDLAG00005033279,N/A,N/A
CAJNNU010000001.1:13552300	CAJNNU010000001.1:13552300-13552375	CAJNNU010000001.1	13552300	13552375	75	<DEL>	0.0897436	0.0897436	MODIFIER	intergenic_region	MODIFIER	ENSDLAG00005005026,eif2b3_(Stickleback),N/A	ENSDLAG00005005093,plk3_(Seabass),polo-like kinase 3 (Drosophila) [Source:ZFIN;Acc:ZDB-GENE-030131-6134]
CAJNNU010000001.1:13631464	CAJNNU010000001.1:13631464-13631611	CAJNNU010000001.1	13631464	13631611	147	<DEL>	0.0679012	0.0679012	MODIFIER	intron_variant	MODIFIER	ENSDLAG00005005467,tnn_(Seabass),tenascin N [Source:ZFIN;Acc:ZDB-GENE-990415-262]
CAJNNU010000001.1:13638702	CAJNNU010000001.1:13638702-13638835	CAJNNU010000001.1	13638702	13638835	133	<DEL>	0.0246914	0.0246914	MODIFIER	intron_variant	MODIFIER	ENSDLAG00005005467,tnn_(Seabass),tenascin N [Source:ZFIN;Acc:ZDB-GENE-990415-262]
CAJNNU010000001.1:13640076	CAJNNU010000001.1:13640076-13642285	CAJNNU010000001.1	13640076	13642285	2209	<DUP>	0.0246914	0.0246914	MODIFIER	intron_variant	MODIFIER	ENSDLAG00005005467,tnn_(Seabass),tenascin N [Source:ZFIN;Acc:ZDB-GENE-990415-262]
CAJNNU010000001.1:13710889	CAJNNU010000001.1:13710889-13712454	CAJNNU010000001.1	13710889	13712454	1565	<DEL>	0.314103	0.314103	MODIFIER	intron_variant	MODIFIER	ENSDLAG00005006476,tnr_(Seabass),tenascin R (restrictin
CAJNNU010000001.1:13717926	CAJNNU010000001.1:13717926-13718042	CAJNNU010000001.1	13717926	13718042	116	<DEL>	0.104938	0.104938	MODIFIER	intron_variant	MODIFIER	ENSDLAG00005006476,tnr_(Seabass),tenascin R (restrictin
CAJNNU010000001.1:13771259	CAJNNU010000001.1:13771259-13771379	CAJNNU010000001.1	13771259	13771379	120	<DEL>	0.0384615	0.0384615	MODIFIER	intron_variant	MODIFIER	ENSDLAG00005006476,tnr_(Seabass),tenascin R (restrictin
CAJNNU010000001.1:13771525	CAJNNU010000001.1:13771525-13771591	CAJNNU010000001.1	13771525	13771591	66	<DEL>	0.0432099	0.0432099	MODIFIER	intron_variant	MODIFIER	ENSDLAG00005006476,tnr_(Seabass),tenascin R (restrictin
CAJNNU010000001.1:13824019	CAJNNU010000001.1:13824019-13824072	CAJNNU010000001.1	13824019	13824072	53	<DEL>	0.385135	0.385135	MODIFIER	intron_variant	MODIFIER	ENSDLAG00005006476,tnr_(Seabass),tenascin R (restrictin
CAJNNU010000001.1:13858046	CAJNNU010000001.1:13858046-13859539	CAJNNU010000001.1	13858046	13859539	1493	<DEL>	0.0185185	0.0185185	MODIFIER	intergenic_region	MODIFIER	ENSDLAG00005006476,tnr_(Seabass),tenascin R (restrictin	ENSDLAG00005010383,N/A,N/A
CAJNNU010000001.1:13864297	CAJNNU010000001.1:13864297-13864842	CAJNNU010000001.1	13864297	13864842	545	<DEL>	0.0617284	0.0617284	MODIFIER	intergenic_region	MODIFIER	ENSDLAG00005006476,tnr_(Seabass),tenascin R (restrictin	ENSDLAG00005010383,N/A,N/A
CAJNNU010000001.1:13912919	CAJNNU010000001.1:13912919-13912974	CAJNNU010000001.1	13912919	13912974	55	<DEL>	0.0909091	0.0909091	MODIFIER	intron_variant	MODIFIER	ENSDLAG00005010383,N/A,N/A
CAJNNU010000001.1:14097402	CAJNNU010000001.1:14097402-14097599	CAJNNU010000001.1	14097402	14097599	197	<DEL>	0.03125	0.03125	MODIFIER	intron_variant	MODIFIER	ENSDLAG00005008736,eif4g1a_(Seabass),eukaryotic translation initiation factor 4 gamma
CAJNNU010000001.1:14106599	CAJNNU010000001.1:14106599-14106694	CAJNNU010000001.1	14106599	14106694	95	<DEL>	0.294872	0.294872	MODIFIER	downstream_gene_variant	MODIFIER	ENSDLAG00005000065,CU462977.2_(Zebrafish),N/A
CAJNNU010000001.1:14135790	CAJNNU010000001.1:14135790-14135942	CAJNNU010000001.1	14135790	14135942	152	<DEL>	0.0308642	0.0308642	MODIFIER	intron_variant	MODIFIER	ENSDLAG00005000162,clcn2a_(Seabass),chloride channel
CAJNNU010000001.1:14216509	CAJNNU010000001.1:14216509-14216791	CAJNNU010000001.1	14216509	14216791	282	<DEL>	0.5	0.5	MODIFIER	downstream_gene_variant	MODIFIER	ENSDLAG00005000521,per2_(Seabass),period circadian clock 2 [Source:ZFIN;Acc:ZDB-GENE-011220-2]		<DEL>|splice_acceptor_variant&splice_donor_variant&5_prime_UTR_truncation&exon_loss_variant&splice_region_variant&intron_variant|HIGH|ENSDLAG00005029235,hes6_(Stickleback),N/A|	<DEL>|splice_region_variant|LOW|ENSDLAG00005029235,hes6_(Stickleback),N/A|	<DEL>|non_coding_transcript_variant|MODIFIER|ENSDLAG00005029235,hes6_(Stickleback),N/A
CAJNNU010000001.1:14216509	CAJNNU010000001.1:14216509-14216891	CAJNNU010000001.1	14216509	14216891	382	<DEL>	0.185897	0.185897	MODIFIER	downstream_gene_variant	MODIFIER	ENSDLAG00005000521,per2_(Seabass),period circadian clock 2 [Source:ZFIN;Acc:ZDB-GENE-011220-2]		<DEL>|exon_loss_variant|HIGH|ENSDLAG00005029235,hes6_(Stickleback),N/A|	<DEL>|conservative_inframe_deletion|MODERATE|ENSDLAG00005029235,hes6_(Stickleback),N/A
CAJNNU010000001.1:14216544	CAJNNU010000001.1:14216544-14216993	CAJNNU010000001.1	14216544	14216993	449	<DUP>	0.0362319	0.0362319	MODIFIER	downstream_gene_variant	MODIFIER	ENSDLAG00005000521,per2_(Seabass),period circadian clock 2 [Source:ZFIN;Acc:ZDB-GENE-011220-2]		<DUP>|duplication|LOW|ENSDLAG00005029235,hes6_(Stickleback),N/A
CAJNNU010000001.1:14216631	CAJNNU010000001.1:14216631-14216891	CAJNNU010000001.1	14216631	14216891	260	<DEL>	0.487654	0.487654	MODIFIER	downstream_gene_variant	MODIFIER	ENSDLAG00005000521,per2_(Seabass),period circadian clock 2 [Source:ZFIN;Acc:ZDB-GENE-011220-2]		<DEL>|exon_loss_variant|HIGH|ENSDLAG00005029235,hes6_(Stickleback),N/A|	<DEL>|conservative_inframe_deletion|MODERATE|ENSDLAG00005029235,hes6_(Stickleback),N/A
CAJNNU010000001.1:14257101	CAJNNU010000001.1:14257101-14257689	CAJNNU010000001.1	14257101	14257689	588	<DEL>	0.101266	0.101266	MODIFIER	upstream_gene_variant	MODIFIER	ENSDLAG00005000852,gigyf2_(Stickleback),N/A
CAJNNU010000001.1:14260637	CAJNNU010000001.1:14260637-14260734	CAJNNU010000001.1	14260637	14260734	97	<DEL>	0.0886076	0.0886076	MODIFIER	upstream_gene_variant	MODIFIER	ENSDLAG00005000852,gigyf2_(Stickleback),N/A
CAJNNU010000001.1:14280639	CAJNNU010000001.1:14280639-14281449	CAJNNU010000001.1	14280639	14281449	810	<DEL>	0.037037	0.037037	MODIFIER	intergenic_region	MODIFIER	ENSDLAG00005032392,kncn_(Seabass),kinocilin [Source:ZFIN;Acc:ZDB-GENE-070705-385]	ENSDLAG00005001128,glula_(Stickleback),N/A
CAJNNU010000001.1:14364231	CAJNNU010000001.1:14364231-14364345	CAJNNU010000001.1	14364231	14364345	114	<DEL>	0.0308642	0.0308642	MODIFIER	intron_variant	MODIFIER	ENSDLAG00005001146,pbx1a_(Seabass),pre-B-cell leukemia homeobox 1a [Source:ZFIN;Acc:ZDB-GENE-000405-1]
CAJNNU010000001.1:14415585	CAJNNU010000001.1:14415585-14415711	CAJNNU010000001.1	14415585	14415711	126	<DEL>	0.0185185	0.0185185	MODIFIER	intron_variant	MODIFIER	ENSDLAG00005001353,arhgap21b_(Seabass),Rho GTPase activating protein 21b [Source:ZFIN;Acc:ZDB-GENE-030131-4944]
CAJNNU010000001.1:14425876	CAJNNU010000001.1:14425876-14425977	CAJNNU010000001.1	14425876	14425977	101	<DEL>	0.0833333	0.0833333	MODIFIER	intron_variant	MODIFIER	ENSDLAG00005001353,arhgap21b_(Seabass),Rho GTPase activating protein 21b [Source:ZFIN;Acc:ZDB-GENE-030131-4944]
CAJNNU010000001.1:14449547	CAJNNU010000001.1:14449547-14449613	CAJNNU010000001.1	14449547	14449613	66	<DEL>	0.0308642	0.0308642	MODIFIER	intron_variant	MODIFIER	ENSDLAG00005032383,dpp6b_(Seabass),dipeptidyl-peptidase 6b [Source:ZFIN;Acc:ZDB-GENE-070705-88]
CAJNNU010000001.1:14545881	CAJNNU010000001.1:14545881-14545944	CAJNNU010000001.1	14545881	14545944	63	<DEL>	0.1	0.1	MODIFIER	intron_variant	MODIFIER	ENSDLAG00005008906,kmt2cb_(Seabass),lysine (K)-specific methyltransferase 2Cb [Source:ZFIN;Acc:ZDB-GENE-070705-340]
CAJNNU010000001.1:14600589	CAJNNU010000001.1:14600589-14600760	CAJNNU010000001.1	14600589	14600760	171	<DEL>	0.0185185	0.0185185	MODIFIER	downstream_gene_variant	MODIFIER	ENSDLAG00005008906,kmt2cb_(Seabass),lysine (K)-specific methyltransferase 2Cb [Source:ZFIN;Acc:ZDB-GENE-070705-340]
CAJNNU010000001.1:14729430	CAJNNU010000001.1:14729430-14729709	CAJNNU010000001.1	14729430	14729709	279	<DEL>	0.0802469	0.0802469	HIGH	exon_loss_variant&splice_donor_variant&splice_region_variant&intron_variant	HIGH	ENSDLAG00005012161,TTC39C_(Seabass),tetratricopeptide repeat domain 39C [Source:HGNC Symbol;Acc:HGNC:26595]
CAJNNU010000001.1:14749584	CAJNNU010000001.1:14749584-14750218	CAJNNU010000001.1	14749584	14750218	634	<DEL>	0.358025	0.358025	MODIFIER	upstream_gene_variant	MODIFIER	ENSDLAG00005012507,OSBPL1A_(Seabass),oxysterol binding protein like 1A [Source:HGNC Symbol;Acc:HGNC:16398]
CAJNNU010000001.1:14850216	CAJNNU010000001.1:14850216-14850327	CAJNNU010000001.1	14850216	14850327	111	<DEL>	0.05625	0.05625	MODIFIER	intron_variant	MODIFIER	ENSDLAG00005016043,ZNF521_(Seabass),zinc finger protein 521 [Source:HGNC Symbol;Acc:HGNC:24605]
CAJNNU010000001.1:14896278	CAJNNU010000001.1:14896278-14896460	CAJNNU010000001.1	14896278	14896460	182	<DEL>	0.0617284	0.0617284	MODIFIER	intron_variant	MODIFIER	ENSDLAG00005016072,SS18_(Seabass),SS18 subunit of BAF chromatin remodeling complex [Source:HGNC Symbol;Acc:HGNC:11340]
CAJNNU010000001.1:14930206	CAJNNU010000001.1:14930206-14930278	CAJNNU010000001.1	14930206	14930278	72	<DEL>	0.025	0.025	MODIFIER	intron_variant	MODIFIER	ENSDLAG00005016121,KCTD1_(Seabass),potassium channel tetramerization domain containing 1 [Source:HGNC Symbol;Acc:HGNC:18249]
CAJNNU010000001.1:14938585	CAJNNU010000001.1:14938585-14938823	CAJNNU010000001.1	14938585	14938823	238	<DEL>	0.320988	0.320988	MODIFIER	upstream_gene_variant	MODIFIER	ENSDLAG00005016121,KCTD1_(Seabass),potassium channel tetramerization domain containing 1 [Source:HGNC Symbol;Acc:HGNC:18249]
CAJNNU010000001.1:14980778	CAJNNU010000001.1:14980778-14981274	CAJNNU010000001.1	14980778	14981274	496	<DEL>	0.0925926	0.0925926	MODIFIER	intergenic_region	MODIFIER	ENSDLAG00005016143,AQP4_(Seabass),aquaporin 4 [Source:HGNC Symbol;Acc:HGNC:637]	ENSDLAG00005016326,CDH2_(Seabass),cadherin 2 [Source:HGNC Symbol;Acc:HGNC:1759]
CAJNNU010000001.1:14999113	CAJNNU010000001.1:14999113-14999587	CAJNNU010000001.1	14999113	14999587	474	<DEL>	0.234568	0.234568	MODIFIER	intergenic_region	MODIFIER	ENSDLAG00005016143,AQP4_(Seabass),aquaporin 4 [Source:HGNC Symbol;Acc:HGNC:637]	ENSDLAG00005016326,CDH2_(Seabass),cadherin 2 [Source:HGNC Symbol;Acc:HGNC:1759]
CAJNNU010000001.1:15037752	CAJNNU010000001.1:15037752-15037932	CAJNNU010000001.1	15037752	15037932	180	<DEL>	0.0185185	0.0185185	MODIFIER	intron_variant	MODIFIER	ENSDLAG00005016326,CDH2_(Seabass),cadherin 2 [Source:HGNC Symbol;Acc:HGNC:1759]
CAJNNU010000001.1:15062748	CAJNNU010000001.1:15062748-15062833	CAJNNU010000001.1	15062748	15062833	85	<DEL>	0.160494	0.160494	MODIFIER	upstream_gene_variant	MODIFIER	ENSDLAG00005016326,CDH2_(Seabass),cadherin 2 [Source:HGNC Symbol;Acc:HGNC:1759]
CAJNNU010000001.1:15145173	CAJNNU010000001.1:15145173-15145686	CAJNNU010000001.1	15145173	15145686	513	<DEL>	0.0246914	0.0246914	MODIFIER	intergenic_region	MODIFIER	ENSDLAG00005016326,CDH2_(Seabass),cadherin 2 [Source:HGNC Symbol;Acc:HGNC:1759]	ENSDLAG00005020295,DSC1_(Seabass),desmocollin 1 [Source:HGNC Symbol;Acc:HGNC:3035]
CAJNNU010000001.1:15227197	CAJNNU010000001.1:15227197-15227659	CAJNNU010000001.1	15227197	15227659	462	<DEL>	0.037037	0.037037	MODIFIER	intron_variant	MODIFIER	ENSDLAG00005020341,slc22a23_(Stickleback),N/A
CAJNNU010000001.1:15347263	CAJNNU010000001.1:15347263-15347363	CAJNNU010000001.1	15347263	15347363	100	<DEL>	0.0555556	0.0555556	MODIFIER	intron_variant	MODIFIER	ENSDLAG00005021214,ADCY1_(Seabass),adenylate cyclase 1 [Source:HGNC Symbol;Acc:HGNC:232]
CAJNNU010000001.1:15364100	CAJNNU010000001.1:15364100-15364521	CAJNNU010000001.1	15364100	15364521	421	<DEL>	0.0617284	0.0617284	MODIFIER	upstream_gene_variant	MODIFIER	ENSDLAG00005021214,ADCY1_(Seabass),adenylate cyclase 1 [Source:HGNC Symbol;Acc:HGNC:232]
CAJNNU010000001.1:15367788	CAJNNU010000001.1:15367788-15367848	CAJNNU010000001.1	15367788	15367848	60	<DEL>	0.0769231	0.0769231	MODIFIER	upstream_gene_variant	MODIFIER	ENSDLAG00005021214,ADCY1_(Seabass),adenylate cyclase 1 [Source:HGNC Symbol;Acc:HGNC:232]
CAJNNU010000001.1:15400386	CAJNNU010000001.1:15400386-15400600	CAJNNU010000001.1	15400386	15400600	214	<DEL>	0.0246914	0.0246914	MODIFIER	5_prime_UTR_variant	MODIFIER	ENSDLAG00005021514,PHACTR1_(Stickleback),N/A
CAJNNU010000001.1:15401596	CAJNNU010000001.1:15401596-15401744	CAJNNU010000001.1	15401596	15401744	148	<DEL>	0.0555556	0.0555556	MODIFIER	5_prime_UTR_variant	MODIFIER	ENSDLAG00005021514,PHACTR1_(Stickleback),N/A
CAJNNU010000001.1:15413634	CAJNNU010000001.1:15413634-15413878	CAJNNU010000001.1	15413634	15413878	244	<DEL>	0.0246914	0.0246914	HIGH	frameshift_variant&splice_acceptor_variant&splice_region_variant&intron_variant	HIGH	ENSDLAG00005021514,PHACTR1_(Stickleback),N/A
CAJNNU010000001.1:15416622	CAJNNU010000001.1:15416622-15416698	CAJNNU010000001.1	15416622	15416698	76	<DEL>	0.0246914	0.0246914	MODIFIER	upstream_gene_variant	MODIFIER	ENSDLAG00005021514,PHACTR1_(Stickleback),N/A
CAJNNU010000001.1:15453613	CAJNNU010000001.1:15453613-15453807	CAJNNU010000001.1	15453613	15453807	194	<DEL>	0.03125	0.03125	MODIFIER	upstream_gene_variant	MODIFIER	ENSDLAG00005021592,phlpp1_(Seabass),PH domain and leucine rich repeat protein phosphatase 1 [Source:ZFIN;Acc:ZDB-GENE-131127-271]
CAJNNU010000001.1:15484578	CAJNNU010000001.1:15484578-15485097	CAJNNU010000001.1	15484578	15485097	519	<DEL>	0.0493827	0.0493827	MODIFIER	upstream_gene_variant	MODIFIER	ENSDLAG00005021947,MEP1B_(Stickleback),N/A
CAJNNU010000001.1:15571096	CAJNNU010000001.1:15571096-15571453	CAJNNU010000001.1	15571096	15571453	357	<DEL>	0.240506	0.240506	MODIFIER	intergenic_region	MODIFIER	ENSDLAG00005021999,foxc1a_(Seabass),forkhead box C1a [Source:NCBI gene;Acc:100148408]	ENSDLAG00005022001,mylk4a_(Seabass),myosin light chain kinase family
CAJNNU010000001.1:15770314	CAJNNU010000001.1:15770314-15770373	CAJNNU010000001.1	15770314	15770373	59	<DEL>	0.308219	0.308219	MODIFIER	intron_variant	MODIFIER	ENSDLAG00005022055,GPT_(Stickleback),N/A
CAJNNU010000001.1:15829450	CAJNNU010000001.1:15829450-15830057	CAJNNU010000001.1	15829450	15830057	607	<DEL>	0.0740741	0.0740741	MODIFIER	intron_variant	MODIFIER	ENSDLAG00005022421,N/A,N/A
CAJNNU010000001.1:15895130	CAJNNU010000001.1:15895130-15895327	CAJNNU010000001.1	15895130	15895327	197	<DEL>	0.0320513	0.0320513	MODIFIER	intron_variant	MODIFIER	ENSDLAG00005022421,N/A,N/A
CAJNNU010000001.1:16000535	CAJNNU010000001.1:16000535-16000647	CAJNNU010000001.1	16000535	16000647	112	<DEL>	0.120253	0.120253	MODIFIER	intron_variant	MODIFIER	ENSDLAG00005025342,cacna1eb_(Stickleback),N/A
CAJNNU010000001.1:16033028	CAJNNU010000001.1:16033028-16033107	CAJNNU010000001.1	16033028	16033107	79	<DEL>	0.108974	0.108974	MODIFIER	intron_variant	MODIFIER	ENSDLAG00005025342,cacna1eb_(Stickleback),N/A
CAJNNU010000001.1:16101410	CAJNNU010000001.1:16101410-16101476	CAJNNU010000001.1	16101410	16101476	66	<DEL>	0.0759494	0.0759494	MODIFIER	5_prime_UTR_variant	MODIFIER	ENSDLAG00005025785,dtna_(Seabass),dystrobrevin
CAJNNU010000001.1:16118421	CAJNNU010000001.1:16118421-16118553	CAJNNU010000001.1	16118421	16118553	132	<DEL>	0.16875	0.16875	MODIFIER	intron_variant	MODIFIER	ENSDLAG00005025785,dtna_(Seabass),dystrobrevin
CAJNNU010000001.1:16130051	CAJNNU010000001.1:16130051-16130111	CAJNNU010000001.1	16130051	16130111	60	<DEL>	0.179487	0.179487	MODIFIER	intron_variant	MODIFIER	ENSDLAG00005025797,mapre2_(Seabass),microtubule-associated protein
CAJNNU010000001.1:16160120	CAJNNU010000001.1:16160120-16160210	CAJNNU010000001.1	16160120	16160210	90	<DEL>	0.346154	0.346154	MODIFIER	intron_variant	MODIFIER	ENSDLAG00005025799,mcm4_(Seabass),minichromosome maintenance complex component 4 [Source:ZFIN;Acc:ZDB-GENE-030131-9544]
CAJNNU010000001.1:16401260	CAJNNU010000001.1:16401260-16401332	CAJNNU010000001.1	16401260	16401332	72	<DEL>	0.038961	0.038961	MODIFIER	intron_variant	MODIFIER	ENSDLAG00005025915,agap3_(Seabass),ArfGAP with GTPase domain
CAJNNU010000001.1:16482827	CAJNNU010000001.1:16482827-16482908	CAJNNU010000001.1	16482827	16482908	81	<DEL>	0.0375	0.0375	MODIFIER	intron_variant	MODIFIER	ENSDLAG00005025915,agap3_(Seabass),ArfGAP with GTPase domain
CAJNNU010000001.1:16524747	CAJNNU010000001.1:16524747-16525032	CAJNNU010000001.1	16524747	16525032	285	<DEL>	0.233333	0.233333	MODIFIER	intron_variant	MODIFIER	ENSDLAG00005025961,asic1c_(Seabass),acid-sensing (proton-gated) ion channel 1c [Source:NCBI gene;Acc:407670]
CAJNNU010000001.1:16524834	CAJNNU010000001.1:16524834-16525121	CAJNNU010000001.1	16524834	16525121	287	<DEL>	0.314103	0.314103	MODIFIER	intron_variant	MODIFIER	ENSDLAG00005025961,asic1c_(Seabass),acid-sensing (proton-gated) ion channel 1c [Source:NCBI gene;Acc:407670]
CAJNNU010000001.1:16556908	CAJNNU010000001.1:16556908-16558001	CAJNNU010000001.1	16556908	16558001	1093	<DEL>	0.037037	0.037037	MODIFIER	intron_variant	MODIFIER	ENSDLAG00005025961,asic1c_(Seabass),acid-sensing (proton-gated) ion channel 1c [Source:NCBI gene;Acc:407670]
CAJNNU010000001.1:16608373	CAJNNU010000001.1:16608373-16608775	CAJNNU010000001.1	16608373	16608775	402	<DEL>	0.0185185	0.0185185	MODIFIER	intron_variant	MODIFIER	ENSDLAG00005025973,cdk5_(Seabass),cyclin-dependent kinase 5 [Source:ZFIN;Acc:ZDB-GENE-010131-2]
CAJNNU010000001.1:16641878	CAJNNU010000001.1:16641878-16642041	CAJNNU010000001.1	16641878	16642041	163	<DEL>	0.0432099	0.0432099	MODIFIER	intron_variant	MODIFIER	ENSDLAG00005026018,OBSCN_(Stickleback),N/A
CAJNNU010000001.1:16659791	CAJNNU010000001.1:16659791-16660363	CAJNNU010000001.1	16659791	16660363	572	<DUP>	0.102564	0.102564	MODIFIER	intragenic_variant	MODIFIER	ENSDLAG00005026018,OBSCN_(Stickleback),N/A
CAJNNU010000001.1:16660466	CAJNNU010000001.1:16660466-16661473	CAJNNU010000001.1	16660466	16661473	1007	<DUP>	0.0945946	0.0945946	MODIFIER	intragenic_variant	MODIFIER	ENSDLAG00005026018,OBSCN_(Stickleback),N/A
CAJNNU010000001.1:16673168	CAJNNU010000001.1:16673168-16673275	CAJNNU010000001.1	16673168	16673275	107	<DEL>	0.037037	0.037037	MODIFIER	intron_variant	MODIFIER	ENSDLAG00005026018,OBSCN_(Stickleback),N/A
CAJNNU010000001.1:16706636	CAJNNU010000001.1:16706636-16706899	CAJNNU010000001.1	16706636	16706899	263	<DEL>	0.0253165	0.0253165	MODIFIER	downstream_gene_variant	MODIFIER	ENSDLAG00005030355,C1orf35_(Seabass),chromosome 1 open reading frame 35 [Source:HGNC Symbol;Acc:HGNC:19032]
CAJNNU010000001.1:16736479	CAJNNU010000001.1:16736479-16737060	CAJNNU010000001.1	16736479	16737060	581	<DEL>	0.0185185	0.0185185	MODIFIER	upstream_gene_variant	MODIFIER	ENSDLAG00005026033,wnt3a_(Seabass),wingless-type MMTV integration site family
CAJNNU010000001.1:16794308	CAJNNU010000001.1:16794308-16794471	CAJNNU010000001.1	16794308	16794471	163	<DEL>	0.315789	0.315789	MODIFIER	intergenic_region	MODIFIER	ENSDLAG00005026035,wnt9a_(Seabass),wingless-type MMTV integration site family	ENSDLAG00005026038,snap47_(Seabass),synaptosome associated protein 47 [Source:NCBI gene;Acc:751727]
CAJNNU010000001.1:16795675	CAJNNU010000001.1:16795675-16795724	CAJNNU010000001.1	16795675	16795724	49	<DEL>	0.0192308	0.0192308	MODIFIER	intergenic_region	MODIFIER	ENSDLAG00005026035,wnt9a_(Seabass),wingless-type MMTV integration site family	ENSDLAG00005026038,snap47_(Seabass),synaptosome associated protein 47 [Source:NCBI gene;Acc:751727]
CAJNNU010000001.1:16796700	CAJNNU010000001.1:16796700-16796764	CAJNNU010000001.1	16796700	16796764	64	<DEL>	0.1375	0.1375	MODIFIER	intergenic_region	MODIFIER	ENSDLAG00005026035,wnt9a_(Seabass),wingless-type MMTV integration site family	ENSDLAG00005026038,snap47_(Seabass),synaptosome associated protein 47 [Source:NCBI gene;Acc:751727]
CAJNNU010000001.1:16843755	CAJNNU010000001.1:16843755-16844072	CAJNNU010000001.1	16843755	16844072	317	<DEL>	0.1	0.1	MODIFIER	intron_variant	MODIFIER	ENSDLAG00005026038,snap47_(Seabass),synaptosome associated protein 47 [Source:NCBI gene;Acc:751727]
CAJNNU010000001.1:16851666	CAJNNU010000001.1:16851666-16851731	CAJNNU010000001.1	16851666	16851731	65	<DEL>	0.46875	0.46875	MODIFIER	intron_variant	MODIFIER	ENSDLAG00005026038,snap47_(Seabass),synaptosome associated protein 47 [Source:NCBI gene;Acc:751727]
CAJNNU010000001.1:16857401	CAJNNU010000001.1:16857401-16857573	CAJNNU010000001.1	16857401	16857573	172	<DEL>	0.136364	0.136364	MODIFIER	upstream_gene_variant	MODIFIER	ENSDLAG00005026038,snap47_(Seabass),synaptosome associated protein 47 [Source:NCBI gene;Acc:751727]
CAJNNU010000001.1:16894349	CAJNNU010000001.1:16894349-16894408	CAJNNU010000001.1	16894349	16894408	59	<DEL>	0.392405	0.392405	MODIFIER	downstream_gene_variant	MODIFIER	ENSDLAG00005002754,tmie_(Seabass),transmembrane inner ear [Source:ZFIN;Acc:ZDB-GENE-061207-9]
CAJNNU010000001.1:16907159	CAJNNU010000001.1:16907159-16907247	CAJNNU010000001.1	16907159	16907247	88	<DEL>	0.108974	0.108974	MODIFIER	intron_variant	MODIFIER	ENSDLAG00005028827,pth1r_(Seabass),parathyroid hormone 1 receptor [Source:ZFIN;Acc:ZDB-GENE-991123-8]
CAJNNU010000001.1:16914077	CAJNNU010000001.1:16914077-16914694	CAJNNU010000001.1	16914077	16914694	617	<DEL>	0.388889	0.388889	MODIFIER	intron_variant	MODIFIER	ENSDLAG00005028827,pth1r_(Seabass),parathyroid hormone 1 receptor [Source:ZFIN;Acc:ZDB-GENE-991123-8]
CAJNNU010000001.1:16929393	CAJNNU010000001.1:16929393-16929506	CAJNNU010000001.1	16929393	16929506	113	<DEL>	0.386076	0.386076	MODIFIER	upstream_gene_variant	MODIFIER	ENSDLAG00005028827,pth1r_(Seabass),parathyroid hormone 1 receptor [Source:ZFIN;Acc:ZDB-GENE-991123-8]
CAJNNU010000001.1:16958460	CAJNNU010000001.1:16958460-16958558	CAJNNU010000001.1	16958460	16958558	98	<DEL>	0.116883	0.116883	MODIFIER	upstream_gene_variant	MODIFIER	ENSDLAG00005003140,myl13_(Seabass),myosin
CAJNNU010000001.1:16986535	CAJNNU010000001.1:16986535-16987115	CAJNNU010000001.1	16986535	16987115	580	<DEL>	0.037037	0.037037	MODIFIER	intron_variant	MODIFIER	ENSDLAG00005030068,CRHR2_(Stickleback),N/A
CAJNNU010000001.1:16989940	CAJNNU010000001.1:16989940-16990853	CAJNNU010000001.1	16989940	16990853	913	<DEL>	0.01875	0.01875	MODIFIER	intron_variant	MODIFIER	ENSDLAG00005030068,CRHR2_(Stickleback),N/A
CAJNNU010000001.1:16993383	CAJNNU010000001.1:16993383-17002950	CAJNNU010000001.1	16993383	17002950	9567	<DEL>	0.425926	0.425926	MODIFIER	intron_variant	MODIFIER	ENSDLAG00005030068,CRHR2_(Stickleback),N/A
CAJNNU010000001.1:17012922	CAJNNU010000001.1:17012922-17013227	CAJNNU010000001.1	17012922	17013227	305	<DEL>	0.397436	0.397436	MODIFIER	upstream_gene_variant	MODIFIER	ENSDLAG00005030068,CRHR2_(Stickleback),N/A
CAJNNU010000001.1:17036302	CAJNNU010000001.1:17036302-17036593	CAJNNU010000001.1	17036302	17036593	291	<DEL>	0.0493827	0.0493827	MODIFIER	intergenic_region	MODIFIER	ENSDLAG00005030068,CRHR2_(Stickleback),N/A	ENSDLAG00005026637,N/A,N/A
CAJNNU010000001.1:17043599	CAJNNU010000001.1:17043599-17046905	CAJNNU010000001.1	17043599	17046905	3306	<DEL>	0.41358	0.41358	MODIFIER	downstream_gene_variant	MODIFIER	ENSDLAG00005026637,N/A,N/A
CAJNNU010000001.1:17049634	CAJNNU010000001.1:17049634-17049942	CAJNNU010000001.1	17049634	17049942	308	<DEL>	0.398734	0.398734	LOW	splice_region_variant&intron_variant	LOW	ENSDLAG00005026637,N/A,N/A
CAJNNU010000001.1:17055970	CAJNNU010000001.1:17055970-17056219	CAJNNU010000001.1	17055970	17056219	249	<DEL>	0.335616	0.335616	MODIFIER	intergenic_region	MODIFIER	ENSDLAG00005026637,N/A,N/A	ENSDLAG00005005353,aqp1a.1_(Seabass),aquaporin 1a (Colton blood group)
CAJNNU010000001.1:17126178	CAJNNU010000001.1:17126178-17126281	CAJNNU010000001.1	17126178	17126281	103	<DEL>	0.424051	0.424051	MODIFIER	intron_variant	MODIFIER	ENSDLAG00005006807,ROCK1_(Seabass),Rho associated coiled-coil containing protein kinase 1 [Source:HGNC Symbol;Acc:HGNC:10251]
CAJNNU010000001.1:17138527	CAJNNU010000001.1:17138527-17138601	CAJNNU010000001.1	17138527	17138601	74	<DEL>	0.40625	0.40625	MODIFIER	intron_variant	MODIFIER	ENSDLAG00005010652,GREB1L_(Seabass),GREB1 like retinoic acid receptor coactivator [Source:HGNC Symbol;Acc:HGNC:31042]
CAJNNU010000001.1:17142888	CAJNNU010000001.1:17142888-17143103	CAJNNU010000001.1	17142888	17143103	215	<DEL>	0.0679012	0.0679012	MODIFIER	intron_variant	MODIFIER	ENSDLAG00005010652,GREB1L_(Seabass),GREB1 like retinoic acid receptor coactivator [Source:HGNC Symbol;Acc:HGNC:31042]
CAJNNU010000001.1:17153856	CAJNNU010000001.1:17153856-17153964	CAJNNU010000001.1	17153856	17153964	108	<DEL>	0.0308642	0.0308642	MODIFIER	upstream_gene_variant	MODIFIER	ENSDLAG00005010652,GREB1L_(Seabass),GREB1 like retinoic acid receptor coactivator [Source:HGNC Symbol;Acc:HGNC:31042]
CAJNNU010000001.1:17193299	CAJNNU010000001.1:17193299-17193409	CAJNNU010000001.1	17193299	17193409	110	<DEL>	0.01875	0.01875	MODIFIER	5_prime_UTR_variant	MODIFIER	ENSDLAG00005010773,mib1_(Seabass),mindbomb E3 ubiquitin protein ligase 1 [Source:NCBI gene;Acc:352910]
CAJNNU010000001.1:17214938	CAJNNU010000001.1:17214938-17215023	CAJNNU010000001.1	17214938	17215023	85	<DEL>	0.0185185	0.0185185	MODIFIER	intron_variant	MODIFIER	ENSDLAG00005010773,mib1_(Seabass),mindbomb E3 ubiquitin protein ligase 1 [Source:NCBI gene;Acc:352910]
CAJNNU010000001.1:17217007	CAJNNU010000001.1:17217007-17217068	CAJNNU010000001.1	17217007	17217068	61	<DEL>	0.0194805	0.0194805	MODIFIER	intron_variant	MODIFIER	ENSDLAG00005010773,mib1_(Seabass),mindbomb E3 ubiquitin protein ligase 1 [Source:NCBI gene;Acc:352910]
CAJNNU010000001.1:17251241	CAJNNU010000001.1:17251241-17251376	CAJNNU010000001.1	17251241	17251376	135	<DEL>	0.0246914	0.0246914	MODIFIER	downstream_gene_variant	MODIFIER	ENSDLAG00005010773,mib1_(Seabass),mindbomb E3 ubiquitin protein ligase 1 [Source:NCBI gene;Acc:352910]
CAJNNU010000001.1:17262341	CAJNNU010000001.1:17262341-17262544	CAJNNU010000001.1	17262341	17262544	203	<DEL>	0.05625	0.05625	MODIFIER	intergenic_region	MODIFIER	ENSDLAG00005010773,mib1_(Seabass),mindbomb E3 ubiquitin protein ligase 1 [Source:NCBI gene;Acc:352910]	ENSDLAG00005010866,GATA6_(Seabass),GATA binding protein 6 [Source:HGNC Symbol;Acc:HGNC:4174]
CAJNNU010000001.1:17286262	CAJNNU010000001.1:17286262-17286347	CAJNNU010000001.1	17286262	17286347	85	<DEL>	0.462025	0.462025	MODIFIER	intergenic_region	MODIFIER	ENSDLAG00005010866,GATA6_(Seabass),GATA binding protein 6 [Source:HGNC Symbol;Acc:HGNC:4174]	ENSDLAG00005010904,cables1_(Seabass),Cdk5 and Abl enzyme substrate 1 [Source:ZFIN;Acc:ZDB-GENE-070912-509]
CAJNNU010000001.1:17335668	CAJNNU010000001.1:17335668-17335769	CAJNNU010000001.1	17335668	17335769	101	<DEL>	0.0185185	0.0185185	HIGH	frameshift_variant	HIGH	ENSDLAG00005011147,npc1_(Seabass),Niemann-Pick disease
CAJNNU010000001.1:17384009	CAJNNU010000001.1:17384009-17384088	CAJNNU010000001.1	17384009	17384088	79	<DEL>	0.08125	0.08125	MODIFIER	intron_variant	MODIFIER	ENSDLAG00005012486,egfra_(Seabass),epidermal growth factor receptor a (erythroblastic leukemia viral (v-erb-b) oncogene homolog
CAJNNU010000001.1:17404734	CAJNNU010000001.1:17404734-17404973	CAJNNU010000001.1	17404734	17404973	239	<DEL>	0.03125	0.03125	MODIFIER	intron_variant	MODIFIER	ENSDLAG00005016848,mmp16b_(Seabass),matrix metallopeptidase 16b (membrane-inserted) [Source:ZFIN;Acc:ZDB-GENE-061009-22]
CAJNNU010000001.1:17418573	CAJNNU010000001.1:17418573-17421612	CAJNNU010000001.1	17418573	17421612	3039	<DUP>	0.0925926	0.0925926	MODIFIER	intergenic_region	MODIFIER	ENSDLAG00005016848,mmp16b_(Seabass),matrix metallopeptidase 16b (membrane-inserted) [Source:ZFIN;Acc:ZDB-GENE-061009-22]	ENSDLAG00005029333,N/A,N/A
CAJNNU010000001.1:17454308	CAJNNU010000001.1:17454308-17454368	CAJNNU010000001.1	17454308	17454368	60	<DEL>	0.224638	0.224638	MODIFIER	upstream_gene_variant	MODIFIER	ENSDLAG00005017588,pter_(Seabass),phosphotriesterase related [Source:NCBI gene;Acc:751664]
CAJNNU010000001.1:17483854	CAJNNU010000001.1:17483854-17483937	CAJNNU010000001.1	17483854	17483937	83	<DEL>	0.177215	0.177215	MODIFIER	intron_variant	MODIFIER	ENSDLAG00005017638,gpt2l_(Seabass),glutamic pyruvate transaminase (alanine aminotransferase) 2
CAJNNU010000001.1:17580676	CAJNNU010000001.1:17580676-17580904	CAJNNU010000001.1	17580676	17580904	228	<DEL>	0.115385	0.115385	MODIFIER	intergenic_region	MODIFIER	ENSDLAG00005019337,N/A,N/A	ENSDLAG00005019344,kiss1ra_(Seabass),KISS1 receptor a [Source:ZFIN;Acc:ZDB-GENE-070912-521]
CAJNNU010000001.1:17600213	CAJNNU010000001.1:17600213-17600893	CAJNNU010000001.1	17600213	17600893	680	<DEL>	0.037037	0.037037	MODIFIER	intergenic_region	MODIFIER	ENSDLAG00005019337,N/A,N/A	ENSDLAG00005019344,kiss1ra_(Seabass),KISS1 receptor a [Source:ZFIN;Acc:ZDB-GENE-070912-521]
CAJNNU010000001.1:17643438	CAJNNU010000001.1:17643438-17643577	CAJNNU010000001.1	17643438	17643577	139	<DEL>	0.480519	0.480519	MODIFIER	downstream_gene_variant	MODIFIER	ENSDLAG00005031838,atp6v0b_(Seabass),ATPase H+ transporting V0 subunit b [Source:ZFIN;Acc:ZDB-GENE-030131-443]
CAJNNU010000001.1:17682373	CAJNNU010000001.1:17682373-17682429	CAJNNU010000001.1	17682373	17682429	56	<DEL>	0.459459	0.459459	MODIFIER	intron_variant	MODIFIER	ENSDLAG00005032644,b4galt2_(Seabass),UDP-Gal:betaGlcNAc beta 1
CAJNNU010000001.1:17686277	CAJNNU010000001.1:17686277-17686391	CAJNNU010000001.1	17686277	17686391	114	<DEL>	0.283784	0.283784	MODIFIER	intron_variant	MODIFIER	ENSDLAG00005032644,b4galt2_(Seabass),UDP-Gal:betaGlcNAc beta 1
CAJNNU010000001.1:17733789	CAJNNU010000001.1:17733789-17734113	CAJNNU010000001.1	17733789	17734113	324	<DEL>	0.0246914	0.0246914	MODIFIER	intron_variant	MODIFIER	ENSDLAG00005032644,b4galt2_(Seabass),UDP-Gal:betaGlcNAc beta 1
CAJNNU010000001.1:17738066	CAJNNU010000001.1:17738066-17738245	CAJNNU010000001.1	17738066	17738245	179	<DEL>	0.01875	0.01875	MODIFIER	intron_variant	MODIFIER	ENSDLAG00005032644,b4galt2_(Seabass),UDP-Gal:betaGlcNAc beta 1
CAJNNU010000001.1:17739651	CAJNNU010000001.1:17739651-17739947	CAJNNU010000001.1	17739651	17739947	296	<DEL>	0.0375	0.0375	MODIFIER	intron_variant	MODIFIER	ENSDLAG00005032644,b4galt2_(Seabass),UDP-Gal:betaGlcNAc beta 1
CAJNNU010000001.1:17745399	CAJNNU010000001.1:17745399-17745450	CAJNNU010000001.1	17745399	17745450	51	<DEL>	0.0375	0.0375	MODIFIER	intron_variant	MODIFIER	ENSDLAG00005032644,b4galt2_(Seabass),UDP-Gal:betaGlcNAc beta 1
CAJNNU010000001.1:17752926	CAJNNU010000001.1:17752926-17753020	CAJNNU010000001.1	17752926	17753020	94	<DEL>	0.0617284	0.0617284	MODIFIER	intron_variant	MODIFIER	ENSDLAG00005032644,b4galt2_(Seabass),UDP-Gal:betaGlcNAc beta 1
CAJNNU010000001.1:17793874	CAJNNU010000001.1:17793874-17794191	CAJNNU010000001.1	17793874	17794191	317	<DEL>	0.0625	0.0625	MODIFIER	intron_variant	MODIFIER	ENSDLAG00005032644,b4galt2_(Seabass),UDP-Gal:betaGlcNAc beta 1
CAJNNU010000001.1:17802554	CAJNNU010000001.1:17802554-17802611	CAJNNU010000001.1	17802554	17802611	57	<DEL>	0.0974026	0.0974026	MODIFIER	intron_variant	MODIFIER	ENSDLAG00005032644,b4galt2_(Seabass),UDP-Gal:betaGlcNAc beta 1
CAJNNU010000001.1:17812958	CAJNNU010000001.1:17812958-17813094	CAJNNU010000001.1	17812958	17813094	136	<DEL>	0.05625	0.05625	MODIFIER	downstream_gene_variant	MODIFIER	ENSDLAG00005026544,zgc:113531_(Seabass),zgc:113531 [Source:ZFIN;Acc:ZDB-GENE-050320-52]
CAJNNU010000001.1:17822560	CAJNNU010000001.1:17822560-17822632	CAJNNU010000001.1	17822560	17822632	72	<DEL>	0.0576923	0.0576923	MODIFIER	upstream_gene_variant	MODIFIER	ENSDLAG00005026544,zgc:113531_(Seabass),zgc:113531 [Source:ZFIN;Acc:ZDB-GENE-050320-52]
CAJNNU010000001.1:17845246	CAJNNU010000001.1:17845246-17845461	CAJNNU010000001.1	17845246	17845461	215	<DEL>	0.307692	0.307692	MODIFIER	intron_variant	MODIFIER	ENSDLAG00005019417,N/A,N/A
CAJNNU010000001.1:17846818	CAJNNU010000001.1:17846818-17846937	CAJNNU010000001.1	17846818	17846937	119	<DEL>	0.214286	0.214286	MODIFIER	intron_variant	MODIFIER	ENSDLAG00005019417,N/A,N/A
CAJNNU010000001.1:17854121	CAJNNU010000001.1:17854121-17854535	CAJNNU010000001.1	17854121	17854535	414	<DEL>	0.037037	0.037037	MODIFIER	upstream_gene_variant	MODIFIER	ENSDLAG00005019441,ftr87_(Seabass),finTRIM family
CAJNNU010000001.1:17864410	CAJNNU010000001.1:17864410-17864964	CAJNNU010000001.1	17864410	17864964	554	<DEL>	0.037037	0.037037	MODIFIER	downstream_gene_variant	MODIFIER	ENSDLAG00005019391,eef1da_(Seabass),eukaryotic translation elongation factor 1 delta a (guanine nucleotide exchange protein) [Source:ZFIN;Acc:ZDB-GENE-040426-2740]
CAJNNU010000001.1:17923395	CAJNNU010000001.1:17923395-17923526	CAJNNU010000001.1	17923395	17923526	131	<DEL>	0.0308642	0.0308642	MODIFIER	intron_variant	MODIFIER	ENSDLAG00005019506,adcyap1r1a_(Seabass),adenylate cyclase activating polypeptide 1a (pituitary) receptor type I [Source:ZFIN;Acc:ZDB-GENE-050315-1]
CAJNNU010000001.1:17936541	CAJNNU010000001.1:17936541-17937089	CAJNNU010000001.1	17936541	17937089	548	<DEL>	0.0246914	0.0246914	MODIFIER	upstream_gene_variant	MODIFIER	ENSDLAG00005019506,adcyap1r1a_(Seabass),adenylate cyclase activating polypeptide 1a (pituitary) receptor type I [Source:ZFIN;Acc:ZDB-GENE-050315-1]
CAJNNU010000001.1:17970366	CAJNNU010000001.1:17970366-17971050	CAJNNU010000001.1	17970366	17971050	684	<DEL>	0.0185185	0.0185185	MODIFIER	upstream_gene_variant	MODIFIER	ENSDLAG00005019506,adcyap1r1a_(Seabass),adenylate cyclase activating polypeptide 1a (pituitary) receptor type I [Source:ZFIN;Acc:ZDB-GENE-050315-1]
CAJNNU010000001.1:17977590	CAJNNU010000001.1:17977590-17977669	CAJNNU010000001.1	17977590	17977669	79	<DEL>	0.0679012	0.0679012	MODIFIER	intergenic_region	MODIFIER	ENSDLAG00005019506,adcyap1r1a_(Seabass),adenylate cyclase activating polypeptide 1a (pituitary) receptor type I [Source:ZFIN;Acc:ZDB-GENE-050315-1]	ENSDLAG00005020407,fyco1b_(Seabass),FYVE and coiled-coil domain containing 1b [Source:ZFIN;Acc:ZDB-GENE-130326-1]
CAJNNU010000001.1:18022127	CAJNNU010000001.1:18022127-18022373	CAJNNU010000001.1	18022127	18022373	246	<DEL>	0.2	0.2	MODIFIER	intergenic_region	MODIFIER	ENSDLAG00005002973,CABZ01053221.1_(Zebrafish),N/A	ENSDLAG00005029904,neurod6b_(Seabass),neuronal differentiation 6b [Source:NCBI gene;Acc:114415]
CAJNNU010000001.1:18056427	CAJNNU010000001.1:18056427-18056836	CAJNNU010000001.1	18056427	18056836	409	<DEL>	0.0679012	0.0679012	MODIFIER	intron_variant	MODIFIER	ENSDLAG00005020495,PDE1C_(Zebrafish),N/A
CAJNNU010000001.1:18081281	CAJNNU010000001.1:18081281-18082171	CAJNNU010000001.1	18081281	18082171	890	<DEL>	0.05625	0.05625	MODIFIER	intron_variant	MODIFIER	ENSDLAG00005020495,PDE1C_(Zebrafish),N/A
CAJNNU010000001.1:18082580	CAJNNU010000001.1:18082580-18082666	CAJNNU010000001.1	18082580	18082666	86	<DEL>	0.25974	0.25974	MODIFIER	intron_variant	MODIFIER	ENSDLAG00005020495,PDE1C_(Zebrafish),N/A
CAJNNU010000001.1:18129952	CAJNNU010000001.1:18129952-18130196	CAJNNU010000001.1	18129952	18130196	244	<DEL>	0.0246914	0.0246914	MODIFIER	intron_variant	MODIFIER	ENSDLAG00005020495,PDE1C_(Zebrafish),N/A
CAJNNU010000001.1:18167793	CAJNNU010000001.1:18167793-18167846	CAJNNU010000001.1	18167793	18167846	53	<DEL>	0.0789474	0.0789474	MODIFIER	upstream_gene_variant	MODIFIER	ENSDLAG00005021809,rp1_(Seabass),RP1 axonemal microtubule associated [Source:ZFIN;Acc:ZDB-GENE-070912-612]
CAJNNU010000001.1:18168033	CAJNNU010000001.1:18168033-18168087	CAJNNU010000001.1	18168033	18168087	54	<DEL>	0.198718	0.198718	MODIFIER	upstream_gene_variant	MODIFIER	ENSDLAG00005021809,rp1_(Seabass),RP1 axonemal microtubule associated [Source:ZFIN;Acc:ZDB-GENE-070912-612]
CAJNNU010000001.1:18214791	CAJNNU010000001.1:18214791-18214875	CAJNNU010000001.1	18214791	18214875	84	<DEL>	0.205128	0.205128	MODIFIER	downstream_gene_variant	MODIFIER	ENSDLAG00005021830,atp6v1h_(Seabass),ATPase H+ transporting V1 subunit H [Source:ZFIN;Acc:ZDB-GENE-021219-2]
CAJNNU010000001.1:18217200	CAJNNU010000001.1:18217200-18217283	CAJNNU010000001.1	18217200	18217283	83	<DEL>	0.65	0.35	MODIFIER	downstream_gene_variant	MODIFIER	ENSDLAG00005021830,atp6v1h_(Seabass),ATPase H+ transporting V1 subunit H [Source:ZFIN;Acc:ZDB-GENE-021219-2]
CAJNNU010000001.1:18218728	CAJNNU010000001.1:18218728-18219162	CAJNNU010000001.1	18218728	18219162	434	<DEL>	0.0802469	0.0802469	MODIFIER	downstream_gene_variant	MODIFIER	ENSDLAG00005021830,atp6v1h_(Seabass),ATPase H+ transporting V1 subunit H [Source:ZFIN;Acc:ZDB-GENE-021219-2]
CAJNNU010000001.1:18221120	CAJNNU010000001.1:18221120-18221184	CAJNNU010000001.1	18221120	18221184	64	<DEL>	0.0246914	0.0246914	MODIFIER	intergenic_region	MODIFIER	ENSDLAG00005021830,atp6v1h_(Seabass),ATPase H+ transporting V1 subunit H [Source:ZFIN;Acc:ZDB-GENE-021219-2]	ENSDLAG00005021950,oprk1_(Seabass),opioid receptor
CAJNNU010000001.1:18236301	CAJNNU010000001.1:18236301-18236378	CAJNNU010000001.1	18236301	18236378	77	<DEL>	0.0185185	0.0185185	MODIFIER	intron_variant	MODIFIER	ENSDLAG00005021959,chmp5a_(Seabass),charged multivesicular body protein 5a [Source:ZFIN;Acc:ZDB-GENE-060503-60]
CAJNNU010000001.1:18241392	CAJNNU010000001.1:18241392-18241470	CAJNNU010000001.1	18241392	18241470	78	<DEL>	0.177215	0.177215	MODIFIER	downstream_gene_variant	MODIFIER	ENSDLAG00005021760,myl12.2_(Seabass),myosin		<DEL>|upstream_gene_variant|MODIFIER|ENSDLAG00005021969,bag1_(Seabass),BCL2 associated athanogene 1 [Source:ZFIN;Acc:ZDB-GENE-050309-89]
CAJNNU010000001.1:18283962	CAJNNU010000001.1:18283962-18284028	CAJNNU010000001.1	18283962	18284028	66	<DEL>	0.425	0.425	MODIFIER	intron_variant	MODIFIER	ENSDLAG00005022324,lpin2_(Seabass),lipin 2 [Source:ZFIN;Acc:ZDB-GENE-060503-153]
CAJNNU010000001.1:18292794	CAJNNU010000001.1:18292794-18292898	CAJNNU010000001.1	18292794	18292898	104	<DEL>	0.147436	0.147436	MODIFIER	3_prime_UTR_variant	MODIFIER	ENSDLAG00005022324,lpin2_(Seabass),lipin 2 [Source:ZFIN;Acc:ZDB-GENE-060503-153]
CAJNNU010000001.1:18294491	CAJNNU010000001.1:18294491-18294650	CAJNNU010000001.1	18294491	18294650	159	<DEL>	0.0246914	0.0246914	MODIFIER	3_prime_UTR_variant	MODIFIER	ENSDLAG00005022324,lpin2_(Seabass),lipin 2 [Source:ZFIN;Acc:ZDB-GENE-060503-153]
CAJNNU010000001.1:18305629	CAJNNU010000001.1:18305629-18305757	CAJNNU010000001.1	18305629	18305757	128	<DEL>	0.05625	0.05625	MODIFIER	intron_variant	MODIFIER	ENSDLAG00005022480,emilin2a_(Seabass),elastin microfibril interfacer 2a [Source:ZFIN;Acc:ZDB-GENE-060503-247]
CAJNNU010000001.1:18461273	CAJNNU010000001.1:18461273-18461331	CAJNNU010000001.1	18461273	18461331	58	<DEL>	0.78481	0.21519	HIGH	frameshift_variant	HIGH	ENSDLAG00005022554,clul1_(Seabass),clusterin-like 1 (retinal) [Source:ZFIN;Acc:ZDB-GENE-031118-57]
CAJNNU010000001.1:18467945	CAJNNU010000001.1:18467945-18468181	CAJNNU010000001.1	18467945	18468181	236	<DEL>	0.271605	0.271605	MODIFIER	intron_variant	MODIFIER	ENSDLAG00005022554,clul1_(Seabass),clusterin-like 1 (retinal) [Source:ZFIN;Acc:ZDB-GENE-031118-57]
CAJNNU010000001.1:18480482	CAJNNU010000001.1:18480482-18480539	CAJNNU010000001.1	18480482	18480539	57	<DEL>	0.04375	0.04375	MODIFIER	upstream_gene_variant	MODIFIER	ENSDLAG00005023613,clul1_(Seabass),clusterin-like 1 (retinal) [Source:ZFIN;Acc:ZDB-GENE-031118-57]
CAJNNU010000001.1:18490838	CAJNNU010000001.1:18490838-18490925	CAJNNU010000001.1	18490838	18490925	87	<DEL>	0.0308642	0.0308642	MODIFIER	intron_variant	MODIFIER	ENSDLAG00005023615,colec12_(Seabass),collectin sub-family member 12 [Source:NCBI gene;Acc:558942]
CAJNNU010000001.1:18500230	CAJNNU010000001.1:18500230-18500310	CAJNNU010000001.1	18500230	18500310	80	<DEL>	0.0555556	0.0555556	MODIFIER	intron_variant	MODIFIER	ENSDLAG00005023615,colec12_(Seabass),collectin sub-family member 12 [Source:NCBI gene;Acc:558942]
CAJNNU010000001.1:18522036	CAJNNU010000001.1:18522036-18522178	CAJNNU010000001.1	18522036	18522178	142	<DEL>	0.0864198	0.0864198	MODIFIER	intron_variant	MODIFIER	ENSDLAG00005023623,stam_(Seabass),signal transducing adaptor molecule (SH3 domain and ITAM motif) 1 [Source:ZFIN;Acc:ZDB-GENE-031118-123]
CAJNNU010000001.1:18530438	CAJNNU010000001.1:18530438-18530833	CAJNNU010000001.1	18530438	18530833	395	<DEL>	0.197368	0.197368	MODIFIER	intron_variant	MODIFIER	ENSDLAG00005023623,stam_(Seabass),signal transducing adaptor molecule (SH3 domain and ITAM motif) 1 [Source:ZFIN;Acc:ZDB-GENE-031118-123]
CAJNNU010000001.1:18530913	CAJNNU010000001.1:18530913-18531578	CAJNNU010000001.1	18530913	18531578	665	<DEL>	0.0625	0.0625	MODIFIER	intron_variant	MODIFIER	ENSDLAG00005023623,stam_(Seabass),signal transducing adaptor molecule (SH3 domain and ITAM motif) 1 [Source:ZFIN;Acc:ZDB-GENE-031118-123]
CAJNNU010000001.1:18531175	CAJNNU010000001.1:18531175-18531583	CAJNNU010000001.1	18531175	18531583	408	<DEL>	0.0625	0.0625	MODIFIER	intron_variant	MODIFIER	ENSDLAG00005023623,stam_(Seabass),signal transducing adaptor molecule (SH3 domain and ITAM motif) 1 [Source:ZFIN;Acc:ZDB-GENE-031118-123]
CAJNNU010000001.1:18540859	CAJNNU010000001.1:18540859-18541132	CAJNNU010000001.1	18540859	18541132	273	<DEL>	0.432099	0.432099	MODIFIER	intron_variant	MODIFIER	ENSDLAG00005023623,stam_(Seabass),signal transducing adaptor molecule (SH3 domain and ITAM motif) 1 [Source:ZFIN;Acc:ZDB-GENE-031118-123]
CAJNNU010000001.1:18577841	CAJNNU010000001.1:18577841-18577947	CAJNNU010000001.1	18577841	18577947	106	<DEL>	0.0185185	0.0185185	MODIFIER	intron_variant	MODIFIER	ENSDLAG00005023623,stam_(Seabass),signal transducing adaptor molecule (SH3 domain and ITAM motif) 1 [Source:ZFIN;Acc:ZDB-GENE-031118-123]
CAJNNU010000001.1:18600286	CAJNNU010000001.1:18600286-18600388	CAJNNU010000001.1	18600286	18600388	102	<DEL>	0.5	0.5	MODIFIER	intron_variant	MODIFIER	ENSDLAG00005023623,stam_(Seabass),signal transducing adaptor molecule (SH3 domain and ITAM motif) 1 [Source:ZFIN;Acc:ZDB-GENE-031118-123]
CAJNNU010000001.1:18605663	CAJNNU010000001.1:18605663-18605865	CAJNNU010000001.1	18605663	18605865	202	<DEL>	0.518519	0.481481	HIGH	splice_acceptor_variant&splice_region_variant&3_prime_UTR_variant&intron_variant	HIGH	ENSDLAG00005023623,stam_(Seabass),signal transducing adaptor molecule (SH3 domain and ITAM motif) 1 [Source:ZFIN;Acc:ZDB-GENE-031118-123]		<DEL>|splice_donor_variant&conservative_inframe_deletion&splice_region_variant&intron_variant|HIGH|ENSDLAG00005023708,mrc1b_(Seabass),mannose receptor|	<DEL>|splice_region_variant&intron_variant|LOW|ENSDLAG00005023708,mrc1b_(Seabass),mannose receptor|	<DEL>|intron_variant|MODIFIER|ENSDLAG00005023708,mrc1b_(Seabass),mannose receptor
CAJNNU010000001.1:18607438	CAJNNU010000001.1:18607438-18607575	CAJNNU010000001.1	18607438	18607575	137	<DEL>	0.125	0.125	MODIFIER	downstream_gene_variant	MODIFIER	ENSDLAG00005023623,stam_(Seabass),signal transducing adaptor molecule (SH3 domain and ITAM motif) 1 [Source:ZFIN;Acc:ZDB-GENE-031118-123]
CAJNNU010000001.1:18619710	CAJNNU010000001.1:18619710-18619857	CAJNNU010000001.1	18619710	18619857	147	<DEL>	0.296296	0.296296	MODIFIER	upstream_gene_variant	MODIFIER	ENSDLAG00005023708,mrc1b_(Seabass),mannose receptor
CAJNNU010000001.1:18624593	CAJNNU010000001.1:18624593-18624706	CAJNNU010000001.1	18624593	18624706	113	<DEL>	0.375	0.375	MODIFIER	intron_variant	MODIFIER	ENSDLAG00005023847,N/A,N/A
CAJNNU010000001.1:18647545	CAJNNU010000001.1:18647545-18647835	CAJNNU010000001.1	18647545	18647835	290	<DEL>	0.0316456	0.0316456	MODIFIER	downstream_gene_variant	MODIFIER	ENSDLAG00005023866,si:ch211-106h4.4_(Zebrafish),N/A
CAJNNU010000001.1:18656631	CAJNNU010000001.1:18656631-18656685	CAJNNU010000001.1	18656631	18656685	54	<DEL>	0.06875	0.06875	MODIFIER	upstream_gene_variant	MODIFIER	ENSDLAG00005023887,si:ch211-106h4.6_(Seabass),si:ch211-106h4.6 [Source:ZFIN;Acc:ZDB-GENE-070705-16]
CAJNNU010000001.1:18692018	CAJNNU010000001.1:18692018-18692073	CAJNNU010000001.1	18692018	18692073	55	<DEL>	0.0308642	0.0308642	MODIFIER	intron_variant	MODIFIER	ENSDLAG00005023907,si:ch211-106h4.9_(Seabass),si:ch211-106h4.9 [Source:ZFIN;Acc:ZDB-GENE-070705-17]
CAJNNU010000001.1:18759453	CAJNNU010000001.1:18759453-18759506	CAJNNU010000001.1	18759453	18759506	53	<DEL>	0.038961	0.038961	MODIFIER	downstream_gene_variant	MODIFIER	ENSDLAG00005023927,lrrcc1_(Seabass),leucine rich repeat and coiled-coil centrosomal protein 1 [Source:ZFIN;Acc:ZDB-GENE-041111-207]
CAJNNU010000001.1:18767011	CAJNNU010000001.1:18767011-18767133	CAJNNU010000001.1	18767011	18767133	122	<DEL>	0.11875	0.11875	MODIFIER	intron_variant	MODIFIER	ENSDLAG00005023927,lrrcc1_(Seabass),leucine rich repeat and coiled-coil centrosomal protein 1 [Source:ZFIN;Acc:ZDB-GENE-041111-207]
CAJNNU010000001.1:18768583	CAJNNU010000001.1:18768583-18768803	CAJNNU010000001.1	18768583	18768803	220	<DEL>	0.0185185	0.0185185	MODIFIER	intron_variant	MODIFIER	ENSDLAG00005023927,lrrcc1_(Seabass),leucine rich repeat and coiled-coil centrosomal protein 1 [Source:ZFIN;Acc:ZDB-GENE-041111-207]
CAJNNU010000001.1:18778557	CAJNNU010000001.1:18778557-18778655	CAJNNU010000001.1	18778557	18778655	98	<DEL>	0.037037	0.037037	MODIFIER	upstream_gene_variant	MODIFIER	ENSDLAG00005023927,lrrcc1_(Seabass),leucine rich repeat and coiled-coil centrosomal protein 1 [Source:ZFIN;Acc:ZDB-GENE-041111-207]
CAJNNU010000001.1:18783243	CAJNNU010000001.1:18783243-18784069	CAJNNU010000001.1	18783243	18784069	826	<DEL>	0.0617284	0.0617284	MODIFIER	intron_variant	MODIFIER	ENSDLAG00005023942,ralyl_(Seabass),RALY RNA binding protein like [Source:ZFIN;Acc:ZDB-GENE-060607-5]
CAJNNU010000001.1:18783606	CAJNNU010000001.1:18783606-18783915	CAJNNU010000001.1	18783606	18783915	309	<DEL>	0.262821	0.262821	MODIFIER	intron_variant	MODIFIER	ENSDLAG00005023942,ralyl_(Seabass),RALY RNA binding protein like [Source:ZFIN;Acc:ZDB-GENE-060607-5]
CAJNNU010000001.1:18792245	CAJNNU010000001.1:18792245-18792401	CAJNNU010000001.1	18792245	18792401	156	<DEL>	0.275	0.275	MODIFIER	intron_variant	MODIFIER	ENSDLAG00005023942,ralyl_(Seabass),RALY RNA binding protein like [Source:ZFIN;Acc:ZDB-GENE-060607-5]
CAJNNU010000001.1:18831036	CAJNNU010000001.1:18831036-18831169	CAJNNU010000001.1	18831036	18831169	133	<DEL>	0.166667	0.166667	MODIFIER	intergenic_region	MODIFIER	ENSDLAG00005023942,ralyl_(Seabass),RALY RNA binding protein like [Source:ZFIN;Acc:ZDB-GENE-060607-5]	ENSDLAG00005023958,and2_(Seabass),actinodin2 [Source:ZFIN;Acc:ZDB-GENE-041105-2]
CAJNNU010000001.1:18842473	CAJNNU010000001.1:18842473-18843019	CAJNNU010000001.1	18842473	18843019	546	<DEL>	0.0185185	0.0185185	MODIFIER	intergenic_region	MODIFIER	ENSDLAG00005023942,ralyl_(Seabass),RALY RNA binding protein like [Source:ZFIN;Acc:ZDB-GENE-060607-5]	ENSDLAG00005023958,and2_(Seabass),actinodin2 [Source:ZFIN;Acc:ZDB-GENE-041105-2]
CAJNNU010000001.1:18871427	CAJNNU010000001.1:18871427-18871711	CAJNNU010000001.1	18871427	18871711	284	<DEL>	0.08125	0.08125	MODIFIER	upstream_gene_variant	MODIFIER	ENSDLAG00005023964,apoda.1_(Seabass),apolipoprotein Da
CAJNNU010000001.1:18899296	CAJNNU010000001.1:18899296-18899374	CAJNNU010000001.1	18899296	18899374	78	<DEL>	0.101266	0.101266	MODIFIER	downstream_gene_variant	MODIFIER	ENSDLAG00005023972,samd7_(Seabass),sterile alpha motif domain containing 7 [Source:ZFIN;Acc:ZDB-GENE-070912-549]
CAJNNU010000001.1:18904747	CAJNNU010000001.1:18904747-18904807	CAJNNU010000001.1	18904747	18904807	60	<DEL>	0.230263	0.230263	MODIFIER	intron_variant	MODIFIER	ENSDLAG00005023976,sec62_(Seabass),SEC62 homolog
CAJNNU010000001.1:18909232	CAJNNU010000001.1:18909232-18909283	CAJNNU010000001.1	18909232	18909283	51	<DEL>	0.1	0.1	MODIFIER	downstream_gene_variant	MODIFIER	ENSDLAG00005023976,sec62_(Seabass),SEC62 homolog
CAJNNU010000001.1:18918542	CAJNNU010000001.1:18918542-18918638	CAJNNU010000001.1	18918542	18918638	96	<DEL>	0.0246914	0.0246914	MODIFIER	intron_variant	MODIFIER	ENSDLAG00005023992,nadkb_(Seabass),NAD kinase b [Source:ZFIN;Acc:ZDB-GENE-061103-433]
CAJNNU010000001.1:18948053	CAJNNU010000001.1:18948053-18948130	CAJNNU010000001.1	18948053	18948130	77	<DEL>	0.36875	0.36875	MODIFIER	intergenic_region	MODIFIER	ENSDLAG00005024151,gpr160_(Seabass),G protein-coupled receptor 160 [Source:ZFIN;Acc:ZDB-GENE-081022-189]	ENSDLAG00005024200,prkci_(Seabass),protein kinase C
CAJNNU010000001.1:18952597	CAJNNU010000001.1:18952597-18952675	CAJNNU010000001.1	18952597	18952675	78	<DEL>	0.1125	0.1125	MODIFIER	intergenic_region	MODIFIER	ENSDLAG00005024151,gpr160_(Seabass),G protein-coupled receptor 160 [Source:ZFIN;Acc:ZDB-GENE-081022-189]	ENSDLAG00005024200,prkci_(Seabass),protein kinase C
CAJNNU010000001.1:18961852	CAJNNU010000001.1:18961852-18961918	CAJNNU010000001.1	18961852	18961918	66	<DEL>	0.785714	0.214286	MODIFIER	intergenic_region	MODIFIER	ENSDLAG00005024151,gpr160_(Seabass),G protein-coupled receptor 160 [Source:ZFIN;Acc:ZDB-GENE-081022-189]	ENSDLAG00005024200,prkci_(Seabass),protein kinase C
CAJNNU010000001.1:18972325	CAJNNU010000001.1:18972325-18972382	CAJNNU010000001.1	18972325	18972382	57	<DEL>	0.0759494	0.0759494	MODIFIER	intergenic_region	MODIFIER	ENSDLAG00005024151,gpr160_(Seabass),G protein-coupled receptor 160 [Source:ZFIN;Acc:ZDB-GENE-081022-189]	ENSDLAG00005024200,prkci_(Seabass),protein kinase C
CAJNNU010000001.1:18988138	CAJNNU010000001.1:18988138-18988300	CAJNNU010000001.1	18988138	18988300	162	<DEL>	0.01875	0.01875	MODIFIER	intron_variant	MODIFIER	ENSDLAG00005024200,prkci_(Seabass),protein kinase C
CAJNNU010000001.1:19028383	CAJNNU010000001.1:19028383-19028532	CAJNNU010000001.1	19028383	19028532	149	<DEL>	0.05625	0.05625	HIGH	exon_loss_variant&splice_donor_variant&splice_region_variant&intron_variant	HIGH	ENSDLAG00005024667,dapk3_(Seabass),death-associated protein kinase 3 [Source:ZFIN;Acc:ZDB-GENE-030131-3026]
CAJNNU010000001.1:19037188	CAJNNU010000001.1:19037188-19037258	CAJNNU010000001.1	19037188	19037258	70	<DEL>	0.4	0.4	MODIFIER	intron_variant	MODIFIER	ENSDLAG00005024680,sppl2_(Seabass),signal peptide peptidase-like 2 [Source:ZFIN;Acc:ZDB-GENE-030131-4265]
CAJNNU010000001.1:19037510	CAJNNU010000001.1:19037510-19038113	CAJNNU010000001.1	19037510	19038113	603	<DEL>	0.0185185	0.0185185	MODIFIER	intron_variant	MODIFIER	ENSDLAG00005024680,sppl2_(Seabass),signal peptide peptidase-like 2 [Source:ZFIN;Acc:ZDB-GENE-030131-4265]
CAJNNU010000001.1:19060112	CAJNNU010000001.1:19060112-19060175	CAJNNU010000001.1	19060112	19060175	63	<DEL>	0.0493827	0.0493827	MODIFIER	intron_variant	MODIFIER	ENSDLAG00005002469,arhgef18a_(Seabass),rho/rac guanine nucleotide exchange factor (GEF) 18a [Source:ZFIN;Acc:ZDB-GENE-040516-14]
CAJNNU010000001.1:19169960	CAJNNU010000001.1:19169960-19170016	CAJNNU010000001.1	19169960	19170016	56	<DEL>	0.487654	0.487654	MODIFIER	intron_variant	MODIFIER	ENSDLAG00005005742,myosin,N/A
CAJNNU010000001.1:19188598	CAJNNU010000001.1:19188598-19188907	CAJNNU010000001.1	19188598	19188907	309	<DEL>	0.0185185	0.0185185	MODIFIER	intergenic_region	MODIFIER	ENSDLAG00005005756,N/A,N/A	ENSDLAG00005005761,loxl5b_(Seabass),lysyl oxidase-like 5b [Source:ZFIN;Acc:ZDB-GENE-070818-3]
CAJNNU010000001.1:19205540	CAJNNU010000001.1:19205540-19205606	CAJNNU010000001.1	19205540	19205606	66	<DEL>	0.12963	0.12963	MODIFIER	intergenic_region	MODIFIER	ENSDLAG00005005756,N/A,N/A	ENSDLAG00005005761,loxl5b_(Seabass),lysyl oxidase-like 5b [Source:ZFIN;Acc:ZDB-GENE-070818-3]
CAJNNU010000001.1:19227052	CAJNNU010000001.1:19227052-19227107	CAJNNU010000001.1	19227052	19227107	55	<DEL>	0.121795	0.121795	MODIFIER	intergenic_region	MODIFIER	ENSDLAG00005005761,loxl5b_(Seabass),lysyl oxidase-like 5b [Source:ZFIN;Acc:ZDB-GENE-070818-3]	ENSDLAG00005005781,nmrk2_(Seabass),nicotinamide riboside kinase 2 [Source:ZFIN;Acc:ZDB-GENE-040912-44]
CAJNNU010000001.1:19365258	CAJNNU010000001.1:19365258-19365353	CAJNNU010000001.1	19365258	19365353	95	<DEL>	0.037037	0.037037	MODIFIER	intergenic_region	MODIFIER	ENSDLAG00005034343,KLF17_(Human),N/A	ENSDLAG00005009875,ap1m1_(Seabass),adaptor related protein complex 1 subunit mu 1 [Source:ZFIN;Acc:ZDB-GENE-110126-1]
CAJNNU010000001.1:19428388	CAJNNU010000001.1:19428388-19428485	CAJNNU010000001.1	19428388	19428485	97	<DEL>	0.1875	0.1875	MODIFIER	intron_variant	MODIFIER	ENSDLAG00005011421,admp_(Seabass),anti-dorsalizing morphogenic protein [Source:ZFIN;Acc:ZDB-GENE-011214-1]
CAJNNU010000001.1:19450525	CAJNNU010000001.1:19450525-19450858	CAJNNU010000001.1	19450525	19450858	333	<DEL>	0.123457	0.123457	MODIFIER	upstream_gene_variant	MODIFIER	ENSDLAG00005011442,ccl25a_(Seabass),chemokine (C-C motif) ligand 25a [Source:ZFIN;Acc:ZDB-GENE-110222-1]
CAJNNU010000001.1:19586819	CAJNNU010000001.1:19586819-19586961	CAJNNU010000001.1	19586819	19586961	142	<DEL>	0.221519	0.221519	MODIFIER	intron_variant	MODIFIER	ENSDLAG00005011855,ptprfb_(Stickleback),N/A
CAJNNU010000001.1:19608386	CAJNNU010000001.1:19608386-19608476	CAJNNU010000001.1	19608386	19608476	90	<DEL>	0.0432099	0.0432099	MODIFIER	intron_variant	MODIFIER	ENSDLAG00005011855,ptprfb_(Stickleback),N/A
CAJNNU010000001.1:19615187	CAJNNU010000001.1:19615187-19615273	CAJNNU010000001.1	19615187	19615273	86	<DEL>	0.333333	0.333333	MODIFIER	intron_variant	MODIFIER	ENSDLAG00005011855,ptprfb_(Stickleback),N/A
CAJNNU010000001.1:19660448	CAJNNU010000001.1:19660448-19660503	CAJNNU010000001.1	19660448	19660503	55	<DEL>	0.126582	0.126582	MODIFIER	upstream_gene_variant	MODIFIER	ENSDLAG00005011855,ptprfb_(Stickleback),N/A
CAJNNU010000001.1:19675380	CAJNNU010000001.1:19675380-19675581	CAJNNU010000001.1	19675380	19675581	201	<DEL>	0.0246914	0.0246914	MODIFIER	intergenic_region	MODIFIER	ENSDLAG00005011855,ptprfb_(Stickleback),N/A	ENSDLAG00005022623,CDCP2_(Seabass),CUB domain containing protein 2 [Source:HGNC Symbol;Acc:HGNC:27297]
CAJNNU010000001.1:19744818	CAJNNU010000001.1:19744818-19744883	CAJNNU010000001.1	19744818	19744883	65	<DEL>	0.5625	0.4375	MODIFIER	intergenic_region	MODIFIER	ENSDLAG00005011855,ptprfb_(Stickleback),N/A	ENSDLAG00005022623,CDCP2_(Seabass),CUB domain containing protein 2 [Source:HGNC Symbol;Acc:HGNC:27297]
CAJNNU010000001.1:19758642	CAJNNU010000001.1:19758642-19758703	CAJNNU010000001.1	19758642	19758703	61	<DEL>	0.118421	0.118421	MODIFIER	intergenic_region	MODIFIER	ENSDLAG00005011855,ptprfb_(Stickleback),N/A	ENSDLAG00005022623,CDCP2_(Seabass),CUB domain containing protein 2 [Source:HGNC Symbol;Acc:HGNC:27297]
CAJNNU010000001.1:19772099	CAJNNU010000001.1:19772099-19772176	CAJNNU010000001.1	19772099	19772176	77	<DEL>	0.0246914	0.0246914	MODIFIER	intergenic_region	MODIFIER	ENSDLAG00005011855,ptprfb_(Stickleback),N/A	ENSDLAG00005022623,CDCP2_(Seabass),CUB domain containing protein 2 [Source:HGNC Symbol;Acc:HGNC:27297]
CAJNNU010000001.1:19785832	CAJNNU010000001.1:19785832-19785884	CAJNNU010000001.1	19785832	19785884	52	<DEL>	0.0185185	0.0185185	MODIFIER	intergenic_region	MODIFIER	ENSDLAG00005011855,ptprfb_(Stickleback),N/A	ENSDLAG00005022623,CDCP2_(Seabass),CUB domain containing protein 2 [Source:HGNC Symbol;Acc:HGNC:27297]
CAJNNU010000001.1:19801564	CAJNNU010000001.1:19801564-19801650	CAJNNU010000001.1	19801564	19801650	86	<DEL>	0.0625	0.0625	MODIFIER	intergenic_region	MODIFIER	ENSDLAG00005011855,ptprfb_(Stickleback),N/A	ENSDLAG00005022623,CDCP2_(Seabass),CUB domain containing protein 2 [Source:HGNC Symbol;Acc:HGNC:27297]
CAJNNU010000001.1:19826546	CAJNNU010000001.1:19826546-19826598	CAJNNU010000001.1	19826546	19826598	52	<DEL>	0.01875	0.01875	MODIFIER	downstream_gene_variant	MODIFIER	ENSDLAG00005022623,CDCP2_(Seabass),CUB domain containing protein 2 [Source:HGNC Symbol;Acc:HGNC:27297]
CAJNNU010000001.1:19828753	CAJNNU010000001.1:19828753-19828822	CAJNNU010000001.1	19828753	19828822	69	<DEL>	0.1875	0.1875	MODIFIER	downstream_gene_variant	MODIFIER	ENSDLAG00005022623,CDCP2_(Seabass),CUB domain containing protein 2 [Source:HGNC Symbol;Acc:HGNC:27297]		<DEL>|intergenic_region|MODIFIER|ENSDLAG00005033498,TCEANC2_(Seabass),transcription elongation factor A N-terminal and central domain containing 2 [Source:HGNC Symbol;Acc:HGNC:26494]|ENSDLAG00005022629,tmem59_(Seabass),transmembrane protein 59 [Source:ZFIN;Acc:ZDB-GENE-070912-397]
CAJNNU010000001.1:19887571	CAJNNU010000001.1:19887571-19887644	CAJNNU010000001.1	19887571	19887644	73	<DEL>	0.642857	0.357143	MODIFIER	intron_variant	MODIFIER	ENSDLAG00005022961,vav3b_(Seabass),vav 3 guanine nucleotide exchange factor b [Source:ZFIN;Acc:ZDB-GENE-070912-251]
CAJNNU010000001.1:19895104	CAJNNU010000001.1:19895104-19895335	CAJNNU010000001.1	19895104	19895335	231	<DEL>	0.0308642	0.0308642	HIGH	exon_loss_variant&splice_acceptor_variant&splice_donor_variant&splice_region_variant&intron_variant	HIGH	ENSDLAG00005022961,vav3b_(Seabass),vav 3 guanine nucleotide exchange factor b [Source:ZFIN;Acc:ZDB-GENE-070912-251]
CAJNNU010000001.1:19953510	CAJNNU010000001.1:19953510-19953583	CAJNNU010000001.1	19953510	19953583	73	<DEL>	0.0246914	0.0246914	MODIFIER	intron_variant	MODIFIER	ENSDLAG00005023943,vav3b_(Seabass),vav 3 guanine nucleotide exchange factor b [Source:ZFIN;Acc:ZDB-GENE-070912-251]
CAJNNU010000001.1:20006842	CAJNNU010000001.1:20006842-20006899	CAJNNU010000001.1	20006842	20006899	57	<DEL>	0.08125	0.08125	MODIFIER	intergenic_region	MODIFIER	ENSDLAG00005023943,vav3b_(Seabass),vav 3 guanine nucleotide exchange factor b [Source:ZFIN;Acc:ZDB-GENE-070912-251]	ENSDLAG00005023956,zgc:66313_(Zebrafish),N/A
CAJNNU010000001.1:20012699	CAJNNU010000001.1:20012699-20012766	CAJNNU010000001.1	20012699	20012766	67	<DEL>	0.0185185	0.0185185	MODIFIER	intergenic_region	MODIFIER	ENSDLAG00005023943,vav3b_(Seabass),vav 3 guanine nucleotide exchange factor b [Source:ZFIN;Acc:ZDB-GENE-070912-251]	ENSDLAG00005023956,zgc:66313_(Zebrafish),N/A
CAJNNU010000001.1:20027422	CAJNNU010000001.1:20027422-20027665	CAJNNU010000001.1	20027422	20027665	243	<DEL>	0.0189873	0.0189873	MODIFIER	intergenic_region	MODIFIER	ENSDLAG00005023943,vav3b_(Seabass),vav 3 guanine nucleotide exchange factor b [Source:ZFIN;Acc:ZDB-GENE-070912-251]	ENSDLAG00005023956,zgc:66313_(Zebrafish),N/A
CAJNNU010000001.1:20028595	CAJNNU010000001.1:20028595-20028666	CAJNNU010000001.1	20028595	20028666	71	<DEL>	0.278481	0.278481	MODIFIER	intergenic_region	MODIFIER	ENSDLAG00005023943,vav3b_(Seabass),vav 3 guanine nucleotide exchange factor b [Source:ZFIN;Acc:ZDB-GENE-070912-251]	ENSDLAG00005023956,zgc:66313_(Zebrafish),N/A
CAJNNU010000001.1:20073958	CAJNNU010000001.1:20073958-20074397	CAJNNU010000001.1	20073958	20074397	439	<DEL>	0.01875	0.01875	MODIFIER	intergenic_region	MODIFIER	ENSDLAG00005023956,zgc:66313_(Zebrafish),N/A	ENSDLAG00005023991,col11a1b_(Seabass),collagen
CAJNNU010000001.1:20108859	CAJNNU010000001.1:20108859-20109002	CAJNNU010000001.1	20108859	20109002	143	<DEL>	0.0246914	0.0246914	MODIFIER	intron_variant	MODIFIER	ENSDLAG00005023991,col11a1b_(Seabass),collagen
CAJNNU010000001.1:20130679	CAJNNU010000001.1:20130679-20130775	CAJNNU010000001.1	20130679	20130775	96	<DEL>	0.335526	0.335526	MODIFIER	intron_variant	MODIFIER	ENSDLAG00005023991,col11a1b_(Seabass),collagen
CAJNNU010000001.1:20154921	CAJNNU010000001.1:20154921-20154991	CAJNNU010000001.1	20154921	20154991	70	<DEL>	0.01875	0.01875	MODIFIER	intron_variant	MODIFIER	ENSDLAG00005023991,col11a1b_(Seabass),collagen
CAJNNU010000001.1:20168738	CAJNNU010000001.1:20168738-20169126	CAJNNU010000001.1	20168738	20169126	388	<DEL>	0.660494	0.339506	MODIFIER	intergenic_region	MODIFIER	ENSDLAG00005023991,col11a1b_(Seabass),collagen	ENSDLAG00005023994,olfm3b_(Seabass),olfactomedin 3b [Source:ZFIN;Acc:ZDB-GENE-070912-606]
CAJNNU010000001.1:20192920	CAJNNU010000001.1:20192920-20193302	CAJNNU010000001.1	20192920	20193302	382	<DEL>	0.0432099	0.0432099	MODIFIER	intergenic_region	MODIFIER	ENSDLAG00005023994,olfm3b_(Seabass),olfactomedin 3b [Source:ZFIN;Acc:ZDB-GENE-070912-606]	ENSDLAG00005024275,abca4b_(Seabass),ATP-binding cassette
CAJNNU010000001.1:20195578	CAJNNU010000001.1:20195578-20195726	CAJNNU010000001.1	20195578	20195726	148	<DEL>	0.09375	0.09375	MODIFIER	intergenic_region	MODIFIER	ENSDLAG00005023994,olfm3b_(Seabass),olfactomedin 3b [Source:ZFIN;Acc:ZDB-GENE-070912-606]	ENSDLAG00005024275,abca4b_(Seabass),ATP-binding cassette
CAJNNU010000001.1:20213584	CAJNNU010000001.1:20213584-20213696	CAJNNU010000001.1	20213584	20213696	112	<DEL>	0.462025	0.462025	MODIFIER	intron_variant	MODIFIER	ENSDLAG00005024275,abca4b_(Seabass),ATP-binding cassette
CAJNNU010000001.1:20230125	CAJNNU010000001.1:20230125-20230179	CAJNNU010000001.1	20230125	20230179	54	<DEL>	0.0875	0.0875	MODIFIER	intron_variant	MODIFIER	ENSDLAG00005024275,abca4b_(Seabass),ATP-binding cassette
CAJNNU010000001.1:20241179	CAJNNU010000001.1:20241179-20241308	CAJNNU010000001.1	20241179	20241308	129	<DEL>	0.01875	0.01875	MODIFIER	upstream_gene_variant	MODIFIER	ENSDLAG00005024275,abca4b_(Seabass),ATP-binding cassette
CAJNNU010000001.1:20316519	CAJNNU010000001.1:20316519-20316572	CAJNNU010000001.1	20316519	20316572	53	<DEL>	0.189873	0.189873	MODIFIER	upstream_gene_variant	MODIFIER	ENSDLAG00005025790,PTPRM_(Stickleback),N/A
CAJNNU010000001.1:20340905	CAJNNU010000001.1:20340905-20341046	CAJNNU010000001.1	20340905	20341046	141	<DEL>	0.111111	0.111111	MODIFIER	intron_variant	MODIFIER	ENSDLAG00005025790,PTPRM_(Stickleback),N/A
CAJNNU010000001.1:20355695	CAJNNU010000001.1:20355695-20355768	CAJNNU010000001.1	20355695	20355768	73	<DEL>	0.148148	0.148148	MODIFIER	upstream_gene_variant	MODIFIER	ENSDLAG00005025790,PTPRM_(Stickleback),N/A
CAJNNU010000001.1:20395135	CAJNNU010000001.1:20395135-20395217	CAJNNU010000001.1	20395135	20395217	82	<DEL>	0.179487	0.179487	MODIFIER	intron_variant	MODIFIER	ENSDLAG00005025790,PTPRM_(Stickleback),N/A
CAJNNU010000001.1:20414259	CAJNNU010000001.1:20414259-20414503	CAJNNU010000001.1	20414259	20414503	244	<DEL>	0.1375	0.1375	MODIFIER	intron_variant	MODIFIER	ENSDLAG00005025790,PTPRM_(Stickleback),N/A
CAJNNU010000001.1:20478851	CAJNNU010000001.1:20478851-20479155	CAJNNU010000001.1	20478851	20479155	304	<DEL>	0.0432099	0.0432099	MODIFIER	downstream_gene_variant	MODIFIER	ENSDLAG00005025790,PTPRM_(Stickleback),N/A
CAJNNU010000001.1:20512857	CAJNNU010000001.1:20512857-20512958	CAJNNU010000001.1	20512857	20512958	101	<DEL>	0.04	0.04	MODIFIER	upstream_gene_variant	MODIFIER	ENSDLAG00005025904,epb41l3b_(Seabass),erythrocyte membrane protein band 4.1-like 3b [Source:ZFIN;Acc:ZDB-GENE-021106-1]
CAJNNU010000001.1:20519146	CAJNNU010000001.1:20519146-20519348	CAJNNU010000001.1	20519146	20519348	202	<DEL>	0.454545	0.454545	MODIFIER	upstream_gene_variant	MODIFIER	ENSDLAG00005025904,epb41l3b_(Seabass),erythrocyte membrane protein band 4.1-like 3b [Source:ZFIN;Acc:ZDB-GENE-021106-1]
CAJNNU010000001.1:20552713	CAJNNU010000001.1:20552713-20552857	CAJNNU010000001.1	20552713	20552857	144	<DEL>	0.358974	0.358974	MODIFIER	downstream_gene_variant	MODIFIER	ENSDLAG00005025904,epb41l3b_(Seabass),erythrocyte membrane protein band 4.1-like 3b [Source:ZFIN;Acc:ZDB-GENE-021106-1]
CAJNNU010000001.1:20565960	CAJNNU010000001.1:20565960-20566022	CAJNNU010000001.1	20565960	20566022	62	<DEL>	0.0246914	0.0246914	MODIFIER	downstream_gene_variant	MODIFIER	ENSDLAG00005025926,N/A,N/A
CAJNNU010000001.1:20586999	CAJNNU010000001.1:20586999-20587548	CAJNNU010000001.1	20586999	20587548	549	<DEL>	0.09375	0.09375	MODIFIER	intergenic_region	MODIFIER	ENSDLAG00005025926,N/A,N/A	ENSDLAG00005025928,N/A,N/A
CAJNNU010000001.1:20597342	CAJNNU010000001.1:20597342-20597537	CAJNNU010000001.1	20597342	20597537	195	<DEL>	0.557692	0.442308	MODIFIER	intergenic_region	MODIFIER	ENSDLAG00005025926,N/A,N/A	ENSDLAG00005025928,N/A,N/A
CAJNNU010000001.1:20607633	CAJNNU010000001.1:20607633-20607710	CAJNNU010000001.1	20607633	20607710	77	<DEL>	0.185185	0.185185	MODIFIER	intron_variant	MODIFIER	ENSDLAG00005025928,N/A,N/A
CAJNNU010000001.1:20612764	CAJNNU010000001.1:20612764-20612833	CAJNNU010000001.1	20612764	20612833	69	<DEL>	0.037037	0.037037	MODIFIER	intron_variant	MODIFIER	ENSDLAG00005025928,N/A,N/A
CAJNNU010000001.1:20670759	CAJNNU010000001.1:20670759-20670854	CAJNNU010000001.1	20670759	20670854	95	<DEL>	0.644737	0.355263	MODIFIER	upstream_gene_variant	MODIFIER	ENSDLAG00005025941,TWSG1_(Seabass),twisted gastrulation BMP signaling modulator 1a [Source:NCBI gene;Acc:84037]
CAJNNU010000001.1:20679557	CAJNNU010000001.1:20679557-20679986	CAJNNU010000001.1	20679557	20679986	429	<DEL>	0.0432099	0.0432099	MODIFIER	intergenic_region	MODIFIER	ENSDLAG00005025941,TWSG1_(Seabass),twisted gastrulation BMP signaling modulator 1a [Source:NCBI gene;Acc:84037]	ENSDLAG00005025944,ANKRD12_(Seabass),ankyrin repeat domain 12 [Source:ZFIN;Acc:ZDB-GENE-040426-846]
CAJNNU010000001.1:20682240	CAJNNU010000001.1:20682240-20682312	CAJNNU010000001.1	20682240	20682312	72	<DEL>	0.36	0.36	MODIFIER	intron_variant	MODIFIER	ENSDLAG00005025944,ANKRD12_(Seabass),ankyrin repeat domain 12 [Source:ZFIN;Acc:ZDB-GENE-040426-846]
CAJNNU010000001.1:20699203	CAJNNU010000001.1:20699203-20699265	CAJNNU010000001.1	20699203	20699265	62	<DEL>	0.0185185	0.0185185	MODIFIER	upstream_gene_variant	MODIFIER	ENSDLAG00005025944,ANKRD12_(Seabass),ankyrin repeat domain 12 [Source:ZFIN;Acc:ZDB-GENE-040426-846]
CAJNNU010000001.1:20742534	CAJNNU010000001.1:20742534-20743137	CAJNNU010000001.1	20742534	20743137	603	<DEL>	0.126582	0.126582	MODIFIER	downstream_gene_variant	MODIFIER	ENSDLAG00005025967,acss2l_(Seabass),acyl-CoA synthetase short chain family member 2 like [Source:ZFIN;Acc:ZDB-GENE-130530-723]
CAJNNU010000001.1:20743548	CAJNNU010000001.1:20743548-20743811	CAJNNU010000001.1	20743548	20743811	263	<DEL>	0.1875	0.1875	MODIFIER	downstream_gene_variant	MODIFIER	ENSDLAG00005025967,acss2l_(Seabass),acyl-CoA synthetase short chain family member 2 like [Source:ZFIN;Acc:ZDB-GENE-130530-723]
CAJNNU010000001.1:20821371	CAJNNU010000001.1:20821371-20821479	CAJNNU010000001.1	20821371	20821479	108	<DEL>	0.0185185	0.0185185	MODIFIER	intron_variant	MODIFIER	ENSDLAG00005026000,MTCL1_(Seabass),microtubule crosslinking factor 1 [Source:HGNC Symbol;Acc:HGNC:29121]
CAJNNU010000001.1:20839485	CAJNNU010000001.1:20839485-20839547	CAJNNU010000001.1	20839485	20839547	62	<DEL>	0.837662	0.162338	MODIFIER	intron_variant	MODIFIER	ENSDLAG00005026000,MTCL1_(Seabass),microtubule crosslinking factor 1 [Source:HGNC Symbol;Acc:HGNC:29121]
CAJNNU010000001.1:20844458	CAJNNU010000001.1:20844458-20844553	CAJNNU010000001.1	20844458	20844553	95	<DEL>	0.929487	0.070513	MODIFIER	intron_variant	MODIFIER	ENSDLAG00005026000,MTCL1_(Seabass),microtubule crosslinking factor 1 [Source:HGNC Symbol;Acc:HGNC:29121]
CAJNNU010000001.1:20845895	CAJNNU010000001.1:20845895-20846099	CAJNNU010000001.1	20845895	20846099	204	<DEL>	0.0185185	0.0185185	MODIFIER	intron_variant	MODIFIER	ENSDLAG00005026000,MTCL1_(Seabass),microtubule crosslinking factor 1 [Source:HGNC Symbol;Acc:HGNC:29121]
CAJNNU010000001.1:20866049	CAJNNU010000001.1:20866049-20866566	CAJNNU010000001.1	20866049	20866566	517	<DEL>	0.0185185	0.0185185	MODIFIER	intron_variant	MODIFIER	ENSDLAG00005026000,MTCL1_(Seabass),microtubule crosslinking factor 1 [Source:HGNC Symbol;Acc:HGNC:29121]
CAJNNU010000001.1:20870655	CAJNNU010000001.1:20870655-20870758	CAJNNU010000001.1	20870655	20870758	103	<DEL>	0.848485	0.151515	MODIFIER	5_prime_UTR_variant	MODIFIER	ENSDLAG00005026000,MTCL1_(Seabass),microtubule crosslinking factor 1 [Source:HGNC Symbol;Acc:HGNC:29121]
CAJNNU010000001.1:20907554	CAJNNU010000001.1:20907554-20907630	CAJNNU010000001.1	20907554	20907630	76	<DEL>	0.0246914	0.0246914	MODIFIER	intron_variant	MODIFIER	ENSDLAG00005026017,PIEZO2_(Stickleback),N/A
CAJNNU010000001.1:20923056	CAJNNU010000001.1:20923056-20923223	CAJNNU010000001.1	20923056	20923223	167	<DEL>	0.0432099	0.0432099	MODIFIER	intron_variant	MODIFIER	ENSDLAG00005026017,PIEZO2_(Stickleback),N/A
CAJNNU010000001.1:20932209	CAJNNU010000001.1:20932209-20932285	CAJNNU010000001.1	20932209	20932285	76	<DEL>	0.3125	0.3125	MODIFIER	intron_variant	MODIFIER	ENSDLAG00005026017,PIEZO2_(Stickleback),N/A
CAJNNU010000001.1:20944699	CAJNNU010000001.1:20944699-20944956	CAJNNU010000001.1	20944699	20944956	257	<DEL>	0.01875	0.01875	MODIFIER	intron_variant	MODIFIER	ENSDLAG00005026017,PIEZO2_(Stickleback),N/A
CAJNNU010000001.1:20946042	CAJNNU010000001.1:20946042-20946225	CAJNNU010000001.1	20946042	20946225	183	<DEL>	0.335443	0.335443	MODIFIER	intron_variant	MODIFIER	ENSDLAG00005026017,PIEZO2_(Stickleback),N/A
CAJNNU010000001.1:20968509	CAJNNU010000001.1:20968509-20968703	CAJNNU010000001.1	20968509	20968703	194	<DEL>	0.025	0.025	MODIFIER	upstream_gene_variant	MODIFIER	ENSDLAG00005026017,PIEZO2_(Stickleback),N/A
CAJNNU010000001.1:20984894	CAJNNU010000001.1:20984894-20984979	CAJNNU010000001.1	20984894	20984979	85	<DEL>	0.03125	0.03125	MODIFIER	upstream_gene_variant	MODIFIER	ENSDLAG00005026017,PIEZO2_(Stickleback),N/A		<DEL>|3_prime_UTR_variant|MODIFIER|ENSDLAG00005032006,CABZ01050249.1_(Zebrafish),N/A|	<DEL>|downstream_gene_variant|MODIFIER|ENSDLAG00005032006,CABZ01050249.1_(Zebrafish),N/A
CAJNNU010000001.1:20987048	CAJNNU010000001.1:20987048-20987103	CAJNNU010000001.1	20987048	20987103	55	<DEL>	0.0540541	0.0540541	MODIFIER	upstream_gene_variant	MODIFIER	ENSDLAG00005026017,PIEZO2_(Stickleback),N/A		<DEL>|downstream_gene_variant|MODIFIER|ENSDLAG00005032006,CABZ01050249.1_(Zebrafish),N/A
CAJNNU010000001.1:21028691	CAJNNU010000001.1:21028691-21028751	CAJNNU010000001.1	21028691	21028751	60	<DEL>	0.0822785	0.0822785	MODIFIER	intron_variant	MODIFIER	ENSDLAG00005026037,gnal2_(Stickleback),N/A
CAJNNU010000001.1:21054315	CAJNNU010000001.1:21054315-21054613	CAJNNU010000001.1	21054315	21054613	298	<DEL>	0.0759494	0.0759494	MODIFIER	intergenic_region	MODIFIER	ENSDLAG00005026037,gnal2_(Stickleback),N/A	ENSDLAG00005026041,MAK_(Human),N/A
CAJNNU010000001.1:21054356	CAJNNU010000001.1:21054356-21054483	CAJNNU010000001.1	21054356	21054483	127	<DEL>	0.0649351	0.0649351	MODIFIER	intergenic_region	MODIFIER	ENSDLAG00005026037,gnal2_(Stickleback),N/A	ENSDLAG00005026041,MAK_(Human),N/A
CAJNNU010000001.1:21068949	CAJNNU010000001.1:21068949-21069032	CAJNNU010000001.1	21068949	21069032	83	<DEL>	0.224359	0.224359	MODIFIER	downstream_gene_variant	MODIFIER	ENSDLAG00005026041,MAK_(Human),N/A
CAJNNU010000001.1:21078522	CAJNNU010000001.1:21078522-21078585	CAJNNU010000001.1	21078522	21078585	63	<DEL>	0.429487	0.429487	MODIFIER	upstream_gene_variant	MODIFIER	ENSDLAG00005026046,pak1ip1_(Stickleback),N/A
CAJNNU010000001.1:21092441	CAJNNU010000001.1:21092441-21092517	CAJNNU010000001.1	21092441	21092517	76	<DEL>	0.11875	0.11875	MODIFIER	intron_variant	MODIFIER	ENSDLAG00005026053,CC2D1B_(Seabass),coiled-coil and C2 domain containing 1B [Source:HGNC Symbol;Acc:HGNC:29386]
CAJNNU010000001.1:21102406	CAJNNU010000001.1:21102406-21102624	CAJNNU010000001.1	21102406	21102624	218	<DEL>	0.0625	0.0625	MODIFIER	downstream_gene_variant	MODIFIER	ENSDLAG00005026053,CC2D1B_(Seabass),coiled-coil and C2 domain containing 1B [Source:HGNC Symbol;Acc:HGNC:29386]
CAJNNU010000001.1:21110142	CAJNNU010000001.1:21110142-21110338	CAJNNU010000001.1	21110142	21110338	196	<DEL>	0.0246914	0.0246914	MODIFIER	intron_variant	MODIFIER	ENSDLAG00005026070,ZFYVE9_(Seabass),zinc finger FYVE-type containing 9 [Source:HGNC Symbol;Acc:HGNC:6775]
CAJNNU010000001.1:21122899	CAJNNU010000001.1:21122899-21123396	CAJNNU010000001.1	21122899	21123396	497	<DEL>	0.265432	0.265432	MODIFIER	intron_variant	MODIFIER	ENSDLAG00005026070,ZFYVE9_(Seabass),zinc finger FYVE-type containing 9 [Source:HGNC Symbol;Acc:HGNC:6775]
CAJNNU010000001.1:21185006	CAJNNU010000001.1:21185006-21185162	CAJNNU010000001.1	21185006	21185162	156	<DEL>	0.0246914	0.0246914	MODIFIER	intron_variant	MODIFIER	ENSDLAG00005026099,fubp1_(Seabass),far upstream element (FUSE) binding protein 1 [Source:ZFIN;Acc:ZDB-GENE-040426-2159]
CAJNNU010000001.1:21185675	CAJNNU010000001.1:21185675-21185761	CAJNNU010000001.1	21185675	21185761	86	<DEL>	0.0185185	0.0185185	MODIFIER	intron_variant	MODIFIER	ENSDLAG00005026099,fubp1_(Seabass),far upstream element (FUSE) binding protein 1 [Source:ZFIN;Acc:ZDB-GENE-040426-2159]
CAJNNU010000001.1:21200190	CAJNNU010000001.1:21200190-21200531	CAJNNU010000001.1	21200190	21200531	341	<DEL>	0.037037	0.037037	MODIFIER	intron_variant	MODIFIER	ENSDLAG00005029505,miga1_(Seabass),mitoguardin 1 [Source:NCBI gene;Acc:450070]
CAJNNU010000001.1:21205975	CAJNNU010000001.1:21205975-21206159	CAJNNU010000001.1	21205975	21206159	184	<DEL>	0.626667	0.373333	MODIFIER	upstream_gene_variant	MODIFIER	ENSDLAG00005026141,usp33_(Seabass),ubiquitin specific peptidase 33 [Source:NCBI gene;Acc:406508]
CAJNNU010000001.1:21279177	CAJNNU010000001.1:21279177-21279243	CAJNNU010000001.1	21279177	21279243	66	<DEL>	0.0246914	0.0246914	MODIFIER	intron_variant	MODIFIER	ENSDLAG00005026171,ak5_(Seabass),adenylate kinase 5 [Source:ZFIN;Acc:ZDB-GENE-030131-8256]
CAJNNU010000001.1:21294079	CAJNNU010000001.1:21294079-21294445	CAJNNU010000001.1	21294079	21294445	366	<DEL>	0.0375	0.0375	MODIFIER	intron_variant	MODIFIER	ENSDLAG00005026171,ak5_(Seabass),adenylate kinase 5 [Source:ZFIN;Acc:ZDB-GENE-030131-8256]
CAJNNU010000001.1:21300277	CAJNNU010000001.1:21300277-21302745	CAJNNU010000001.1	21300277	21302745	2468	<DEL>	0.0308642	0.0308642	MODIFIER	intron_variant	MODIFIER	ENSDLAG00005026171,ak5_(Seabass),adenylate kinase 5 [Source:ZFIN;Acc:ZDB-GENE-030131-8256]
CAJNNU010000001.1:21300625	CAJNNU010000001.1:21300625-21302590	CAJNNU010000001.1	21300625	21302590	1965	<DEL>	0.833333	0.166667	MODIFIER	intron_variant	MODIFIER	ENSDLAG00005026171,ak5_(Seabass),adenylate kinase 5 [Source:ZFIN;Acc:ZDB-GENE-030131-8256]
CAJNNU010000001.1:21348549	CAJNNU010000001.1:21348549-21348764	CAJNNU010000001.1	21348549	21348764	215	<DEL>	0.30625	0.30625	MODIFIER	intron_variant	MODIFIER	ENSDLAG00005026185,pigk_(Seabass),phosphatidylinositol glycan anchor biosynthesis
CAJNNU010000001.1:21348927	CAJNNU010000001.1:21348927-21349244	CAJNNU010000001.1	21348927	21349244	317	<DEL>	0.108974	0.108974	MODIFIER	intron_variant	MODIFIER	ENSDLAG00005026185,pigk_(Seabass),phosphatidylinositol glycan anchor biosynthesis
CAJNNU010000001.1:21348980	CAJNNU010000001.1:21348980-21349465	CAJNNU010000001.1	21348980	21349465	485	<DEL>	0.0185185	0.0185185	MODIFIER	intron_variant	MODIFIER	ENSDLAG00005026185,pigk_(Seabass),phosphatidylinositol glycan anchor biosynthesis
CAJNNU010000001.1:21357965	CAJNNU010000001.1:21357965-21358237	CAJNNU010000001.1	21357965	21358237	272	<DEL>	0.11875	0.11875	MODIFIER	intron_variant	MODIFIER	ENSDLAG00005026185,pigk_(Seabass),phosphatidylinositol glycan anchor biosynthesis
CAJNNU010000001.1:21402565	CAJNNU010000001.1:21402565-21403005	CAJNNU010000001.1	21402565	21403005	440	<DEL>	0.0320513	0.0320513	MODIFIER	intron_variant	MODIFIER	ENSDLAG00005026195,st6galnac5a_(Seabass),ST6 (alpha-N-acetyl-neuraminyl-2
CAJNNU010000001.1:21426663	CAJNNU010000001.1:21426663-21426903	CAJNNU010000001.1	21426663	21426903	240	<DEL>	0.0555556	0.0555556	MODIFIER	intergenic_region	MODIFIER	ENSDLAG00005026195,st6galnac5a_(Seabass),ST6 (alpha-N-acetyl-neuraminyl-2	ENSDLAG00005030520,N/A,N/A
CAJNNU010000001.1:21439662	CAJNNU010000001.1:21439662-21439723	CAJNNU010000001.1	21439662	21439723	61	<DEL>	0.155405	0.155405	MODIFIER	3_prime_UTR_variant	MODIFIER	ENSDLAG00005033454,st6galnac3_(Seabass),ST6 (alpha-N-acetyl-neuraminyl-2
CAJNNU010000001.1:21443841	CAJNNU010000001.1:21443841-21444021	CAJNNU010000001.1	21443841	21444021	180	<DEL>	0.11875	0.11875	MODIFIER	intron_variant	MODIFIER	ENSDLAG00005033454,st6galnac3_(Seabass),ST6 (alpha-N-acetyl-neuraminyl-2
CAJNNU010000001.1:21449015	CAJNNU010000001.1:21449015-21449076	CAJNNU010000001.1	21449015	21449076	61	<DEL>	0.0949367	0.0949367	MODIFIER	intron_variant	MODIFIER	ENSDLAG00005033454,st6galnac3_(Seabass),ST6 (alpha-N-acetyl-neuraminyl-2
CAJNNU010000001.1:21462821	CAJNNU010000001.1:21462821-21464229	CAJNNU010000001.1	21462821	21464229	1408	<INV>	0.2375	0.2375	MODIFIER	intron_variant	MODIFIER	ENSDLAG00005033454,st6galnac3_(Seabass),ST6 (alpha-N-acetyl-neuraminyl-2
CAJNNU010000001.1:21495764	CAJNNU010000001.1:21495764-21496267	CAJNNU010000001.1	21495764	21496267	503	<DEL>	0.0246914	0.0246914	MODIFIER	intron_variant	MODIFIER	ENSDLAG00005033454,st6galnac3_(Seabass),ST6 (alpha-N-acetyl-neuraminyl-2
CAJNNU010000001.1:21506832	CAJNNU010000001.1:21506832-21506944	CAJNNU010000001.1	21506832	21506944	112	<DEL>	0.0308642	0.0308642	MODIFIER	intron_variant	MODIFIER	ENSDLAG00005033454,st6galnac3_(Seabass),ST6 (alpha-N-acetyl-neuraminyl-2
CAJNNU010000001.1:21509645	CAJNNU010000001.1:21509645-21509820	CAJNNU010000001.1	21509645	21509820	175	<DEL>	0.05625	0.05625	MODIFIER	intron_variant	MODIFIER	ENSDLAG00005033454,st6galnac3_(Seabass),ST6 (alpha-N-acetyl-neuraminyl-2
CAJNNU010000001.1:21514853	CAJNNU010000001.1:21514853-21515363	CAJNNU010000001.1	21514853	21515363	510	<DEL>	0.373333	0.373333	MODIFIER	upstream_gene_variant	MODIFIER	ENSDLAG00005033454,st6galnac3_(Seabass),ST6 (alpha-N-acetyl-neuraminyl-2
CAJNNU010000001.1:21516824	CAJNNU010000001.1:21516824-21516881	CAJNNU010000001.1	21516824	21516881	57	<DEL>	0.150685	0.150685	MODIFIER	upstream_gene_variant	MODIFIER	ENSDLAG00005033454,st6galnac3_(Seabass),ST6 (alpha-N-acetyl-neuraminyl-2
CAJNNU010000001.1:21518297	CAJNNU010000001.1:21518297-21518401	CAJNNU010000001.1	21518297	21518401	104	<DEL>	0.0432099	0.0432099	MODIFIER	intergenic_region	MODIFIER	ENSDLAG00005033454,st6galnac3_(Seabass),ST6 (alpha-N-acetyl-neuraminyl-2	ENSDLAG00005026197,RABGGTB_(Seabass),Rab geranylgeranyltransferase subunit beta [Source:HGNC Symbol;Acc:HGNC:9796]
CAJNNU010000001.1:21520106	CAJNNU010000001.1:21520106-21520301	CAJNNU010000001.1	21520106	21520301	195	<DEL>	0.12963	0.12963	MODIFIER	intergenic_region	MODIFIER	ENSDLAG00005033454,st6galnac3_(Seabass),ST6 (alpha-N-acetyl-neuraminyl-2	ENSDLAG00005026197,RABGGTB_(Seabass),Rab geranylgeranyltransferase subunit beta [Source:HGNC Symbol;Acc:HGNC:9796]
CAJNNU010000001.1:21523283	CAJNNU010000001.1:21523283-21524938	CAJNNU010000001.1	21523283	21524938	1655	<DEL>	0.0185185	0.0185185	MODIFIER	intergenic_region	MODIFIER	ENSDLAG00005033454,st6galnac3_(Seabass),ST6 (alpha-N-acetyl-neuraminyl-2	ENSDLAG00005026197,RABGGTB_(Seabass),Rab geranylgeranyltransferase subunit beta [Source:HGNC Symbol;Acc:HGNC:9796]
CAJNNU010000001.1:21544978	CAJNNU010000001.1:21544978-21545430	CAJNNU010000001.1	21544978	21545430	452	<DEL>	0.262821	0.262821	MODIFIER	upstream_gene_variant	MODIFIER	ENSDLAG00005026198,ACADM_(Seabass),acyl-CoA dehydrogenase medium chain [Source:HGNC Symbol;Acc:HGNC:89]		<DEL>|downstream_gene_variant|MODIFIER|ENSDLAG00005028551,SNORD38A_(Human),N/A
CAJNNU010000001.1:21600024	CAJNNU010000001.1:21600024-21600332	CAJNNU010000001.1	21600024	21600332	308	<DEL>	0.0246914	0.0246914	MODIFIER	intron_variant	MODIFIER	ENSDLAG00005026226,GLIS,N/A
CAJNNU010000001.1:21600788	CAJNNU010000001.1:21600788-21601048	CAJNNU010000001.1	21600788	21601048	260	<DEL>	0.01875	0.01875	MODIFIER	intron_variant	MODIFIER	ENSDLAG00005026226,GLIS,N/A
CAJNNU010000001.1:21603353	CAJNNU010000001.1:21603353-21603556	CAJNNU010000001.1	21603353	21603556	203	<DEL>	0.75	0.25	MODIFIER	intron_variant	MODIFIER	ENSDLAG00005026226,GLIS,N/A
CAJNNU010000001.1:21638535	CAJNNU010000001.1:21638535-21638796	CAJNNU010000001.1	21638535	21638796	261	<DEL>	0.0555556	0.0555556	MODIFIER	upstream_gene_variant	MODIFIER	ENSDLAG00005026229,hnrnpc_(Stickleback),N/A
CAJNNU010000001.1:21655604	CAJNNU010000001.1:21655604-21655687	CAJNNU010000001.1	21655604	21655687	83	<DEL>	0.01875	0.01875	MODIFIER	intergenic_region	MODIFIER	ENSDLAG00005026229,hnrnpc_(Stickleback),N/A	ENSDLAG00005033906,si:rp71-1g18.13_(Stickleback),N/A
CAJNNU010000001.1:21659531	CAJNNU010000001.1:21659531-21659708	CAJNNU010000001.1	21659531	21659708	177	<DEL>	0.025974	0.025974	MODIFIER	intergenic_region	MODIFIER	ENSDLAG00005026229,hnrnpc_(Stickleback),N/A	ENSDLAG00005033906,si:rp71-1g18.13_(Stickleback),N/A
CAJNNU010000001.1:21664613	CAJNNU010000001.1:21664613-21664665	CAJNNU010000001.1	21664613	21664665	52	<DEL>	0.253247	0.253247	MODIFIER	intron_variant	MODIFIER	ENSDLAG00005033906,si:rp71-1g18.13_(Stickleback),N/A
CAJNNU010000001.1:21665847	CAJNNU010000001.1:21665847-21666063	CAJNNU010000001.1	21665847	21666063	216	<DEL>	0.13125	0.13125	MODIFIER	intron_variant	MODIFIER	ENSDLAG00005033906,si:rp71-1g18.13_(Stickleback),N/A
CAJNNU010000001.1:21675085	CAJNNU010000001.1:21675085-21675234	CAJNNU010000001.1	21675085	21675234	149	<DEL>	0.198718	0.198718	MODIFIER	intron_variant	MODIFIER	ENSDLAG00005033906,si:rp71-1g18.13_(Stickleback),N/A
CAJNNU010000001.1:21678056	CAJNNU010000001.1:21678056-21678152	CAJNNU010000001.1	21678056	21678152	96	<DEL>	0.158228	0.158228	MODIFIER	intron_variant	MODIFIER	ENSDLAG00005033906,si:rp71-1g18.13_(Stickleback),N/A
CAJNNU010000001.1:21685639	CAJNNU010000001.1:21685639-21685770	CAJNNU010000001.1	21685639	21685770	131	<DEL>	0.123457	0.123457	MODIFIER	downstream_gene_variant	MODIFIER	ENSDLAG00005028217,apol1_(Stickleback),N/A
CAJNNU010000001.1:21712104	CAJNNU010000001.1:21712104-21712223	CAJNNU010000001.1	21712104	21712223	119	<DEL>	0.0316456	0.0316456	MODIFIER	intron_variant	MODIFIER	ENSDLAG00005034716,N/A,N/A
CAJNNU010000001.1:21747607	CAJNNU010000001.1:21747607-21748016	CAJNNU010000001.1	21747607	21748016	409	<DEL>	0.0493827	0.0493827	MODIFIER	intron_variant	MODIFIER	ENSDLAG00005002830,parp2_(Seabass),poly (ADP-ribose) polymerase 2 [Source:ZFIN;Acc:ZDB-GENE-031113-6]
CAJNNU010000001.1:21770735	CAJNNU010000001.1:21770735-21770893	CAJNNU010000001.1	21770735	21770893	158	<DEL>	0.197368	0.197368	MODIFIER	downstream_gene_variant	MODIFIER	ENSDLAG00005003253,mettl17_(Seabass),methyltransferase like 17 [Source:ZFIN;Acc:ZDB-GENE-031118-203]		<DEL>|upstream_gene_variant|MODIFIER|ENSDLAG00005035084,sdr39u1_(Seabass),short chain dehydrogenase/reductase family 39U|	<DEL>|non_coding_transcript_variant|MODIFIER|ENSDLAG00005035084,sdr39u1_(Seabass),short chain dehydrogenase/reductase family 39U|	<DEL>|intergenic_region|MODIFIER|ENSDLAG00005035084,sdr39u1_(Seabass),short chain dehydrogenase/reductase family 39U|ENSDLAG00005003304,ltb4r2b_(Seabass),leukotriene B4 receptor 2b [Source:ZFIN;Acc:ZDB-GENE-070912-658]
CAJNNU010000001.1:21777106	CAJNNU010000001.1:21777106-21777172	CAJNNU010000001.1	21777106	21777172	66	<DEL>	0.075	0.075	MODIFIER	intron_variant	MODIFIER	ENSDLAG00005003304,ltb4r2b_(Seabass),leukotriene B4 receptor 2b [Source:ZFIN;Acc:ZDB-GENE-070912-658]
CAJNNU010000001.1:21810491	CAJNNU010000001.1:21810491-21810542	CAJNNU010000001.1	21810491	21810542	51	<DEL>	0.0641026	0.0641026	MODIFIER	3_prime_UTR_variant	MODIFIER	ENSDLAG00005032072,MYADM_(Stickleback),N/A
CAJNNU010000001.1:21853190	CAJNNU010000001.1:21853190-21853282	CAJNNU010000001.1	21853190	21853282	92	<DEL>	0.0316456	0.0316456	MODIFIER	downstream_gene_variant	MODIFIER	ENSDLAG00005004669,NCSTN_(Stickleback),N/A
CAJNNU010000001.1:21870643	CAJNNU010000001.1:21870643-21871280	CAJNNU010000001.1	21870643	21871280	637	<DEL>	0.79375	0.20625	MODIFIER	intron_variant	MODIFIER	ENSDLAG00005033199,VANGL2_(Stickleback),N/A
CAJNNU010000001.1:21882652	CAJNNU010000001.1:21882652-21882722	CAJNNU010000001.1	21882652	21882722	70	<DEL>	0.08125	0.08125	MODIFIER	downstream_gene_variant	MODIFIER	ENSDLAG00005005472,N/A,N/A
CAJNNU010000001.1:21887000	CAJNNU010000001.1:21887000-21887078	CAJNNU010000001.1	21887000	21887078	78	<DEL>	0.0576923	0.0576923	MODIFIER	intron_variant	MODIFIER	ENSDLAG00005005481,nectin4b_(Stickleback),nectin cell adhesion molecule 4b [Source:ZFIN;Acc:ZDB-GENE-070912-114]
CAJNNU010000001.1:21889408	CAJNNU010000001.1:21889408-21889461	CAJNNU010000001.1	21889408	21889461	53	<DEL>	0.125	0.125	MODIFIER	intron_variant	MODIFIER	ENSDLAG00005005481,nectin4b_(Stickleback),nectin cell adhesion molecule 4b [Source:ZFIN;Acc:ZDB-GENE-070912-114]
CAJNNU010000001.1:21889408	CAJNNU010000001.1:21889408-21889504	CAJNNU010000001.1	21889408	21889504	96	<DEL>	0.125	0.125	MODIFIER	intron_variant	MODIFIER	ENSDLAG00005005481,nectin4b_(Stickleback),nectin cell adhesion molecule 4b [Source:ZFIN;Acc:ZDB-GENE-070912-114]
CAJNNU010000001.1:21891459	CAJNNU010000001.1:21891459-21891794	CAJNNU010000001.1	21891459	21891794	335	<DEL>	0.0246914	0.0246914	MODIFIER	intron_variant	MODIFIER	ENSDLAG00005005481,nectin4b_(Stickleback),nectin cell adhesion molecule 4b [Source:ZFIN;Acc:ZDB-GENE-070912-114]
CAJNNU010000001.1:21904089	CAJNNU010000001.1:21904089-21904236	CAJNNU010000001.1	21904089	21904236	147	<DEL>	0.246667	0.246667	MODIFIER	upstream_gene_variant	MODIFIER	ENSDLAG00005005496,tesk2_(Stickleback),N/A
CAJNNU010000001.1:21904204	CAJNNU010000001.1:21904204-21904392	CAJNNU010000001.1	21904204	21904392	188	<DEL>	0.320513	0.320513	MODIFIER	upstream_gene_variant	MODIFIER	ENSDLAG00005005496,tesk2_(Stickleback),N/A
CAJNNU010000001.1:21945165	CAJNNU010000001.1:21945165-21945247	CAJNNU010000001.1	21945165	21945247	82	<DEL>	0.120253	0.120253	MODIFIER	intron_variant	MODIFIER	ENSDLAG00005005533,si:dkeyp-68b7.12_(Seabass),si:dkeyp-68b7.12 [Source:ZFIN;Acc:ZDB-GENE-141212-333]
CAJNNU010000001.1:21954863	CAJNNU010000001.1:21954863-21954923	CAJNNU010000001.1	21954863	21954923	60	<DEL>	0.113924	0.113924	MODIFIER	intron_variant	MODIFIER	ENSDLAG00005005533,si:dkeyp-68b7.12_(Seabass),si:dkeyp-68b7.12 [Source:ZFIN;Acc:ZDB-GENE-141212-333]
CAJNNU010000001.1:21978458	CAJNNU010000001.1:21978458-21978535	CAJNNU010000001.1	21978458	21978535	77	<DEL>	0.0925926	0.0925926	MODIFIER	downstream_gene_variant	MODIFIER	ENSDLAG00005005597,pnp5b_(Zebrafish),N/A
CAJNNU010000001.1:21993942	CAJNNU010000001.1:21993942-21994111	CAJNNU010000001.1	21993942	21994111	169	<DEL>	0.123457	0.123457	MODIFIER	intergenic_region	MODIFIER	ENSDLAG00005005597,pnp5b_(Zebrafish),N/A	ENSDLAG00005005612,KCNJ10_(Stickleback),N/A
CAJNNU010000001.1:21993968	CAJNNU010000001.1:21993968-21994037	CAJNNU010000001.1	21993968	21994037	69	<DEL>	0.164557	0.164557	MODIFIER	intergenic_region	MODIFIER	ENSDLAG00005005597,pnp5b_(Zebrafish),N/A	ENSDLAG00005005612,KCNJ10_(Stickleback),N/A
CAJNNU010000001.1:22009637	CAJNNU010000001.1:22009637-22009876	CAJNNU010000001.1	22009637	22009876	239	<DEL>	0.120253	0.120253	MODIFIER	downstream_gene_variant	MODIFIER	ENSDLAG00005005612,KCNJ10_(Stickleback),N/A
CAJNNU010000001.1:22019807	CAJNNU010000001.1:22019807-22019933	CAJNNU010000001.1	22019807	22019933	126	<DEL>	0.30137	0.30137	MODIFIER	downstream_gene_variant	MODIFIER	ENSDLAG00005034674,CR381673.1_(Zebrafish),N/A
CAJNNU010000001.1:22019812	CAJNNU010000001.1:22019812-22020027	CAJNNU010000001.1	22019812	22020027	215	<DEL>	0.0866667	0.0866667	MODIFIER	downstream_gene_variant	MODIFIER	ENSDLAG00005034674,CR381673.1_(Zebrafish),N/A
CAJNNU010000001.1:22030431	CAJNNU010000001.1:22030431-22030707	CAJNNU010000001.1	22030431	22030707	276	<DEL>	0.592593	0.407407	MODIFIER	intron_variant	MODIFIER	ENSDLAG00005030729,N/A,N/A
CAJNNU010000001.1:22031732	CAJNNU010000001.1:22031732-22040043	CAJNNU010000001.1	22031732	22040043	8311	<INV>	0.28169	0.28169	HIGH	gene_fusion	HIGH	ENSDLAG00005030729&ENSDLAG00005034674,N/A,N/A
CAJNNU010000001.1:22031861	CAJNNU010000001.1:22031861-22039549	CAJNNU010000001.1	22031861	22039549	7688	<INV>	0.116883	0.116883	HIGH	gene_fusion	HIGH	ENSDLAG00005030729&ENSDLAG00005034674,N/A,N/A
CAJNNU010000001.1:22032175	CAJNNU010000001.1:22032175-22039694	CAJNNU010000001.1	22032175	22039694	7519	<INV>	0.164384	0.164384	HIGH	gene_fusion	HIGH	ENSDLAG00005030729&ENSDLAG00005034674,N/A,N/A
CAJNNU010000001.1:22038122	CAJNNU010000001.1:22038122-22038208	CAJNNU010000001.1	22038122	22038208	86	<DEL>	0.923077	0.076923	MODIFIER	downstream_gene_variant	MODIFIER	ENSDLAG00005030729,N/A,N/A
CAJNNU010000001.1:22039466	CAJNNU010000001.1:22039466-22040592	CAJNNU010000001.1	22039466	22040592	1126	<DUP>	0.0333333	0.0333333	MODIFIER	downstream_gene_variant	MODIFIER	ENSDLAG00005005623,N/A,N/A		<DUP>|splice_donor_variant&splice_region_variant&5_prime_UTR_variant&intron_variant|HIGH|ENSDLAG00005034674,CR381673.1_(Zebrafish),N/A|	<DUP>|duplication&splice_region_variant|LOW|ENSDLAG00005034674,CR381673.1_(Zebrafish),N/A|	<DUP>|duplication|LOW|ENSDLAG00005034674,CR381673.1_(Zebrafish),N/A|	<DUP>|upstream_gene_variant|MODIFIER|ENSDLAG00005034674,CR381673.1_(Zebrafish),N/A|	<DUP>|intron_variant|MODIFIER|ENSDLAG00005034674,CR381673.1_(Zebrafish),N/A
CAJNNU010000001.1:22048924	CAJNNU010000001.1:22048924-22048978	CAJNNU010000001.1	22048924	22048978	54	<DEL>	0.164557	0.164557	MODIFIER	upstream_gene_variant	MODIFIER	ENSDLAG00005005623,N/A,N/A
CAJNNU010000001.1:22063683	CAJNNU010000001.1:22063683-22063756	CAJNNU010000001.1	22063683	22063756	73	<DEL>	0.146667	0.146667	MODIFIER	downstream_gene_variant	MODIFIER	ENSDLAG00005005673,kirrel1b_(Seabass),kirre like nephrin family adhesion molecule 1b [Source:ZFIN;Acc:ZDB-GENE-070912-173]
CAJNNU010000001.1:22075548	CAJNNU010000001.1:22075548-22076012	CAJNNU010000001.1	22075548	22076012	464	<DEL>	0.20625	0.20625	MODIFIER	intron_variant	MODIFIER	ENSDLAG00005005673,kirrel1b_(Seabass),kirre like nephrin family adhesion molecule 1b [Source:ZFIN;Acc:ZDB-GENE-070912-173]
CAJNNU010000001.1:22112050	CAJNNU010000001.1:22112050-22112137	CAJNNU010000001.1	22112050	22112137	87	<DEL>	0.0617284	0.0617284	MODIFIER	intron_variant	MODIFIER	ENSDLAG00005005673,kirrel1b_(Seabass),kirre like nephrin family adhesion molecule 1b [Source:ZFIN;Acc:ZDB-GENE-070912-173]
CAJNNU010000001.1:22157273	CAJNNU010000001.1:22157273-22157327	CAJNNU010000001.1	22157273	22157327	54	<DEL>	0.03125	0.03125	MODIFIER	intron_variant	MODIFIER	ENSDLAG00005033644,cadm3_(Seabass),cell adhesion molecule 3 [Source:ZFIN;Acc:ZDB-GENE-060512-196]
CAJNNU010000001.1:22178316	CAJNNU010000001.1:22178316-22178490	CAJNNU010000001.1	22178316	22178490	174	<DEL>	0.01875	0.01875	MODIFIER	intron_variant	MODIFIER	ENSDLAG00005033644,cadm3_(Seabass),cell adhesion molecule 3 [Source:ZFIN;Acc:ZDB-GENE-060512-196]
CAJNNU010000001.1:22232286	CAJNNU010000001.1:22232286-22232403	CAJNNU010000001.1	22232286	22232403	117	<DEL>	0.1875	0.1875	MODIFIER	intron_variant	MODIFIER	ENSDLAG00005006548,atp1a2a_(Seabass),ATPase Na+/K+ transporting subunit alpha 2 [Source:ZFIN;Acc:ZDB-GENE-001212-6]
CAJNNU010000001.1:22232467	CAJNNU010000001.1:22232467-22232525	CAJNNU010000001.1	22232467	22232525	58	<DEL>	0.177215	0.177215	MODIFIER	intron_variant	MODIFIER	ENSDLAG00005006548,atp1a2a_(Seabass),ATPase Na+/K+ transporting subunit alpha 2 [Source:ZFIN;Acc:ZDB-GENE-001212-6]
CAJNNU010000001.1:22272589	CAJNNU010000001.1:22272589-22272651	CAJNNU010000001.1	22272589	22272651	62	<DEL>	0.103896	0.103896	MODIFIER	intron_variant	MODIFIER	ENSDLAG00005027465,mpz_(Seabass),myelin protein zero [Source:ZFIN;Acc:ZDB-GENE-010724-4]
CAJNNU010000001.1:22296734	CAJNNU010000001.1:22296734-22297052	CAJNNU010000001.1	22296734	22297052	318	<DEL>	0.0185185	0.0185185	MODIFIER	intron_variant	MODIFIER	ENSDLAG00005007329,lig1_(Seabass),ligase I
CAJNNU010000001.1:22316408	CAJNNU010000001.1:22316408-22316635	CAJNNU010000001.1	22316408	22316635	227	<DUP>	0.371429	0.371429	MODIFIER	upstream_gene_variant	MODIFIER	ENSDLAG00005007329,lig1_(Seabass),ligase I
CAJNNU010000001.1:22319164	CAJNNU010000001.1:22319164-22319216	CAJNNU010000001.1	22319164	22319216	52	<DEL>	0.153846	0.153846	MODIFIER	upstream_gene_variant	MODIFIER	ENSDLAG00005007329,lig1_(Seabass),ligase I
CAJNNU010000001.1:22336726	CAJNNU010000001.1:22336726-22336781	CAJNNU010000001.1	22336726	22336781	55	<DEL>	0.101449	0.101449	MODIFIER	intergenic_region	MODIFIER	ENSDLAG00005008805,si:ch211-265g22.4_(Seabass),si:ch211-265g22.4 [Source:ZFIN;Acc:ZDB-GENE-070912-260]	ENSDLAG00005026490,pip4p1a_(Seabass),phosphatidylinositol-4
CAJNNU010000001.1:22338280	CAJNNU010000001.1:22338280-22338610	CAJNNU010000001.1	22338280	22338610	330	<DEL>	0.0308642	0.0308642	MODIFIER	intergenic_region	MODIFIER	ENSDLAG00005008805,si:ch211-265g22.4_(Seabass),si:ch211-265g22.4 [Source:ZFIN;Acc:ZDB-GENE-070912-260]	ENSDLAG00005026490,pip4p1a_(Seabass),phosphatidylinositol-4
CAJNNU010000001.1:22362968	CAJNNU010000001.1:22362968-22363544	CAJNNU010000001.1	22362968	22363544	576	<DEL>	0.0308642	0.0308642	MODIFIER	downstream_gene_variant	MODIFIER	ENSDLAG00005008905,pih1d3_(Seabass),PIH1 domain containing 3 [Source:ZFIN;Acc:ZDB-GENE-040722-2]		<DEL>|exon_loss_variant&splice_donor_variant&splice_region_variant&intron_variant|HIGH|ENSDLAG00005031915,N/A,N/A|	<DEL>|upstream_gene_variant|MODIFIER|ENSDLAG00005031915,N/A,N/A|	<DEL>|intergenic_region|MODIFIER|ENSDLAG00005031915,N/A,N/A|ENSDLAG00005008905,pih1d3_(Seabass),PIH1 domain containing 3 [Source:ZFIN;Acc:ZDB-GENE-040722-2]
CAJNNU010000001.1:22376086	CAJNNU010000001.1:22376086-22376196	CAJNNU010000001.1	22376086	22376196	110	<DEL>	0.0432099	0.0432099	MODIFIER	upstream_gene_variant	MODIFIER	ENSDLAG00005008926,eif3f_(Stickleback),N/A
CAJNNU010000001.1:22386371	CAJNNU010000001.1:22386371-22386472	CAJNNU010000001.1	22386371	22386472	101	<DEL>	0.256757	0.256757	MODIFIER	3_prime_UTR_variant	MODIFIER	ENSDLAG00005030436,kcnj9_(Stickleback),N/A
CAJNNU010000001.1:22426373	CAJNNU010000001.1:22426373-22426626	CAJNNU010000001.1	22426373	22426626	253	<DEL>	0.0740741	0.0740741	MODIFIER	intron_variant	MODIFIER	ENSDLAG00005009237,SVIL_(Stickleback),N/A
CAJNNU010000001.1:22436026	CAJNNU010000001.1:22436026-22436196	CAJNNU010000001.1	22436026	22436196	170	<DEL>	0.0189873	0.0189873	MODIFIER	intron_variant	MODIFIER	ENSDLAG00005009237,SVIL_(Stickleback),N/A
CAJNNU010000001.1:22460543	CAJNNU010000001.1:22460543-22460621	CAJNNU010000001.1	22460543	22460621	78	<DEL>	0.0379747	0.0379747	MODIFIER	downstream_gene_variant	MODIFIER	ENSDLAG00005009237,SVIL_(Stickleback),N/A
CAJNNU010000001.1:22465278	CAJNNU010000001.1:22465278-22465711	CAJNNU010000001.1	22465278	22465711	433	<DEL>	0.37037	0.37037	MODIFIER	downstream_gene_variant	MODIFIER	ENSDLAG00005009237,SVIL_(Stickleback),N/A
CAJNNU010000001.1:22486259	CAJNNU010000001.1:22486259-22486328	CAJNNU010000001.1	22486259	22486328	69	<DEL>	0.0185185	0.0185185	MODIFIER	intergenic_region	MODIFIER	ENSDLAG00005013626,ACOT6_(Human),N/A	ENSDLAG00005013633,zeb1a_(Stickleback),N/A
CAJNNU010000001.1:22487758	CAJNNU010000001.1:22487758-22488062	CAJNNU010000001.1	22487758	22488062	304	<DEL>	0.0864198	0.0864198	MODIFIER	intergenic_region	MODIFIER	ENSDLAG00005013626,ACOT6_(Human),N/A	ENSDLAG00005013633,zeb1a_(Stickleback),N/A
CAJNNU010000001.1:22569811	CAJNNU010000001.1:22569811-22569901	CAJNNU010000001.1	22569811	22569901	90	<DEL>	0.132911	0.132911	MODIFIER	downstream_gene_variant	MODIFIER	ENSDLAG00005013633,zeb1a_(Stickleback),N/A
CAJNNU010000001.1:22578114	CAJNNU010000001.1:22578114-22578182	CAJNNU010000001.1	22578114	22578182	68	<DEL>	0.184211	0.184211	MODIFIER	intergenic_region	MODIFIER	ENSDLAG00005013633,zeb1a_(Stickleback),N/A	ENSDLAG00005013663,cntnap3_(Stickleback),N/A
CAJNNU010000001.1:22582021	CAJNNU010000001.1:22582021-22582199	CAJNNU010000001.1	22582021	22582199	178	<DEL>	0.12963	0.12963	MODIFIER	intergenic_region	MODIFIER	ENSDLAG00005013633,zeb1a_(Stickleback),N/A	ENSDLAG00005013663,cntnap3_(Stickleback),N/A
CAJNNU010000001.1:22588095	CAJNNU010000001.1:22588095-22588195	CAJNNU010000001.1	22588095	22588195	100	<DEL>	0.109589	0.109589	MODIFIER	intergenic_region	MODIFIER	ENSDLAG00005013633,zeb1a_(Stickleback),N/A	ENSDLAG00005013663,cntnap3_(Stickleback),N/A
CAJNNU010000001.1:22595290	CAJNNU010000001.1:22595290-22595870	CAJNNU010000001.1	22595290	22595870	580	<DEL>	0.168831	0.168831	MODIFIER	intergenic_region	MODIFIER	ENSDLAG00005013633,zeb1a_(Stickleback),N/A	ENSDLAG00005013663,cntnap3_(Stickleback),N/A
CAJNNU010000001.1:22595547	CAJNNU010000001.1:22595547-22595635	CAJNNU010000001.1	22595547	22595635	88	<DEL>	0.0657895	0.0657895	MODIFIER	intergenic_region	MODIFIER	ENSDLAG00005013633,zeb1a_(Stickleback),N/A	ENSDLAG00005013663,cntnap3_(Stickleback),N/A
CAJNNU010000001.1:22599562	CAJNNU010000001.1:22599562-22599643	CAJNNU010000001.1	22599562	22599643	81	<DEL>	0.0308642	0.0308642	MODIFIER	intergenic_region	MODIFIER	ENSDLAG00005013633,zeb1a_(Stickleback),N/A	ENSDLAG00005013663,cntnap3_(Stickleback),N/A
CAJNNU010000001.1:22602704	CAJNNU010000001.1:22602704-22602840	CAJNNU010000001.1	22602704	22602840	136	<DEL>	0.2875	0.2875	MODIFIER	intergenic_region	MODIFIER	ENSDLAG00005013633,zeb1a_(Stickleback),N/A	ENSDLAG00005013663,cntnap3_(Stickleback),N/A
CAJNNU010000001.1:22631240	CAJNNU010000001.1:22631240-22634397	CAJNNU010000001.1	22631240	22634397	3157	<DEL>	0.0246914	0.0246914	MODIFIER	intron_variant	MODIFIER	ENSDLAG00005013663,cntnap3_(Stickleback),N/A
CAJNNU010000001.1:22646170	CAJNNU010000001.1:22646170-22646287	CAJNNU010000001.1	22646170	22646287	117	<DEL>	0.107595	0.107595	MODIFIER	intron_variant	MODIFIER	ENSDLAG00005013663,cntnap3_(Stickleback),N/A
CAJNNU010000001.1:22650780	CAJNNU010000001.1:22650780-22651354	CAJNNU010000001.1	22650780	22651354	574	<DEL>	0.0925926	0.0925926	MODIFIER	intron_variant	MODIFIER	ENSDLAG00005013663,cntnap3_(Stickleback),N/A
CAJNNU010000001.1:22651062	CAJNNU010000001.1:22651062-22651135	CAJNNU010000001.1	22651062	22651135	73	<DEL>	0.025641	0.025641	MODIFIER	intron_variant	MODIFIER	ENSDLAG00005013663,cntnap3_(Stickleback),N/A
CAJNNU010000001.1:22670120	CAJNNU010000001.1:22670120-22670273	CAJNNU010000001.1	22670120	22670273	153	<DEL>	0.126582	0.126582	MODIFIER	upstream_gene_variant	MODIFIER	ENSDLAG00005013663,cntnap3_(Stickleback),N/A
CAJNNU010000001.1:22700203	CAJNNU010000001.1:22700203-22700262	CAJNNU010000001.1	22700203	22700262	59	<DEL>	0.075	0.075	MODIFIER	intron_variant	MODIFIER	ENSDLAG00005013663,cntnap3_(Stickleback),N/A
CAJNNU010000001.1:22710798	CAJNNU010000001.1:22710798-22710959	CAJNNU010000001.1	22710798	22710959	161	<DEL>	0.558442	0.441558	MODIFIER	upstream_gene_variant	MODIFIER	ENSDLAG00005013663,cntnap3_(Stickleback),N/A
CAJNNU010000001.1:22719473	CAJNNU010000001.1:22719473-22719680	CAJNNU010000001.1	22719473	22719680	207	<DEL>	0.1	0.1	MODIFIER	intergenic_region	MODIFIER	ENSDLAG00005013663,cntnap3_(Stickleback),N/A	ENSDLAG00005032022,N/A,N/A
CAJNNU010000001.1:22720341	CAJNNU010000001.1:22720341-22720554	CAJNNU010000001.1	22720341	22720554	213	<DEL>	0.555556	0.444444	MODIFIER	intergenic_region	MODIFIER	ENSDLAG00005013663,cntnap3_(Stickleback),N/A	ENSDLAG00005032022,N/A,N/A
CAJNNU010000001.1:22721931	CAJNNU010000001.1:22721931-22722150	CAJNNU010000001.1	22721931	22722150	219	<DEL>	0.0555556	0.0555556	MODIFIER	intergenic_region	MODIFIER	ENSDLAG00005013663,cntnap3_(Stickleback),N/A	ENSDLAG00005032022,N/A,N/A
CAJNNU010000001.1:22728539	CAJNNU010000001.1:22728539-22728731	CAJNNU010000001.1	22728539	22728731	192	<DEL>	0.132911	0.132911	MODIFIER	intergenic_region	MODIFIER	ENSDLAG00005013663,cntnap3_(Stickleback),N/A	ENSDLAG00005032022,N/A,N/A
CAJNNU010000001.1:22739811	CAJNNU010000001.1:22739811-22739880	CAJNNU010000001.1	22739811	22739880	69	<DEL>	0.164557	0.164557	MODIFIER	intergenic_region	MODIFIER	ENSDLAG00005013663,cntnap3_(Stickleback),N/A	ENSDLAG00005032022,N/A,N/A
CAJNNU010000001.1:22741245	CAJNNU010000001.1:22741245-22741314	CAJNNU010000001.1	22741245	22741314	69	<DEL>	0.111111	0.111111	MODIFIER	intergenic_region	MODIFIER	ENSDLAG00005013663,cntnap3_(Stickleback),N/A	ENSDLAG00005032022,N/A,N/A
CAJNNU010000001.1:22750765	CAJNNU010000001.1:22750765-22750834	CAJNNU010000001.1	22750765	22750834	69	<DEL>	0.425926	0.425926	MODIFIER	intergenic_region	MODIFIER	ENSDLAG00005032022,N/A,N/A	ENSDLAG00005014090,pold3_(Stickleback),N/A
CAJNNU010000001.1:22754728	CAJNNU010000001.1:22754728-22754875	CAJNNU010000001.1	22754728	22754875	147	<DEL>	0.04375	0.04375	MODIFIER	intergenic_region	MODIFIER	ENSDLAG00005032022,N/A,N/A	ENSDLAG00005014090,pold3_(Stickleback),N/A
CAJNNU010000001.1:22758789	CAJNNU010000001.1:22758789-22759125	CAJNNU010000001.1	22758789	22759125	336	<DEL>	0.0864198	0.0864198	MODIFIER	intergenic_region	MODIFIER	ENSDLAG00005032022,N/A,N/A	ENSDLAG00005014090,pold3_(Stickleback),N/A
CAJNNU010000001.1:22764276	CAJNNU010000001.1:22764276-22764424	CAJNNU010000001.1	22764276	22764424	148	<DEL>	0.307692	0.307692	MODIFIER	intergenic_region	MODIFIER	ENSDLAG00005032022,N/A,N/A	ENSDLAG00005014090,pold3_(Stickleback),N/A
CAJNNU010000001.1:22768856	CAJNNU010000001.1:22768856-22769066	CAJNNU010000001.1	22768856	22769066	210	<DEL>	0.04375	0.04375	MODIFIER	upstream_gene_variant	MODIFIER	ENSDLAG00005014090,pold3_(Stickleback),N/A
CAJNNU010000001.1:22804810	CAJNNU010000001.1:22804810-22811383	CAJNNU010000001.1	22804810	22811383	6573	<DUP>	0.03125	0.03125	MODIFIER	upstream_gene_variant	MODIFIER	ENSDLAG00005026404,N/A,N/A		<DUP>|intergenic_region|MODIFIER|ENSDLAG00005028335,N/A,N/A|ENSDLAG00005028337,N/A,N/A|	<DUP>|downstream_gene_variant|MODIFIER|ENSDLAG00005028337,N/A,N/A|	<DUP>|upstream_gene_variant|MODIFIER|ENSDLAG00005032758,N/A,N/A
CAJNNU010000001.1:22814580	CAJNNU010000001.1:22814580-22814734	CAJNNU010000001.1	22814580	22814734	154	<DEL>	0.0189873	0.0189873	MODIFIER	intron_variant	MODIFIER	ENSDLAG00005028337,N/A,N/A
CAJNNU010000001.1:22818078	CAJNNU010000001.1:22818078-22818458	CAJNNU010000001.1	22818078	22818458	380	<DEL>	0.427632	0.427632	HIGH	exon_loss_variant&splice_donor_variant&splice_region_variant&intron_variant	HIGH	ENSDLAG00005028337,N/A,N/A		<DEL>|downstream_gene_variant|MODIFIER|ENSDLAG00005028552,N/A,N/A
CAJNNU010000001.1:22821967	CAJNNU010000001.1:22821967-22822051	CAJNNU010000001.1	22821967	22822051	84	<DEL>	0.0493827	0.0493827	MODIFIER	downstream_gene_variant	MODIFIER	ENSDLAG00005027646,N/A,N/A
CAJNNU010000001.1:22854502	CAJNNU010000001.1:22854502-22854635	CAJNNU010000001.1	22854502	22854635	133	<DEL>	0.424051	0.424051	MODIFIER	upstream_gene_variant	MODIFIER	ENSDLAG00005014351,KIF5B_(Stickleback),N/A
CAJNNU010000001.1:22873837	CAJNNU010000001.1:22873837-22873898	CAJNNU010000001.1	22873837	22873898	61	<DEL>	0.0308642	0.0308642	MODIFIER	intron_variant	MODIFIER	ENSDLAG00005014351,KIF5B_(Stickleback),N/A
CAJNNU010000001.1:22908532	CAJNNU010000001.1:22908532-22908714	CAJNNU010000001.1	22908532	22908714	182	<DEL>	0.04375	0.04375	MODIFIER	intron_variant	MODIFIER	ENSDLAG00005018386,arhgap12a_(Salmon),N/A
CAJNNU010000001.1:22924195	CAJNNU010000001.1:22924195-22924288	CAJNNU010000001.1	22924195	22924288	93	<DEL>	0.289474	0.289474	MODIFIER	intron_variant	MODIFIER	ENSDLAG00005018386,arhgap12a_(Salmon),N/A
CAJNNU010000001.1:22936210	CAJNNU010000001.1:22936210-22936546	CAJNNU010000001.1	22936210	22936546	336	<DEL>	0.0185185	0.0185185	MODIFIER	downstream_gene_variant	MODIFIER	ENSDLAG00005018386,arhgap12a_(Salmon),N/A
CAJNNU010000001.1:22938726	CAJNNU010000001.1:22938726-22938880	CAJNNU010000001.1	22938726	22938880	154	<DEL>	0.153333	0.153333	MODIFIER	intergenic_region	MODIFIER	ENSDLAG00005018386,arhgap12a_(Salmon),N/A	ENSDLAG00005019771,cntnap3_(Stickleback),N/A
CAJNNU010000001.1:22939094	CAJNNU010000001.1:22939094-22939397	CAJNNU010000001.1	22939094	22939397	303	<DEL>	0.173333	0.173333	MODIFIER	intergenic_region	MODIFIER	ENSDLAG00005018386,arhgap12a_(Salmon),N/A	ENSDLAG00005019771,cntnap3_(Stickleback),N/A
CAJNNU010000001.1:22969003	CAJNNU010000001.1:22969003-22969633	CAJNNU010000001.1	22969003	22969633	630	<DEL>	0.5375	0.4625	HIGH	splice_acceptor_variant&splice_donor_variant&5_prime_UTR_truncation&exon_loss_variant&splice_region_variant&intron_variant	HIGH	ENSDLAG00005019771,cntnap3_(Stickleback),N/A
CAJNNU010000001.1:22976454	CAJNNU010000001.1:22976454-22976954	CAJNNU010000001.1	22976454	22976954	500	<DEL>	0.04375	0.04375	MODIFIER	intron_variant	MODIFIER	ENSDLAG00005019771,cntnap3_(Stickleback),N/A
CAJNNU010000001.1:22978906	CAJNNU010000001.1:22978906-22979396	CAJNNU010000001.1	22978906	22979396	490	<DEL>	0.0320513	0.0320513	MODIFIER	intron_variant	MODIFIER	ENSDLAG00005019771,cntnap3_(Stickleback),N/A
CAJNNU010000001.1:22998010	CAJNNU010000001.1:22998010-22998076	CAJNNU010000001.1	22998010	22998076	66	<DEL>	0.50625	0.49375	MODIFIER	intron_variant	MODIFIER	ENSDLAG00005019771,cntnap3_(Stickleback),N/A
CAJNNU010000001.1:23016108	CAJNNU010000001.1:23016108-23016315	CAJNNU010000001.1	23016108	23016315	207	<DEL>	0.179487	0.179487	MODIFIER	intron_variant	MODIFIER	ENSDLAG00005019771,cntnap3_(Stickleback),N/A
CAJNNU010000001.1:23042309	CAJNNU010000001.1:23042309-23042547	CAJNNU010000001.1	23042309	23042547	238	<DEL>	0.424051	0.424051	MODIFIER	intron_variant	MODIFIER	ENSDLAG00005019771,cntnap3_(Stickleback),N/A
CAJNNU010000001.1:23051104	CAJNNU010000001.1:23051104-23051493	CAJNNU010000001.1	23051104	23051493	389	<DEL>	0.0308642	0.0308642	MODIFIER	intron_variant	MODIFIER	ENSDLAG00005019771,cntnap3_(Stickleback),N/A
CAJNNU010000001.1:23059928	CAJNNU010000001.1:23059928-23060196	CAJNNU010000001.1	23059928	23060196	268	<DEL>	0.0246914	0.0246914	MODIFIER	intron_variant	MODIFIER	ENSDLAG00005019771,cntnap3_(Stickleback),N/A
CAJNNU010000001.1:23075342	CAJNNU010000001.1:23075342-23075450	CAJNNU010000001.1	23075342	23075450	108	<DEL>	0.0555556	0.0555556	MODIFIER	intron_variant	MODIFIER	ENSDLAG00005019771,cntnap3_(Stickleback),N/A
CAJNNU010000001.1:23078263	CAJNNU010000001.1:23078263-23078432	CAJNNU010000001.1	23078263	23078432	169	<DEL>	0.0625	0.0625	MODIFIER	intron_variant	MODIFIER	ENSDLAG00005019771,cntnap3_(Stickleback),N/A
CAJNNU010000001.1:23104384	CAJNNU010000001.1:23104384-23104841	CAJNNU010000001.1	23104384	23104841	457	<DEL>	0.0555556	0.0555556	MODIFIER	intron_variant	MODIFIER	ENSDLAG00005033116,N/A,N/A
CAJNNU010000001.1:23134654	CAJNNU010000001.1:23134654-23134851	CAJNNU010000001.1	23134654	23134851	197	<DEL>	0.166667	0.166667	MODIFIER	intergenic_region	MODIFIER	ENSDLAG00005030488,N/A,N/A	ENSDLAG00005020288,N/A,N/A
CAJNNU010000001.1:23141953	CAJNNU010000001.1:23141953-23142015	CAJNNU010000001.1	23141953	23142015	62	<DEL>	0.05	0.05	MODIFIER	intergenic_region	MODIFIER	ENSDLAG00005030488,N/A,N/A	ENSDLAG00005020288,N/A,N/A
CAJNNU010000001.1:23149180	CAJNNU010000001.1:23149180-23149429	CAJNNU010000001.1	23149180	23149429	249	<DEL>	0.2875	0.2875	MODIFIER	intergenic_region	MODIFIER	ENSDLAG00005030488,N/A,N/A	ENSDLAG00005020288,N/A,N/A
CAJNNU010000001.1:23154869	CAJNNU010000001.1:23154869-23154932	CAJNNU010000001.1	23154869	23154932	63	<DEL>	0.0375	0.0375	MODIFIER	downstream_gene_variant	MODIFIER	ENSDLAG00005020288,N/A,N/A
CAJNNU010000001.1:23154958	CAJNNU010000001.1:23154958-23155110	CAJNNU010000001.1	23154958	23155110	152	<DEL>	0.4	0.4	MODIFIER	downstream_gene_variant	MODIFIER	ENSDLAG00005020288,N/A,N/A
CAJNNU010000001.1:23157511	CAJNNU010000001.1:23157511-23157562	CAJNNU010000001.1	23157511	23157562	51	<DEL>	0.179487	0.179487	MODIFIER	intron_variant	MODIFIER	ENSDLAG00005020288,N/A,N/A
CAJNNU010000001.1:23168045	CAJNNU010000001.1:23168045-23168382	CAJNNU010000001.1	23168045	23168382	337	<DEL>	0.06875	0.06875	MODIFIER	intron_variant	MODIFIER	ENSDLAG00005020288,N/A,N/A
CAJNNU010000001.1:23216310	CAJNNU010000001.1:23216310-23216368	CAJNNU010000001.1	23216310	23216368	58	<DEL>	0.0324675	0.0324675	MODIFIER	intron_variant	MODIFIER	ENSDLAG00005020359,EPC1_(Seabass),enhancer of polycomb homolog 1 [Source:HGNC Symbol;Acc:HGNC:19876]
CAJNNU010000001.1:23218381	CAJNNU010000001.1:23218381-23218451	CAJNNU010000001.1	23218381	23218451	70	<DEL>	0.0506329	0.0506329	MODIFIER	intron_variant	MODIFIER	ENSDLAG00005020359,EPC1_(Seabass),enhancer of polycomb homolog 1 [Source:HGNC Symbol;Acc:HGNC:19876]
CAJNNU010000001.1:23345240	CAJNNU010000001.1:23345240-23345340	CAJNNU010000001.1	23345240	23345340	100	<DEL>	0.0185185	0.0185185	LOW	splice_region_variant&intron_variant	LOW	ENSDLAG00005020423,NRP1_(Seabass),neuropilin 1 [Source:HGNC Symbol;Acc:HGNC:8004]
CAJNNU010000001.1:23355837	CAJNNU010000001.1:23355837-23356187	CAJNNU010000001.1	23355837	23356187	350	<DEL>	0.185897	0.185897	MODIFIER	intron_variant	MODIFIER	ENSDLAG00005020423,NRP1_(Seabass),neuropilin 1 [Source:HGNC Symbol;Acc:HGNC:8004]
CAJNNU010000001.1:23379196	CAJNNU010000001.1:23379196-23379335	CAJNNU010000001.1	23379196	23379335	139	<DEL>	0.0617284	0.0617284	MODIFIER	upstream_gene_variant	MODIFIER	ENSDLAG00005020423,NRP1_(Seabass),neuropilin 1 [Source:HGNC Symbol;Acc:HGNC:8004]
CAJNNU010000001.1:23383050	CAJNNU010000001.1:23383050-23383211	CAJNNU010000001.1	23383050	23383211	161	<DEL>	0.117284	0.117284	MODIFIER	intergenic_region	MODIFIER	ENSDLAG00005020423,NRP1_(Seabass),neuropilin 1 [Source:HGNC Symbol;Acc:HGNC:8004]	ENSDLAG00005020611,PARD3_(Seabass),par-3 family cell polarity regulator [Source:HGNC Symbol;Acc:HGNC:16051]
CAJNNU010000001.1:23415427	CAJNNU010000001.1:23415427-23415613	CAJNNU010000001.1	23415427	23415613	186	<DEL>	0.0375	0.0375	MODIFIER	intergenic_region	MODIFIER	ENSDLAG00005020423,NRP1_(Seabass),neuropilin 1 [Source:HGNC Symbol;Acc:HGNC:8004]	ENSDLAG00005020611,PARD3_(Seabass),par-3 family cell polarity regulator [Source:HGNC Symbol;Acc:HGNC:16051]
CAJNNU010000001.1:23436913	CAJNNU010000001.1:23436913-23437103	CAJNNU010000001.1	23436913	23437103	190	<DEL>	0.318182	0.318182	MODIFIER	intergenic_region	MODIFIER	ENSDLAG00005020423,NRP1_(Seabass),neuropilin 1 [Source:HGNC Symbol;Acc:HGNC:8004]	ENSDLAG00005020611,PARD3_(Seabass),par-3 family cell polarity regulator [Source:HGNC Symbol;Acc:HGNC:16051]
CAJNNU010000001.1:23449736	CAJNNU010000001.1:23449736-23450027	CAJNNU010000001.1	23449736	23450027	291	<DEL>	0.0185185	0.0185185	MODIFIER	intergenic_region	MODIFIER	ENSDLAG00005020423,NRP1_(Seabass),neuropilin 1 [Source:HGNC Symbol;Acc:HGNC:8004]	ENSDLAG00005020611,PARD3_(Seabass),par-3 family cell polarity regulator [Source:HGNC Symbol;Acc:HGNC:16051]
CAJNNU010000001.1:23451001	CAJNNU010000001.1:23451001-23451065	CAJNNU010000001.1	23451001	23451065	64	<DEL>	0.01875	0.01875	MODIFIER	intergenic_region	MODIFIER	ENSDLAG00005020423,NRP1_(Seabass),neuropilin 1 [Source:HGNC Symbol;Acc:HGNC:8004]	ENSDLAG00005020611,PARD3_(Seabass),par-3 family cell polarity regulator [Source:HGNC Symbol;Acc:HGNC:16051]
CAJNNU010000001.1:23453879	CAJNNU010000001.1:23453879-23453949	CAJNNU010000001.1	23453879	23453949	70	<DEL>	0.141026	0.141026	MODIFIER	intergenic_region	MODIFIER	ENSDLAG00005020423,NRP1_(Seabass),neuropilin 1 [Source:HGNC Symbol;Acc:HGNC:8004]	ENSDLAG00005020611,PARD3_(Seabass),par-3 family cell polarity regulator [Source:HGNC Symbol;Acc:HGNC:16051]
CAJNNU010000001.1:23464780	CAJNNU010000001.1:23464780-23465271	CAJNNU010000001.1	23464780	23465271	491	<DEL>	0.716049	0.283951	MODIFIER	intergenic_region	MODIFIER	ENSDLAG00005020423,NRP1_(Seabass),neuropilin 1 [Source:HGNC Symbol;Acc:HGNC:8004]	ENSDLAG00005020611,PARD3_(Seabass),par-3 family cell polarity regulator [Source:HGNC Symbol;Acc:HGNC:16051]
CAJNNU010000001.1:23471378	CAJNNU010000001.1:23471378-23471573	CAJNNU010000001.1	23471378	23471573	195	<DEL>	0.0925926	0.0925926	MODIFIER	intergenic_region	MODIFIER	ENSDLAG00005020423,NRP1_(Seabass),neuropilin 1 [Source:HGNC Symbol;Acc:HGNC:8004]	ENSDLAG00005020611,PARD3_(Seabass),par-3 family cell polarity regulator [Source:HGNC Symbol;Acc:HGNC:16051]
CAJNNU010000001.1:23483233	CAJNNU010000001.1:23483233-23483305	CAJNNU010000001.1	23483233	23483305	72	<DEL>	0.0506329	0.0506329	MODIFIER	intron_variant	MODIFIER	ENSDLAG00005020611,PARD3_(Seabass),par-3 family cell polarity regulator [Source:HGNC Symbol;Acc:HGNC:16051]
CAJNNU010000001.1:23488554	CAJNNU010000001.1:23488554-23488699	CAJNNU010000001.1	23488554	23488699	145	<DEL>	0.08125	0.08125	MODIFIER	intron_variant	MODIFIER	ENSDLAG00005020611,PARD3_(Seabass),par-3 family cell polarity regulator [Source:HGNC Symbol;Acc:HGNC:16051]
CAJNNU010000001.1:23525749	CAJNNU010000001.1:23525749-23525802	CAJNNU010000001.1	23525749	23525802	53	<DEL>	0.164474	0.164474	MODIFIER	intron_variant	MODIFIER	ENSDLAG00005020611,PARD3_(Seabass),par-3 family cell polarity regulator [Source:HGNC Symbol;Acc:HGNC:16051]
CAJNNU010000001.1:23543466	CAJNNU010000001.1:23543466-23543615	CAJNNU010000001.1	23543466	23543615	149	<DEL>	0.0185185	0.0185185	MODIFIER	intron_variant	MODIFIER	ENSDLAG00005020611,PARD3_(Seabass),par-3 family cell polarity regulator [Source:HGNC Symbol;Acc:HGNC:16051]
CAJNNU010000001.1:23547523	CAJNNU010000001.1:23547523-23547605	CAJNNU010000001.1	23547523	23547605	82	<DEL>	0.234177	0.234177	MODIFIER	intron_variant	MODIFIER	ENSDLAG00005020611,PARD3_(Seabass),par-3 family cell polarity regulator [Source:HGNC Symbol;Acc:HGNC:16051]
CAJNNU010000001.1:23563724	CAJNNU010000001.1:23563724-23563884	CAJNNU010000001.1	23563724	23563884	160	<DEL>	0.333333	0.333333	MODIFIER	intron_variant	MODIFIER	ENSDLAG00005020611,PARD3_(Seabass),par-3 family cell polarity regulator [Source:HGNC Symbol;Acc:HGNC:16051]
CAJNNU010000001.1:23580927	CAJNNU010000001.1:23580927-23581005	CAJNNU010000001.1	23580927	23581005	78	<DEL>	0.1375	0.1375	MODIFIER	intron_variant	MODIFIER	ENSDLAG00005020611,PARD3_(Seabass),par-3 family cell polarity regulator [Source:HGNC Symbol;Acc:HGNC:16051]
CAJNNU010000001.1:23606013	CAJNNU010000001.1:23606013-23606070	CAJNNU010000001.1	23606013	23606070	57	<DEL>	0.381579	0.381579	MODIFIER	intron_variant	MODIFIER	ENSDLAG00005020611,PARD3_(Seabass),par-3 family cell polarity regulator [Source:HGNC Symbol;Acc:HGNC:16051]
CAJNNU010000001.1:23641898	CAJNNU010000001.1:23641898-23642231	CAJNNU010000001.1	23641898	23642231	333	<DEL>	0.0925926	0.0925926	MODIFIER	intron_variant	MODIFIER	ENSDLAG00005020611,PARD3_(Seabass),par-3 family cell polarity regulator [Source:HGNC Symbol;Acc:HGNC:16051]
CAJNNU010000001.1:23641898	CAJNNU010000001.1:23641898-23642639	CAJNNU010000001.1	23641898	23642639	741	<DEL>	0.09375	0.09375	MODIFIER	intron_variant	MODIFIER	ENSDLAG00005020611,PARD3_(Seabass),par-3 family cell polarity regulator [Source:HGNC Symbol;Acc:HGNC:16051]
CAJNNU010000001.1:23641899	CAJNNU010000001.1:23641899-23642175	CAJNNU010000001.1	23641899	23642175	276	<DEL>	0.0925926	0.0925926	MODIFIER	intron_variant	MODIFIER	ENSDLAG00005020611,PARD3_(Seabass),par-3 family cell polarity regulator [Source:HGNC Symbol;Acc:HGNC:16051]
CAJNNU010000001.1:23671769	CAJNNU010000001.1:23671769-23672289	CAJNNU010000001.1	23671769	23672289	520	<DEL>	0.0679012	0.0679012	MODIFIER	intron_variant	MODIFIER	ENSDLAG00005020611,PARD3_(Seabass),par-3 family cell polarity regulator [Source:HGNC Symbol;Acc:HGNC:16051]
CAJNNU010000001.1:23675077	CAJNNU010000001.1:23675077-23675160	CAJNNU010000001.1	23675077	23675160	83	<DEL>	0.0246914	0.0246914	MODIFIER	intron_variant	MODIFIER	ENSDLAG00005020611,PARD3_(Seabass),par-3 family cell polarity regulator [Source:HGNC Symbol;Acc:HGNC:16051]
CAJNNU010000001.1:23736552	CAJNNU010000001.1:23736552-23736640	CAJNNU010000001.1	23736552	23736640	88	<DEL>	0.0185185	0.0185185	MODIFIER	intron_variant	MODIFIER	ENSDLAG00005023307,CCNY_(Seabass),cyclin Y [Source:HGNC Symbol;Acc:HGNC:23354]
CAJNNU010000001.1:23799277	CAJNNU010000001.1:23799277-23799343	CAJNNU010000001.1	23799277	23799343	66	<DEL>	0.647887	0.352113	MODIFIER	intergenic_region	MODIFIER	ENSDLAG00005023341,FZD8_(Seabass),frizzled class receptor 8 [Source:HGNC Symbol;Acc:HGNC:4046]	ENSDLAG00005023342,KLF6_(Seabass),Kruppel like factor 6 [Source:HGNC Symbol;Acc:HGNC:2235]
CAJNNU010000001.1:23802913	CAJNNU010000001.1:23802913-23803052	CAJNNU010000001.1	23802913	23803052	139	<DEL>	0.632911	0.367089	MODIFIER	intergenic_region	MODIFIER	ENSDLAG00005023341,FZD8_(Seabass),frizzled class receptor 8 [Source:HGNC Symbol;Acc:HGNC:4046]	ENSDLAG00005023342,KLF6_(Seabass),Kruppel like factor 6 [Source:HGNC Symbol;Acc:HGNC:2235]
CAJNNU010000001.1:23807109	CAJNNU010000001.1:23807109-23807193	CAJNNU010000001.1	23807109	23807193	84	<DEL>	0.210526	0.210526	MODIFIER	intergenic_region	MODIFIER	ENSDLAG00005023341,FZD8_(Seabass),frizzled class receptor 8 [Source:HGNC Symbol;Acc:HGNC:4046]	ENSDLAG00005023342,KLF6_(Seabass),Kruppel like factor 6 [Source:HGNC Symbol;Acc:HGNC:2235]
CAJNNU010000001.1:23817386	CAJNNU010000001.1:23817386-23817589	CAJNNU010000001.1	23817386	23817589	203	<DEL>	0.0308642	0.0308642	MODIFIER	intergenic_region	MODIFIER	ENSDLAG00005023341,FZD8_(Seabass),frizzled class receptor 8 [Source:HGNC Symbol;Acc:HGNC:4046]	ENSDLAG00005023342,KLF6_(Seabass),Kruppel like factor 6 [Source:HGNC Symbol;Acc:HGNC:2235]
CAJNNU010000001.1:23824804	CAJNNU010000001.1:23824804-23824877	CAJNNU010000001.1	23824804	23824877	73	<DEL>	0.21519	0.21519	MODIFIER	intergenic_region	MODIFIER	ENSDLAG00005023341,FZD8_(Seabass),frizzled class receptor 8 [Source:HGNC Symbol;Acc:HGNC:4046]	ENSDLAG00005023342,KLF6_(Seabass),Kruppel like factor 6 [Source:HGNC Symbol;Acc:HGNC:2235]
CAJNNU010000001.1:23826547	CAJNNU010000001.1:23826547-23826636	CAJNNU010000001.1	23826547	23826636	89	<DEL>	0.154321	0.154321	MODIFIER	intergenic_region	MODIFIER	ENSDLAG00005023341,FZD8_(Seabass),frizzled class receptor 8 [Source:HGNC Symbol;Acc:HGNC:4046]	ENSDLAG00005023342,KLF6_(Seabass),Kruppel like factor 6 [Source:HGNC Symbol;Acc:HGNC:2235]
CAJNNU010000001.1:23836836	CAJNNU010000001.1:23836836-23837079	CAJNNU010000001.1	23836836	23837079	243	<DEL>	0.0316456	0.0316456	MODIFIER	intergenic_region	MODIFIER	ENSDLAG00005023341,FZD8_(Seabass),frizzled class receptor 8 [Source:HGNC Symbol;Acc:HGNC:4046]	ENSDLAG00005023342,KLF6_(Seabass),Kruppel like factor 6 [Source:HGNC Symbol;Acc:HGNC:2235]
CAJNNU010000001.1:23837100	CAJNNU010000001.1:23837100-23837268	CAJNNU010000001.1	23837100	23837268	168	<DEL>	0.0493827	0.0493827	MODIFIER	intergenic_region	MODIFIER	ENSDLAG00005023341,FZD8_(Seabass),frizzled class receptor 8 [Source:HGNC Symbol;Acc:HGNC:4046]	ENSDLAG00005023342,KLF6_(Seabass),Kruppel like factor 6 [Source:HGNC Symbol;Acc:HGNC:2235]
CAJNNU010000001.1:23852867	CAJNNU010000001.1:23852867-23852937	CAJNNU010000001.1	23852867	23852937	70	<DEL>	0.895062	0.104938	MODIFIER	intergenic_region	MODIFIER	ENSDLAG00005023341,FZD8_(Seabass),frizzled class receptor 8 [Source:HGNC Symbol;Acc:HGNC:4046]	ENSDLAG00005023342,KLF6_(Seabass),Kruppel like factor 6 [Source:HGNC Symbol;Acc:HGNC:2235]
CAJNNU010000001.1:23862155	CAJNNU010000001.1:23862155-23863630	CAJNNU010000001.1	23862155	23863630	1475	<DUP>	0.0246914	0.0246914	MODIFIER	intergenic_region	MODIFIER	ENSDLAG00005023341,FZD8_(Seabass),frizzled class receptor 8 [Source:HGNC Symbol;Acc:HGNC:4046]	ENSDLAG00005023342,KLF6_(Seabass),Kruppel like factor 6 [Source:HGNC Symbol;Acc:HGNC:2235]
CAJNNU010000001.1:23864218	CAJNNU010000001.1:23864218-23865521	CAJNNU010000001.1	23864218	23865521	1303	<DEL>	0.0185185	0.0185185	MODIFIER	intergenic_region	MODIFIER	ENSDLAG00005023341,FZD8_(Seabass),frizzled class receptor 8 [Source:HGNC Symbol;Acc:HGNC:4046]	ENSDLAG00005023342,KLF6_(Seabass),Kruppel like factor 6 [Source:HGNC Symbol;Acc:HGNC:2235]
CAJNNU010000001.1:23869443	CAJNNU010000001.1:23869443-23869529	CAJNNU010000001.1	23869443	23869529	86	<DEL>	0.08125	0.08125	MODIFIER	intergenic_region	MODIFIER	ENSDLAG00005023341,FZD8_(Seabass),frizzled class receptor 8 [Source:HGNC Symbol;Acc:HGNC:4046]	ENSDLAG00005023342,KLF6_(Seabass),Kruppel like factor 6 [Source:HGNC Symbol;Acc:HGNC:2235]
CAJNNU010000001.1:23899518	CAJNNU010000001.1:23899518-23899613	CAJNNU010000001.1	23899518	23899613	95	<DEL>	0.879747	0.120253	MODIFIER	intergenic_region	MODIFIER	ENSDLAG00005023341,FZD8_(Seabass),frizzled class receptor 8 [Source:HGNC Symbol;Acc:HGNC:4046]	ENSDLAG00005023342,KLF6_(Seabass),Kruppel like factor 6 [Source:HGNC Symbol;Acc:HGNC:2235]
CAJNNU010000001.1:23911832	CAJNNU010000001.1:23911832-23912025	CAJNNU010000001.1	23911832	23912025	193	<DEL>	0.0246914	0.0246914	MODIFIER	intergenic_region	MODIFIER	ENSDLAG00005023341,FZD8_(Seabass),frizzled class receptor 8 [Source:HGNC Symbol;Acc:HGNC:4046]	ENSDLAG00005023342,KLF6_(Seabass),Kruppel like factor 6 [Source:HGNC Symbol;Acc:HGNC:2235]
CAJNNU010000001.1:23924363	CAJNNU010000001.1:23924363-23924545	CAJNNU010000001.1	23924363	23924545	182	<DEL>	0.01875	0.01875	MODIFIER	intergenic_region	MODIFIER	ENSDLAG00005023341,FZD8_(Seabass),frizzled class receptor 8 [Source:HGNC Symbol;Acc:HGNC:4046]	ENSDLAG00005023342,KLF6_(Seabass),Kruppel like factor 6 [Source:HGNC Symbol;Acc:HGNC:2235]
CAJNNU010000001.1:23946344	CAJNNU010000001.1:23946344-23946444	CAJNNU010000001.1	23946344	23946444	100	<DEL>	0.0253165	0.0253165	MODIFIER	intergenic_region	MODIFIER	ENSDLAG00005023341,FZD8_(Seabass),frizzled class receptor 8 [Source:HGNC Symbol;Acc:HGNC:4046]	ENSDLAG00005023342,KLF6_(Seabass),Kruppel like factor 6 [Source:HGNC Symbol;Acc:HGNC:2235]
CAJNNU010000001.1:23951140	CAJNNU010000001.1:23951140-23951347	CAJNNU010000001.1	23951140	23951347	207	<DUP>	0.0320513	0.0320513	MODIFIER	intergenic_region	MODIFIER	ENSDLAG00005023341,FZD8_(Seabass),frizzled class receptor 8 [Source:HGNC Symbol;Acc:HGNC:4046]	ENSDLAG00005023342,KLF6_(Seabass),Kruppel like factor 6 [Source:HGNC Symbol;Acc:HGNC:2235]
CAJNNU010000001.1:23987100	CAJNNU010000001.1:23987100-23987153	CAJNNU010000001.1	23987100	23987153	53	<DEL>	0.24359	0.24359	MODIFIER	intergenic_region	MODIFIER	ENSDLAG00005023341,FZD8_(Seabass),frizzled class receptor 8 [Source:HGNC Symbol;Acc:HGNC:4046]	ENSDLAG00005023342,KLF6_(Seabass),Kruppel like factor 6 [Source:HGNC Symbol;Acc:HGNC:2235]
CAJNNU010000001.1:23987570	CAJNNU010000001.1:23987570-23987636	CAJNNU010000001.1	23987570	23987636	66	<DEL>	0.41358	0.41358	MODIFIER	intergenic_region	MODIFIER	ENSDLAG00005023341,FZD8_(Seabass),frizzled class receptor 8 [Source:HGNC Symbol;Acc:HGNC:4046]	ENSDLAG00005023342,KLF6_(Seabass),Kruppel like factor 6 [Source:HGNC Symbol;Acc:HGNC:2235]
CAJNNU010000001.1:24029978	CAJNNU010000001.1:24029978-24030038	CAJNNU010000001.1	24029978	24030038	60	<DEL>	0.05	0.05	MODIFIER	intergenic_region	MODIFIER	ENSDLAG00005023341,FZD8_(Seabass),frizzled class receptor 8 [Source:HGNC Symbol;Acc:HGNC:4046]	ENSDLAG00005023342,KLF6_(Seabass),Kruppel like factor 6 [Source:HGNC Symbol;Acc:HGNC:2235]
CAJNNU010000001.1:24083477	CAJNNU010000001.1:24083477-24083640	CAJNNU010000001.1	24083477	24083640	163	<DEL>	0.0185185	0.0185185	MODIFIER	intergenic_region	MODIFIER	ENSDLAG00005023342,KLF6_(Seabass),Kruppel like factor 6 [Source:HGNC Symbol;Acc:HGNC:2235]	ENSDLAG00005023350,pitrm1_(Stickleback),N/A
CAJNNU010000001.1:24091781	CAJNNU010000001.1:24091781-24091833	CAJNNU010000001.1	24091781	24091833	52	<DEL>	0.0246914	0.0246914	MODIFIER	intergenic_region	MODIFIER	ENSDLAG00005023342,KLF6_(Seabass),Kruppel like factor 6 [Source:HGNC Symbol;Acc:HGNC:2235]	ENSDLAG00005023350,pitrm1_(Stickleback),N/A
CAJNNU010000001.1:24106120	CAJNNU010000001.1:24106120-24106273	CAJNNU010000001.1	24106120	24106273	153	<DEL>	0.0308642	0.0308642	MODIFIER	intergenic_region	MODIFIER	ENSDLAG00005023342,KLF6_(Seabass),Kruppel like factor 6 [Source:HGNC Symbol;Acc:HGNC:2235]	ENSDLAG00005023350,pitrm1_(Stickleback),N/A
CAJNNU010000001.1:24106181	CAJNNU010000001.1:24106181-24106643	CAJNNU010000001.1	24106181	24106643	462	<DEL>	0.0432099	0.0432099	MODIFIER	intergenic_region	MODIFIER	ENSDLAG00005023342,KLF6_(Seabass),Kruppel like factor 6 [Source:HGNC Symbol;Acc:HGNC:2235]	ENSDLAG00005023350,pitrm1_(Stickleback),N/A
CAJNNU010000001.1:24117862	CAJNNU010000001.1:24117862-24117915	CAJNNU010000001.1	24117862	24117915	53	<DEL>	0.395522	0.395522	MODIFIER	intergenic_region	MODIFIER	ENSDLAG00005023342,KLF6_(Seabass),Kruppel like factor 6 [Source:HGNC Symbol;Acc:HGNC:2235]	ENSDLAG00005023350,pitrm1_(Stickleback),N/A
CAJNNU010000001.1:24124083	CAJNNU010000001.1:24124083-24124161	CAJNNU010000001.1	24124083	24124161	78	<DEL>	0.05	0.05	MODIFIER	intergenic_region	MODIFIER	ENSDLAG00005023342,KLF6_(Seabass),Kruppel like factor 6 [Source:HGNC Symbol;Acc:HGNC:2235]	ENSDLAG00005023350,pitrm1_(Stickleback),N/A
CAJNNU010000001.1:24125584	CAJNNU010000001.1:24125584-24125823	CAJNNU010000001.1	24125584	24125823	239	<DEL>	0.0308642	0.0308642	MODIFIER	intergenic_region	MODIFIER	ENSDLAG00005023342,KLF6_(Seabass),Kruppel like factor 6 [Source:HGNC Symbol;Acc:HGNC:2235]	ENSDLAG00005023350,pitrm1_(Stickleback),N/A
CAJNNU010000001.1:24141687	CAJNNU010000001.1:24141687-24141800	CAJNNU010000001.1	24141687	24141800	113	<DEL>	0.0833333	0.0833333	MODIFIER	intron_variant	MODIFIER	ENSDLAG00005023350,pitrm1_(Stickleback),N/A
CAJNNU010000001.1:24146215	CAJNNU010000001.1:24146215-24146443	CAJNNU010000001.1	24146215	24146443	228	<DEL>	0.01875	0.01875	LOW	splice_region_variant&intron_variant	LOW	ENSDLAG00005023350,pitrm1_(Stickleback),N/A
CAJNNU010000001.1:24153980	CAJNNU010000001.1:24153980-24154216	CAJNNU010000001.1	24153980	24154216	236	<DEL>	0.0246914	0.0246914	MODIFIER	intron_variant	MODIFIER	ENSDLAG00005023350,pitrm1_(Stickleback),N/A
CAJNNU010000001.1:24155920	CAJNNU010000001.1:24155920-24156108	CAJNNU010000001.1	24155920	24156108	188	<DEL>	0.337662	0.337662	LOW	splice_region_variant	LOW	ENSDLAG00005023350,pitrm1_(Stickleback),N/A		<DEL>|non_coding_transcript_variant|MODIFIER|ENSDLAG00005023350,pitrm1_(Stickleback),N/A|	<DEL>|bidirectional_gene_fusion|HIGH|ENSDLAG00005023350&ENSDLAG00005023447,N/A,N/A|	<DEL>|intron_variant|MODIFIER|ENSDLAG00005023447,PFKP_(Seabass),phosphofructokinase
CAJNNU010000001.1:24165317	CAJNNU010000001.1:24165317-24165374	CAJNNU010000001.1	24165317	24165374	57	<DEL>	0.320988	0.320988	MODIFIER	intron_variant	MODIFIER	ENSDLAG00005023447,PFKP_(Seabass),phosphofructokinase
CAJNNU010000001.1:24173427	CAJNNU010000001.1:24173427-24173821	CAJNNU010000001.1	24173427	24173821	394	<DEL>	0.0432099	0.0432099	MODIFIER	intron_variant	MODIFIER	ENSDLAG00005023447,PFKP_(Seabass),phosphofructokinase
CAJNNU010000001.1:24209084	CAJNNU010000001.1:24209084-24209151	CAJNNU010000001.1	24209084	24209151	67	<DEL>	0.11875	0.11875	MODIFIER	intron_variant	MODIFIER	ENSDLAG00005023447,PFKP_(Seabass),phosphofructokinase
CAJNNU010000001.1:24210785	CAJNNU010000001.1:24210785-24211182	CAJNNU010000001.1	24210785	24211182	397	<DEL>	0.0185185	0.0185185	MODIFIER	intron_variant	MODIFIER	ENSDLAG00005023447,PFKP_(Seabass),phosphofructokinase
CAJNNU010000001.1:24214692	CAJNNU010000001.1:24214692-24214820	CAJNNU010000001.1	24214692	24214820	128	<DEL>	0.3	0.3	MODIFIER	intron_variant	MODIFIER	ENSDLAG00005023447,PFKP_(Seabass),phosphofructokinase
CAJNNU010000001.1:24220615	CAJNNU010000001.1:24220615-24220995	CAJNNU010000001.1	24220615	24220995	380	<DEL>	0.0432099	0.0432099	MODIFIER	upstream_gene_variant	MODIFIER	ENSDLAG00005023447,PFKP_(Seabass),phosphofructokinase
CAJNNU010000001.1:24260235	CAJNNU010000001.1:24260235-24260289	CAJNNU010000001.1	24260235	24260289	54	<DEL>	0.126582	0.126582	MODIFIER	intron_variant	MODIFIER	ENSDLAG00005023589,NCOA2_(Salmon),N/A
CAJNNU010000001.1:24304829	CAJNNU010000001.1:24304829-24304890	CAJNNU010000001.1	24304829	24304890	61	<DEL>	0.05	0.05	MODIFIER	intron_variant	MODIFIER	ENSDLAG00005023612,stard3nl_(Stickleback),N/A
CAJNNU010000001.1:24330085	CAJNNU010000001.1:24330085-24330304	CAJNNU010000001.1	24330085	24330304	219	<DEL>	0.0185185	0.0185185	MODIFIER	intron_variant	MODIFIER	ENSDLAG00005029335,slco5a1a_(Zebrafish),N/A
CAJNNU010000001.1:24342282	CAJNNU010000001.1:24342282-24342352	CAJNNU010000001.1	24342282	24342352	70	<DEL>	0.0308642	0.0308642	MODIFIER	intron_variant	MODIFIER	ENSDLAG00005029335,slco5a1a_(Zebrafish),N/A
CAJNNU010000001.1:24373199	CAJNNU010000001.1:24373199-24374181	CAJNNU010000001.1	24373199	24374181	982	<INV>	0.0379747	0.0379747	MODIFIER	intron_variant	MODIFIER	ENSDLAG00005029002,N/A,N/A
CAJNNU010000001.1:24373200	CAJNNU010000001.1:24373200-24373743	CAJNNU010000001.1	24373200	24373743	543	<DEL>	0.0955882	0.0955882	MODIFIER	intron_variant	MODIFIER	ENSDLAG00005029002,N/A,N/A
CAJNNU010000001.1:24374810	CAJNNU010000001.1:24374810-24380797	CAJNNU010000001.1	24374810	24380797	5987	<DUP>	0.05625	0.05625	MODIFIER	intron_variant	MODIFIER	ENSDLAG00005029002,N/A,N/A
CAJNNU010000001.1:24375088	CAJNNU010000001.1:24375088-24378129	CAJNNU010000001.1	24375088	24378129	3041	<INV>	0.0864198	0.0864198	MODIFIER	intron_variant	MODIFIER	ENSDLAG00005029002,N/A,N/A
CAJNNU010000001.1:24386639	CAJNNU010000001.1:24386639-24395829	CAJNNU010000001.1	24386639	24395829	9190	<DEL>	0.160494	0.160494	MODIFIER	upstream_gene_variant	MODIFIER	ENSDLAG00005023622,ADARB2_(Seabass),adenosine deaminase RNA specific B2 (inactive) [Source:HGNC Symbol;Acc:HGNC:227]		<DEL>|transcript_ablation|HIGH|ENSDLAG00005032578,N/A,N/A|	<DEL>|exon_loss_variant|HIGH|ENSDLAG00005032578,N/A,N/A|	<DEL>|upstream_gene_variant|MODIFIER|ENSDLAG00005032578,N/A,N/A|	<DEL>|downstream_gene_variant|MODIFIER|ENSDLAG00005032578,N/A,N/A|	<DEL>|downstream_gene_variant|MODIFIER|ENSDLAG00005035029,N/A,N/A
CAJNNU010000001.1:24395802	CAJNNU010000001.1:24395802-24395871	CAJNNU010000001.1	24395802	24395871	69	<DEL>	0.173333	0.173333	MODIFIER	upstream_gene_variant	MODIFIER	ENSDLAG00005023622,ADARB2_(Seabass),adenosine deaminase RNA specific B2 (inactive) [Source:HGNC Symbol;Acc:HGNC:227]
CAJNNU010000001.1:24398972	CAJNNU010000001.1:24398972-24399047	CAJNNU010000001.1	24398972	24399047	75	<DEL>	0.0375	0.0375	MODIFIER	upstream_gene_variant	MODIFIER	ENSDLAG00005023622,ADARB2_(Seabass),adenosine deaminase RNA specific B2 (inactive) [Source:HGNC Symbol;Acc:HGNC:227]
CAJNNU010000001.1:24414948	CAJNNU010000001.1:24414948-24415146	CAJNNU010000001.1	24414948	24415146	198	<DEL>	0.0493827	0.0493827	MODIFIER	intron_variant	MODIFIER	ENSDLAG00005023622,ADARB2_(Seabass),adenosine deaminase RNA specific B2 (inactive) [Source:HGNC Symbol;Acc:HGNC:227]
CAJNNU010000001.1:24416477	CAJNNU010000001.1:24416477-24417050	CAJNNU010000001.1	24416477	24417050	573	<DEL>	0.0432099	0.0432099	MODIFIER	intron_variant	MODIFIER	ENSDLAG00005023622,ADARB2_(Seabass),adenosine deaminase RNA specific B2 (inactive) [Source:HGNC Symbol;Acc:HGNC:227]
CAJNNU010000001.1:24417359	CAJNNU010000001.1:24417359-24417432	CAJNNU010000001.1	24417359	24417432	73	<DEL>	0.601266	0.398734	MODIFIER	intron_variant	MODIFIER	ENSDLAG00005023622,ADARB2_(Seabass),adenosine deaminase RNA specific B2 (inactive) [Source:HGNC Symbol;Acc:HGNC:227]
CAJNNU010000001.1:24418513	CAJNNU010000001.1:24418513-24418886	CAJNNU010000001.1	24418513	24418886	373	<DEL>	0.0246914	0.0246914	MODIFIER	intron_variant	MODIFIER	ENSDLAG00005023622,ADARB2_(Seabass),adenosine deaminase RNA specific B2 (inactive) [Source:HGNC Symbol;Acc:HGNC:227]
CAJNNU010000001.1:24426299	CAJNNU010000001.1:24426299-24426481	CAJNNU010000001.1	24426299	24426481	182	<DEL>	0.0308642	0.0308642	MODIFIER	intron_variant	MODIFIER	ENSDLAG00005023622,ADARB2_(Seabass),adenosine deaminase RNA specific B2 (inactive) [Source:HGNC Symbol;Acc:HGNC:227]
CAJNNU010000001.1:24426340	CAJNNU010000001.1:24426340-24426578	CAJNNU010000001.1	24426340	24426578	238	<DEL>	0.126582	0.126582	MODIFIER	intron_variant	MODIFIER	ENSDLAG00005023622,ADARB2_(Seabass),adenosine deaminase RNA specific B2 (inactive) [Source:HGNC Symbol;Acc:HGNC:227]
CAJNNU010000001.1:24426575	CAJNNU010000001.1:24426575-24426649	CAJNNU010000001.1	24426575	24426649	74	<DEL>	0.126582	0.126582	MODIFIER	intron_variant	MODIFIER	ENSDLAG00005023622,ADARB2_(Seabass),adenosine deaminase RNA specific B2 (inactive) [Source:HGNC Symbol;Acc:HGNC:227]
CAJNNU010000001.1:24432308	CAJNNU010000001.1:24432308-24432398	CAJNNU010000001.1	24432308	24432398	90	<DEL>	0.0185185	0.0185185	MODIFIER	intron_variant	MODIFIER	ENSDLAG00005023622,ADARB2_(Seabass),adenosine deaminase RNA specific B2 (inactive) [Source:HGNC Symbol;Acc:HGNC:227]
CAJNNU010000001.1:24454992	CAJNNU010000001.1:24454992-24455160	CAJNNU010000001.1	24454992	24455160	168	<DEL>	0.0822785	0.0822785	MODIFIER	intron_variant	MODIFIER	ENSDLAG00005023629,WDR37_(Seabass),WD repeat domain 37 [Source:HGNC Symbol;Acc:HGNC:31406]
CAJNNU010000001.1:24474389	CAJNNU010000001.1:24474389-24474526	CAJNNU010000001.1	24474389	24474526	137	<DEL>	0.132911	0.132911	MODIFIER	upstream_gene_variant	MODIFIER	ENSDLAG00005023663,GTPBP4_(Seabass),GTP binding protein 4 [Source:HGNC Symbol;Acc:HGNC:21535]
CAJNNU010000001.1:24478394	CAJNNU010000001.1:24478394-24478479	CAJNNU010000001.1	24478394	24478479	85	<DEL>	0.175676	0.175676	MODIFIER	intron_variant	MODIFIER	ENSDLAG00005023702,LARP4B_(Seabass),La ribonucleoprotein 4B [Source:HGNC Symbol;Acc:HGNC:28987]
CAJNNU010000001.1:24494708	CAJNNU010000001.1:24494708-24494836	CAJNNU010000001.1	24494708	24494836	128	<DEL>	0.134615	0.134615	MODIFIER	intron_variant	MODIFIER	ENSDLAG00005023702,LARP4B_(Seabass),La ribonucleoprotein 4B [Source:HGNC Symbol;Acc:HGNC:28987]
CAJNNU010000001.1:24497801	CAJNNU010000001.1:24497801-24497869	CAJNNU010000001.1	24497801	24497869	68	<DEL>	0.925	0.075	MODIFIER	intron_variant	MODIFIER	ENSDLAG00005023702,LARP4B_(Seabass),La ribonucleoprotein 4B [Source:HGNC Symbol;Acc:HGNC:28987]
CAJNNU010000001.1:24516448	CAJNNU010000001.1:24516448-24516502	CAJNNU010000001.1	24516448	24516502	54	<DEL>	0.246753	0.246753	MODIFIER	downstream_gene_variant	MODIFIER	ENSDLAG00005023702,LARP4B_(Seabass),La ribonucleoprotein 4B [Source:HGNC Symbol;Acc:HGNC:28987]
CAJNNU010000001.1:24583947	CAJNNU010000001.1:24583947-24584023	CAJNNU010000001.1	24583947	24584023	76	<DEL>	0.776316	0.223684	MODIFIER	intron_variant	MODIFIER	ENSDLAG00005030195,N/A,N/A
CAJNNU010000001.1:24593068	CAJNNU010000001.1:24593068-24593229	CAJNNU010000001.1	24593068	24593229	161	<DEL>	0.0333333	0.0333333	MODIFIER	downstream_gene_variant	MODIFIER	ENSDLAG00005030195,N/A,N/A		<DEL>|downstream_gene_variant|MODIFIER|ENSDLAG00005031320,N/A,N/A|	<DEL>|downstream_gene_variant|MODIFIER|ENSDLAG00005031701,N/A,N/A
CAJNNU010000001.1:24595674	CAJNNU010000001.1:24595674-24604463	CAJNNU010000001.1	24595674	24604463	8789	<DUP>	0.0447761	0.0447761	HIGH	splice_acceptor_variant&splice_donor_variant&splice_region_variant&3_prime_UTR_variant&intron_variant	HIGH	ENSDLAG00005030195,N/A,N/A		<DUP>|downstream_gene_variant|MODIFIER|ENSDLAG00005030195,N/A,N/A|	<DUP>|intron_variant|MODIFIER|ENSDLAG00005030195,N/A,N/A|	<DUP>|non_coding_transcript_variant|MODIFIER|ENSDLAG00005030195,N/A,N/A|	<DUP>|bidirectional_gene_fusion|HIGH|ENSDLAG00005030195&ENSDLAG00005030845,N/A,N/A|	<DUP>|gene_fusion|HIGH|ENSDLAG00005030195&ENSDLAG00005031701,N/A,N/A|	<DUP>|downstream_gene_variant|MODIFIER|ENSDLAG00005030845,N/A,N/A|	<DUP>|intragenic_variant|MODIFIER|ENSDLAG00005030845,N/A,N/A|	<DUP>|bidirectional_gene_fusion|HIGH|ENSDLAG00005030845&ENSDLAG00005031320,N/A,N/A|	<DUP>|frameshift_variant&splice_acceptor_variant&splice_region_variant&intron_variant|HIGH|ENSDLAG00005031320,N/A,N/A|	<DUP>|duplication|HIGH|ENSDLAG00005031320,N/A,N/A|	<DUP>|gene_fusion|HIGH|ENSDLAG00005031320&ENSDLAG00005031701,N/A,N/A|	<DUP>|splice_donor_variant&splice_region_variant&5_prime_UTR_variant&intron_variant|HIGH|ENSDLAG00005031701,N/A,N/A|	<DUP>|duplication&splice_region_variant|LOW|ENSDLAG00005031701,N/A,N/A|	<DUP>|upstream_gene_variant|MODIFIER|ENSDLAG00005031701,N/A,N/A
CAJNNU010000001.1:24606728	CAJNNU010000001.1:24606728-24606924	CAJNNU010000001.1	24606728	24606924	196	<DEL>	0.0705128	0.0705128	HIGH	splice_donor_variant&splice_region_variant&3_prime_UTR_variant&intron_variant	HIGH	ENSDLAG00005030195,N/A,N/A		<DEL>|non_coding_transcript_variant|MODIFIER|ENSDLAG00005030195,N/A,N/A|	<DEL>|intron_variant|MODIFIER|ENSDLAG00005031320,N/A,N/A|	<DEL>|upstream_gene_variant|MODIFIER|ENSDLAG00005031701,N/A,N/A
CAJNNU010000001.1:24625195	CAJNNU010000001.1:24625195-24625333	CAJNNU010000001.1	24625195	24625333	138	<DEL>	0.298507	0.298507	MODIFIER	intron_variant	MODIFIER	ENSDLAG00005023732,DIP2C_(Seabass),disco interacting protein 2 homolog C [Source:HGNC Symbol;Acc:HGNC:29150]
CAJNNU010000001.1:24627232	CAJNNU010000001.1:24627232-24627394	CAJNNU010000001.1	24627232	24627394	162	<DEL>	0.0432099	0.0432099	MODIFIER	intron_variant	MODIFIER	ENSDLAG00005023732,DIP2C_(Seabass),disco interacting protein 2 homolog C [Source:HGNC Symbol;Acc:HGNC:29150]
CAJNNU010000001.1:24637717	CAJNNU010000001.1:24637717-24637797	CAJNNU010000001.1	24637717	24637797	80	<DEL>	0.276316	0.276316	MODIFIER	intron_variant	MODIFIER	ENSDLAG00005023732,DIP2C_(Seabass),disco interacting protein 2 homolog C [Source:HGNC Symbol;Acc:HGNC:29150]
CAJNNU010000001.1:24661141	CAJNNU010000001.1:24661141-24661934	CAJNNU010000001.1	24661141	24661934	793	<DEL>	0.0185185	0.0185185	MODIFIER	intron_variant	MODIFIER	ENSDLAG00005023732,DIP2C_(Seabass),disco interacting protein 2 homolog C [Source:HGNC Symbol;Acc:HGNC:29150]
CAJNNU010000001.1:24686450	CAJNNU010000001.1:24686450-24686775	CAJNNU010000001.1	24686450	24686775	325	<DEL>	0.0263158	0.0263158	MODIFIER	upstream_gene_variant	MODIFIER	ENSDLAG00005023732,DIP2C_(Seabass),disco interacting protein 2 homolog C [Source:HGNC Symbol;Acc:HGNC:29150]
CAJNNU010000001.1:24687424	CAJNNU010000001.1:24687424-24687571	CAJNNU010000001.1	24687424	24687571	147	<DEL>	0.01875	0.01875	MODIFIER	upstream_gene_variant	MODIFIER	ENSDLAG00005023732,DIP2C_(Seabass),disco interacting protein 2 homolog C [Source:HGNC Symbol;Acc:HGNC:29150]
CAJNNU010000001.1:24691736	CAJNNU010000001.1:24691736-24691801	CAJNNU010000001.1	24691736	24691801	65	<DEL>	0.01875	0.01875	MODIFIER	intron_variant	MODIFIER	ENSDLAG00005023732,DIP2C_(Seabass),disco interacting protein 2 homolog C [Source:HGNC Symbol;Acc:HGNC:29150]
CAJNNU010000001.1:24701242	CAJNNU010000001.1:24701242-24701374	CAJNNU010000001.1	24701242	24701374	132	<DEL>	0.185185	0.185185	MODIFIER	upstream_gene_variant	MODIFIER	ENSDLAG00005023732,DIP2C_(Seabass),disco interacting protein 2 homolog C [Source:HGNC Symbol;Acc:HGNC:29150]
CAJNNU010000001.1:24706659	CAJNNU010000001.1:24706659-24706721	CAJNNU010000001.1	24706659	24706721	62	<DEL>	0.0189873	0.0189873	MODIFIER	intron_variant	MODIFIER	ENSDLAG00005023732,DIP2C_(Seabass),disco interacting protein 2 homolog C [Source:HGNC Symbol;Acc:HGNC:29150]
CAJNNU010000001.1:24712747	CAJNNU010000001.1:24712747-24712875	CAJNNU010000001.1	24712747	24712875	128	<DEL>	0.633333	0.366667	MODIFIER	intron_variant	MODIFIER	ENSDLAG00005023732,DIP2C_(Seabass),disco interacting protein 2 homolog C [Source:HGNC Symbol;Acc:HGNC:29150]
CAJNNU010000001.1:24728371	CAJNNU010000001.1:24728371-24728468	CAJNNU010000001.1	24728371	24728468	97	<DEL>	0.759259	0.240741	MODIFIER	intron_variant	MODIFIER	ENSDLAG00005023732,DIP2C_(Seabass),disco interacting protein 2 homolog C [Source:HGNC Symbol;Acc:HGNC:29150]
CAJNNU010000001.1:24733548	CAJNNU010000001.1:24733548-24734537	CAJNNU010000001.1	24733548	24734537	989	<DEL>	0.12963	0.12963	MODIFIER	intron_variant	MODIFIER	ENSDLAG00005023732,DIP2C_(Seabass),disco interacting protein 2 homolog C [Source:HGNC Symbol;Acc:HGNC:29150]
CAJNNU010000001.1:24790941	CAJNNU010000001.1:24790941-24791506	CAJNNU010000001.1	24790941	24791506	565	<DEL>	0.0185185	0.0185185	MODIFIER	intron_variant	MODIFIER	ENSDLAG00005023732,DIP2C_(Seabass),disco interacting protein 2 homolog C [Source:HGNC Symbol;Acc:HGNC:29150]
CAJNNU010000001.1:24795753	CAJNNU010000001.1:24795753-24795921	CAJNNU010000001.1	24795753	24795921	168	<DEL>	0.08125	0.08125	MODIFIER	intron_variant	MODIFIER	ENSDLAG00005023732,DIP2C_(Seabass),disco interacting protein 2 homolog C [Source:HGNC Symbol;Acc:HGNC:29150]
CAJNNU010000001.1:24796826	CAJNNU010000001.1:24796826-24797034	CAJNNU010000001.1	24796826	24797034	208	<DEL>	0.175	0.175	MODIFIER	intron_variant	MODIFIER	ENSDLAG00005023732,DIP2C_(Seabass),disco interacting protein 2 homolog C [Source:HGNC Symbol;Acc:HGNC:29150]
CAJNNU010000001.1:24800265	CAJNNU010000001.1:24800265-24800567	CAJNNU010000001.1	24800265	24800567	302	<DEL>	0.50625	0.49375	MODIFIER	intron_variant	MODIFIER	ENSDLAG00005023732,DIP2C_(Seabass),disco interacting protein 2 homolog C [Source:HGNC Symbol;Acc:HGNC:29150]
CAJNNU010000001.1:24805432	CAJNNU010000001.1:24805432-24805825	CAJNNU010000001.1	24805432	24805825	393	<DEL>	0.21519	0.21519	MODIFIER	intron_variant	MODIFIER	ENSDLAG00005023732,DIP2C_(Seabass),disco interacting protein 2 homolog C [Source:HGNC Symbol;Acc:HGNC:29150]
CAJNNU010000001.1:24813075	CAJNNU010000001.1:24813075-24813815	CAJNNU010000001.1	24813075	24813815	740	<DEL>	0.237179	0.237179	MODIFIER	intron_variant	MODIFIER	ENSDLAG00005023732,DIP2C_(Seabass),disco interacting protein 2 homolog C [Source:HGNC Symbol;Acc:HGNC:29150]
CAJNNU010000001.1:24827684	CAJNNU010000001.1:24827684-24827754	CAJNNU010000001.1	24827684	24827754	70	<DEL>	0.15	0.15	MODIFIER	intron_variant	MODIFIER	ENSDLAG00005023732,DIP2C_(Seabass),disco interacting protein 2 homolog C [Source:HGNC Symbol;Acc:HGNC:29150]
CAJNNU010000001.1:24837628	CAJNNU010000001.1:24837628-24837721	CAJNNU010000001.1	24837628	24837721	93	<DEL>	0.273333	0.273333	MODIFIER	intron_variant	MODIFIER	ENSDLAG00005026671,ZMYND11_(Seabass),zinc finger MYND-type containing 11 [Source:HGNC Symbol;Acc:HGNC:16966]
CAJNNU010000001.1:24838961	CAJNNU010000001.1:24838961-24839079	CAJNNU010000001.1	24838961	24839079	118	<DEL>	0.265432	0.265432	MODIFIER	intron_variant	MODIFIER	ENSDLAG00005026671,ZMYND11_(Seabass),zinc finger MYND-type containing 11 [Source:HGNC Symbol;Acc:HGNC:16966]
CAJNNU010000001.1:24840234	CAJNNU010000001.1:24840234-24840351	CAJNNU010000001.1	24840234	24840351	117	<DEL>	0.160494	0.160494	MODIFIER	intron_variant	MODIFIER	ENSDLAG00005026671,ZMYND11_(Seabass),zinc finger MYND-type containing 11 [Source:HGNC Symbol;Acc:HGNC:16966]
CAJNNU010000001.1:24843233	CAJNNU010000001.1:24843233-24843284	CAJNNU010000001.1	24843233	24843284	51	<DEL>	0.0705128	0.0705128	MODIFIER	intron_variant	MODIFIER	ENSDLAG00005026671,ZMYND11_(Seabass),zinc finger MYND-type containing 11 [Source:HGNC Symbol;Acc:HGNC:16966]
CAJNNU010000001.1:24843431	CAJNNU010000001.1:24843431-24843553	CAJNNU010000001.1	24843431	24843553	122	<DEL>	0.0759494	0.0759494	MODIFIER	intron_variant	MODIFIER	ENSDLAG00005026671,ZMYND11_(Seabass),zinc finger MYND-type containing 11 [Source:HGNC Symbol;Acc:HGNC:16966]
CAJNNU010000001.1:24846144	CAJNNU010000001.1:24846144-24846532	CAJNNU010000001.1	24846144	24846532	388	<DEL>	0.037037	0.037037	MODIFIER	intron_variant	MODIFIER	ENSDLAG00005026671,ZMYND11_(Seabass),zinc finger MYND-type containing 11 [Source:HGNC Symbol;Acc:HGNC:16966]
CAJNNU010000001.1:24859182	CAJNNU010000001.1:24859182-24859445	CAJNNU010000001.1	24859182	24859445	263	<DEL>	0.01875	0.01875	MODIFIER	intron_variant	MODIFIER	ENSDLAG00005026671,ZMYND11_(Seabass),zinc finger MYND-type containing 11 [Source:HGNC Symbol;Acc:HGNC:16966]
CAJNNU010000001.1:24862599	CAJNNU010000001.1:24862599-24862813	CAJNNU010000001.1	24862599	24862813	214	<DUP>	0.04375	0.04375	MODIFIER	5_prime_UTR_variant	MODIFIER	ENSDLAG00005026671,ZMYND11_(Seabass),zinc finger MYND-type containing 11 [Source:HGNC Symbol;Acc:HGNC:16966]
CAJNNU010000001.1:24862599	CAJNNU010000001.1:24862599-24863820	CAJNNU010000001.1	24862599	24863820	1221	<DUP>	0.666667	0.333333	MODIFIER	5_prime_UTR_variant	MODIFIER	ENSDLAG00005026671,ZMYND11_(Seabass),zinc finger MYND-type containing 11 [Source:HGNC Symbol;Acc:HGNC:16966]		<DUP>|intergenic_region|MODIFIER|ENSDLAG00005026671,ZMYND11_(Seabass),zinc finger MYND-type containing 11 [Source:HGNC Symbol;Acc:HGNC:16966]|ENSDLAG00005024228,N/A,N/A
CAJNNU010000001.1:24862685	CAJNNU010000001.1:24862685-24862997	CAJNNU010000001.1	24862685	24862997	312	<DUP>	0.221429	0.221429	MODIFIER	5_prime_UTR_variant	MODIFIER	ENSDLAG00005026671,ZMYND11_(Seabass),zinc finger MYND-type containing 11 [Source:HGNC Symbol;Acc:HGNC:16966]
CAJNNU010000001.1:24862685	CAJNNU010000001.1:24862685-24863890	CAJNNU010000001.1	24862685	24863890	1205	<DUP>	0.659091	0.340909	MODIFIER	5_prime_UTR_variant	MODIFIER	ENSDLAG00005026671,ZMYND11_(Seabass),zinc finger MYND-type containing 11 [Source:HGNC Symbol;Acc:HGNC:16966]		<DUP>|intergenic_region|MODIFIER|ENSDLAG00005026671,ZMYND11_(Seabass),zinc finger MYND-type containing 11 [Source:HGNC Symbol;Acc:HGNC:16966]|ENSDLAG00005024228,N/A,N/A
CAJNNU010000001.1:24863166	CAJNNU010000001.1:24863166-24863668	CAJNNU010000001.1	24863166	24863668	502	<DUP>	0.412162	0.412162	MODIFIER	upstream_gene_variant	MODIFIER	ENSDLAG00005026671,ZMYND11_(Seabass),zinc finger MYND-type containing 11 [Source:HGNC Symbol;Acc:HGNC:16966]
CAJNNU010000001.1:24908055	CAJNNU010000001.1:24908055-24908164	CAJNNU010000001.1	24908055	24908164	109	<DEL>	0.833333	0.166667	MODIFIER	intron_variant	MODIFIER	ENSDLAG00005030636,N/A,N/A
CAJNNU010000001.1:24916418	CAJNNU010000001.1:24916418-24921202	CAJNNU010000001.1	24916418	24921202	4784	<DUP>	0.0864198	0.0864198	HIGH	splice_donor_variant&splice_region_variant&5_prime_UTR_variant&intron_variant	HIGH	ENSDLAG00005030636,N/A,N/A		<DUP>|intergenic_region|MODIFIER|ENSDLAG00005030636,N/A,N/A|ENSDLAG00005026675,N/A,N/A
CAJNNU010000001.1:24944359	CAJNNU010000001.1:24944359-24945030	CAJNNU010000001.1	24944359	24945030	671	<DEL>	0.532051	0.467949	MODIFIER	intergenic_region	MODIFIER	ENSDLAG00005026675,N/A,N/A	ENSDLAG00005024250,VIPR2_(Stickleback),N/A
CAJNNU010000001.1:24949771	CAJNNU010000001.1:24949771-24950039	CAJNNU010000001.1	24949771	24950039	268	<DEL>	0.0441176	0.0441176	MODIFIER	intergenic_region	MODIFIER	ENSDLAG00005026675,N/A,N/A	ENSDLAG00005024250,VIPR2_(Stickleback),N/A
CAJNNU010000001.1:24950067	CAJNNU010000001.1:24950067-24950419	CAJNNU010000001.1	24950067	24950419	352	<DEL>	0.164384	0.164384	MODIFIER	intergenic_region	MODIFIER	ENSDLAG00005026675,N/A,N/A	ENSDLAG00005024250,VIPR2_(Stickleback),N/A
CAJNNU010000001.1:24950184	CAJNNU010000001.1:24950184-24950885	CAJNNU010000001.1	24950184	24950885	701	<DEL>	0.273333	0.273333	MODIFIER	intergenic_region	MODIFIER	ENSDLAG00005026675,N/A,N/A	ENSDLAG00005024250,VIPR2_(Stickleback),N/A
CAJNNU010000001.1:24950976	CAJNNU010000001.1:24950976-24951064	CAJNNU010000001.1	24950976	24951064	88	<DEL>	0.363636	0.363636	MODIFIER	intergenic_region	MODIFIER	ENSDLAG00005026675,N/A,N/A	ENSDLAG00005024250,VIPR2_(Stickleback),N/A
CAJNNU010000001.1:24964538	CAJNNU010000001.1:24964538-24964616	CAJNNU010000001.1	24964538	24964616	78	<DEL>	0.0185185	0.0185185	MODIFIER	downstream_gene_variant	MODIFIER	ENSDLAG00005024250,VIPR2_(Stickleback),N/A
CAJNNU010000001.1:24965585	CAJNNU010000001.1:24965585-24965635	CAJNNU010000001.1	24965585	24965635	50	<DEL>	0.133333	0.133333	MODIFIER	3_prime_UTR_variant	MODIFIER	ENSDLAG00005024250,VIPR2_(Stickleback),N/A
CAJNNU010000001.1:24977811	CAJNNU010000001.1:24977811-24977861	CAJNNU010000001.1	24977811	24977861	50	<DEL>	0.0375	0.0375	MODIFIER	intron_variant	MODIFIER	ENSDLAG00005024250,VIPR2_(Stickleback),N/A
CAJNNU010000001.1:24993925	CAJNNU010000001.1:24993925-24994418	CAJNNU010000001.1	24993925	24994418	493	<DEL>	0.0432099	0.0432099	MODIFIER	upstream_gene_variant	MODIFIER	ENSDLAG00005024250,VIPR2_(Stickleback),N/A
CAJNNU010000001.1:25000641	CAJNNU010000001.1:25000641-25000701	CAJNNU010000001.1	25000641	25000701	60	<DEL>	0.115385	0.115385	MODIFIER	intron_variant	MODIFIER	ENSDLAG00005024250,VIPR2_(Stickleback),N/A
CAJNNU010000001.1:25003234	CAJNNU010000001.1:25003234-25003685	CAJNNU010000001.1	25003234	25003685	451	<DEL>	0.131579	0.131579	MODIFIER	intron_variant	MODIFIER	ENSDLAG00005024250,VIPR2_(Stickleback),N/A
CAJNNU010000001.1:25003277	CAJNNU010000001.1:25003277-25003473	CAJNNU010000001.1	25003277	25003473	196	<DEL>	0.101351	0.101351	MODIFIER	intron_variant	MODIFIER	ENSDLAG00005024250,VIPR2_(Stickleback),N/A
CAJNNU010000001.1:25013314	CAJNNU010000001.1:25013314-25013435	CAJNNU010000001.1	25013314	25013435	121	<DEL>	0.416667	0.416667	MODIFIER	intron_variant	MODIFIER	ENSDLAG00005024250,VIPR2_(Stickleback),N/A
CAJNNU010000001.1:25028985	CAJNNU010000001.1:25028985-25029056	CAJNNU010000001.1	25028985	25029056	71	<DEL>	0.25	0.25	MODIFIER	upstream_gene_variant	MODIFIER	ENSDLAG00005024250,VIPR2_(Stickleback),N/A
CAJNNU010000001.1:25044303	CAJNNU010000001.1:25044303-25044356	CAJNNU010000001.1	25044303	25044356	53	<DEL>	0.0466667	0.0466667	MODIFIER	intron_variant	MODIFIER	ENSDLAG00005024302,esyt2a_(Stickleback),N/A
CAJNNU010000001.1:25044881	CAJNNU010000001.1:25044881-25045017	CAJNNU010000001.1	25044881	25045017	136	<DEL>	0.21519	0.21519	MODIFIER	intron_variant	MODIFIER	ENSDLAG00005024302,esyt2a_(Stickleback),N/A
CAJNNU010000001.1:25055790	CAJNNU010000001.1:25055790-25055901	CAJNNU010000001.1	25055790	25055901	111	<DEL>	0.0632911	0.0632911	MODIFIER	intron_variant	MODIFIER	ENSDLAG00005024302,esyt2a_(Stickleback),N/A
CAJNNU010000001.1:25056734	CAJNNU010000001.1:25056734-25056841	CAJNNU010000001.1	25056734	25056841	107	<DEL>	0.0833333	0.0833333	MODIFIER	intron_variant	MODIFIER	ENSDLAG00005024302,esyt2a_(Stickleback),N/A
CAJNNU010000001.1:25061723	CAJNNU010000001.1:25061723-25061803	CAJNNU010000001.1	25061723	25061803	80	<DEL>	0.0246914	0.0246914	MODIFIER	intron_variant	MODIFIER	ENSDLAG00005024302,esyt2a_(Stickleback),N/A
CAJNNU010000001.1:25063150	CAJNNU010000001.1:25063150-25063355	CAJNNU010000001.1	25063150	25063355	205	<DEL>	0.15	0.15	MODIFIER	intron_variant	MODIFIER	ENSDLAG00005024302,esyt2a_(Stickleback),N/A
CAJNNU010000001.1:25063151	CAJNNU010000001.1:25063151-25063607	CAJNNU010000001.1	25063151	25063607	456	<DEL>	0.0869565	0.0869565	MODIFIER	intron_variant	MODIFIER	ENSDLAG00005024302,esyt2a_(Stickleback),N/A
CAJNNU010000001.1:25076512	CAJNNU010000001.1:25076512-25076693	CAJNNU010000001.1	25076512	25076693	181	<DEL>	0.407895	0.407895	MODIFIER	intron_variant	MODIFIER	ENSDLAG00005024302,esyt2a_(Stickleback),N/A
CAJNNU010000001.1:25084257	CAJNNU010000001.1:25084257-25084356	CAJNNU010000001.1	25084257	25084356	99	<DEL>	0.0925926	0.0925926	MODIFIER	intron_variant	MODIFIER	ENSDLAG00005024302,esyt2a_(Stickleback),N/A
CAJNNU010000001.1:25087656	CAJNNU010000001.1:25087656-25087870	CAJNNU010000001.1	25087656	25087870	214	<DEL>	0.126582	0.126582	MODIFIER	intron_variant	MODIFIER	ENSDLAG00005024302,esyt2a_(Stickleback),N/A
CAJNNU010000001.1:25088878	CAJNNU010000001.1:25088878-25089061	CAJNNU010000001.1	25088878	25089061	183	<DEL>	0.102564	0.102564	MODIFIER	3_prime_UTR_variant	MODIFIER	ENSDLAG00005024302,esyt2a_(Stickleback),N/A
CAJNNU010000001.1:25091090	CAJNNU010000001.1:25091090-25091152	CAJNNU010000001.1	25091090	25091152	62	<DEL>	0.0448718	0.0448718	MODIFIER	downstream_gene_variant	MODIFIER	ENSDLAG00005024302,esyt2a_(Stickleback),N/A
CAJNNU010000001.1:25092367	CAJNNU010000001.1:25092367-25092683	CAJNNU010000001.1	25092367	25092683	316	<DEL>	0.605634	0.394366	MODIFIER	downstream_gene_variant	MODIFIER	ENSDLAG00005024302,esyt2a_(Stickleback),N/A
CAJNNU010000001.1:25105409	CAJNNU010000001.1:25105409-25105852	CAJNNU010000001.1	25105409	25105852	443	<DEL>	0.216216	0.216216	MODIFIER	intron_variant	MODIFIER	ENSDLAG00005024561,PTPRN2_(Human),N/A
CAJNNU010000001.1:25110624	CAJNNU010000001.1:25110624-25110809	CAJNNU010000001.1	25110624	25110809	185	<DEL>	0.136364	0.136364	MODIFIER	intron_variant	MODIFIER	ENSDLAG00005024561,PTPRN2_(Human),N/A
CAJNNU010000001.1:25118818	CAJNNU010000001.1:25118818-25118881	CAJNNU010000001.1	25118818	25118881	63	<DEL>	0.512658	0.487342	MODIFIER	intron_variant	MODIFIER	ENSDLAG00005024561,PTPRN2_(Human),N/A
CAJNNU010000001.1:25125138	CAJNNU010000001.1:25125138-25125318	CAJNNU010000001.1	25125138	25125318	180	<DEL>	0.93125	0.06875	MODIFIER	upstream_gene_variant	MODIFIER	ENSDLAG00005024561,PTPRN2_(Human),N/A
CAJNNU010000001.1:25140760	CAJNNU010000001.1:25140760-25140826	CAJNNU010000001.1	25140760	25140826	66	<DEL>	0.196203	0.196203	MODIFIER	intron_variant	MODIFIER	ENSDLAG00005024561,PTPRN2_(Human),N/A
CAJNNU010000001.1:25186363	CAJNNU010000001.1:25186363-25186441	CAJNNU010000001.1	25186363	25186441	78	<DEL>	0.0679012	0.0679012	MODIFIER	intron_variant	MODIFIER	ENSDLAG00005024561,PTPRN2_(Human),N/A
CAJNNU010000001.1:25212409	CAJNNU010000001.1:25212409-25212574	CAJNNU010000001.1	25212409	25212574	165	<DEL>	0.0625	0.0625	MODIFIER	intron_variant	MODIFIER	ENSDLAG00005024561,PTPRN2_(Human),N/A
CAJNNU010000001.1:25235348	CAJNNU010000001.1:25235348-25235457	CAJNNU010000001.1	25235348	25235457	109	<DEL>	0.0375	0.0375	MODIFIER	intron_variant	MODIFIER	ENSDLAG00005024561,PTPRN2_(Human),N/A
CAJNNU010000001.1:25235551	CAJNNU010000001.1:25235551-25235636	CAJNNU010000001.1	25235551	25235636	85	<DEL>	0.0308642	0.0308642	MODIFIER	intron_variant	MODIFIER	ENSDLAG00005024561,PTPRN2_(Human),N/A
CAJNNU010000001.1:25243044	CAJNNU010000001.1:25243044-25243170	CAJNNU010000001.1	25243044	25243170	126	<DEL>	0.13125	0.13125	MODIFIER	intron_variant	MODIFIER	ENSDLAG00005024561,PTPRN2_(Human),N/A
CAJNNU010000001.1:25251735	CAJNNU010000001.1:25251735-25251810	CAJNNU010000001.1	25251735	25251810	75	<DEL>	0.0246914	0.0246914	MODIFIER	intron_variant	MODIFIER	ENSDLAG00005024561,PTPRN2_(Human),N/A
CAJNNU010000001.1:25264622	CAJNNU010000001.1:25264622-25264943	CAJNNU010000001.1	25264622	25264943	321	<DEL>	0.0308642	0.0308642	MODIFIER	intron_variant	MODIFIER	ENSDLAG00005024561,PTPRN2_(Human),N/A
CAJNNU010000001.1:25276729	CAJNNU010000001.1:25276729-25276822	CAJNNU010000001.1	25276729	25276822	93	<DEL>	0.0185185	0.0185185	MODIFIER	intron_variant	MODIFIER	ENSDLAG00005024561,PTPRN2_(Human),N/A
CAJNNU010000001.1:25276860	CAJNNU010000001.1:25276860-25276945	CAJNNU010000001.1	25276860	25276945	85	<DEL>	0.0696203	0.0696203	MODIFIER	intron_variant	MODIFIER	ENSDLAG00005024561,PTPRN2_(Human),N/A
CAJNNU010000001.1:25296109	CAJNNU010000001.1:25296109-25296162	CAJNNU010000001.1	25296109	25296162	53	<INV>	0.426471	0.426471	MODIFIER	intron_variant	MODIFIER	ENSDLAG00005024561,PTPRN2_(Human),N/A
CAJNNU010000001.1:25306221	CAJNNU010000001.1:25306221-25306605	CAJNNU010000001.1	25306221	25306605	384	<DEL>	0.025	0.025	MODIFIER	intron_variant	MODIFIER	ENSDLAG00005024561,PTPRN2_(Human),N/A
CAJNNU010000001.1:25306367	CAJNNU010000001.1:25306367-25306887	CAJNNU010000001.1	25306367	25306887	520	<DEL>	0.0185185	0.0185185	MODIFIER	intron_variant	MODIFIER	ENSDLAG00005024561,PTPRN2_(Human),N/A
CAJNNU010000001.1:25309460	CAJNNU010000001.1:25309460-25309672	CAJNNU010000001.1	25309460	25309672	212	<DEL>	0.333333	0.333333	MODIFIER	intron_variant	MODIFIER	ENSDLAG00005024561,PTPRN2_(Human),N/A
CAJNNU010000001.1:25310359	CAJNNU010000001.1:25310359-25310431	CAJNNU010000001.1	25310359	25310431	72	<DEL>	0.0679012	0.0679012	MODIFIER	intron_variant	MODIFIER	ENSDLAG00005024561,PTPRN2_(Human),N/A
CAJNNU010000001.1:25311459	CAJNNU010000001.1:25311459-25311621	CAJNNU010000001.1	25311459	25311621	162	<DEL>	0.179012	0.179012	MODIFIER	intron_variant	MODIFIER	ENSDLAG00005024561,PTPRN2_(Human),N/A
CAJNNU010000001.1:25314397	CAJNNU010000001.1:25314397-25314501	CAJNNU010000001.1	25314397	25314501	104	<DEL>	0.0185185	0.0185185	MODIFIER	3_prime_UTR_variant	MODIFIER	ENSDLAG00005024561,PTPRN2_(Human),N/A
CAJNNU010000001.1:25340294	CAJNNU010000001.1:25340294-25340397	CAJNNU010000001.1	25340294	25340397	103	<DEL>	0.288462	0.288462	MODIFIER	intergenic_region	MODIFIER	ENSDLAG00005024561,PTPRN2_(Human),N/A	ENSDLAG00005032482,ftr50_(Zebrafish),N/A
CAJNNU010000001.1:25345214	CAJNNU010000001.1:25345214-25345275	CAJNNU010000001.1	25345214	25345275	61	<DEL>	0.05625	0.05625	MODIFIER	intergenic_region	MODIFIER	ENSDLAG00005024561,PTPRN2_(Human),N/A	ENSDLAG00005032482,ftr50_(Zebrafish),N/A
CAJNNU010000001.1:25420314	CAJNNU010000001.1:25420314-25420535	CAJNNU010000001.1	25420314	25420535	221	<DEL>	0.266234	0.266234	MODIFIER	intergenic_region	MODIFIER	ENSDLAG00005029595,N/A,N/A	ENSDLAG00005026526,N/A,N/A
CAJNNU010000001.1:25421089	CAJNNU010000001.1:25421089-25421153	CAJNNU010000001.1	25421089	25421153	64	<DEL>	0.541096	0.458904	MODIFIER	intergenic_region	MODIFIER	ENSDLAG00005029595,N/A,N/A	ENSDLAG00005026526,N/A,N/A
CAJNNU010000001.1:25423668	CAJNNU010000001.1:25423668-25423727	CAJNNU010000001.1	25423668	25423727	59	<DEL>	0.0316456	0.0316456	MODIFIER	downstream_gene_variant	MODIFIER	ENSDLAG00005026526,N/A,N/A
CAJNNU010000001.1:25431760	CAJNNU010000001.1:25431760-25431852	CAJNNU010000001.1	25431760	25431852	92	<DEL>	0.11875	0.11875	MODIFIER	upstream_gene_variant	MODIFIER	ENSDLAG00005026526,N/A,N/A
CAJNNU010000001.1:25431933	CAJNNU010000001.1:25431933-25432072	CAJNNU010000001.1	25431933	25432072	139	<DEL>	0.101266	0.101266	MODIFIER	upstream_gene_variant	MODIFIER	ENSDLAG00005026526,N/A,N/A
CAJNNU010000001.1:25437363	CAJNNU010000001.1:25437363-25437471	CAJNNU010000001.1	25437363	25437471	108	<DEL>	0.0625	0.0625	MODIFIER	downstream_gene_variant	MODIFIER	ENSDLAG00005029146,ranbp9_(Seabass),RAN binding protein 9 [Source:NCBI gene;Acc:558976]		<DEL>|splice_region_variant|LOW|ENSDLAG00005031609,nol7_(Seabass),nucleolar protein 7 [Source:ZFIN;Acc:ZDB-GENE-030131-9100]|	<DEL>|downstream_gene_variant|MODIFIER|ENSDLAG00005031609,nol7_(Seabass),nucleolar protein 7 [Source:ZFIN;Acc:ZDB-GENE-030131-9100]|	<DEL>|intron_variant|MODIFIER|ENSDLAG00005031609,nol7_(Seabass),nucleolar protein 7 [Source:ZFIN;Acc:ZDB-GENE-030131-9100]|	<DEL>|non_coding_transcript_variant|MODIFIER|ENSDLAG00005031609,nol7_(Seabass),nucleolar protein 7 [Source:ZFIN;Acc:ZDB-GENE-030131-9100]
CAJNNU010000001.1:25440424	CAJNNU010000001.1:25440424-25440590	CAJNNU010000001.1	25440424	25440590	166	<DEL>	0.0617284	0.0617284	MODIFIER	downstream_gene_variant	MODIFIER	ENSDLAG00005029146,ranbp9_(Seabass),RAN binding protein 9 [Source:NCBI gene;Acc:558976]		<DEL>|intron_variant|MODIFIER|ENSDLAG00005031609,nol7_(Seabass),nucleolar protein 7 [Source:ZFIN;Acc:ZDB-GENE-030131-9100]
CAJNNU010000001.1:25446607	CAJNNU010000001.1:25446607-25447007	CAJNNU010000001.1	25446607	25447007	400	<DEL>	0.19375	0.19375	MODIFIER	intron_variant	MODIFIER	ENSDLAG00005029146,ranbp9_(Seabass),RAN binding protein 9 [Source:NCBI gene;Acc:558976]
CAJNNU010000001.1:25447474	CAJNNU010000001.1:25447474-25447555	CAJNNU010000001.1	25447474	25447555	81	<DEL>	0.0375	0.0375	MODIFIER	intron_variant	MODIFIER	ENSDLAG00005029146,ranbp9_(Seabass),RAN binding protein 9 [Source:NCBI gene;Acc:558976]
CAJNNU010000001.1:25456434	CAJNNU010000001.1:25456434-25456624	CAJNNU010000001.1	25456434	25456624	190	<DEL>	0.341772	0.341772	MODIFIER	intron_variant	MODIFIER	ENSDLAG00005029146,ranbp9_(Seabass),RAN binding protein 9 [Source:NCBI gene;Acc:558976]
CAJNNU010000001.1:25457021	CAJNNU010000001.1:25457021-25457292	CAJNNU010000001.1	25457021	25457292	271	<DEL>	0.0443038	0.0443038	MODIFIER	intron_variant	MODIFIER	ENSDLAG00005029146,ranbp9_(Seabass),RAN binding protein 9 [Source:NCBI gene;Acc:558976]
CAJNNU010000001.1:25462274	CAJNNU010000001.1:25462274-25462431	CAJNNU010000001.1	25462274	25462431	157	<DEL>	0.0308642	0.0308642	MODIFIER	intron_variant	MODIFIER	ENSDLAG00005029146,ranbp9_(Seabass),RAN binding protein 9 [Source:NCBI gene;Acc:558976]
CAJNNU010000001.1:25474415	CAJNNU010000001.1:25474415-25474502	CAJNNU010000001.1	25474415	25474502	87	<DEL>	0.1125	0.1125	MODIFIER	upstream_gene_variant	MODIFIER	ENSDLAG00005024591,rnf182_(Seabass),ring finger protein 182 [Source:ZFIN;Acc:ZDB-GENE-060825-49]
CAJNNU010000001.1:25474581	CAJNNU010000001.1:25474581-25474638	CAJNNU010000001.1	25474581	25474638	57	<DEL>	0.154321	0.154321	MODIFIER	upstream_gene_variant	MODIFIER	ENSDLAG00005024591,rnf182_(Seabass),ring finger protein 182 [Source:ZFIN;Acc:ZDB-GENE-060825-49]
CAJNNU010000001.1:25477073	CAJNNU010000001.1:25477073-25477143	CAJNNU010000001.1	25477073	25477143	70	<DEL>	0.108974	0.108974	MODIFIER	upstream_gene_variant	MODIFIER	ENSDLAG00005024591,rnf182_(Seabass),ring finger protein 182 [Source:ZFIN;Acc:ZDB-GENE-060825-49]
CAJNNU010000001.1:25479138	CAJNNU010000001.1:25479138-25479237	CAJNNU010000001.1	25479138	25479237	99	<DEL>	0.506494	0.493506	MODIFIER	intron_variant	MODIFIER	ENSDLAG00005035051,retreg1_(Seabass),reticulophagy regulator 1 [Source:ZFIN;Acc:ZDB-GENE-130221-1]
CAJNNU010000001.1:25482810	CAJNNU010000001.1:25482810-25482865	CAJNNU010000001.1	25482810	25482865	55	<DEL>	0.0308642	0.0308642	MODIFIER	upstream_gene_variant	MODIFIER	ENSDLAG00005035051,retreg1_(Seabass),reticulophagy regulator 1 [Source:ZFIN;Acc:ZDB-GENE-130221-1]
CAJNNU010000001.1:25489052	CAJNNU010000001.1:25489052-25489214	CAJNNU010000001.1	25489052	25489214	162	<DEL>	0.120253	0.120253	MODIFIER	intron_variant	MODIFIER	ENSDLAG00005035051,retreg1_(Seabass),reticulophagy regulator 1 [Source:ZFIN;Acc:ZDB-GENE-130221-1]
CAJNNU010000001.1:25498108	CAJNNU010000001.1:25498108-25498387	CAJNNU010000001.1	25498108	25498387	279	<DEL>	0.0925926	0.0925926	MODIFIER	3_prime_UTR_variant	MODIFIER	ENSDLAG00005035051,retreg1_(Seabass),reticulophagy regulator 1 [Source:ZFIN;Acc:ZDB-GENE-130221-1]
CAJNNU010000001.1:25506274	CAJNNU010000001.1:25506274-25506375	CAJNNU010000001.1	25506274	25506375	101	<DEL>	0.194805	0.194805	MODIFIER	intron_variant	MODIFIER	ENSDLAG00005014191,N/A,N/A
CAJNNU010000001.1:25512196	CAJNNU010000001.1:25512196-25512278	CAJNNU010000001.1	25512196	25512278	82	<DEL>	0.0533333	0.0533333	MODIFIER	downstream_gene_variant	MODIFIER	ENSDLAG00005014191,N/A,N/A
CAJNNU010000001.1:25513190	CAJNNU010000001.1:25513190-25514023	CAJNNU010000001.1	25513190	25514023	833	<DEL>	0.125	0.125	MODIFIER	downstream_gene_variant	MODIFIER	ENSDLAG00005014191,N/A,N/A
CAJNNU010000001.1:25513310	CAJNNU010000001.1:25513310-25513920	CAJNNU010000001.1	25513310	25513920	610	<DEL>	0.170886	0.170886	MODIFIER	downstream_gene_variant	MODIFIER	ENSDLAG00005014191,N/A,N/A
CAJNNU010000001.1:25518277	CAJNNU010000001.1:25518277-25518432	CAJNNU010000001.1	25518277	25518432	155	<DEL>	0.0769231	0.0769231	MODIFIER	intron_variant	MODIFIER	ENSDLAG00005024606,znf622_(Stickleback),N/A
CAJNNU010000001.1:25522314	CAJNNU010000001.1:25522314-25522389	CAJNNU010000001.1	25522314	25522389	75	<DEL>	0.0308642	0.0308642	MODIFIER	intron_variant	MODIFIER	ENSDLAG00005024606,znf622_(Stickleback),N/A
CAJNNU010000001.1:25536003	CAJNNU010000001.1:25536003-25536077	CAJNNU010000001.1	25536003	25536077	74	<DEL>	0.0379747	0.0379747	MODIFIER	intron_variant	MODIFIER	ENSDLAG00005024627,march11_(Seabass),membrane-associated ring finger (C3HC4) 11 [Source:ZFIN;Acc:ZDB-GENE-070912-276]
CAJNNU010000001.1:25542290	CAJNNU010000001.1:25542290-25542598	CAJNNU010000001.1	25542290	25542598	308	<DEL>	0.0617284	0.0617284	MODIFIER	intron_variant	MODIFIER	ENSDLAG00005024627,march11_(Seabass),membrane-associated ring finger (C3HC4) 11 [Source:ZFIN;Acc:ZDB-GENE-070912-276]
CAJNNU010000001.1:25580098	CAJNNU010000001.1:25580098-25580155	CAJNNU010000001.1	25580098	25580155	57	<DEL>	0.01875	0.01875	MODIFIER	intron_variant	MODIFIER	ENSDLAG00005024654,myo10_(Seabass),myosin X [Source:ZFIN;Acc:ZDB-GENE-070912-277]
CAJNNU010000001.1:25581298	CAJNNU010000001.1:25581298-25581383	CAJNNU010000001.1	25581298	25581383	85	<DEL>	0.14557	0.14557	MODIFIER	intron_variant	MODIFIER	ENSDLAG00005024654,myo10_(Seabass),myosin X [Source:ZFIN;Acc:ZDB-GENE-070912-277]
CAJNNU010000001.1:25597480	CAJNNU010000001.1:25597480-25597572	CAJNNU010000001.1	25597480	25597572	92	<DEL>	0.183544	0.183544	MODIFIER	intron_variant	MODIFIER	ENSDLAG00005024654,myo10_(Seabass),myosin X [Source:ZFIN;Acc:ZDB-GENE-070912-277]
CAJNNU010000001.1:25622501	CAJNNU010000001.1:25622501-25622555	CAJNNU010000001.1	25622501	25622555	54	<DEL>	0.0384615	0.0384615	MODIFIER	intron_variant	MODIFIER	ENSDLAG00005024654,myo10_(Seabass),myosin X [Source:ZFIN;Acc:ZDB-GENE-070912-277]
CAJNNU010000001.1:25624298	CAJNNU010000001.1:25624298-25624359	CAJNNU010000001.1	25624298	25624359	61	<DEL>	0.01875	0.01875	MODIFIER	intron_variant	MODIFIER	ENSDLAG00005024654,myo10_(Seabass),myosin X [Source:ZFIN;Acc:ZDB-GENE-070912-277]
CAJNNU010000001.1:25628194	CAJNNU010000001.1:25628194-25628266	CAJNNU010000001.1	25628194	25628266	72	<DEL>	0.125	0.125	MODIFIER	intron_variant	MODIFIER	ENSDLAG00005024654,myo10_(Seabass),myosin X [Source:ZFIN;Acc:ZDB-GENE-070912-277]
CAJNNU010000001.1:25638998	CAJNNU010000001.1:25638998-25639061	CAJNNU010000001.1	25638998	25639061	63	<DEL>	0.037037	0.037037	MODIFIER	upstream_gene_variant	MODIFIER	ENSDLAG00005024654,myo10_(Seabass),myosin X [Source:ZFIN;Acc:ZDB-GENE-070912-277]
CAJNNU010000001.1:25647715	CAJNNU010000001.1:25647715-25647815	CAJNNU010000001.1	25647715	25647815	100	<DEL>	0.0316456	0.0316456	MODIFIER	intron_variant	MODIFIER	ENSDLAG00005024654,myo10_(Seabass),myosin X [Source:ZFIN;Acc:ZDB-GENE-070912-277]
CAJNNU010000001.1:25670019	CAJNNU010000001.1:25670019-25670332	CAJNNU010000001.1	25670019	25670332	313	<DEL>	0.0987654	0.0987654	MODIFIER	intron_variant	MODIFIER	ENSDLAG00005024654,myo10_(Seabass),myosin X [Source:ZFIN;Acc:ZDB-GENE-070912-277]
CAJNNU010000001.1:25670081	CAJNNU010000001.1:25670081-25670270	CAJNNU010000001.1	25670081	25670270	189	<DEL>	0.0584416	0.0584416	MODIFIER	intron_variant	MODIFIER	ENSDLAG00005024654,myo10_(Seabass),myosin X [Source:ZFIN;Acc:ZDB-GENE-070912-277]
CAJNNU010000001.1:25698385	CAJNNU010000001.1:25698385-25698564	CAJNNU010000001.1	25698385	25698564	179	<DEL>	0.0379747	0.0379747	MODIFIER	intergenic_region	MODIFIER	ENSDLAG00005029754,N/A,N/A	ENSDLAG00005028922,N/A,N/A
CAJNNU010000001.1:25701498	CAJNNU010000001.1:25701498-25701600	CAJNNU010000001.1	25701498	25701600	102	<DEL>	0.177215	0.177215	MODIFIER	intergenic_region	MODIFIER	ENSDLAG00005029754,N/A,N/A	ENSDLAG00005028922,N/A,N/A
CAJNNU010000001.1:25702721	CAJNNU010000001.1:25702721-25702776	CAJNNU010000001.1	25702721	25702776	55	<DEL>	0.423077	0.423077	MODIFIER	intergenic_region	MODIFIER	ENSDLAG00005029754,N/A,N/A	ENSDLAG00005028922,N/A,N/A
CAJNNU010000001.1:25707547	CAJNNU010000001.1:25707547-25707608	CAJNNU010000001.1	25707547	25707608	61	<INV>	0.368056	0.368056	MODIFIER	intergenic_region	MODIFIER	ENSDLAG00005029754,N/A,N/A	ENSDLAG00005028922,N/A,N/A
CAJNNU010000001.1:25715492	CAJNNU010000001.1:25715492-25715658	CAJNNU010000001.1	25715492	25715658	166	<DEL>	0.0625	0.0625	MODIFIER	intergenic_region	MODIFIER	ENSDLAG00005029754,N/A,N/A	ENSDLAG00005028922,N/A,N/A
CAJNNU010000001.1:25722190	CAJNNU010000001.1:25722190-25722404	CAJNNU010000001.1	25722190	25722404	214	<DEL>	0.0185185	0.0185185	MODIFIER	intergenic_region	MODIFIER	ENSDLAG00005029754,N/A,N/A	ENSDLAG00005028922,N/A,N/A
CAJNNU010000001.1:25730197	CAJNNU010000001.1:25730197-25730333	CAJNNU010000001.1	25730197	25730333	136	<DEL>	0.403846	0.403846	MODIFIER	intergenic_region	MODIFIER	ENSDLAG00005029754,N/A,N/A	ENSDLAG00005028922,N/A,N/A
CAJNNU010000001.1:25736468	CAJNNU010000001.1:25736468-25736562	CAJNNU010000001.1	25736468	25736562	94	<DEL>	0.0696203	0.0696203	MODIFIER	intergenic_region	MODIFIER	ENSDLAG00005029754,N/A,N/A	ENSDLAG00005028922,N/A,N/A
CAJNNU010000001.1:25754280	CAJNNU010000001.1:25754280-25754586	CAJNNU010000001.1	25754280	25754586	306	<DEL>	0.0493827	0.0493827	MODIFIER	intergenic_region	MODIFIER	ENSDLAG00005028922,N/A,N/A	ENSDLAG00005000073,N/A,N/A
CAJNNU010000001.1:25754368	CAJNNU010000001.1:25754368-25754780	CAJNNU010000001.1	25754368	25754780	412	<DEL>	0.03125	0.03125	MODIFIER	intergenic_region	MODIFIER	ENSDLAG00005028922,N/A,N/A	ENSDLAG00005000073,N/A,N/A
CAJNNU010000001.1:25769099	CAJNNU010000001.1:25769099-25769203	CAJNNU010000001.1	25769099	25769203	104	<DEL>	0.0394737	0.0394737	MODIFIER	downstream_gene_variant	MODIFIER	ENSDLAG00005000073,N/A,N/A
CAJNNU010000001.1:25783697	CAJNNU010000001.1:25783697-25783937	CAJNNU010000001.1	25783697	25783937	240	<DEL>	0.056962	0.056962	MODIFIER	downstream_gene_variant	MODIFIER	ENSDLAG00005000125,adcy8_(Seabass),adenylate cyclase 8 (brain) [Source:ZFIN;Acc:ZDB-GENE-070912-197]
CAJNNU010000001.1:25791205	CAJNNU010000001.1:25791205-25791307	CAJNNU010000001.1	25791205	25791307	102	<DEL>	0.025	0.025	MODIFIER	intron_variant	MODIFIER	ENSDLAG00005000125,adcy8_(Seabass),adenylate cyclase 8 (brain) [Source:ZFIN;Acc:ZDB-GENE-070912-197]
CAJNNU010000001.1:25798308	CAJNNU010000001.1:25798308-25798381	CAJNNU010000001.1	25798308	25798381	73	<DEL>	0.0432099	0.0432099	MODIFIER	intron_variant	MODIFIER	ENSDLAG00005000125,adcy8_(Seabass),adenylate cyclase 8 (brain) [Source:ZFIN;Acc:ZDB-GENE-070912-197]
CAJNNU010000001.1:25798320	CAJNNU010000001.1:25798320-25798440	CAJNNU010000001.1	25798320	25798440	120	<DEL>	0.0246914	0.0246914	MODIFIER	intron_variant	MODIFIER	ENSDLAG00005000125,adcy8_(Seabass),adenylate cyclase 8 (brain) [Source:ZFIN;Acc:ZDB-GENE-070912-197]
CAJNNU010000001.1:25819631	CAJNNU010000001.1:25819631-25819732	CAJNNU010000001.1	25819631	25819732	101	<DEL>	0.11039	0.11039	MODIFIER	intron_variant	MODIFIER	ENSDLAG00005000125,adcy8_(Seabass),adenylate cyclase 8 (brain) [Source:ZFIN;Acc:ZDB-GENE-070912-197]
CAJNNU010000001.1:25826169	CAJNNU010000001.1:25826169-25826504	CAJNNU010000001.1	25826169	25826504	335	<DEL>	0.14557	0.14557	MODIFIER	intron_variant	MODIFIER	ENSDLAG00005000125,adcy8_(Seabass),adenylate cyclase 8 (brain) [Source:ZFIN;Acc:ZDB-GENE-070912-197]
CAJNNU010000001.1:25834407	CAJNNU010000001.1:25834407-25834575	CAJNNU010000001.1	25834407	25834575	168	<DEL>	0.01875	0.01875	MODIFIER	intron_variant	MODIFIER	ENSDLAG00005000125,adcy8_(Seabass),adenylate cyclase 8 (brain) [Source:ZFIN;Acc:ZDB-GENE-070912-197]
CAJNNU010000001.1:25850538	CAJNNU010000001.1:25850538-25850841	CAJNNU010000001.1	25850538	25850841	303	<DEL>	0.297468	0.297468	MODIFIER	intron_variant	MODIFIER	ENSDLAG00005000125,adcy8_(Seabass),adenylate cyclase 8 (brain) [Source:ZFIN;Acc:ZDB-GENE-070912-197]
CAJNNU010000001.1:25857649	CAJNNU010000001.1:25857649-25857803	CAJNNU010000001.1	25857649	25857803	154	<DEL>	0.25	0.25	MODIFIER	intron_variant	MODIFIER	ENSDLAG00005000125,adcy8_(Seabass),adenylate cyclase 8 (brain) [Source:ZFIN;Acc:ZDB-GENE-070912-197]
CAJNNU010000001.1:25859448	CAJNNU010000001.1:25859448-25859557	CAJNNU010000001.1	25859448	25859557	109	<DEL>	0.0632911	0.0632911	MODIFIER	intron_variant	MODIFIER	ENSDLAG00005000125,adcy8_(Seabass),adenylate cyclase 8 (brain) [Source:ZFIN;Acc:ZDB-GENE-070912-197]
CAJNNU010000001.1:25876956	CAJNNU010000001.1:25876956-25877031	CAJNNU010000001.1	25876956	25877031	75	<DEL>	0.0987654	0.0987654	MODIFIER	intron_variant	MODIFIER	ENSDLAG00005000125,adcy8_(Seabass),adenylate cyclase 8 (brain) [Source:ZFIN;Acc:ZDB-GENE-070912-197]
CAJNNU010000001.1:25879840	CAJNNU010000001.1:25879840-25880249	CAJNNU010000001.1	25879840	25880249	409	<DEL>	0.0316456	0.0316456	MODIFIER	intron_variant	MODIFIER	ENSDLAG00005000125,adcy8_(Seabass),adenylate cyclase 8 (brain) [Source:ZFIN;Acc:ZDB-GENE-070912-197]
CAJNNU010000001.1:25887038	CAJNNU010000001.1:25887038-25888596	CAJNNU010000001.1	25887038	25888596	1558	<DEL>	0.216049	0.216049	MODIFIER	upstream_gene_variant	MODIFIER	ENSDLAG00005000125,adcy8_(Seabass),adenylate cyclase 8 (brain) [Source:ZFIN;Acc:ZDB-GENE-070912-197]
CAJNNU010000001.1:25887152	CAJNNU010000001.1:25887152-25888424	CAJNNU010000001.1	25887152	25888424	1272	<DEL>	0.432099	0.432099	MODIFIER	upstream_gene_variant	MODIFIER	ENSDLAG00005000125,adcy8_(Seabass),adenylate cyclase 8 (brain) [Source:ZFIN;Acc:ZDB-GENE-070912-197]
CAJNNU010000001.1:25892119	CAJNNU010000001.1:25892119-25892173	CAJNNU010000001.1	25892119	25892173	54	<DEL>	0.0246914	0.0246914	MODIFIER	intergenic_region	MODIFIER	ENSDLAG00005000125,adcy8_(Seabass),adenylate cyclase 8 (brain) [Source:ZFIN;Acc:ZDB-GENE-070912-197]	ENSDLAG00005034308,efr3a_(Seabass),EFR3 homolog A (S. cerevisiae) [Source:ZFIN;Acc:ZDB-GENE-040426-1681]
CAJNNU010000001.1:25896862	CAJNNU010000001.1:25896862-25897091	CAJNNU010000001.1	25896862	25897091	229	<DEL>	0.45	0.45	MODIFIER	intergenic_region	MODIFIER	ENSDLAG00005000125,adcy8_(Seabass),adenylate cyclase 8 (brain) [Source:ZFIN;Acc:ZDB-GENE-070912-197]	ENSDLAG00005034308,efr3a_(Seabass),EFR3 homolog A (S. cerevisiae) [Source:ZFIN;Acc:ZDB-GENE-040426-1681]
CAJNNU010000001.1:25911722	CAJNNU010000001.1:25911722-25911788	CAJNNU010000001.1	25911722	25911788	66	<DEL>	0.0740741	0.0740741	MODIFIER	intergenic_region	MODIFIER	ENSDLAG00005000125,adcy8_(Seabass),adenylate cyclase 8 (brain) [Source:ZFIN;Acc:ZDB-GENE-070912-197]	ENSDLAG00005034308,efr3a_(Seabass),EFR3 homolog A (S. cerevisiae) [Source:ZFIN;Acc:ZDB-GENE-040426-1681]
CAJNNU010000001.1:25911994	CAJNNU010000001.1:25911994-25912066	CAJNNU010000001.1	25911994	25912066	72	<DEL>	0.03125	0.03125	MODIFIER	intergenic_region	MODIFIER	ENSDLAG00005000125,adcy8_(Seabass),adenylate cyclase 8 (brain) [Source:ZFIN;Acc:ZDB-GENE-070912-197]	ENSDLAG00005034308,efr3a_(Seabass),EFR3 homolog A (S. cerevisiae) [Source:ZFIN;Acc:ZDB-GENE-040426-1681]
CAJNNU010000001.1:25922336	CAJNNU010000001.1:25922336-25922583	CAJNNU010000001.1	25922336	25922583	247	<DEL>	0.240506	0.240506	MODIFIER	intergenic_region	MODIFIER	ENSDLAG00005000125,adcy8_(Seabass),adenylate cyclase 8 (brain) [Source:ZFIN;Acc:ZDB-GENE-070912-197]	ENSDLAG00005034308,efr3a_(Seabass),EFR3 homolog A (S. cerevisiae) [Source:ZFIN;Acc:ZDB-GENE-040426-1681]
CAJNNU010000001.1:25940852	CAJNNU010000001.1:25940852-25940922	CAJNNU010000001.1	25940852	25940922	70	<DEL>	0.0308642	0.0308642	MODIFIER	intergenic_region	MODIFIER	ENSDLAG00005000125,adcy8_(Seabass),adenylate cyclase 8 (brain) [Source:ZFIN;Acc:ZDB-GENE-070912-197]	ENSDLAG00005034308,efr3a_(Seabass),EFR3 homolog A (S. cerevisiae) [Source:ZFIN;Acc:ZDB-GENE-040426-1681]
CAJNNU010000001.1:25956964	CAJNNU010000001.1:25956964-25957044	CAJNNU010000001.1	25956964	25957044	80	<DEL>	0.0555556	0.0555556	MODIFIER	intergenic_region	MODIFIER	ENSDLAG00005000125,adcy8_(Seabass),adenylate cyclase 8 (brain) [Source:ZFIN;Acc:ZDB-GENE-070912-197]	ENSDLAG00005034308,efr3a_(Seabass),EFR3 homolog A (S. cerevisiae) [Source:ZFIN;Acc:ZDB-GENE-040426-1681]
CAJNNU010000001.1:25957482	CAJNNU010000001.1:25957482-25957848	CAJNNU010000001.1	25957482	25957848	366	<DEL>	0.0185185	0.0185185	MODIFIER	intergenic_region	MODIFIER	ENSDLAG00005000125,adcy8_(Seabass),adenylate cyclase 8 (brain) [Source:ZFIN;Acc:ZDB-GENE-070912-197]	ENSDLAG00005034308,efr3a_(Seabass),EFR3 homolog A (S. cerevisiae) [Source:ZFIN;Acc:ZDB-GENE-040426-1681]
CAJNNU010000001.1:25965772	CAJNNU010000001.1:25965772-25966501	CAJNNU010000001.1	25965772	25966501	729	<DEL>	0.0375	0.0375	MODIFIER	intron_variant	MODIFIER	ENSDLAG00005034308,efr3a_(Seabass),EFR3 homolog A (S. cerevisiae) [Source:ZFIN;Acc:ZDB-GENE-040426-1681]
CAJNNU010000001.1:26018168	CAJNNU010000001.1:26018168-26018568	CAJNNU010000001.1	26018168	26018568	400	<DEL>	0.0555556	0.0555556	MODIFIER	intron_variant	MODIFIER	ENSDLAG00005034308,efr3a_(Seabass),EFR3 homolog A (S. cerevisiae) [Source:ZFIN;Acc:ZDB-GENE-040426-1681]
CAJNNU010000001.1:26020073	CAJNNU010000001.1:26020073-26020181	CAJNNU010000001.1	26020073	26020181	108	<DEL>	0.075	0.075	MODIFIER	intron_variant	MODIFIER	ENSDLAG00005034308,efr3a_(Seabass),EFR3 homolog A (S. cerevisiae) [Source:ZFIN;Acc:ZDB-GENE-040426-1681]
CAJNNU010000001.1:26027235	CAJNNU010000001.1:26027235-26027874	CAJNNU010000001.1	26027235	26027874	639	<DEL>	0.0625	0.0625	MODIFIER	intron_variant	MODIFIER	ENSDLAG00005034308,efr3a_(Seabass),EFR3 homolog A (S. cerevisiae) [Source:ZFIN;Acc:ZDB-GENE-040426-1681]
CAJNNU010000001.1:26044794	CAJNNU010000001.1:26044794-26044906	CAJNNU010000001.1	26044794	26044906	112	<DEL>	0.025641	0.025641	MODIFIER	intron_variant	MODIFIER	ENSDLAG00005034308,efr3a_(Seabass),EFR3 homolog A (S. cerevisiae) [Source:ZFIN;Acc:ZDB-GENE-040426-1681]
CAJNNU010000001.1:26050597	CAJNNU010000001.1:26050597-26050683	CAJNNU010000001.1	26050597	26050683	86	<DEL>	0.363636	0.363636	MODIFIER	intron_variant	MODIFIER	ENSDLAG00005034308,efr3a_(Seabass),EFR3 homolog A (S. cerevisiae) [Source:ZFIN;Acc:ZDB-GENE-040426-1681]
CAJNNU010000001.1:26057211	CAJNNU010000001.1:26057211-26057291	CAJNNU010000001.1	26057211	26057291	80	<DEL>	0.0864198	0.0864198	MODIFIER	intron_variant	MODIFIER	ENSDLAG00005034308,efr3a_(Seabass),EFR3 homolog A (S. cerevisiae) [Source:ZFIN;Acc:ZDB-GENE-040426-1681]
CAJNNU010000001.1:26057746	CAJNNU010000001.1:26057746-26057796	CAJNNU010000001.1	26057746	26057796	50	<DEL>	0.01875	0.01875	MODIFIER	intron_variant	MODIFIER	ENSDLAG00005034308,efr3a_(Seabass),EFR3 homolog A (S. cerevisiae) [Source:ZFIN;Acc:ZDB-GENE-040426-1681]
CAJNNU010000001.1:26069859	CAJNNU010000001.1:26069859-26070103	CAJNNU010000001.1	26069859	26070103	244	<DEL>	0.455128	0.455128	MODIFIER	intron_variant	MODIFIER	ENSDLAG00005034308,efr3a_(Seabass),EFR3 homolog A (S. cerevisiae) [Source:ZFIN;Acc:ZDB-GENE-040426-1681]
CAJNNU010000001.1:26071424	CAJNNU010000001.1:26071424-26071596	CAJNNU010000001.1	26071424	26071596	172	<DEL>	0.0308642	0.0308642	MODIFIER	intron_variant	MODIFIER	ENSDLAG00005034308,efr3a_(Seabass),EFR3 homolog A (S. cerevisiae) [Source:ZFIN;Acc:ZDB-GENE-040426-1681]
CAJNNU010000001.1:26085516	CAJNNU010000001.1:26085516-26085878	CAJNNU010000001.1	26085516	26085878	362	<DEL>	0.02	0.02	MODIFIER	intron_variant	MODIFIER	ENSDLAG00005034308,efr3a_(Seabass),EFR3 homolog A (S. cerevisiae) [Source:ZFIN;Acc:ZDB-GENE-040426-1681]
CAJNNU010000001.1:26085523	CAJNNU010000001.1:26085523-26086121	CAJNNU010000001.1	26085523	26086121	598	<DEL>	0.01875	0.01875	MODIFIER	intron_variant	MODIFIER	ENSDLAG00005034308,efr3a_(Seabass),EFR3 homolog A (S. cerevisiae) [Source:ZFIN;Acc:ZDB-GENE-040426-1681]
CAJNNU010000001.1:26093552	CAJNNU010000001.1:26093552-26093842	CAJNNU010000001.1	26093552	26093842	290	<DEL>	0.0185185	0.0185185	MODIFIER	intron_variant	MODIFIER	ENSDLAG00005034308,efr3a_(Seabass),EFR3 homolog A (S. cerevisiae) [Source:ZFIN;Acc:ZDB-GENE-040426-1681]
CAJNNU010000001.1:26101030	CAJNNU010000001.1:26101030-26101146	CAJNNU010000001.1	26101030	26101146	116	<DEL>	0.14557	0.14557	MODIFIER	intron_variant	MODIFIER	ENSDLAG00005034308,efr3a_(Seabass),EFR3 homolog A (S. cerevisiae) [Source:ZFIN;Acc:ZDB-GENE-040426-1681]
CAJNNU010000001.1:26114345	CAJNNU010000001.1:26114345-26114400	CAJNNU010000001.1	26114345	26114400	55	<DEL>	0.0185185	0.0185185	MODIFIER	downstream_gene_variant	MODIFIER	ENSDLAG00005032245,oc90_(Zebrafish),otoconin 90 [Source:ZFIN;Acc:ZDB-GENE-070912-300]
CAJNNU010000001.1:26128395	CAJNNU010000001.1:26128395-26128815	CAJNNU010000001.1	26128395	26128815	420	<DEL>	0.525	0.475	MODIFIER	intron_variant	MODIFIER	ENSDLAG00005032245,oc90_(Zebrafish),otoconin 90 [Source:ZFIN;Acc:ZDB-GENE-070912-300]
CAJNNU010000001.1:26139008	CAJNNU010000001.1:26139008-26139074	CAJNNU010000001.1	26139008	26139074	66	<DEL>	0.295775	0.295775	MODIFIER	intron_variant	MODIFIER	ENSDLAG00005032245,oc90_(Zebrafish),otoconin 90 [Source:ZFIN;Acc:ZDB-GENE-070912-300]
CAJNNU010000001.1:26139970	CAJNNU010000001.1:26139970-26140215	CAJNNU010000001.1	26139970	26140215	245	<DEL>	0.192308	0.192308	MODIFIER	intron_variant	MODIFIER	ENSDLAG00005032245,oc90_(Zebrafish),otoconin 90 [Source:ZFIN;Acc:ZDB-GENE-070912-300]
CAJNNU010000001.1:26141959	CAJNNU010000001.1:26141959-26142082	CAJNNU010000001.1	26141959	26142082	123	<DEL>	0.12963	0.12963	MODIFIER	intron_variant	MODIFIER	ENSDLAG00005032245,oc90_(Zebrafish),otoconin 90 [Source:ZFIN;Acc:ZDB-GENE-070912-300]
CAJNNU010000001.1:26149969	CAJNNU010000001.1:26149969-26150078	CAJNNU010000001.1	26149969	26150078	109	<DEL>	0.185897	0.185897	MODIFIER	upstream_gene_variant	MODIFIER	ENSDLAG00005032245,oc90_(Zebrafish),otoconin 90 [Source:ZFIN;Acc:ZDB-GENE-070912-300]
CAJNNU010000001.1:26162022	CAJNNU010000001.1:26162022-26162093	CAJNNU010000001.1	26162022	26162093	71	<DEL>	0.234177	0.234177	MODIFIER	intron_variant	MODIFIER	ENSDLAG00005001071,kcnq3_(Seabass),potassium voltage-gated channel
CAJNNU010000001.1:26170646	CAJNNU010000001.1:26170646-26170948	CAJNNU010000001.1	26170646	26170948	302	<DEL>	0.0555556	0.0555556	MODIFIER	intron_variant	MODIFIER	ENSDLAG00005001071,kcnq3_(Seabass),potassium voltage-gated channel
CAJNNU010000001.1:26171087	CAJNNU010000001.1:26171087-26171175	CAJNNU010000001.1	26171087	26171175	88	<DEL>	0.188312	0.188312	MODIFIER	intron_variant	MODIFIER	ENSDLAG00005001071,kcnq3_(Seabass),potassium voltage-gated channel
CAJNNU010000001.1:26171184	CAJNNU010000001.1:26171184-26171245	CAJNNU010000001.1	26171184	26171245	61	<DEL>	0.0375	0.0375	MODIFIER	intron_variant	MODIFIER	ENSDLAG00005001071,kcnq3_(Seabass),potassium voltage-gated channel
CAJNNU010000001.1:26177313	CAJNNU010000001.1:26177313-26177535	CAJNNU010000001.1	26177313	26177535	222	<DEL>	0.01875	0.01875	MODIFIER	upstream_gene_variant	MODIFIER	ENSDLAG00005001071,kcnq3_(Seabass),potassium voltage-gated channel
CAJNNU010000001.1:26195498	CAJNNU010000001.1:26195498-26196208	CAJNNU010000001.1	26195498	26196208	710	<DEL>	0.0308642	0.0308642	MODIFIER	intron_variant	MODIFIER	ENSDLAG00005001071,kcnq3_(Seabass),potassium voltage-gated channel
CAJNNU010000001.1:26202756	CAJNNU010000001.1:26202756-26203312	CAJNNU010000001.1	26202756	26203312	556	<DEL>	0.075	0.075	MODIFIER	intron_variant	MODIFIER	ENSDLAG00005001071,kcnq3_(Seabass),potassium voltage-gated channel
CAJNNU010000001.1:26247218	CAJNNU010000001.1:26247218-26247284	CAJNNU010000001.1	26247218	26247284	66	<DEL>	0.0246914	0.0246914	MODIFIER	intron_variant	MODIFIER	ENSDLAG00005001071,kcnq3_(Seabass),potassium voltage-gated channel
CAJNNU010000001.1:26266251	CAJNNU010000001.1:26266251-26266300	CAJNNU010000001.1	26266251	26266300	49	<DEL>	0.157895	0.157895	HIGH	splice_acceptor_variant&splice_region_variant&3_prime_UTR_variant&intron_variant	HIGH	ENSDLAG00005028471,lrrc6_(Seabass),leucine rich repeat containing 6 [Source:NCBI gene;Acc:432388]		<DEL>|downstream_gene_variant|MODIFIER|ENSDLAG00005028471,lrrc6_(Seabass),leucine rich repeat containing 6 [Source:NCBI gene;Acc:432388]|	<DEL>|non_coding_transcript_variant|MODIFIER|ENSDLAG00005028471,lrrc6_(Seabass),leucine rich repeat containing 6 [Source:NCBI gene;Acc:432388]
CAJNNU010000001.1:26268448	CAJNNU010000001.1:26268448-26268523	CAJNNU010000001.1	26268448	26268523	75	<DEL>	0.216049	0.216049	MODIFIER	intron_variant	MODIFIER	ENSDLAG00005028471,lrrc6_(Seabass),leucine rich repeat containing 6 [Source:NCBI gene;Acc:432388]
CAJNNU010000001.1:26269968	CAJNNU010000001.1:26269968-26270152	CAJNNU010000001.1	26269968	26270152	184	<DEL>	0.316456	0.316456	MODIFIER	intron_variant	MODIFIER	ENSDLAG00005028471,lrrc6_(Seabass),leucine rich repeat containing 6 [Source:NCBI gene;Acc:432388]
CAJNNU010000001.1:26276964	CAJNNU010000001.1:26276964-26277157	CAJNNU010000001.1	26276964	26277157	193	<DUP>	0.03125	0.03125	MODIFIER	intron_variant	MODIFIER	ENSDLAG00005028471,lrrc6_(Seabass),leucine rich repeat containing 6 [Source:NCBI gene;Acc:432388]
CAJNNU010000001.1:26279637	CAJNNU010000001.1:26279637-26279714	CAJNNU010000001.1	26279637	26279714	77	<DEL>	0.04375	0.04375	MODIFIER	intron_variant	MODIFIER	ENSDLAG00005028471,lrrc6_(Seabass),leucine rich repeat containing 6 [Source:NCBI gene;Acc:432388]
CAJNNU010000001.1:26301422	CAJNNU010000001.1:26301422-26301474	CAJNNU010000001.1	26301422	26301474	52	<DEL>	0.08125	0.08125	MODIFIER	upstream_gene_variant	MODIFIER	ENSDLAG00005028471,lrrc6_(Seabass),leucine rich repeat containing 6 [Source:NCBI gene;Acc:432388]
CAJNNU010000001.1:26309481	CAJNNU010000001.1:26309481-26309561	CAJNNU010000001.1	26309481	26309561	80	<DEL>	0.037037	0.037037	MODIFIER	intron_variant	MODIFIER	ENSDLAG00005032694,N/A,N/A
CAJNNU010000002.1:11456	CAJNNU010000002.1:11456-11963	CAJNNU010000002.1	11456	11963	507	<DEL>	0.297468	0.297468	MODIFIER	intron_variant	MODIFIER	ENSDLAG00005001092,THADA_(Salmon),N/A
CAJNNU010000002.1:15919	CAJNNU010000002.1:15919-15975	CAJNNU010000002.1	15919	15975	56	<DEL>	0.038961	0.038961	MODIFIER	intron_variant	MODIFIER	ENSDLAG00005001092,THADA_(Salmon),N/A
CAJNNU010000002.1:22449	CAJNNU010000002.1:22449-22710	CAJNNU010000002.1	22449	22710	261	<DEL>	0.0185185	0.0185185	MODIFIER	intron_variant	MODIFIER	ENSDLAG00005001092,THADA_(Salmon),N/A
CAJNNU010000002.1:27904	CAJNNU010000002.1:27904-28066	CAJNNU010000002.1	27904	28066	162	<DEL>	0.0185185	0.0185185	MODIFIER	intron_variant	MODIFIER	ENSDLAG00005001092,THADA_(Salmon),N/A
CAJNNU010000002.1:45002	CAJNNU010000002.1:45002-45082	CAJNNU010000002.1	45002	45082	80	<DEL>	0.0696203	0.0696203	MODIFIER	intron_variant	MODIFIER	ENSDLAG00005001092,THADA_(Salmon),N/A
CAJNNU010000002.1:46561	CAJNNU010000002.1:46561-46767	CAJNNU010000002.1	46561	46767	206	<DEL>	0.278481	0.278481	MODIFIER	intron_variant	MODIFIER	ENSDLAG00005001092,THADA_(Salmon),N/A
CAJNNU010000002.1:52146	CAJNNU010000002.1:52146-52310	CAJNNU010000002.1	52146	52310	164	<DEL>	0.0705128	0.0705128	MODIFIER	intron_variant	MODIFIER	ENSDLAG00005001092,THADA_(Salmon),N/A
CAJNNU010000002.1:53584	CAJNNU010000002.1:53584-53657	CAJNNU010000002.1	53584	53657	73	<DEL>	0.289474	0.289474	MODIFIER	intron_variant	MODIFIER	ENSDLAG00005001092,THADA_(Salmon),N/A
CAJNNU010000002.1:76996	CAJNNU010000002.1:76996-77049	CAJNNU010000002.1	76996	77049	53	<DEL>	0.0657895	0.0657895	MODIFIER	intron_variant	MODIFIER	ENSDLAG00005001092,THADA_(Salmon),N/A
CAJNNU010000002.1:77295	CAJNNU010000002.1:77295-77364	CAJNNU010000002.1	77295	77364	69	<DEL>	0.0740741	0.0740741	MODIFIER	intron_variant	MODIFIER	ENSDLAG00005001092,THADA_(Salmon),N/A
CAJNNU010000002.1:81392	CAJNNU010000002.1:81392-81526	CAJNNU010000002.1	81392	81526	134	<DEL>	0.32716	0.32716	MODIFIER	intron_variant	MODIFIER	ENSDLAG00005001092,THADA_(Salmon),N/A
CAJNNU010000002.1:88229	CAJNNU010000002.1:88229-88416	CAJNNU010000002.1	88229	88416	187	<DEL>	0.0185185	0.0185185	MODIFIER	intron_variant	MODIFIER	ENSDLAG00005001092,THADA_(Salmon),N/A
CAJNNU010000002.1:113628	CAJNNU010000002.1:113628-113695	CAJNNU010000002.1	113628	113695	67	<DEL>	0.01875	0.01875	MODIFIER	intron_variant	MODIFIER	ENSDLAG00005032916,ZFP36L2_(Salmon),N/A
CAJNNU010000002.1:128655	CAJNNU010000002.1:128655-128718	CAJNNU010000002.1	128655	128718	63	<DEL>	0.417722	0.417722	MODIFIER	intergenic_region	MODIFIER	ENSDLAG00005032916,ZFP36L2_(Salmon),N/A	ENSDLAG00005030644,G109A_(Salmon),N/A
CAJNNU010000002.1:131747	CAJNNU010000002.1:131747-132087	CAJNNU010000002.1	131747	132087	340	<DEL>	0.410256	0.410256	MODIFIER	intergenic_region	MODIFIER	ENSDLAG00005032916,ZFP36L2_(Salmon),N/A	ENSDLAG00005030644,G109A_(Salmon),N/A
CAJNNU010000002.1:135680	CAJNNU010000002.1:135680-135906	CAJNNU010000002.1	135680	135906	226	<DEL>	0.117284	0.117284	MODIFIER	intergenic_region	MODIFIER	ENSDLAG00005032916,ZFP36L2_(Salmon),N/A	ENSDLAG00005030644,G109A_(Salmon),N/A
CAJNNU010000002.1:137953	CAJNNU010000002.1:137953-138669	CAJNNU010000002.1	137953	138669	716	<DEL>	0.0185185	0.0185185	MODIFIER	intergenic_region	MODIFIER	ENSDLAG00005032916,ZFP36L2_(Salmon),N/A	ENSDLAG00005030644,G109A_(Salmon),N/A
CAJNNU010000002.1:143056	CAJNNU010000002.1:143056-143234	CAJNNU010000002.1	143056	143234	178	<DEL>	0.166667	0.166667	MODIFIER	intergenic_region	MODIFIER	ENSDLAG00005032916,ZFP36L2_(Salmon),N/A	ENSDLAG00005030644,G109A_(Salmon),N/A
CAJNNU010000002.1:158942	CAJNNU010000002.1:158942-159475	CAJNNU010000002.1	158942	159475	533	<DEL>	0.0493827	0.0493827	MODIFIER	intergenic_region	MODIFIER	ENSDLAG00005032916,ZFP36L2_(Salmon),N/A	ENSDLAG00005030644,G109A_(Salmon),N/A
CAJNNU010000002.1:165576	CAJNNU010000002.1:165576-165631	CAJNNU010000002.1	165576	165631	55	<DEL>	0.322785	0.322785	MODIFIER	intergenic_region	MODIFIER	ENSDLAG00005032916,ZFP36L2_(Salmon),N/A	ENSDLAG00005030644,G109A_(Salmon),N/A
CAJNNU010000002.1:174355	CAJNNU010000002.1:174355-174465	CAJNNU010000002.1	174355	174465	110	<DEL>	0.333333	0.333333	MODIFIER	intergenic_region	MODIFIER	ENSDLAG00005032916,ZFP36L2_(Salmon),N/A	ENSDLAG00005030644,G109A_(Salmon),N/A
CAJNNU010000002.1:204826	CAJNNU010000002.1:204826-204917	CAJNNU010000002.1	204826	204917	91	<DEL>	0.0185185	0.0185185	MODIFIER	intergenic_region	MODIFIER	ENSDLAG00005032916,ZFP36L2_(Salmon),N/A	ENSDLAG00005030644,G109A_(Salmon),N/A
CAJNNU010000002.1:211119	CAJNNU010000002.1:211119-211246	CAJNNU010000002.1	211119	211246	127	<DEL>	0.037037	0.037037	MODIFIER	intergenic_region	MODIFIER	ENSDLAG00005032916,ZFP36L2_(Salmon),N/A	ENSDLAG00005030644,G109A_(Salmon),N/A
CAJNNU010000002.1:243724	CAJNNU010000002.1:243724-243948	CAJNNU010000002.1	243724	243948	224	<DEL>	0.0185185	0.0185185	MODIFIER	intergenic_region	MODIFIER	ENSDLAG00005032916,ZFP36L2_(Salmon),N/A	ENSDLAG00005030644,G109A_(Salmon),N/A
CAJNNU010000002.1:260616	CAJNNU010000002.1:260616-260854	CAJNNU010000002.1	260616	260854	238	<DEL>	0.0925926	0.0925926	MODIFIER	intergenic_region	MODIFIER	ENSDLAG00005032916,ZFP36L2_(Salmon),N/A	ENSDLAG00005030644,G109A_(Salmon),N/A
CAJNNU010000002.1:263160	CAJNNU010000002.1:263160-263278	CAJNNU010000002.1	263160	263278	118	<DEL>	0.0308642	0.0308642	MODIFIER	intergenic_region	MODIFIER	ENSDLAG00005032916,ZFP36L2_(Salmon),N/A	ENSDLAG00005030644,G109A_(Salmon),N/A
CAJNNU010000002.1:266605	CAJNNU010000002.1:266605-266805	CAJNNU010000002.1	266605	266805	200	<DEL>	0.0555556	0.0555556	MODIFIER	intergenic_region	MODIFIER	ENSDLAG00005032916,ZFP36L2_(Salmon),N/A	ENSDLAG00005030644,G109A_(Salmon),N/A
CAJNNU010000002.1:270682	CAJNNU010000002.1:270682-270750	CAJNNU010000002.1	270682	270750	68	<DEL>	0.0375	0.0375	MODIFIER	intergenic_region	MODIFIER	ENSDLAG00005032916,ZFP36L2_(Salmon),N/A	ENSDLAG00005030644,G109A_(Salmon),N/A
CAJNNU010000002.1:287388	CAJNNU010000002.1:287388-287441	CAJNNU010000002.1	287388	287441	53	<DEL>	0.0185185	0.0185185	MODIFIER	intergenic_region	MODIFIER	ENSDLAG00005032916,ZFP36L2_(Salmon),N/A	ENSDLAG00005030644,G109A_(Salmon),N/A
CAJNNU010000002.1:296411	CAJNNU010000002.1:296411-296550	CAJNNU010000002.1	296411	296550	139	<DEL>	0.837662	0.162338	MODIFIER	intergenic_region	MODIFIER	ENSDLAG00005032916,ZFP36L2_(Salmon),N/A	ENSDLAG00005030644,G109A_(Salmon),N/A
CAJNNU010000002.1:328691	CAJNNU010000002.1:328691-328796	CAJNNU010000002.1	328691	328796	105	<DEL>	0.128788	0.128788	MODIFIER	downstream_gene_variant	MODIFIER	ENSDLAG00005030644,G109A_(Salmon),N/A
CAJNNU010000002.1:328691	CAJNNU010000002.1:328691-328869	CAJNNU010000002.1	328691	328869	178	<DEL>	0.0740741	0.0740741	MODIFIER	downstream_gene_variant	MODIFIER	ENSDLAG00005030644,G109A_(Salmon),N/A
CAJNNU010000002.1:329225	CAJNNU010000002.1:329225-329295	CAJNNU010000002.1	329225	329295	70	<DEL>	0.0666667	0.0666667	MODIFIER	downstream_gene_variant	MODIFIER	ENSDLAG00005030644,G109A_(Salmon),N/A
CAJNNU010000002.1:344736	CAJNNU010000002.1:344736-344802	CAJNNU010000002.1	344736	344802	66	<DEL>	0.01875	0.01875	MODIFIER	intron_variant	MODIFIER	ENSDLAG00005001110,haao_(Stickleback),N/A
CAJNNU010000002.1:345185	CAJNNU010000002.1:345185-345906	CAJNNU010000002.1	345185	345906	721	<DUP>	0.02	0.02	MODIFIER	intron_variant	MODIFIER	ENSDLAG00005001110,haao_(Stickleback),N/A		<DUP>|upstream_gene_variant|MODIFIER|ENSDLAG00005026402,N/A,N/A|	<DUP>|intragenic_variant|MODIFIER|ENSDLAG00005026402,N/A,N/A
CAJNNU010000002.1:348739	CAJNNU010000002.1:348739-348796	CAJNNU010000002.1	348739	348796	57	<DEL>	0.340909	0.340909	MODIFIER	upstream_gene_variant	MODIFIER	ENSDLAG00005001110,haao_(Stickleback),N/A
CAJNNU010000002.1:349238	CAJNNU010000002.1:349238-349310	CAJNNU010000002.1	349238	349310	72	<DEL>	0.0375	0.0375	MODIFIER	upstream_gene_variant	MODIFIER	ENSDLAG00005001110,haao_(Stickleback),N/A
CAJNNU010000002.1:373772	CAJNNU010000002.1:373772-374176	CAJNNU010000002.1	373772	374176	404	<DEL>	0.0246914	0.0246914	MODIFIER	intron_variant	MODIFIER	ENSDLAG00005003756,REL_(Seabass),REL proto-oncogene
CAJNNU010000002.1:397629	CAJNNU010000002.1:397629-397701	CAJNNU010000002.1	397629	397701	72	<DEL>	0.0949367	0.0949367	MODIFIER	intron_variant	MODIFIER	ENSDLAG00005003788,SANBR_(Seabass),SANT and BTB domain regulator of CSR [Source:HGNC Symbol;Acc:HGNC:29387]
CAJNNU010000002.1:402633	CAJNNU010000002.1:402633-402729	CAJNNU010000002.1	402633	402729	96	<DEL>	0.01875	0.01875	MODIFIER	intron_variant	MODIFIER	ENSDLAG00005003788,SANBR_(Seabass),SANT and BTB domain regulator of CSR [Source:HGNC Symbol;Acc:HGNC:29387]
CAJNNU010000002.1:429209	CAJNNU010000002.1:429209-429276	CAJNNU010000002.1	429209	429276	67	<DEL>	0.05	0.05	MODIFIER	intron_variant	MODIFIER	ENSDLAG00005034759,XPO1_(Stickleback),N/A
CAJNNU010000002.1:450902	CAJNNU010000002.1:450902-451669	CAJNNU010000002.1	450902	451669	767	<DEL>	0.0493827	0.0493827	MODIFIER	intron_variant	MODIFIER	ENSDLAG00005029329,si:dkey-51a16.9_(Zebrafish),N/A
CAJNNU010000002.1:481422	CAJNNU010000002.1:481422-481949	CAJNNU010000002.1	481422	481949	527	<DEL>	0.0185185	0.0185185	MODIFIER	intron_variant	MODIFIER	ENSDLAG00005027007,sertad2b_(Stickleback),N/A
CAJNNU010000002.1:482093	CAJNNU010000002.1:482093-482217	CAJNNU010000002.1	482093	482217	124	<DEL>	0.11039	0.11039	MODIFIER	intron_variant	MODIFIER	ENSDLAG00005027007,sertad2b_(Stickleback),N/A
CAJNNU010000002.1:493195	CAJNNU010000002.1:493195-493300	CAJNNU010000002.1	493195	493300	105	<DEL>	0.0555556	0.0555556	MODIFIER	intron_variant	MODIFIER	ENSDLAG00005027007,sertad2b_(Stickleback),N/A
CAJNNU010000002.1:533613	CAJNNU010000002.1:533613-533698	CAJNNU010000002.1	533613	533698	85	<DEL>	0.0925926	0.0925926	MODIFIER	intron_variant	MODIFIER	ENSDLAG00005004045,slc1a4_(Stickleback),N/A
CAJNNU010000002.1:536228	CAJNNU010000002.1:536228-536293	CAJNNU010000002.1	536228	536293	65	<DEL>	0.31875	0.31875	MODIFIER	downstream_gene_variant	MODIFIER	ENSDLAG00005004045,slc1a4_(Stickleback),N/A		<DEL>|upstream_gene_variant|MODIFIER|ENSDLAG00005028051,smap1_(Seabass),small ArfGAP 1 [Source:ZFIN;Acc:ZDB-GENE-060920-2]
CAJNNU010000002.1:538053	CAJNNU010000002.1:538053-538707	CAJNNU010000002.1	538053	538707	654	<DEL>	0.0641026	0.0641026	MODIFIER	downstream_gene_variant	MODIFIER	ENSDLAG00005004045,slc1a4_(Stickleback),N/A		<DEL>|upstream_gene_variant|MODIFIER|ENSDLAG00005028051,smap1_(Seabass),small ArfGAP 1 [Source:ZFIN;Acc:ZDB-GENE-060920-2]
CAJNNU010000002.1:538603	CAJNNU010000002.1:538603-538711	CAJNNU010000002.1	538603	538711	108	<DEL>	0.0308642	0.0308642	MODIFIER	downstream_gene_variant	MODIFIER	ENSDLAG00005004045,slc1a4_(Stickleback),N/A		<DEL>|upstream_gene_variant|MODIFIER|ENSDLAG00005028051,smap1_(Seabass),small ArfGAP 1 [Source:ZFIN;Acc:ZDB-GENE-060920-2]
CAJNNU010000002.1:543997	CAJNNU010000002.1:543997-544429	CAJNNU010000002.1	543997	544429	432	<DEL>	0.0466667	0.0466667	MODIFIER	upstream_gene_variant	MODIFIER	ENSDLAG00005004091,U1_(Seabass),U1 spliceosomal RNA [Source:RFAM;Acc:RF00003]
CAJNNU010000002.1:544830	CAJNNU010000002.1:544830-544883	CAJNNU010000002.1	544830	544883	53	<DEL>	0.310811	0.310811	MODIFIER	intron_variant	MODIFIER	ENSDLAG00005028051,smap1_(Seabass),small ArfGAP 1 [Source:ZFIN;Acc:ZDB-GENE-060920-2]
CAJNNU010000002.1:545280	CAJNNU010000002.1:545280-545397	CAJNNU010000002.1	545280	545397	117	<DEL>	0.01875	0.01875	MODIFIER	intron_variant	MODIFIER	ENSDLAG00005028051,smap1_(Seabass),small ArfGAP 1 [Source:ZFIN;Acc:ZDB-GENE-060920-2]
CAJNNU010000002.1:561144	CAJNNU010000002.1:561144-561213	CAJNNU010000002.1	561144	561213	69	<DEL>	0.0443038	0.0443038	MODIFIER	intron_variant	MODIFIER	ENSDLAG00005028051,smap1_(Seabass),small ArfGAP 1 [Source:ZFIN;Acc:ZDB-GENE-060920-2]
CAJNNU010000002.1:578418	CAJNNU010000002.1:578418-578680	CAJNNU010000002.1	578418	578680	262	<DEL>	0.191358	0.191358	MODIFIER	intron_variant	MODIFIER	ENSDLAG00005028051,smap1_(Seabass),small ArfGAP 1 [Source:ZFIN;Acc:ZDB-GENE-060920-2]
CAJNNU010000002.1:583208	CAJNNU010000002.1:583208-583283	CAJNNU010000002.1	583208	583283	75	<DEL>	0.681159	0.318841	MODIFIER	intron_variant	MODIFIER	ENSDLAG00005028051,smap1_(Seabass),small ArfGAP 1 [Source:ZFIN;Acc:ZDB-GENE-060920-2]
[truncated: 36,870 more rows]
