# Supplementary material for: Structural variant landscape provides insights into genome organisation and domestication in European seabass
Source: BMC Biol. 2025 Oct 1;23:288. doi: 10.1186/s12915-025-02404-7 (PMC12487334; doi:10.1186/s12915-025-02404-7)
Supplement: Supplementary file 15 — Additional file 15. [file 12915_2025_2404_MOESM15_ESM.xlsx]

## Sheet: Sheet1
ID	Chromosome	Position (For Ensembl search)	Start	End	Type	Length	Farmed Frequency	Wild-A Freq	Wild-E Freq	Wild-W Freq	Fst-Farmed_Wild-A	Fst-Farmed_Wild-E	Fst-Farmed_Wild-W	Farmed genotype "./."	Farmed genotype "0/0"	Farmed genotype "0/1"	Farmed genotype "1/1"	Wild-A genotype "./."	Wild-A genotype "0/0"	Wild-A genotype "0/1"	Wild-A genotype "1/1"	Wild-E genotype "./."	Wild-E genotype "0/0"	Wild-E genotype "0/1"	Wild-E genotype "1/1"	Wild-W genotype "./."	Wild-W genotype "0/0"	Wild-W genotype "0/1"	Wild-W genotype "1/1"	In farmed seabass 21428 SV dataset?	In wild seabass 38408 SV dataset?	Impact overall based on SnpEff	Top 1% or 5% Fst-Farmed_Wild-A	Top 1% or 5% Fst-Farmed_Wild-E	Top 1% or 5% Fst-Farmed_Wild-W	GERP-overlapped SVs	GERP-overlapped HIGH IMPACT SVs	Annotation
CAJNNU010000001.1_58409_60675_DEL	CAJNNU010000001.1	CAJNNU010000001.1:58409_60675	58409	60675	DEL	2266	0.0166667	0.0384615	0	0.027027	-0.00942613	-0.00358922	-0.00668932	0	87	3	0	0	12	1	0	0	22	0	0	0	35	2	0	no	yes	MODIFIER	no	no	no	no	no	<DEL>|intergenic_region|MODIFIER|CHR_START,N/A,N/A|ENSDLAG00005030171,N/A,N/A
CAJNNU010000001.1_78591_78885_DUP	CAJNNU010000001.1	CAJNNU010000001.1:78591:78885	78591	78885	DUP	294	0.05	0.0384615	0.0681818	0.0405405	-0.0200598	-0.0103224	-0.00821318	0	81	9	0	0	12	1	0	0	19	3	0	0	34	3	0	no	yes	MODIFIER	no	no	no	no	no	<DUP>|intron_variant|MODIFIER|ENSDLAG00005030171,N/A,N/A
CAJNNU010000001.1_100477_101273_DUP	CAJNNU010000001.1	CAJNNU010000001.1:100477_101273	100477	101273	DUP	796	0	0.115385	0	0.046875	0.316265	nan	0.0751507	2	88	0	0	0	11	1	1	2	20	0	0	5	29	3	0	no	yes	MODIFIER	no	no	no	no	no	<DUP>|intergenic_region|MODIFIER|ENSDLAG00005030171,N/A,N/A|ENSDLAG00005030714,jph1b_(Stickleback),N/A
CAJNNU010000001.1_101287_102900_DEL	CAJNNU010000001.1	CAJNNU010000001.1:101287_102900	101287	102900	DEL	1613	0.045977	0.192308	0	0.0972222	0.13332	0.0159813	0.0136277	3	79	8	0	0	10	1	2	0	22	0	0	1	29	7	0	no	yes	MODIFIER	no	no	no	no	no	<DEL>|intergenic_region|MODIFIER|ENSDLAG00005030171,N/A,N/A|ENSDLAG00005030714,jph1b_(Stickleback),N/A
CAJNNU010000001.1_209470_210181_DEL	CAJNNU010000001.1	CAJNNU010000001.1:209470_210181	209470	210181	DEL	711	0.0944444	0.230769	0	0.121622	0.0665928	0.0490478	-0.00452714	0	73	17	0	0	9	2	2	0	22	0	0	0	28	9	0	yes	yes	MODIFIER	no	no	no	no	no	<DEL>|intergenic_region|MODIFIER|ENSDLAG00005030171,N/A,N/A|ENSDLAG00005030714,jph1b_(Stickleback),N/A
CAJNNU010000001.1_217936_218039_DEL	CAJNNU010000001.1	CAJNNU010000001.1:217936_218039	217936	218039	DEL	103	0.0898876	0	0.0454545	0.0405405	0.031858	-0.0015281	0.00750841	1	74	14	1	0	13	0	0	0	20	2	0	0	34	3	0	yes	yes	MODIFIER	no	no	no	no	no	<DEL>|intergenic_region|MODIFIER|ENSDLAG00005030171,N/A,N/A|ENSDLAG00005030714,jph1b_(Stickleback),N/A
CAJNNU010000001.1_235224_235428_DEL	CAJNNU010000001.1	CAJNNU010000001.1:235224_235428	235224	235428	DEL	204	0.05	0.0384615	0.0454545	0.0138889	-0.0200598	-0.0134976	0.00771181	0	81	9	0	0	12	1	0	0	20	2	0	1	35	1	0	yes	yes	MODIFIER	no	no	no	no	no	<DEL>|3_prime_UTR_variant|MODIFIER|ENSDLAG00005030714,jph1b_(Stickleback),N/A
CAJNNU010000001.1_301031_301322_DEL	CAJNNU010000001.1	CAJNNU010000001.1:301031:301322	301031	301322	DEL	291	0.0714286	0	0.0454545	0.0405405	0.022729	-0.00806807	-0.000965675	6	72	12	0	0	13	0	0	0	20	2	0	0	34	3	0	yes	yes	MODIFIER	no	no	no	no	no	<DEL>|intron_variant|MODIFIER|ENSDLAG00005030696,N/A,N/A
CAJNNU010000001.1_312659_313153_DEL	CAJNNU010000001.1	CAJNNU010000001.1:312659_313153	312659	313153	DEL	494	0.425	0.538462	0.0681818	0.310811	0.000633186	0.224944	0.0165505	10	29	34	17	0	3	6	4	0	19	3	0	0	17	17	3	yes	yes	MODIFIER	no	no	no	no	no	<DEL>|intron_variant|MODIFIER|ENSDLAG00005030696,N/A,N/A
CAJNNU010000001.1_343087_343669_DEL	CAJNNU010000001.1	CAJNNU010000001.1:343087_343669	343087	343669	DEL	582	0.0795455	0.230769	0	0.121622	0.0961312	0.03888	0.0019083	2	74	14	0	0	9	2	2	0	22	0	0	0	28	9	0	no	yes	MODIFIER	no	no	no	no	no	<DEL>|intergenic_region|MODIFIER|ENSDLAG00005030696,N/A,N/A|ENSDLAG00005000037,penka_(Seabass),proenkephalin a [Source:ZFIN;Acc:ZDB-GENE-030729-31]
CAJNNU010000001.1_348036_348367_DEL	CAJNNU010000001.1	CAJNNU010000001.1:348036_348367	348036	348367	DEL	331	0.0222222	0	0.0227273	0.027027	-0.00892255	-0.0141372	-0.00896035	0	86	4	0	0	13	0	0	0	21	1	0	0	35	2	0	no	yes	MODIFIER	no	no	no	no	no	<DEL>|intergenic_region|MODIFIER|ENSDLAG00005030696,N/A,N/A|ENSDLAG00005000037,penka_(Seabass),proenkephalin a [Source:ZFIN;Acc:ZDB-GENE-030729-31]
CAJNNU010000001.1_358287_358749_DEL	CAJNNU010000001.1	CAJNNU010000001.1:358287_358749	358287	358749	DEL	462	0.101124	0.153846	0.227273	0.142857	-0.00747096	0.0567936	-0.000873009	1	72	16	1	0	9	4	0	0	12	10	0	2	25	10	0	yes	yes	MODIFIER	no	no	no	no	no	<DEL>|intergenic_region|MODIFIER|ENSDLAG00005030696,N/A,N/A|ENSDLAG00005000037,penka_(Seabass),proenkephalin a [Source:ZFIN;Acc:ZDB-GENE-030729-31]
CAJNNU010000001.1_360321_361079_DEL	CAJNNU010000001.1	CAJNNU010000001.1:360321:361079	360321	361079	DEL	758	0.0833333	0.230769	0	0.108108	0.0882309	0.0413373	-0.00496278	0	75	15	0	0	9	2	2	0	22	0	0	0	29	8	0	no	yes	MODIFIER	no	no	no	no	no	<DEL>|intergenic_region|MODIFIER|ENSDLAG00005030696,N/A,N/A|ENSDLAG00005000037,penka_(Seabass),proenkephalin a [Source:ZFIN;Acc:ZDB-GENE-030729-31]
CAJNNU010000001.1_373245_375633_DEL	CAJNNU010000001.1	CAJNNU010000001.1:373245_375633	373245	375633	DEL	2388	0.0842697	0.230769	0	0.108108	0.0860432	0.0420683	-0.00528759	1	74	15	0	0	9	2	2	0	22	0	0	0	29	8	0	no	yes	MODIFIER	no	no	no	no	no	<DEL>|intergenic_region|MODIFIER|ENSDLAG00005030696,N/A,N/A|ENSDLAG00005000037,penka_(Seabass),proenkephalin a [Source:ZFIN;Acc:ZDB-GENE-030729-31]
CAJNNU010000001.1_381677_382314_DEL	CAJNNU010000001.1	CAJNNU010000001.1:381677_382314	381677	382314	DEL	637	0	0	0	0.0405405	nan	nan	0.0590516	0	90	0	0	0	13	0	0	0	22	0	0	0	34	3	0	no	yes	MODIFIER	no	no	no	no	no	<DEL>|intergenic_region|MODIFIER|ENSDLAG00005030696,N/A,N/A|ENSDLAG00005000037,penka_(Seabass),proenkephalin a [Source:ZFIN;Acc:ZDB-GENE-030729-31]
CAJNNU010000001.1_427547_427633_DEL	CAJNNU010000001.1	CAJNNU010000001.1:427547_427633	427547	427633	DEL	86	0.0448718	0	0.03125	0.0571429	0.00150164	-0.0161853	-0.00835912	12	71	7	0	2	11	0	0	6	15	1	0	2	31	4	0	no	yes	HIGH	no	no	no	no	no	<DEL>|frameshift_variant|HIGH|ENSDLAG00005000035,N/A,N/A
CAJNNU010000001.1_435963_437352_DEL	CAJNNU010000001.1	CAJNNU010000001.1:435963_437352	435963	437352	DEL	1389	0.05	0	0	0	0.00869533	0.0185924	0.0269979	0	81	9	0	0	13	0	0	0	22	0	0	0	37	0	0	yes	no	MODIFIER	no	no	no	no	no	<DEL>|intergenic_region|MODIFIER|ENSDLAG00005000035,N/A,N/A|ENSDLAG00005033071,sdr16c5a_(Stickleback),N/A
CAJNNU010000001.1_451849_452037_DEL	CAJNNU010000001.1	CAJNNU010000001.1:451849_452037	451849	452037	DEL	188	0.0111111	0	0.0227273	0.027027	-0.0158574	-0.00906633	-0.00129118	0	88	2	0	0	13	0	0	0	21	1	0	0	35	2	0	no	yes	MODIFIER	no	no	no	no	no	<DEL>|intron_variant|MODIFIER|ENSDLAG00005033071,sdr16c5a_(Stickleback),N/A
CAJNNU010000001.1_507178_507256_DEL	CAJNNU010000001.1	CAJNNU010000001.1:507178_507256	507178	507256	DEL	78	0.0517241	0.115385	0.047619	0	0.0149332	-0.0141468	0.0285503	3	78	9	0	0	10	3	0	1	19	2	0	0	37	0	0	yes	yes	MODIFIER	no	no	no	no	no	<DEL>|5_prime_UTR_variant|MODIFIER|ENSDLAG00005029249,slc44a5a_(Seabass),solute carrier family 44 member 5a [Source:ZFIN;Acc:ZDB-GENE-070705-333]
CAJNNU010000001.1_512830_513353_DEL	CAJNNU010000001.1	CAJNNU010000001.1:512830_513353	512830	513353	DEL	523	0	0.0769231	0	0.0135135	0.234754	nan	0.0136571	0	90	0	0	0	11	2	0	0	22	0	0	0	36	1	0	no	yes	MODIFIER	no	no	no	no	no	<DEL>|intron_variant|MODIFIER|ENSDLAG00005029249,slc44a5a_(Seabass),solute carrier family 44 member 5a [Source:ZFIN;Acc:ZDB-GENE-070705-333]
CAJNNU010000001.1_519613_520070_DEL	CAJNNU010000001.1	CAJNNU010000001.1:519613_520070	519613	520070	DEL	457	0.0786517	0.0769231	0	0.027027	-0.0207834	0.0381841	0.0133751	1	75	14	0	0	11	2	0	0	22	0	0	0	35	2	0	no	yes	MODIFIER	no	no	no	no	no	<DEL>|intron_variant|MODIFIER|ENSDLAG00005029249,slc44a5a_(Seabass),solute carrier family 44 member 5a [Source:ZFIN;Acc:ZDB-GENE-070705-333]
CAJNNU010000001.1_545400_545693_DUP	CAJNNU010000001.1	CAJNNU010000001.1:545400_545693	545400	545693	DUP	293	0	0.0416667	0	0.0571429	0.13809	nan	0.0892579	0	90	0	0	1	11	1	0	0	22	0	0	2	31	4	0	no	yes	MODIFIER	no	no	no	no	no	<DUP>|intragenic_variant|MODIFIER|ENSDLAG00005029249,slc44a5a_(Seabass),solute carrier family 44 member 5a [Source:ZFIN;Acc:ZDB-GENE-070705-333]
CAJNNU010000001.1_546455_546578_DEL	CAJNNU010000001.1	CAJNNU010000001.1:546455_546578	546455	546578	DEL	123	0	0.153846	0	0.0833333	0.410473	nan	0.129691	0	90	0	0	0	9	4	0	0	22	0	0	1	30	6	0	no	yes	MODIFIER	0.05	no	no	no	no	<DEL>|intron_variant|MODIFIER|ENSDLAG00005029249,slc44a5a_(Seabass),solute carrier family 44 member 5a [Source:ZFIN;Acc:ZDB-GENE-070705-333]
CAJNNU010000001.1_601443_601868_DEL	CAJNNU010000001.1	CAJNNU010000001.1:601443_601868	601443	601868	DEL	425	0.0388889	0	0	0.027027	0.00159951	0.011137	-0.00725935	0	83	7	0	0	13	0	0	0	22	0	0	0	35	2	0	yes	no	MODIFIER	no	no	no	no	no	<DEL>|intron_variant|MODIFIER|ENSDLAG00005000028,cyp7a1_(Stickleback),N/A|	<DEL>|intron_variant|MODIFIER|ENSDLAG00005000030,KCNH2_(Stickleback),N/A
CAJNNU010000001.1_651298_651355_DEL	CAJNNU010000001.1	CAJNNU010000001.1:651298_651355	651298	651355	DEL	57	0	0	0.047619	0	nan	0.10468	nan	0	90	0	0	0	13	0	0	1	19	2	0	0	37	0	0	no	yes	MODIFIER	no	no	no	no	no	<DEL>|intron_variant|MODIFIER|ENSDLAG00005000028,cyp7a1_(Stickleback),N/A|	<DEL>|upstream_gene_variant|MODIFIER|ENSDLAG00005000029,tmem70_(Stickleback),N/A
CAJNNU010000001.1_677264_677423_DEL	CAJNNU010000001.1	CAJNNU010000001.1:677264_677423	677264	677423	DEL	159	0.0337079	0	0	0	-0.00169335	0.00769577	0.0149664	1	83	6	0	0	13	0	0	0	22	0	0	0	37	0	0	yes	no	MODIFIER	no	no	no	no	no	<DEL>|intergenic_region|MODIFIER|ENSDLAG00005000028,cyp7a1_(Stickleback),N/A|ENSDLAG00005026608,en2b_(Stickleback),N/A
CAJNNU010000001.1_686243_686308_DEL	CAJNNU010000001.1	CAJNNU010000001.1:686243_686308	686243	686308	DEL	65	0	0	0	0.0540541	nan	nan	0.0811105	0	90	0	0	0	13	0	0	0	22	0	0	0	33	4	0	no	yes	MODIFIER	no	no	no	no	no	<DEL>|intergenic_region|MODIFIER|ENSDLAG00005000028,cyp7a1_(Stickleback),N/A|ENSDLAG00005026608,en2b_(Stickleback),N/A
CAJNNU010000001.1_687976_688054_DEL	CAJNNU010000001.1	CAJNNU010000001.1:687976_688054	687976	688054	DEL	78	0	0	0	0.027027	nan	nan	0.0270981	0	90	0	0	0	13	0	0	0	22	0	0	0	36	0	1	no	yes	MODIFIER	no	no	no	no	no	<DEL>|intergenic_region|MODIFIER|ENSDLAG00005000028,cyp7a1_(Stickleback),N/A|ENSDLAG00005026608,en2b_(Stickleback),N/A
CAJNNU010000001.1_701796_701895_DEL	CAJNNU010000001.1	CAJNNU010000001.1:701796_701895	701796	701895	DEL	99	0.0666667	0.0384615	0	0	-0.0255165	0.0225345	0.033928	0	81	6	3	0	12	1	0	0	22	0	0	1	36	0	0	yes	no	MODIFIER	no	no	no	no	no	<DEL>|intergenic_region|MODIFIER|ENSDLAG00005000028,cyp7a1_(Stickleback),N/A|ENSDLAG00005026608,en2b_(Stickleback),N/A
CAJNNU010000001.1_704203_704270_DEL	CAJNNU010000001.1	CAJNNU010000001.1:704203_704270	704203	704270	DEL	67	0.438356	0.583333	0.568182	0.4	0.0117876	0.0149262	-0.0123935	17	29	24	20	1	1	8	3	0	4	11	7	7	12	12	6	yes	yes	MODIFIER	no	no	no	no	no	<DEL>|intergenic_region|MODIFIER|ENSDLAG00005000028,cyp7a1_(Stickleback),N/A|ENSDLAG00005026608,en2b_(Stickleback),N/A|	<DEL>|downstream_gene_variant|MODIFIER|ENSDLAG00005026608,en2b_(Stickleback),N/A
CAJNNU010000001.1_705353_705421_DEL	CAJNNU010000001.1	CAJNNU010000001.1:705353_705421	705353	705421	DEL	68	0.291667	0.461538	0.272727	0.333333	0.0397676	-0.0166636	-0.00709961	6	46	27	11	0	3	8	2	0	12	8	2	1	15	18	3	yes	yes	MODIFIER	no	no	no	no	no	<DEL>|intergenic_region|MODIFIER|ENSDLAG00005000028,cyp7a1_(Stickleback),N/A|ENSDLAG00005026608,en2b_(Stickleback),N/A|	<DEL>|downstream_gene_variant|MODIFIER|ENSDLAG00005026608,en2b_(Stickleback),N/A
CAJNNU010000001.1_708085_708155_DEL	CAJNNU010000001.1	CAJNNU010000001.1:708085_708155	708085	708155	DEL	70	0.0393258	0	0	0	-0.0114282	0.00304769	0.0135162	1	84	3	2	0	13	0	0	0	22	0	0	0	37	0	0	yes	no	MODIFIER	no	no	no	no	no	<DEL>|3_prime_UTR_variant|MODIFIER|ENSDLAG00005026608,en2b_(Stickleback),N/A
CAJNNU010000001.1_710039_710312_DEL	CAJNNU010000001.1	CAJNNU010000001.1:710039_710312	710039	710312	DEL	273	0.104651	0	0	0	0.0422016	0.0549937	0.0681051	4	69	16	1	0	13	0	0	0	22	0	0	0	37	0	0	yes	no	MODIFIER	no	no	no	no	no	<DEL>|intron_variant|MODIFIER|ENSDLAG00005026608,en2b_(Stickleback),N/A
CAJNNU010000001.1_711218_711269_DEL	CAJNNU010000001.1	CAJNNU010000001.1:711218_711269	711218	711269	DEL	51	0.0625	0.0384615	0	0.0135135	-0.0241419	0.0217938	0.0136131	2	79	7	2	0	12	1	0	0	22	0	0	0	36	1	0	yes	no	MODIFIER	no	no	no	no	no	<DEL>|intron_variant|MODIFIER|ENSDLAG00005026608,en2b_(Stickleback),N/A
CAJNNU010000001.1_733580_733952_DEL	CAJNNU010000001.1	CAJNNU010000001.1:733580_733952	733580	733952	DEL	372	0.0574713	0	0.0227273	0.0138889	0.0135458	-0.00101377	0.012758	3	77	10	0	0	13	0	0	0	21	1	0	1	35	1	0	yes	yes	MODIFIER	no	no	no	no	no	<DEL>|intron_variant|MODIFIER|ENSDLAG00005026608,en2b_(Stickleback),N/A
CAJNNU010000001.1_746681_747023_DEL	CAJNNU010000001.1	CAJNNU010000001.1:746681:747023	746681	747023	DEL	342	0.0561798	0.0769231	0.0714286	0.0857143	-0.0213637	-0.0119815	-0.00212636	1	79	10	0	0	12	0	1	1	18	3	0	2	29	6	0	yes	yes	MODIFIER	no	no	no	no	no	<DEL>|intergenic_region|MODIFIER|ENSDLAG00005026608,en2b_(Stickleback),N/A|ENSDLAG00005031936,si:ch211-207d6.2_(Salmon),N/A
CAJNNU010000001.1_782209_782299_DEL	CAJNNU010000001.1	CAJNNU010000001.1:782209_782299	782209	782299	DEL	90	0.0397727	0.0833333	0.166667	0.162162	-0.000713679	0.109458	0.0898187	2	81	7	0	1	10	2	0	1	15	5	1	0	28	6	3	yes	yes	MODIFIER	no	no	no	no	no	<DEL>|downstream_gene_variant|MODIFIER|ENSDLAG00005000026,paxip1_(Seabass),PAX interacting (with transcription-activation domain) protein 1 [Source:NCBI gene;Acc:449658]|	<DEL>|intron_variant|MODIFIER|ENSDLAG00005031936,si:ch211-207d6.2_(Salmon),N/A
CAJNNU010000001.1_782982_783081_DEL	CAJNNU010000001.1	CAJNNU010000001.1:782982_783081	782982	783081	DEL	99	0.15	0.0833333	0.0681818	0.0405405	-0.00193673	0.0166589	0.0488855	10	56	24	0	1	10	2	0	0	19	3	0	0	34	3	0	yes	yes	MODIFIER	no	no	no	no	no	<DEL>|intron_variant|MODIFIER|ENSDLAG00005031936,si:ch211-207d6.2_(Salmon),N/A
CAJNNU010000001.1_807935_808524_DEL	CAJNNU010000001.1	CAJNNU010000001.1:807935_808524	807935	808524	DEL	589	0.0388889	0.0384615	0.113636	0.0135135	-0.0217974	0.0406786	0.00126109	0	83	7	0	0	12	1	0	0	17	5	0	0	36	1	0	yes	yes	MODIFIER	no	no	no	no	no	<DEL>|intron_variant|MODIFIER|ENSDLAG00005031936,si:ch211-207d6.2_(Salmon),N/A
CAJNNU010000001.1_808396_808499_DEL	CAJNNU010000001.1	CAJNNU010000001.1:808396_808499	808396	808499	DEL	103	0.486842	0.333333	0.761905	0.657143	0.0195266	0.123681	0.0454876	14	23	32	21	1	5	6	1	1	2	6	13	2	4	16	15	yes	yes	MODIFIER	no	no	no	no	no	<DEL>|intron_variant|MODIFIER|ENSDLAG00005031936,si:ch211-207d6.2_(Salmon),N/A
CAJNNU010000001.1_837763_838819_DEL	CAJNNU010000001.1	CAJNNU010000001.1:837763_838819	837763	838819	DEL	1056	0.75	0.730769	0.681818	0.5	-0.0198637	-0.00179347	0.123612	0	5	35	50	0	0	7	6	0	2	10	10	0	10	17	10	yes	yes	MODIFIER	no	no	no	no	no	<DEL>|intron_variant|MODIFIER|ENSDLAG00005031936,si:ch211-207d6.2_(Salmon),N/A
CAJNNU010000001.1_883009_883615_DEL	CAJNNU010000001.1	CAJNNU010000001.1:883009_883615	883009	883615	DEL	606	0.130682	0.192308	0.325	0.361111	-0.00656474	0.112541	0.14432	2	66	21	1	0	9	3	1	2	8	11	1	1	15	16	5	no	yes	MODIFIER	no	no	0.05	no	no	<DEL>|intron_variant|MODIFIER|ENSDLAG00005000023,N/A,N/A|	<DEL>|downstream_gene_variant|MODIFIER|ENSDLAG00005033856,blvra_(Stickleback),N/A
CAJNNU010000001.1_891790_891866_DEL	CAJNNU010000001.1	CAJNNU010000001.1:891790_891866	891790	891866	DEL	76	0.0444444	0	0.159091	0.121622	0.00513924	0.0869166	0.0357045	0	82	8	0	0	13	0	0	0	15	7	0	0	30	5	2	yes	yes	MODIFIER	no	no	no	no	no	<DEL>|downstream_gene_variant|MODIFIER|ENSDLAG00005000023,N/A,N/A|	<DEL>|intron_variant|MODIFIER|ENSDLAG00005033856,blvra_(Stickleback),N/A
CAJNNU010000001.1_905191_905247_DEL	CAJNNU010000001.1	CAJNNU010000001.1:905191:905247	905191	905247	DEL	56	0	0.0769231	0	0.0138889	0.234754	nan	0.0145748	0	90	0	0	0	11	2	0	0	22	0	0	1	35	1	0	no	yes	MODIFIER	no	no	no	no	no	<DEL>|intron_variant|MODIFIER|ENSDLAG00005000019,cntnap2b_(Seabass),contactin associated protein like 2b [Source:ZFIN;Acc:ZDB-GENE-070912-26]|	<DEL>|5_prime_UTR_variant|MODIFIER|ENSDLAG00005027987,ccr12a_(Stickleback),N/A|	<DEL>|intron_variant|MODIFIER|ENSDLAG00005027987,ccr12a_(Stickleback),N/A
CAJNNU010000001.1_934036_934104_DEL	CAJNNU010000001.1	CAJNNU010000001.1:934036_934104	934036	934104	DEL	68	0.0166667	0	0.0227273	0	-0.0123979	-0.0131391	0.00241084	0	87	3	0	0	13	0	0	0	21	1	0	0	37	0	0	yes	no	MODIFIER	no	no	no	no	no	<DEL>|upstream_gene_variant|MODIFIER|ENSDLAG00005000019,cntnap2b_(Seabass),contactin associated protein like 2b [Source:ZFIN;Acc:ZDB-GENE-070912-26]|	<DEL>|intron_variant|MODIFIER|ENSDLAG00005000019,cntnap2b_(Seabass),contactin associated protein like 2b [Source:ZFIN;Acc:ZDB-GENE-070912-26]
CAJNNU010000001.1_941141_941231_DEL	CAJNNU010000001.1	CAJNNU010000001.1:941141:941231	941141	941231	DEL	90	0.00555556	0.0769231	0.0952381	0	0.139404	0.15133	-0.00567846	0	89	1	0	0	11	2	0	1	17	4	0	0	37	0	0	no	yes	MODIFIER	no	no	no	no	no	<DEL>|intron_variant|MODIFIER|ENSDLAG00005000019,cntnap2b_(Seabass),contactin associated protein like 2b [Source:ZFIN;Acc:ZDB-GENE-070912-26]
CAJNNU010000001.1_946873_947209_DEL	CAJNNU010000001.1	CAJNNU010000001.1:946873_947209	946873	947209	DEL	336	0.162921	0.0769231	0.113636	0.0675676	0.00703625	-0.00336908	0.0297644	1	61	27	1	0	12	0	1	0	17	5	0	0	32	5	0	no	yes	MODIFIER	no	no	no	no	no	<DEL>|intron_variant|MODIFIER|ENSDLAG00005000019,cntnap2b_(Seabass),contactin associated protein like 2b [Source:ZFIN;Acc:ZDB-GENE-070912-26]
CAJNNU010000001.1_966404_966585_DEL	CAJNNU010000001.1	CAJNNU010000001.1:966404_966585	966404	966585	DEL	181	0.0333333	0	0	0.0405405	-0.00192395	0.00743253	-0.00857535	0	84	6	0	0	13	0	0	0	22	0	0	0	34	3	0	yes	yes	MODIFIER	no	no	no	no	no	<DEL>|3_prime_UTR_variant|MODIFIER|ENSDLAG00005000017,lyn_(Seabass),LYN proto-oncogene|	<DEL>|intron_variant|MODIFIER|ENSDLAG00005000017,lyn_(Seabass),LYN proto-oncogene
CAJNNU010000001.1_984640_985221_DEL	CAJNNU010000001.1	CAJNNU010000001.1:984640_985221	984640	985221	DEL	581	0.348315	0.333333	0.380952	0.297297	-0.0248906	-0.0133941	-0.00450339	1	39	38	12	1	5	6	1	1	8	10	3	0	19	14	4	yes	yes	MODIFIER	no	no	no	no	no	<DEL>|upstream_gene_variant|MODIFIER|ENSDLAG00005000017,lyn_(Seabass),LYN proto-oncogene|	<DEL>|upstream_gene_variant|MODIFIER|ENSDLAG00005027300,tmem68_(Seabass),transmembrane protein 68 [Source:ZFIN;Acc:ZDB-GENE-040426-1267]|	<DEL>|intron_variant|MODIFIER|ENSDLAG00005027300,tmem68_(Seabass),transmembrane protein 68 [Source:ZFIN;Acc:ZDB-GENE-040426-1267]
CAJNNU010000001.1_1042105_1042482_DEL	CAJNNU010000001.1	CAJNNU010000001.1:1042105_1042482	1042105	1042482	DEL	377	0.0511364	0	0	0	0.00944165	0.0194359	0.0280183	2	79	9	0	0	13	0	0	0	22	0	0	0	37	0	0	yes	no	MODIFIER	no	no	no	no	no	<DEL>|intron_variant|MODIFIER|ENSDLAG00005000013,FO834800.1_(Zebrafish),N/A
CAJNNU010000001.1_1062431_1062736_INV	CAJNNU010000001.1	CAJNNU010000001.1:1062431:1062736	1062431	1062736	INV	305	0.00581395	0	0.0227273	0.0571429	-0.0192665	0.0013274	0.0536801	4	85	1	0	0	13	0	0	0	21	1	0	2	31	4	0	no	yes	MODIFIER	no	no	no	no	no	<INV>|intron_variant|MODIFIER|ENSDLAG00005000013,FO834800.1_(Zebrafish),N/A
CAJNNU010000001.1_1069886_1070306_DEL	CAJNNU010000001.1	CAJNNU010000001.1:1069886_1070306	1069886	1070306	DEL	420	0.136364	0	0.113636	0.148649	0.0624467	-0.0123375	-0.00884093	2	66	20	2	0	13	0	0	0	17	5	0	0	26	11	0	yes	yes	MODIFIER	no	no	no	no	no	<DEL>|downstream_gene_variant|MODIFIER|ENSDLAG00005000012,kcnb2_(Salmon),N/A|	<DEL>|upstream_gene_variant|MODIFIER|ENSDLAG00005000013,FO834800.1_(Zebrafish),N/A|	<DEL>|intergenic_region|MODIFIER|ENSDLAG00005000013,FO834800.1_(Zebrafish),N/A|ENSDLAG00005000012,kcnb2_(Salmon),N/A
CAJNNU010000001.1_1085710_1085815_DEL	CAJNNU010000001.1	CAJNNU010000001.1:1085710_1085815	1085710	1085815	DEL	105	0.103448	0.166667	0	0.0810811	-0.0056732	0.0556807	-0.00585277	3	69	18	0	1	10	0	2	0	22	0	0	0	31	6	0	yes	yes	MODIFIER	no	no	no	no	no	<DEL>|intron_variant|MODIFIER|ENSDLAG00005000012,kcnb2_(Salmon),N/A
CAJNNU010000001.1_1087569_1087950_DEL	CAJNNU010000001.1	CAJNNU010000001.1:1087569_1087950	1087569	1087950	DEL	381	0	0.125	0	0.0810811	0.367695	nan	0.121019	0	90	0	0	1	9	3	0	0	22	0	0	0	32	4	1	no	yes	MODIFIER	0.05	no	no	no	no	<DEL>|intron_variant|MODIFIER|ENSDLAG00005000012,kcnb2_(Salmon),N/A
CAJNNU010000001.1_1093984_1094040_DEL	CAJNNU010000001.1	CAJNNU010000001.1:1093984_1094040	1093984	1094040	DEL	56	0.0977011	0	0	0	0.0373245	0.049886	0.0624438	3	71	15	1	0	13	0	0	0	22	0	0	0	37	0	0	yes	no	MODIFIER	no	no	no	no	no	<DEL>|intron_variant|MODIFIER|ENSDLAG00005000012,kcnb2_(Salmon),N/A
CAJNNU010000001.1_1141639_1141793_DEL	CAJNNU010000001.1	CAJNNU010000001.1:1141639_1141793	1141639	1141793	DEL	154	0.109195	0	0	0	0.0453553	0.0581808	0.0714803	3	69	17	1	0	13	0	0	0	22	0	0	0	37	0	0	yes	no	MODIFIER	no	no	no	no	no	<DEL>|upstream_gene_variant|MODIFIER|ENSDLAG00005000008,zgc:163121_(Stickleback),N/A|	<DEL>|intergenic_region|MODIFIER|ENSDLAG00005000024,exoc3_(Stickleback),N/A|ENSDLAG00005000008,zgc:163121_(Stickleback),N/A
CAJNNU010000001.1_1142238_1142633_DEL	CAJNNU010000001.1	CAJNNU010000001.1:1142238_1142633	1142238	1142633	DEL	395	0.1	0.0769231	0	0.0135135	-0.0199683	0.0517209	0.0436217	5	69	15	1	0	11	2	0	0	22	0	0	0	36	1	0	yes	yes	MODIFIER	no	no	no	no	no	<DEL>|upstream_gene_variant|MODIFIER|ENSDLAG00005000008,zgc:163121_(Stickleback),N/A|	<DEL>|intergenic_region|MODIFIER|ENSDLAG00005000024,exoc3_(Stickleback),N/A|ENSDLAG00005000008,zgc:163121_(Stickleback),N/A
CAJNNU010000001.1_1158645_1158699_DEL	CAJNNU010000001.1	CAJNNU010000001.1:1158645_1158699	1158645	1158699	DEL	54	0.0168539	0.0384615	0	0	-0.00979237	-0.00411499	0.00255459	1	86	3	0	0	12	1	0	1	21	0	0	0	37	0	0	yes	no	MODIFIER	no	no	no	no	no	<DEL>|downstream_gene_variant|MODIFIER|ENSDLAG00005000008,zgc:163121_(Stickleback),N/A|	<DEL>|intergenic_region|MODIFIER|ENSDLAG00005000008,zgc:163121_(Stickleback),N/A|ENSDLAG00005028781,cahz_(Seabass),carbonic anhydrase [Source:NCBI gene;Acc:30331]
CAJNNU010000001.1_1159050_1159167_DEL	CAJNNU010000001.1	CAJNNU010000001.1:1159050_1159167	1159050	1159167	DEL	117	0.0344828	0.115385	0	0	0.0529168	0.00824396	0.0156389	3	81	6	0	0	10	3	0	0	22	0	0	0	37	0	0	no	yes	MODIFIER	no	no	no	no	no	<DEL>|downstream_gene_variant|MODIFIER|ENSDLAG00005000008,zgc:163121_(Stickleback),N/A|	<DEL>|intergenic_region|MODIFIER|ENSDLAG00005000008,zgc:163121_(Stickleback),N/A|ENSDLAG00005028781,cahz_(Seabass),carbonic anhydrase [Source:NCBI gene;Acc:30331]
CAJNNU010000001.1_1174705_1175173_DEL	CAJNNU010000001.1	CAJNNU010000001.1:1174705_1175173	1174705	1175173	DEL	468	0.104938	0.125	0.111111	0.2	-0.0280097	-0.0207763	0.0261536	9	67	11	3	1	9	3	0	4	14	4	0	2	23	10	2	yes	yes	MODIFIER	no	no	no	no	no	<DEL>|intron_variant|MODIFIER|ENSDLAG00005028781,cahz_(Seabass),carbonic anhydrase [Source:NCBI gene;Acc:30331]
CAJNNU010000001.1_1185633_1185723_DEL	CAJNNU010000001.1	CAJNNU010000001.1:1185633_1185723	1185633	1185723	DEL	90	0.178161	0.0769231	0.190476	0.189189	0.0111282	-0.0160264	-0.0104102	3	61	21	5	0	11	2	0	1	13	8	0	0	24	12	1	yes	yes	MODIFIER	no	no	no	no	no	<DEL>|upstream_gene_variant|MODIFIER|ENSDLAG00005028781,cahz_(Seabass),carbonic anhydrase [Source:NCBI gene;Acc:30331]|	<DEL>|intergenic_region|MODIFIER|ENSDLAG00005028781,cahz_(Seabass),carbonic anhydrase [Source:NCBI gene;Acc:30331]|ENSDLAG00005000006,dlgap1a_(Stickleback),N/A
CAJNNU010000001.1_1187384_1187588_DEL	CAJNNU010000001.1	CAJNNU010000001.1:1187384_1187588	1187384	1187588	DEL	204	0.127907	0.461538	0	0.166667	0.287381	0.0705405	-0.00344052	4	66	18	2	0	3	8	2	0	22	0	0	1	24	12	0	yes	yes	MODIFIER	no	no	no	no	no	<DEL>|upstream_gene_variant|MODIFIER|ENSDLAG00005028781,cahz_(Seabass),carbonic anhydrase [Source:NCBI gene;Acc:30331]|	<DEL>|intergenic_region|MODIFIER|ENSDLAG00005028781,cahz_(Seabass),carbonic anhydrase [Source:NCBI gene;Acc:30331]|ENSDLAG00005000006,dlgap1a_(Stickleback),N/A
CAJNNU010000001.1_1197543_1197659_DEL	CAJNNU010000001.1	CAJNNU010000001.1:1197543_1197659	1197543	1197659	DEL	116	0	0.0769231	0.0227273	0	0.234754	0.0428201	nan	0	90	0	0	0	11	2	0	0	21	1	0	0	37	0	0	no	yes	MODIFIER	no	no	no	no	no	<DEL>|intron_variant|MODIFIER|ENSDLAG00005000006,dlgap1a_(Stickleback),N/A
CAJNNU010000001.1_1202161_1202229_DEL	CAJNNU010000001.1	CAJNNU010000001.1:1202161:1202229	1202161	1202229	DEL	68	0.0684932	0.0909091	0	0.0571429	-0.0310004	0.0250798	-0.0122503	17	65	6	2	2	9	2	0	1	21	0	0	2	31	4	0	yes	yes	MODIFIER	no	no	no	no	no	<DEL>|intron_variant|MODIFIER|ENSDLAG00005000006,dlgap1a_(Stickleback),N/A
CAJNNU010000001.1_1210032_1210103_DEL	CAJNNU010000001.1	CAJNNU010000001.1:1210032_1210103	1210032	1210103	DEL	71	0.0224719	0	0	0	-0.00878197	0.000232503	0.00667831	1	85	4	0	0	13	0	0	0	22	0	0	0	37	0	0	yes	no	MODIFIER	no	no	no	no	no	<DEL>|intron_variant|MODIFIER|ENSDLAG00005000006,dlgap1a_(Stickleback),N/A
CAJNNU010000001.1_1210061_1210234_DEL	CAJNNU010000001.1	CAJNNU010000001.1:1210061:1210234	1210061	1210234	DEL	173	0.0804598	0.0384615	0	0.0810811	-0.00789585	0.039595	-0.0100079	3	73	14	0	0	12	1	0	0	22	0	0	0	32	4	1	yes	yes	MODIFIER	no	no	no	no	no	<DEL>|intron_variant|MODIFIER|ENSDLAG00005000006,dlgap1a_(Stickleback),N/A
CAJNNU010000001.1_1210600_1210671_DEL	CAJNNU010000001.1	CAJNNU010000001.1:1210600_1210671	1210600	1210671	DEL	71	0.0284091	0.0384615	0	0.0540541	-0.0202737	0.0041751	0.000162248	2	83	5	0	0	12	1	0	0	22	0	0	0	33	4	0	yes	yes	MODIFIER	no	no	no	no	no	<DEL>|intron_variant|MODIFIER|ENSDLAG00005000006,dlgap1a_(Stickleback),N/A
CAJNNU010000001.1_1213588_1213795_DEL	CAJNNU010000001.1	CAJNNU010000001.1:1213588_1213795	1213588	1213795	DEL	207	0.150602	0.0769231	0	0.0540541	0.00367383	0.0903311	0.0348416	7	58	25	0	0	11	2	0	0	22	0	0	0	33	4	0	no	yes	MODIFIER	no	no	no	no	no	<DEL>|intron_variant|MODIFIER|ENSDLAG00005000006,dlgap1a_(Stickleback),N/A
CAJNNU010000001.1_1218742_1219049_DEL	CAJNNU010000001.1	CAJNNU010000001.1:1218742_1219049	1218742	1219049	DEL	307	0.183333	0.115385	0	0.027027	-0.00605775	0.111369	0.0889818	0	59	29	2	0	11	1	1	0	22	0	0	0	35	2	0	no	yes	MODIFIER	no	no	no	no	no	<DEL>|intron_variant|MODIFIER|ENSDLAG00005000006,dlgap1a_(Stickleback),N/A
CAJNNU010000001.1_1220958_1221157_DEL	CAJNNU010000001.1	CAJNNU010000001.1:1220958_1221157	1220958	1221157	DEL	199	0.0229885	0.115385	0	0.180556	0.0916535	0.000572077	0.163387	3	83	4	0	0	11	1	1	0	22	0	0	1	26	7	3	no	yes	MODIFIER	no	no	0.05	no	no	<DEL>|intron_variant|MODIFIER|ENSDLAG00005000006,dlgap1a_(Stickleback),N/A
CAJNNU010000001.1_1238471_1238884_DEL	CAJNNU010000001.1	CAJNNU010000001.1:1238471:1238884	1238471	1238884	DEL	413	0.116667	0.115385	0.0681818	0.175676	-0.0218573	-0.000271238	0.00689567	0	69	21	0	0	11	1	1	0	19	3	0	0	24	13	0	no	yes	MODIFIER	no	no	no	no	no	<DEL>|intron_variant|MODIFIER|ENSDLAG00005000006,dlgap1a_(Stickleback),N/A
CAJNNU010000001.1_1244591_1244791_DEL	CAJNNU010000001.1	CAJNNU010000001.1:1244591:1244791	1244591	1244791	DEL	200	0.00806452	0.0454545	0.05	0.0625	0.0247012	0.0209424	0.039915	28	61	1	0	2	10	1	0	2	19	0	1	5	29	2	1	no	yes	MODIFIER	no	no	no	no	no	<DEL>|intron_variant|MODIFIER|ENSDLAG00005000006,dlgap1a_(Stickleback),N/A
CAJNNU010000001.1_1245572_1245653_DEL	CAJNNU010000001.1	CAJNNU010000001.1:1245572_1245653	1245572	1245653	DEL	81	0	0.0769231	0	0.0972222	0.218567	nan	0.148803	0	90	0	0	0	12	0	1	0	22	0	0	1	30	5	1	no	yes	MODIFIER	no	no	0.05	no	no	<DEL>|intron_variant|MODIFIER|ENSDLAG00005000006,dlgap1a_(Stickleback),N/A
CAJNNU010000001.1_1253660_1253762_DEL	CAJNNU010000001.1	CAJNNU010000001.1:1253660_1253762	1253660	1253762	DEL	102	0	0.0769231	0	0.0135135	0.234754	nan	0.0136571	0	90	0	0	0	11	2	0	0	22	0	0	0	36	1	0	no	yes	MODIFIER	no	no	no	no	no	<DEL>|intron_variant|MODIFIER|ENSDLAG00005000006,dlgap1a_(Stickleback),N/A
CAJNNU010000001.1_1255096_1255309_DEL	CAJNNU010000001.1	CAJNNU010000001.1:1255096_1255309	1255096	1255309	DEL	213	0.0892857	0	0	0	0.0326633	0.0460353	0.0576895	6	69	15	0	1	12	0	0	0	22	0	0	0	37	0	0	yes	no	MODIFIER	no	no	no	no	no	<DEL>|intron_variant|MODIFIER|ENSDLAG00005000006,dlgap1a_(Stickleback),N/A
CAJNNU010000001.1_1255235_1255352_DEL	CAJNNU010000001.1	CAJNNU010000001.1:1255235_1255352	1255235	1255352	DEL	117	0.0222222	0	0.159091	0.0135135	-0.00892255	0.166612	-0.00751552	0	86	4	0	0	13	0	0	0	15	7	0	0	36	1	0	yes	yes	MODIFIER	no	no	no	no	no	<DEL>|intron_variant|MODIFIER|ENSDLAG00005000006,dlgap1a_(Stickleback),N/A
CAJNNU010000001.1_1255545_1255783_DEL	CAJNNU010000001.1	CAJNNU010000001.1:1255545_1255783	1255545	1255783	DEL	238	0.011236	0.269231	0.0227273	0.135135	0.478136	-0.00925331	0.147013	1	87	2	0	0	8	3	2	0	21	1	0	0	27	10	0	no	yes	MODIFIER	0.05	no	0.05	no	no	<DEL>|intron_variant|MODIFIER|ENSDLAG00005000006,dlgap1a_(Stickleback),N/A
CAJNNU010000001.1_1257543_1258309_DEL	CAJNNU010000001.1	CAJNNU010000001.1:1257543_1258309	1257543	1258309	DEL	766	0	0.0769231	0	0.027027	0.234754	nan	0.0365712	0	90	0	0	0	11	2	0	0	22	0	0	0	35	2	0	no	yes	MODIFIER	no	no	no	no	no	<DEL>|intron_variant|MODIFIER|ENSDLAG00005000006,dlgap1a_(Stickleback),N/A
CAJNNU010000001.1_1274514_1275169_DEL	CAJNNU010000001.1	CAJNNU010000001.1:1274514_1275169	1274514	1275169	DEL	655	0.0505618	0	0	0	0.00906373	0.0190085	0.027501	1	80	9	0	0	13	0	0	0	22	0	0	0	37	0	0	yes	no	MODIFIER	no	no	no	no	no	<DEL>|intron_variant|MODIFIER|ENSDLAG00005000006,dlgap1a_(Stickleback),N/A
CAJNNU010000001.1_1277923_1278019_DEL	CAJNNU010000001.1	CAJNNU010000001.1:1277923_1278019	1277923	1278019	DEL	96	0.149425	0.269231	0	0.108108	0.0303712	0.0875598	-0.00228728	3	62	24	1	0	7	5	1	0	22	0	0	0	30	6	1	yes	yes	MODIFIER	no	no	no	no	no	<DEL>|intron_variant|MODIFIER|ENSDLAG00005000006,dlgap1a_(Stickleback),N/A
CAJNNU010000001.1_1286693_1286784_DEL	CAJNNU010000001.1	CAJNNU010000001.1:1286693_1286784	1286693	1286784	DEL	91	0.176471	0.192308	0.0227273	0.194444	-0.0186055	0.0784048	-0.00784647	5	56	28	1	0	8	5	0	0	21	1	0	1	23	12	1	no	yes	MODIFIER	no	no	no	no	no	<DEL>|intron_variant|MODIFIER|ENSDLAG00005000006,dlgap1a_(Stickleback),N/A
CAJNNU010000001.1_1293755_1293914_DEL	CAJNNU010000001.1	CAJNNU010000001.1:1293755_1293914	1293755	1293914	DEL	159	0.0747126	0	0	0.0405405	0.0248018	0.0356169	0.000637561	3	74	13	0	0	13	0	0	0	22	0	0	0	34	3	0	yes	yes	MODIFIER	no	no	no	no	no	<DEL>|intron_variant|MODIFIER|ENSDLAG00005000006,dlgap1a_(Stickleback),N/A
CAJNNU010000001.1_1301625_1301887_DEL	CAJNNU010000001.1	CAJNNU010000001.1:1301625_1301887	1301625	1301887	DEL	262	0.182353	0	0.309524	0.125	0.090061	0.0315288	0.000345126	5	60	19	6	0	13	0	0	1	9	11	1	1	27	9	0	yes	yes	MODIFIER	no	no	no	no	no	<DEL>|intron_variant|MODIFIER|ENSDLAG00005000006,dlgap1a_(Stickleback),N/A
CAJNNU010000001.1_1310606_1311186_DEL	CAJNNU010000001.1	CAJNNU010000001.1:1310606_1311186	1310606	1311186	DEL	580	0.0172414	0.0769231	0	0	0.0496054	-0.00323956	0.00285482	3	84	3	0	0	11	2	0	0	22	0	0	0	37	0	0	yes	yes	MODIFIER	no	no	no	no	no	<DEL>|intron_variant|MODIFIER|ENSDLAG00005000006,dlgap1a_(Stickleback),N/A
CAJNNU010000001.1_1323741_1324043_DEL	CAJNNU010000001.1	CAJNNU010000001.1:1323741:1324043	1323741	1324043	DEL	302	0.252941	0.115385	0.113636	0.0277778	0.0289965	0.0391916	0.144013	5	48	31	6	0	10	3	0	0	18	3	1	1	34	2	0	yes	no	MODIFIER	no	no	no	no	no	<DEL>|intron_variant|MODIFIER|ENSDLAG00005000006,dlgap1a_(Stickleback),N/A
CAJNNU010000001.1_1325094_1325217_DEL	CAJNNU010000001.1	CAJNNU010000001.1:1325094_1325217	1325094	1325217	DEL	123	0	0.115385	0.0227273	0.0405405	0.320972	0.0428201	0.0590516	0	90	0	0	0	11	1	1	0	21	1	0	0	34	3	0	no	yes	MODIFIER	no	no	no	no	no	<DEL>|intron_variant|MODIFIER|ENSDLAG00005000006,dlgap1a_(Stickleback),N/A
CAJNNU010000001.1_1325451_1325792_DEL	CAJNNU010000001.1	CAJNNU010000001.1:1325451:1325792	1325451	1325792	DEL	341	0.170732	0.115385	0.473684	0.193548	-0.014068	0.208818	-0.011219	8	58	20	4	0	10	3	0	3	4	12	3	6	21	8	2	yes	yes	MODIFIER	no	no	no	no	no	<DEL>|intron_variant|MODIFIER|ENSDLAG00005000006,dlgap1a_(Stickleback),N/A
CAJNNU010000001.1_1326032_1326704_DEL	CAJNNU010000001.1	CAJNNU010000001.1:1326032_1326704	1326032	1326704	DEL	672	0.186747	0.115385	0.568182	0.235294	-0.0066601	0.289119	-0.00384948	7	56	23	4	0	10	3	0	0	2	15	5	3	20	12	2	yes	yes	MODIFIER	no	no	no	no	no	<DEL>|intron_variant|MODIFIER|ENSDLAG00005000006,dlgap1a_(Stickleback),N/A
CAJNNU010000001.1_1330035_1330173_DEL	CAJNNU010000001.1	CAJNNU010000001.1:1330035_1330173	1330035	1330173	DEL	138	0	0	0.210526	0.0135135	nan	0.425564	0.0134461	1	89	0	0	0	13	0	0	3	11	8	0	0	36	1	0	no	yes	MODIFIER	no	0.05	no	no	no	<DEL>|intron_variant|MODIFIER|ENSDLAG00005000006,dlgap1a_(Stickleback),N/A
CAJNNU010000001.1_1343866_1344010_DEL	CAJNNU010000001.1	CAJNNU010000001.1:1343866_1344010	1343866	1344010	DEL	144	0.0561798	0.153846	0.0227273	0.0571429	0.0488929	-0.0016848	-0.00951816	1	79	10	0	0	10	2	1	0	21	1	0	2	31	4	0	yes	yes	MODIFIER	no	no	no	no	no	<DEL>|3_prime_UTR_variant|MODIFIER|ENSDLAG00005000006,dlgap1a_(Stickleback),N/A|	<DEL>|downstream_gene_variant|MODIFIER|ENSDLAG00005000006,dlgap1a_(Stickleback),N/A
CAJNNU010000001.1_1357475_1357599_DEL	CAJNNU010000001.1	CAJNNU010000001.1:1357475_1357599	1357475	1357599	DEL	124	0	0.0769231	0	0.0135135	0.234754	nan	0.0136571	0	90	0	0	0	11	2	0	0	22	0	0	0	36	1	0	no	yes	MODIFIER	no	no	no	no	no	<DEL>|intron_variant|MODIFIER|ENSDLAG00005000006,dlgap1a_(Stickleback),N/A|	<DEL>|upstream_gene_variant|MODIFIER|ENSDLAG00005028055,ptf1a_(Seabass),pancreas associated transcription factor 1a [Source:NCBI gene;Acc:368662]
CAJNNU010000001.1_1377289_1377375_DEL	CAJNNU010000001.1	CAJNNU010000001.1:1377289_1377375	1377289	1377375	DEL	86	0.0224719	0	0.119048	0.0138889	-0.00878197	0.0980533	-0.00782013	1	85	4	0	0	13	0	0	1	16	5	0	1	35	1	0	yes	yes	MODIFIER	no	no	no	no	no	<DEL>|intergenic_region|MODIFIER|ENSDLAG00005000006,dlgap1a_(Stickleback),N/A|ENSDLAG00005034276,N/A,N/A
CAJNNU010000001.1_1414358_1414569_DEL	CAJNNU010000001.1	CAJNNU010000001.1:1414358_1414569	1414358	1414569	DEL	211	0	0	0.0681818	0.0135135	nan	0.146367	0.0136571	0	90	0	0	1	12	0	0	0	19	3	0	0	36	1	0	no	yes	MODIFIER	no	no	no	no	no	<DEL>|intron_variant|MODIFIER|ENSDLAG00005034276,N/A,N/A
CAJNNU010000001.1_1429485_1429544_DEL	CAJNNU010000001.1	CAJNNU010000001.1:1429485_1429544	1429485	1429544	DEL	59	0.267857	0.0833333	0.125	0.271429	0.0621275	0.0369889	-0.0126596	6	47	29	8	1	10	2	0	2	16	3	1	2	22	7	6	yes	yes	MODIFIER	no	no	no	no	no	<DEL>|intergenic_region|MODIFIER|ENSDLAG00005034276,N/A,N/A|ENSDLAG00005000005,EPS15_(Human),N/A
CAJNNU010000001.1_1438106_1438165_DEL	CAJNNU010000001.1	CAJNNU010000001.1:1438106_1438165	1438106	1438165	DEL	59	0.10274	0.0384615	0.318182	0.296875	-0.00241997	0.148712	0.117752	17	60	11	2	0	12	1	0	0	9	12	1	5	16	13	3	yes	yes	MODIFIER	no	no	no	no	no	<DEL>|upstream_gene_variant|MODIFIER|ENSDLAG00005000005,EPS15_(Human),N/A|	<DEL>|intergenic_region|MODIFIER|ENSDLAG00005034276,N/A,N/A|ENSDLAG00005000005,EPS15_(Human),N/A
CAJNNU010000001.1_1442946_1443214_DEL	CAJNNU010000001.1	CAJNNU010000001.1:1442946_1443214	1442946	1443214	DEL	268	0.0730337	0	0	0	0.0236431	0.0343164	0.044408	1	76	13	0	0	13	0	0	0	22	0	0	0	37	0	0	yes	no	MODIFIER	no	no	no	no	no	<DEL>|intron_variant|MODIFIER|ENSDLAG00005000005,EPS15_(Human),N/A
CAJNNU010000001.1_1463127_1463636_DEL	CAJNNU010000001.1	CAJNNU010000001.1:1463127_1463636	1463127	1463636	DEL	509	0.0449438	0	0	0	0.00546133	0.0152218	0.023309	1	81	8	0	0	13	0	0	0	22	0	0	0	37	0	0	yes	no	MODIFIER	no	no	no	no	no	<DEL>|3_prime_UTR_variant|MODIFIER|ENSDLAG00005000005,EPS15_(Human),N/A
CAJNNU010000001.1_1467827_1467931_DEL	CAJNNU010000001.1	CAJNNU010000001.1:1467827_1467931	1467827	1467931	DEL	104	0.675	0.590909	0.545455	0.416667	-0.0140744	0.0192459	0.118412	10	11	30	39	2	2	5	4	0	6	8	8	1	13	16	7	yes	yes	MODIFIER	no	no	no	no	no	<DEL>|intron_variant|MODIFIER|ENSDLAG00005000005,EPS15_(Human),N/A
CAJNNU010000001.1_1486748_1487037_DEL	CAJNNU010000001.1	CAJNNU010000001.1:1486748_1487037	1486748	1487037	DEL	289	0	0.0769231	0	0.0416667	0.234754	nan	0.0620258	0	90	0	0	0	11	2	0	0	22	0	0	1	33	3	0	no	yes	MODIFIER	no	no	no	no	no	<DEL>|upstream_gene_variant|MODIFIER|ENSDLAG00005000004,f3b_(Zebrafish),N/A|	<DEL>|intron_variant|MODIFIER|ENSDLAG00005000005,EPS15_(Human),N/A
CAJNNU010000001.1_1489946_1490082_DEL	CAJNNU010000001.1	CAJNNU010000001.1:1489946_1490082	1489946	1490082	DEL	136	0	0.0384615	0	0.027027	0.119428	nan	0.0365712	0	90	0	0	0	12	1	0	0	22	0	0	0	35	2	0	no	yes	MODIFIER	no	no	no	no	no	<DEL>|intron_variant|MODIFIER|ENSDLAG00005000005,EPS15_(Human),N/A
CAJNNU010000001.1_1500384_1500456_DEL	CAJNNU010000001.1	CAJNNU010000001.1:1500384_1500456	1500384	1500456	DEL	72	0	0	0	0.0540541	nan	nan	0.0765029	0	90	0	0	0	13	0	0	0	22	0	0	0	34	2	1	no	yes	MODIFIER	no	no	no	no	no	<DEL>|upstream_gene_variant|MODIFIER|ENSDLAG00005000003,fam110b_(Stickleback),N/A|	<DEL>|downstream_gene_variant|MODIFIER|ENSDLAG00005000005,EPS15_(Human),N/A|	<DEL>|intergenic_region|MODIFIER|ENSDLAG00005000005,EPS15_(Human),N/A|ENSDLAG00005000003,fam110b_(Stickleback),N/A
CAJNNU010000001.1_1505894_1505977_DEL	CAJNNU010000001.1	CAJNNU010000001.1:1505894_1505977	1505894	1505977	DEL	83	0.0280899	0	0	0	-0.00524586	0.00395634	0.0108155	1	84	5	0	0	13	0	0	0	22	0	0	0	37	0	0	yes	no	MODIFIER	no	no	no	no	no	<DEL>|intron_variant|MODIFIER|ENSDLAG00005000003,fam110b_(Stickleback),N/A
CAJNNU010000001.1_1520009_1520418_DEL	CAJNNU010000001.1	CAJNNU010000001.1:1520009_1520418	1520009	1520418	DEL	409	0.101266	0.115385	0.0952381	0.078125	-0.0220986	-0.0152498	-0.00921076	11	64	14	1	0	10	3	0	1	17	4	0	5	28	3	1	yes	yes	MODIFIER	no	no	no	no	no	<DEL>|intron_variant|MODIFIER|ENSDLAG00005000003,fam110b_(Stickleback),N/A
CAJNNU010000001.1_1521823_1521879_DEL	CAJNNU010000001.1	CAJNNU010000001.1:1521823_1521879	1521823	1521879	DEL	56	0	0.0384615	0.0238095	0.0135135	0.119428	0.047102	0.0136571	0	90	0	0	0	12	1	0	1	20	1	0	0	36	1	0	no	yes	MODIFIER	no	no	no	no	no	<DEL>|intron_variant|MODIFIER|ENSDLAG00005000003,fam110b_(Stickleback),N/A
CAJNNU010000001.1_1537815_1538287_DEL	CAJNNU010000001.1	CAJNNU010000001.1:1537815_1538287	1537815	1538287	DEL	472	0.422222	0.461538	0.409091	0.514286	-0.0105859	-0.00734414	0.0113591	0	21	62	7	0	3	8	2	0	4	18	0	2	4	26	5	yes	yes	MODIFIER	no	no	no	no	no	<DEL>|intron_variant|MODIFIER|ENSDLAG00005000003,fam110b_(Stickleback),N/A
CAJNNU010000001.1_1538408_1538568_DEL	CAJNNU010000001.1	CAJNNU010000001.1:1538408_1538568	1538408	1538568	DEL	160	0	0	0.119048	0.0540541	nan	0.254567	0.0811105	0	90	0	0	0	13	0	0	1	16	5	0	0	33	4	0	no	yes	MODIFIER	no	no	no	no	no	<DEL>|intron_variant|MODIFIER|ENSDLAG00005000003,fam110b_(Stickleback),N/A
CAJNNU010000001.1_1555742_1555849_DEL	CAJNNU010000001.1	CAJNNU010000001.1:1555742_1555849	1555742	1555849	DEL	107	0.00561798	0.125	0	0.0555556	0.271538	-0.0108465	0.0525391	1	88	1	0	1	9	3	0	0	22	0	0	1	32	4	0	no	yes	MODIFIER	no	no	no	no	no	<DEL>|5_prime_UTR_variant|MODIFIER|ENSDLAG00005011346,atg10_(Salmon),N/A
CAJNNU010000001.1_1558277_1558433_DEL	CAJNNU010000001.1	CAJNNU010000001.1:1558277_1558433	1558277	1558433	DEL	156	0.218391	0.115385	0.159091	0.027027	0.0104709	-0.00395039	0.117177	3	53	30	4	0	10	3	0	0	16	5	1	0	35	2	0	yes	yes	MODIFIER	no	no	no	no	no	<DEL>|intron_variant|MODIFIER|ENSDLAG00005011346,atg10_(Salmon),N/A
CAJNNU010000001.1_1558505_1558663_DEL	CAJNNU010000001.1	CAJNNU010000001.1:1558505_1558663	1558505	1558663	DEL	158	0	0	0	0.0540541	nan	nan	0.0756397	8	82	0	0	0	13	0	0	0	22	0	0	0	33	4	0	no	yes	MODIFIER	no	no	no	no	no	<DEL>|intron_variant|MODIFIER|ENSDLAG00005011346,atg10_(Salmon),N/A
CAJNNU010000001.1_1558692_1559044_DEL	CAJNNU010000001.1	CAJNNU010000001.1:1558692_1559044	1558692	1559044	DEL	352	0.0611111	0.0384615	0.166667	0.0405405	-0.0164675	0.059059	-0.005023	0	79	11	0	0	12	1	0	1	14	7	0	0	34	3	0	no	yes	MODIFIER	no	no	no	no	no	<DEL>|intron_variant|MODIFIER|ENSDLAG00005011346,atg10_(Salmon),N/A
CAJNNU010000001.1_1562781_1563095_DEL	CAJNNU010000001.1	CAJNNU010000001.1:1562781:1563095	1562781	1563095	DEL	314	0.113636	0.307692	0.113636	0.138889	0.124602	-0.0126703	-0.00555256	2	68	20	0	0	6	6	1	0	17	5	0	1	26	10	0	yes	yes	MODIFIER	no	no	no	no	no	<DEL>|downstream_gene_variant|MODIFIER|ENSDLAG00005011346,atg10_(Salmon),N/A|	<DEL>|intergenic_region|MODIFIER|ENSDLAG00005011346,atg10_(Salmon),N/A|ENSDLAG00005031854,shhb_(Salmon),N/A
CAJNNU010000001.1_1563476_1563690_DEL	CAJNNU010000001.1	CAJNNU010000001.1:1563476_1563690	1563476	1563690	DEL	214	0.190476	0.0384615	0.113636	0.128571	0.0598672	0.00812846	0.00416317	6	53	30	1	0	12	1	0	0	17	5	0	2	27	7	1	yes	no	MODIFIER	no	no	no	no	no	<DEL>|downstream_gene_variant|MODIFIER|ENSDLAG00005011346,atg10_(Salmon),N/A|	<DEL>|intergenic_region|MODIFIER|ENSDLAG00005011346,atg10_(Salmon),N/A|ENSDLAG00005031854,shhb_(Salmon),N/A
CAJNNU010000001.1_1569856_1570067_DEL	CAJNNU010000001.1	CAJNNU010000001.1:1569856_1570067	1569856	1570067	DEL	211	0.1	0.0833333	0.0909091	0.0675676	-0.0202741	-0.0125724	-0.00241233	5	68	17	0	1	10	2	0	0	18	4	0	0	32	5	0	yes	yes	MODIFIER	no	no	no	no	no	<DEL>|intergenic_region|MODIFIER|ENSDLAG00005011346,atg10_(Salmon),N/A|ENSDLAG00005031854,shhb_(Salmon),N/A
CAJNNU010000001.1_1576850_1576969_DEL	CAJNNU010000001.1	CAJNNU010000001.1:1576850_1576969	1576850	1576969	DEL	119	0	0.0384615	0.136364	0.0428571	0.119428	0.27893	0.0652326	0	90	0	0	0	12	1	0	0	16	6	0	2	32	3	0	no	yes	MODIFIER	no	no	no	no	no	<DEL>|intergenic_region|MODIFIER|ENSDLAG00005011346,atg10_(Salmon),N/A|ENSDLAG00005031854,shhb_(Salmon),N/A
CAJNNU010000001.1_1582335_1582412_DEL	CAJNNU010000001.1	CAJNNU010000001.1:1582335_1582412	1582335	1582412	DEL	77	0.045977	0.0384615	0	0	-0.026451	0.0122907	0.0217576	3	80	6	1	0	12	1	0	0	22	0	0	0	37	0	0	yes	no	MODIFIER	no	no	no	no	no	<DEL>|intergenic_region|MODIFIER|ENSDLAG00005011346,atg10_(Salmon),N/A|ENSDLAG00005031854,shhb_(Salmon),N/A|	<DEL>|upstream_gene_variant|MODIFIER|ENSDLAG00005031854,shhb_(Salmon),N/A
CAJNNU010000001.1_1593604_1593659_DEL	CAJNNU010000001.1	CAJNNU010000001.1:1593604_1593659	1593604	1593659	DEL	55	0.143678	0.384615	0.181818	0.375	0.149068	-0.0124484	0.13615	3	68	13	6	0	7	2	4	0	14	8	0	1	15	15	6	no	yes	MODIFIER	no	no	no	no	no	<DEL>|downstream_gene_variant|MODIFIER|ENSDLAG00005031854,shhb_(Salmon),N/A|	<DEL>|intergenic_region|MODIFIER|ENSDLAG00005031854,shhb_(Salmon),N/A|ENSDLAG00005028035,CDH18_(Seabass),cadherin 18 [Source:HGNC Symbol;Acc:HGNC:1757]
CAJNNU010000001.1_1605063_1605549_DEL	CAJNNU010000001.1	CAJNNU010000001.1:1605063_1605549	1605063	1605549	DEL	486	0.369318	0.708333	0.45	0.4	0.179754	-0.00482454	-0.00933937	2	39	33	16	1	1	5	6	2	7	8	5	2	12	18	5	yes	yes	MODIFIER	no	no	no	no	no	<DEL>|intergenic_region|MODIFIER|ENSDLAG00005031854,shhb_(Salmon),N/A|ENSDLAG00005028035,CDH18_(Seabass),cadherin 18 [Source:HGNC Symbol;Acc:HGNC:1757]
CAJNNU010000001.1_1618349_1618455_DEL	CAJNNU010000001.1	CAJNNU010000001.1:1618349_1618455	1618349	1618455	DEL	106	0.464706	0.538462	0.590909	0.554054	-0.0134691	0.0166446	0.00571794	5	26	39	20	0	3	6	4	0	3	12	7	0	7	19	11	yes	yes	MODIFIER	no	no	no	no	no	<DEL>|intergenic_region|MODIFIER|ENSDLAG00005031854,shhb_(Salmon),N/A|ENSDLAG00005028035,CDH18_(Seabass),cadherin 18 [Source:HGNC Symbol;Acc:HGNC:1757]
CAJNNU010000001.1_1623574_1623773_DEL	CAJNNU010000001.1	CAJNNU010000001.1:1623574_1623773	1623574	1623773	DEL	199	0.00555556	0.0769231	0	0.0405405	0.139404	-0.0108616	0.0296267	0	89	1	0	0	11	2	0	0	22	0	0	0	34	3	0	no	yes	MODIFIER	no	no	no	no	no	<DEL>|intergenic_region|MODIFIER|ENSDLAG00005031854,shhb_(Salmon),N/A|ENSDLAG00005028035,CDH18_(Seabass),cadherin 18 [Source:HGNC Symbol;Acc:HGNC:1757]
CAJNNU010000001.1_1628553_1628761_DEL	CAJNNU010000001.1	CAJNNU010000001.1:1628553_1628761	1628553	1628761	DEL	208	0.0361446	0.0769231	0	0.027027	-0.00660162	0.00446939	-0.0108715	7	78	4	1	0	11	2	0	0	22	0	0	0	35	2	0	yes	yes	MODIFIER	no	no	no	no	no	<DEL>|intergenic_region|MODIFIER|ENSDLAG00005031854,shhb_(Salmon),N/A|ENSDLAG00005028035,CDH18_(Seabass),cadherin 18 [Source:HGNC Symbol;Acc:HGNC:1757]
CAJNNU010000001.1_1633474_1633575_DEL	CAJNNU010000001.1	CAJNNU010000001.1:1633474_1633575	1633474	1633575	DEL	101	0.160714	0.153846	0	0.0972222	-0.0219204	0.0953709	0.00616973	6	59	23	2	0	9	4	0	0	22	0	0	1	30	5	1	yes	yes	MODIFIER	no	no	no	no	no	<DEL>|intergenic_region|MODIFIER|ENSDLAG00005031854,shhb_(Salmon),N/A|ENSDLAG00005028035,CDH18_(Seabass),cadherin 18 [Source:HGNC Symbol;Acc:HGNC:1757]
CAJNNU010000001.1_1634961_1635047_DEL	CAJNNU010000001.1	CAJNNU010000001.1:1634961:1635047	1634961	1635047	DEL	86	0.2	0	0.236842	0.214286	0.107881	-0.0137919	-0.00910659	5	54	28	3	0	13	0	0	3	13	3	3	2	21	13	1	no	yes	MODIFIER	no	no	no	no	no	<DEL>|intergenic_region|MODIFIER|ENSDLAG00005031854,shhb_(Salmon),N/A|ENSDLAG00005028035,CDH18_(Seabass),cadherin 18 [Source:HGNC Symbol;Acc:HGNC:1757]
CAJNNU010000001.1_1645499_1645580_DEL	CAJNNU010000001.1	CAJNNU010000001.1:1645499_1645580	1645499	1645580	DEL	81	0.123596	0.0384615	0	0.0405405	0.0145258	0.0683811	0.0287889	1	68	20	1	0	12	1	0	0	22	0	0	0	34	3	0	yes	yes	MODIFIER	no	no	no	no	no	<DEL>|intron_variant|MODIFIER|ENSDLAG00005028035,CDH18_(Seabass),cadherin 18 [Source:HGNC Symbol;Acc:HGNC:1757]
CAJNNU010000001.1_1662922_1663160_DEL	CAJNNU010000001.1	CAJNNU010000001.1:1662922_1663160	1662922	1663160	DEL	238	0.869318	0.45	0.477273	0.532258	0.390354	0.341476	0.265798	2	8	7	73	3	2	7	1	0	6	11	5	6	7	15	9	no	yes	MODIFIER	0.05	0.05	0.01	no	no	<DEL>|intron_variant|MODIFIER|ENSDLAG00005028035,CDH18_(Seabass),cadherin 18 [Source:HGNC Symbol;Acc:HGNC:1757]
CAJNNU010000001.1_1662923_1663548_DEL	CAJNNU010000001.1	CAJNNU010000001.1:1662923_1663548	1662923	1663548	DEL	625	0.88764	0.692308	0.568182	0.722222	0.121122	0.273619	0.0838627	1	4	12	73	0	1	6	6	0	3	13	6	1	6	8	22	yes	yes	MODIFIER	no	no	no	no	no	<DEL>|intron_variant|MODIFIER|ENSDLAG00005028035,CDH18_(Seabass),cadherin 18 [Source:HGNC Symbol;Acc:HGNC:1757]
CAJNNU010000001.1_1665711_1665962_DEL	CAJNNU010000001.1	CAJNNU010000001.1:1665711:1665962	1665711	1665962	DEL	251	0.0561798	0	0	0.0135135	0.012683	0.0228113	0.0125624	1	79	10	0	0	13	0	0	0	22	0	0	0	36	1	0	yes	no	MODIFIER	no	no	no	no	no	<DEL>|intron_variant|MODIFIER|ENSDLAG00005028035,CDH18_(Seabass),cadherin 18 [Source:HGNC Symbol;Acc:HGNC:1757]
CAJNNU010000001.1_1667744_1667880_DEL	CAJNNU010000001.1	CAJNNU010000001.1:1667744_1667880	1667744	1667880	DEL	136	0.283951	0.230769	0.0227273	0.0945946	-0.0130681	0.161151	0.0891672	9	40	36	5	0	7	6	0	0	21	1	0	0	30	7	0	yes	yes	MODIFIER	no	no	no	no	no	<DEL>|intron_variant|MODIFIER|ENSDLAG00005028035,CDH18_(Seabass),cadherin 18 [Source:HGNC Symbol;Acc:HGNC:1757]
CAJNNU010000001.1_1668368_1668495_DEL	CAJNNU010000001.1	CAJNNU010000001.1:1668368_1668495	1668368	1668495	DEL	127	0.209877	0.115385	0	0.0540541	0.00817449	0.133837	0.0774249	9	49	30	2	0	10	3	0	0	22	0	0	0	33	4	0	yes	yes	MODIFIER	no	no	no	no	no	<DEL>|intron_variant|MODIFIER|ENSDLAG00005028035,CDH18_(Seabass),cadherin 18 [Source:HGNC Symbol;Acc:HGNC:1757]
CAJNNU010000001.1_1676700_1677084_INV	CAJNNU010000001.1	CAJNNU010000001.1:1676700_1677084	1676700	1677084	INV	384	0.0166667	0.0384615	0	0.0405405	-0.00942613	-0.00358922	0.0029854	0	87	3	0	0	12	1	0	0	22	0	0	0	34	3	0	no	yes	MODIFIER	no	no	no	no	no	<INV>|intron_variant|MODIFIER|ENSDLAG00005028035,CDH18_(Seabass),cadherin 18 [Source:HGNC Symbol;Acc:HGNC:1757]
CAJNNU010000001.1_1703553_1704038_DEL	CAJNNU010000001.1	CAJNNU010000001.1:1703553_1704038	1703553	1704038	DEL	485	0.0511364	0.0384615	0.0227273	0.027027	-0.0198274	-0.00438583	-0.00233359	2	79	9	0	0	12	1	0	0	21	1	0	0	35	2	0	yes	yes	MODIFIER	no	no	no	no	no	<DEL>|intron_variant|MODIFIER|ENSDLAG00005028035,CDH18_(Seabass),cadherin 18 [Source:HGNC Symbol;Acc:HGNC:1757]
CAJNNU010000001.1_1704241_1704527_DEL	CAJNNU010000001.1	CAJNNU010000001.1:1704241:1704527	1704241	1704527	DEL	286	0.05	0.115385	0.136364	0.132353	0.0140886	0.043278	0.037775	0	82	7	1	0	10	3	0	0	16	6	0	3	26	7	1	no	yes	MODIFIER	no	no	no	no	no	<DEL>|intron_variant|MODIFIER|ENSDLAG00005028035,CDH18_(Seabass),cadherin 18 [Source:HGNC Symbol;Acc:HGNC:1757]
CAJNNU010000001.1_1710336_1717000_DEL	CAJNNU010000001.1	CAJNNU010000001.1:1710336_1717000	1710336	1717000	DEL	6664	0.727778	0.846154	0.795455	0.716216	0.00519713	-0.00669559	-0.0121836	0	14	21	55	0	1	2	10	0	0	9	13	0	3	15	19	yes	yes	MODIFIER	no	no	no	no	no	<DEL>|intron_variant|MODIFIER|ENSDLAG00005028035,CDH18_(Seabass),cadherin 18 [Source:HGNC Symbol;Acc:HGNC:1757]
CAJNNU010000001.1_1720100_1720336_DEL	CAJNNU010000001.1	CAJNNU010000001.1:1720100_1720336	1720100	1720336	DEL	236	0.110465	0.307692	0.05	0.0428571	0.128992	0.00500234	0.0174145	4	68	17	1	0	6	6	1	2	18	2	0	2	32	3	0	yes	yes	MODIFIER	no	no	no	no	no	<DEL>|intron_variant|MODIFIER|ENSDLAG00005028035,CDH18_(Seabass),cadherin 18 [Source:HGNC Symbol;Acc:HGNC:1757]
CAJNNU010000001.1_1721666_1721838_DEL	CAJNNU010000001.1	CAJNNU010000001.1:1721666_1721838	1721666	1721838	DEL	172	0.0280899	0	0	0.0135135	-0.00524586	0.00395634	-0.0048702	1	84	5	0	0	13	0	0	0	22	0	0	0	36	1	0	yes	no	MODIFIER	no	no	no	no	no	<DEL>|intron_variant|MODIFIER|ENSDLAG00005028035,CDH18_(Seabass),cadherin 18 [Source:HGNC Symbol;Acc:HGNC:1757]
CAJNNU010000001.1_1737144_1737201_DEL	CAJNNU010000001.1	CAJNNU010000001.1:1737144_1737201	1737144	1737201	DEL	57	0	0	0	0.0277778	nan	nan	0.038544	0	90	0	0	0	13	0	0	0	22	0	0	1	34	2	0	no	yes	MODIFIER	no	no	no	no	no	<DEL>|intron_variant|MODIFIER|ENSDLAG00005028035,CDH18_(Seabass),cadherin 18 [Source:HGNC Symbol;Acc:HGNC:1757]
CAJNNU010000001.1_1738366_1738418_DEL	CAJNNU010000001.1	CAJNNU010000001.1:1738366_1738418	1738366	1738418	DEL	52	0.113636	0.333333	0.184211	0.121622	0.152443	0.0060347	-0.00969664	2	70	16	2	1	6	4	2	3	12	7	0	0	28	9	0	yes	yes	MODIFIER	no	no	no	no	no	<DEL>|intron_variant|MODIFIER|ENSDLAG00005028035,CDH18_(Seabass),cadherin 18 [Source:HGNC Symbol;Acc:HGNC:1757]
CAJNNU010000001.1_1738591_1738848_DEL	CAJNNU010000001.1	CAJNNU010000001.1:1738591:1738848	1738591	1738848	DEL	257	0.56875	0.583333	0.675	0.305556	-0.0255314	0.00677674	0.118784	10	17	35	28	1	1	8	3	2	1	11	8	1	18	14	4	yes	yes	MODIFIER	no	no	no	no	no	<DEL>|intron_variant|MODIFIER|ENSDLAG00005028035,CDH18_(Seabass),cadherin 18 [Source:HGNC Symbol;Acc:HGNC:1757]
CAJNNU010000001.1_1739000_1739080_DEL	CAJNNU010000001.1	CAJNNU010000001.1:1739000_1739080	1739000	1739080	DEL	80	0.0898876	0.0384615	0.0227273	0.027027	-0.0116392	0.0132348	0.017301	1	76	10	3	0	12	1	0	0	21	1	0	0	35	2	0	yes	yes	MODIFIER	no	no	no	no	no	<DEL>|intron_variant|MODIFIER|ENSDLAG00005028035,CDH18_(Seabass),cadherin 18 [Source:HGNC Symbol;Acc:HGNC:1757]
CAJNNU010000001.1_1743235_1743314_DEL	CAJNNU010000001.1	CAJNNU010000001.1:1743235_1743314	1743235	1743314	DEL	79	0.0224719	0	0	0	-0.00878197	0.000232503	0.00667831	1	85	4	0	0	13	0	0	0	22	0	0	0	37	0	0	yes	no	MODIFIER	no	no	no	no	no	<DEL>|intron_variant|MODIFIER|ENSDLAG00005028035,CDH18_(Seabass),cadherin 18 [Source:HGNC Symbol;Acc:HGNC:1757]
CAJNNU010000001.1_1744759_1745027_DEL	CAJNNU010000001.1	CAJNNU010000001.1:1744759_1745027	1744759	1745027	DEL	268	0.146067	0.0384615	0	0.0810811	0.029138	0.084771	0.0101019	1	64	24	1	0	12	1	0	0	22	0	0	0	31	6	0	yes	yes	MODIFIER	no	no	no	no	no	<DEL>|intron_variant|MODIFIER|ENSDLAG00005028035,CDH18_(Seabass),cadherin 18 [Source:HGNC Symbol;Acc:HGNC:1757]
CAJNNU010000001.1_1751558_1752040_DEL	CAJNNU010000001.1	CAJNNU010000001.1:1751558_1752040	1751558	1752040	DEL	482	0	0	0	0.0405405	nan	nan	0.0590516	0	90	0	0	0	13	0	0	0	22	0	0	0	34	3	0	no	yes	MODIFIER	no	no	no	no	no	<DEL>|intron_variant|MODIFIER|ENSDLAG00005028035,CDH18_(Seabass),cadherin 18 [Source:HGNC Symbol;Acc:HGNC:1757]
CAJNNU010000001.1_1757333_1757727_DEL	CAJNNU010000001.1	CAJNNU010000001.1:1757333_1757727	1757333	1757727	DEL	394	0.16092	0.115385	0.25	0.148649	-0.0174445	0.0103558	-0.00978467	3	63	20	4	0	10	3	0	0	13	7	2	0	26	11	0	yes	yes	MODIFIER	no	no	no	no	no	<DEL>|intron_variant|MODIFIER|ENSDLAG00005028035,CDH18_(Seabass),cadherin 18 [Source:HGNC Symbol;Acc:HGNC:1757]
CAJNNU010000001.1_1765740_1765824_DEL	CAJNNU010000001.1	CAJNNU010000001.1:1765740_1765824	1765740	1765824	DEL	84	0.0747126	0.0384615	0	0.0694444	-0.0142036	0.0333385	-0.0101995	3	75	11	1	0	12	1	0	0	22	0	0	1	31	5	0	yes	yes	MODIFIER	no	no	no	no	no	<DEL>|intron_variant|MODIFIER|ENSDLAG00005028035,CDH18_(Seabass),cadherin 18 [Source:HGNC Symbol;Acc:HGNC:1757]
CAJNNU010000001.1_1770777_1771359_DEL	CAJNNU010000001.1	CAJNNU010000001.1:1770777_1771359	1770777	1771359	DEL	582	0.0738636	0.0769231	0.295455	0.22973	-0.0208799	0.193746	0.0995342	2	75	13	0	0	11	2	0	0	10	11	1	0	22	13	2	no	yes	MODIFIER	no	no	no	no	no	<DEL>|intron_variant|MODIFIER|ENSDLAG00005028035,CDH18_(Seabass),cadherin 18 [Source:HGNC Symbol;Acc:HGNC:1757]
CAJNNU010000001.1_1776035_1776184_DEL	CAJNNU010000001.1	CAJNNU010000001.1:1776035_1776184	1776035	1776184	DEL	149	0.116667	0.115385	0.0681818	0.121622	-0.0196909	-0.000271238	-0.00975157	0	69	21	0	0	10	3	0	0	19	3	0	0	30	5	2	yes	yes	MODIFIER	no	no	no	no	no	<DEL>|intron_variant|MODIFIER|ENSDLAG00005028035,CDH18_(Seabass),cadherin 18 [Source:HGNC Symbol;Acc:HGNC:1757]
CAJNNU010000001.1_1777495_1777785_DEL	CAJNNU010000001.1	CAJNNU010000001.1:1777495_1777785	1777495	1777785	DEL	290	0.629213	0.346154	0.571429	0.442857	0.12374	-0.0118947	0.0567288	1	19	28	42	0	6	5	2	1	4	10	7	2	11	17	7	yes	yes	MODIFIER	no	no	no	no	no	<DEL>|intron_variant|MODIFIER|ENSDLAG00005028035,CDH18_(Seabass),cadherin 18 [Source:HGNC Symbol;Acc:HGNC:1757]
CAJNNU010000001.1_1790311_1790451_DEL	CAJNNU010000001.1	CAJNNU010000001.1:1790311:1790451	1790311	1790451	DEL	140	0.0337079	0.0416667	0.0681818	0.027027	-0.022586	0.00158562	-0.00867966	1	83	6	0	1	11	1	0	0	19	3	0	0	35	2	0	no	yes	MODIFIER	no	no	no	no	no	<DEL>|intron_variant|MODIFIER|ENSDLAG00005028035,CDH18_(Seabass),cadherin 18 [Source:HGNC Symbol;Acc:HGNC:1757]
CAJNNU010000001.1_1791463_1791581_DEL	CAJNNU010000001.1	CAJNNU010000001.1:1791463_1791581	1791463	1791581	DEL	118	0.255682	0.208333	0.159091	0.166667	-0.0258751	0.00727117	0.0100396	2	54	23	11	1	8	3	1	0	16	5	1	1	25	10	1	no	yes	MODIFIER	no	no	no	no	no	<DEL>|intron_variant|MODIFIER|ENSDLAG00005028035,CDH18_(Seabass),cadherin 18 [Source:HGNC Symbol;Acc:HGNC:1757]
CAJNNU010000001.1_1801330_1801802_DEL	CAJNNU010000001.1	CAJNNU010000001.1:1801330_1801802	1801330	1801802	DEL	472	0	0.0769231	0	0.0135135	0.234754	nan	0.0136571	0	90	0	0	0	11	2	0	0	22	0	0	0	36	1	0	no	yes	MODIFIER	no	no	no	no	no	<DEL>|intron_variant|MODIFIER|ENSDLAG00005028035,CDH18_(Seabass),cadherin 18 [Source:HGNC Symbol;Acc:HGNC:1757]
CAJNNU010000001.1_1803703_1803787_DEL	CAJNNU010000001.1	CAJNNU010000001.1:1803703_1803787	1803703	1803787	DEL	84	0.0224719	0	0	0	-0.00878197	0.000232503	0.00667831	1	85	4	0	0	13	0	0	0	22	0	0	0	37	0	0	yes	no	MODIFIER	no	no	no	no	no	<DEL>|upstream_gene_variant|MODIFIER|ENSDLAG00005028035,CDH18_(Seabass),cadherin 18 [Source:HGNC Symbol;Acc:HGNC:1757]|	<DEL>|intron_variant|MODIFIER|ENSDLAG00005028035,CDH18_(Seabass),cadherin 18 [Source:HGNC Symbol;Acc:HGNC:1757]
CAJNNU010000001.1_1805309_1805642_DEL	CAJNNU010000001.1	CAJNNU010000001.1:1805309_1805642	1805309	1805642	DEL	333	0.0222222	0	0	0	-0.0106666	6.95004e-05	0.00647527	0	86	4	0	1	12	0	0	0	22	0	0	0	37	0	0	yes	no	MODIFIER	no	no	no	no	no	<DEL>|upstream_gene_variant|MODIFIER|ENSDLAG00005028035,CDH18_(Seabass),cadherin 18 [Source:HGNC Symbol;Acc:HGNC:1757]|	<DEL>|intron_variant|MODIFIER|ENSDLAG00005028035,CDH18_(Seabass),cadherin 18 [Source:HGNC Symbol;Acc:HGNC:1757]
CAJNNU010000001.1_1805723_1806072_DEL	CAJNNU010000001.1	CAJNNU010000001.1:1805723_1806072	1805723	1806072	DEL	349	0	0.0384615	0.0681818	0	0.119428	0.146367	nan	0	90	0	0	0	12	1	0	0	19	3	0	0	37	0	0	no	yes	MODIFIER	no	no	no	no	no	<DEL>|upstream_gene_variant|MODIFIER|ENSDLAG00005028035,CDH18_(Seabass),cadherin 18 [Source:HGNC Symbol;Acc:HGNC:1757]|	<DEL>|intron_variant|MODIFIER|ENSDLAG00005028035,CDH18_(Seabass),cadherin 18 [Source:HGNC Symbol;Acc:HGNC:1757]
CAJNNU010000001.1_1813834_1814148_DEL	CAJNNU010000001.1	CAJNNU010000001.1:1813834_1814148	1813834	1814148	DEL	314	0.0166667	0.0769231	0	0	0.0529884	-0.00358922	0.00213133	0	87	3	0	0	11	2	0	0	22	0	0	1	36	0	0	yes	no	MODIFIER	no	no	no	no	no	<DEL>|intron_variant|MODIFIER|ENSDLAG00005028035,CDH18_(Seabass),cadherin 18 [Source:HGNC Symbol;Acc:HGNC:1757]
CAJNNU010000001.1_1815117_1815332_DEL	CAJNNU010000001.1	CAJNNU010000001.1:1815117_1815332	1815117	1815332	DEL	215	0.0337079	0	0.0227273	0.0675676	-0.00169335	-0.0120153	0.00453679	1	83	6	0	0	13	0	0	0	21	1	0	0	32	5	0	yes	yes	MODIFIER	no	no	no	no	no	<DEL>|intron_variant|MODIFIER|ENSDLAG00005028035,CDH18_(Seabass),cadherin 18 [Source:HGNC Symbol;Acc:HGNC:1757]
CAJNNU010000001.1_1817075_1817288_DEL	CAJNNU010000001.1	CAJNNU010000001.1:1817075_1817288	1817075	1817288	DEL	213	0	0.0769231	0.0227273	0	0.234754	0.0428201	nan	0	90	0	0	0	11	2	0	0	21	1	0	0	37	0	0	no	yes	MODIFIER	no	no	no	no	no	<DEL>|intron_variant|MODIFIER|ENSDLAG00005028035,CDH18_(Seabass),cadherin 18 [Source:HGNC Symbol;Acc:HGNC:1757]
CAJNNU010000001.1_1829070_1829139_DEL	CAJNNU010000001.1	CAJNNU010000001.1:1829070_1829139	1829070	1829139	DEL	69	0.152941	0.307692	0.0952381	0.2	0.0600718	-0.00114705	-0.00261784	5	61	22	2	0	5	8	0	1	17	4	0	2	23	10	2	yes	yes	MODIFIER	no	no	no	no	no	<DEL>|upstream_gene_variant|MODIFIER|ENSDLAG00005028035,CDH18_(Seabass),cadherin 18 [Source:HGNC Symbol;Acc:HGNC:1757]|	<DEL>|intergenic_region|MODIFIER|ENSDLAG00005028035,CDH18_(Seabass),cadherin 18 [Source:HGNC Symbol;Acc:HGNC:1757]|ENSDLAG00005027957,N/A,N/A
CAJNNU010000001.1_1829517_1829791_DEL	CAJNNU010000001.1	CAJNNU010000001.1:1829517_1829791	1829517	1829791	DEL	274	0.140449	0.230769	0.0454545	0.027027	0.0116468	0.0282932	0.0562912	1	65	23	1	0	7	6	0	0	20	2	0	0	35	2	0	yes	yes	MODIFIER	no	no	no	no	no	<DEL>|upstream_gene_variant|MODIFIER|ENSDLAG00005028035,CDH18_(Seabass),cadherin 18 [Source:HGNC Symbol;Acc:HGNC:1757]|	<DEL>|intergenic_region|MODIFIER|ENSDLAG00005028035,CDH18_(Seabass),cadherin 18 [Source:HGNC Symbol;Acc:HGNC:1757]|ENSDLAG00005027957,N/A,N/A
CAJNNU010000001.1_1829543_1829666_DEL	CAJNNU010000001.1	CAJNNU010000001.1:1829543_1829666	1829543	1829666	DEL	123	0.00568182	0	0.0227273	0.0540541	-0.0192845	0.00192987	0.0451659	2	87	1	0	0	13	0	0	0	21	1	0	0	34	2	1	no	yes	MODIFIER	no	no	no	no	no	<DEL>|upstream_gene_variant|MODIFIER|ENSDLAG00005028035,CDH18_(Seabass),cadherin 18 [Source:HGNC Symbol;Acc:HGNC:1757]|	<DEL>|intergenic_region|MODIFIER|ENSDLAG00005028035,CDH18_(Seabass),cadherin 18 [Source:HGNC Symbol;Acc:HGNC:1757]|ENSDLAG00005027957,N/A,N/A
CAJNNU010000001.1_1833815_1834004_DEL	CAJNNU010000001.1	CAJNNU010000001.1:1833815_1834004	1833815	1834004	DEL	189	0.0555556	0.115385	0.0454545	0.0675676	0.00952336	-0.0126227	-0.00915275	0	80	10	0	0	10	3	0	0	20	2	0	0	33	3	1	yes	yes	MODIFIER	no	no	no	no	no	<DEL>|intergenic_region|MODIFIER|ENSDLAG00005028035,CDH18_(Seabass),cadherin 18 [Source:HGNC Symbol;Acc:HGNC:1757]|ENSDLAG00005027957,N/A,N/A
CAJNNU010000001.1_1834067_1834467_DEL	CAJNNU010000001.1	CAJNNU010000001.1:1834067_1834467	1834067	1834467	DEL	400	0	0.0384615	0	0.0441176	0.119428	nan	0.0621452	0	90	0	0	0	12	1	0	1	21	0	0	3	32	1	1	no	yes	MODIFIER	no	no	no	no	no	<DEL>|intergenic_region|MODIFIER|ENSDLAG00005028035,CDH18_(Seabass),cadherin 18 [Source:HGNC Symbol;Acc:HGNC:1757]|ENSDLAG00005027957,N/A,N/A
CAJNNU010000001.1_1835024_1835086_DEL	CAJNNU010000001.1	CAJNNU010000001.1:1835024_1835086	1835024	1835086	DEL	62	0.0689655	0.269231	0.075	0	0.179978	-0.0165552	0.0387516	3	76	10	1	0	7	5	1	2	17	3	0	2	35	0	0	yes	yes	MODIFIER	no	no	no	no	no	<DEL>|intergenic_region|MODIFIER|ENSDLAG00005028035,CDH18_(Seabass),cadherin 18 [Source:HGNC Symbol;Acc:HGNC:1757]|ENSDLAG00005027957,N/A,N/A
CAJNNU010000001.1_1842233_1842526_DEL	CAJNNU010000001.1	CAJNNU010000001.1:1842233_1842526	1842233	1842526	DEL	293	0.255682	0.115385	0.113636	0.0972222	0.0298899	0.0404221	0.0625344	2	50	31	7	0	10	3	0	0	18	3	1	1	30	5	1	yes	no	MODIFIER	no	no	no	no	no	<DEL>|intergenic_region|MODIFIER|ENSDLAG00005028035,CDH18_(Seabass),cadherin 18 [Source:HGNC Symbol;Acc:HGNC:1757]|ENSDLAG00005027957,N/A,N/A
CAJNNU010000001.1_1844480_1844903_DEL	CAJNNU010000001.1	CAJNNU010000001.1:1844480_1844903	1844480	1844903	DEL	423	0.0511364	0	0.0454545	0.0405405	0.00944165	-0.0134263	-0.00803011	2	79	9	0	0	13	0	0	0	20	2	0	0	34	3	0	yes	yes	MODIFIER	no	no	no	no	no	<DEL>|intergenic_region|MODIFIER|ENSDLAG00005028035,CDH18_(Seabass),cadherin 18 [Source:HGNC Symbol;Acc:HGNC:1757]|ENSDLAG00005027957,N/A,N/A
CAJNNU010000001.1_1847391_1847908_DEL	CAJNNU010000001.1	CAJNNU010000001.1:1847391:1847908	1847391	1847908	DEL	517	0.288235	0.25	0.113636	0.216216	-0.0325415	0.0576235	7.10598e-05	5	52	17	16	1	7	4	1	0	17	5	0	0	22	14	1	no	yes	MODIFIER	no	no	no	no	no	<DEL>|intergenic_region|MODIFIER|ENSDLAG00005028035,CDH18_(Seabass),cadherin 18 [Source:HGNC Symbol;Acc:HGNC:1757]|ENSDLAG00005027957,N/A,N/A
CAJNNU010000001.1_1848550_1848722_DEL	CAJNNU010000001.1	CAJNNU010000001.1:1848550_1848722	1848550	1848722	DEL	172	0.0388889	0	0.0454545	0.0135135	0.00159951	-0.0132943	0.00126109	0	83	7	0	0	13	0	0	0	20	2	0	0	36	1	0	yes	yes	MODIFIER	no	no	no	no	no	<DEL>|intergenic_region|MODIFIER|ENSDLAG00005028035,CDH18_(Seabass),cadherin 18 [Source:HGNC Symbol;Acc:HGNC:1757]|ENSDLAG00005027957,N/A,N/A
CAJNNU010000001.1_1852647_1858648_DUP	CAJNNU010000001.1	CAJNNU010000001.1:1852647_1858648	1852647	1858648	DUP	6001	0	0	0	0.0405405	nan	nan	0.0590516	0	90	0	0	0	13	0	0	0	22	0	0	0	34	3	0	no	yes	MODIFIER	no	no	no	no	no	<DUP>|intergenic_region|MODIFIER|ENSDLAG00005028035,CDH18_(Seabass),cadherin 18 [Source:HGNC Symbol;Acc:HGNC:1757]|ENSDLAG00005027957,N/A,N/A
CAJNNU010000001.1_1856299_1856372_DEL	CAJNNU010000001.1	CAJNNU010000001.1:1856299_1856372	1856299	1856372	DEL	73	0.0337079	0	0	0	-0.00169335	0.00769577	0.0149664	1	83	6	0	0	13	0	0	0	22	0	0	0	37	0	0	yes	no	MODIFIER	no	no	no	no	no	<DEL>|intergenic_region|MODIFIER|ENSDLAG00005028035,CDH18_(Seabass),cadherin 18 [Source:HGNC Symbol;Acc:HGNC:1757]|ENSDLAG00005027957,N/A,N/A
CAJNNU010000001.1_1857117_1857179_DEL	CAJNNU010000001.1	CAJNNU010000001.1:1857117_1857179	1857117	1857179	DEL	62	0.0388889	0	0	0.0135135	0.00159951	0.011137	0.00126109	0	83	7	0	0	13	0	0	0	22	0	0	0	36	1	0	yes	no	MODIFIER	no	no	no	no	no	<DEL>|intergenic_region|MODIFIER|ENSDLAG00005028035,CDH18_(Seabass),cadherin 18 [Source:HGNC Symbol;Acc:HGNC:1757]|ENSDLAG00005027957,N/A,N/A
CAJNNU010000001.1_1859263_1859400_DEL	CAJNNU010000001.1	CAJNNU010000001.1:1859263_1859400	1859263	1859400	DEL	137	0.144444	0.153846	0.113636	0.0810811	-0.0256251	-0.0124234	0.00725143	0	68	18	4	0	9	4	0	0	17	5	0	0	31	6	0	yes	yes	MODIFIER	no	no	no	no	no	<DEL>|intergenic_region|MODIFIER|ENSDLAG00005028035,CDH18_(Seabass),cadherin 18 [Source:HGNC Symbol;Acc:HGNC:1757]|ENSDLAG00005027957,N/A,N/A
CAJNNU010000001.1_1867994_1868092_DEL	CAJNNU010000001.1	CAJNNU010000001.1:1867994_1868092	1867994	1868092	DEL	98	0.0333333	0	0.0681818	0.027027	-0.00369071	0.00208076	-0.00872587	0	84	6	0	1	12	0	0	0	19	3	0	0	35	2	0	yes	yes	MODIFIER	no	no	no	no	no	<DEL>|intergenic_region|MODIFIER|ENSDLAG00005028035,CDH18_(Seabass),cadherin 18 [Source:HGNC Symbol;Acc:HGNC:1757]|ENSDLAG00005027957,N/A,N/A
CAJNNU010000001.1_1868921_1869155_DEL	CAJNNU010000001.1	CAJNNU010000001.1:1868921:1869155	1868921	1869155	DEL	234	0.279762	0.153846	0.119048	0.166667	0.0179617	0.0522069	0.0234756	6	44	33	7	0	9	4	0	1	16	5	0	1	26	8	2	yes	yes	MODIFIER	no	no	no	no	no	<DEL>|intergenic_region|MODIFIER|ENSDLAG00005028035,CDH18_(Seabass),cadherin 18 [Source:HGNC Symbol;Acc:HGNC:1757]|ENSDLAG00005027957,N/A,N/A
CAJNNU010000001.1_1869326_1869812_DEL	CAJNNU010000001.1	CAJNNU010000001.1:1869326_1869812	1869326	1869812	DEL	486	0.0898876	0.0833333	0	0.0405405	-0.0217638	0.0459691	0.00860404	1	73	16	0	1	10	2	0	0	22	0	0	0	34	3	0	yes	yes	MODIFIER	no	no	no	no	no	<DEL>|intergenic_region|MODIFIER|ENSDLAG00005028035,CDH18_(Seabass),cadherin 18 [Source:HGNC Symbol;Acc:HGNC:1757]|ENSDLAG00005027957,N/A,N/A
CAJNNU010000001.1_1871127_1871513_DEL	CAJNNU010000001.1	CAJNNU010000001.1:1871127_1871513	1871127	1871513	DEL	386	0.0333333	0.192308	0.315789	0.151515	0.195282	0.375755	0.0992616	0	84	6	0	0	8	5	0	3	8	10	1	4	23	10	0	no	yes	MODIFIER	no	0.05	no	no	no	<DEL>|intergenic_region|MODIFIER|ENSDLAG00005028035,CDH18_(Seabass),cadherin 18 [Source:HGNC Symbol;Acc:HGNC:1757]|ENSDLAG00005027957,N/A,N/A
CAJNNU010000001.1_1871281_1872080_DEL	CAJNNU010000001.1	CAJNNU010000001.1:1871281:1872080	1871281	1872080	DEL	799	0.316667	0.269231	0.568182	0.418919	-0.0173447	0.112652	0.0135072	0	42	39	9	0	7	5	1	0	4	11	7	0	12	19	6	yes	yes	MODIFIER	no	no	no	no	no	<DEL>|intergenic_region|MODIFIER|ENSDLAG00005028035,CDH18_(Seabass),cadherin 18 [Source:HGNC Symbol;Acc:HGNC:1757]|ENSDLAG00005027957,N/A,N/A
CAJNNU010000001.1_1885728_1885883_DEL	CAJNNU010000001.1	CAJNNU010000001.1:1885728_1885883	1885728	1885883	DEL	155	0.289157	0	0.05	0.180556	0.159833	0.12254	0.0167134	7	49	20	14	2	11	0	0	2	18	2	0	1	26	7	3	no	yes	MODIFIER	no	no	no	no	no	<DEL>|upstream_gene_variant|MODIFIER|ENSDLAG00005027957,N/A,N/A|	<DEL>|intergenic_region|MODIFIER|ENSDLAG00005028035,CDH18_(Seabass),cadherin 18 [Source:HGNC Symbol;Acc:HGNC:1757]|ENSDLAG00005027957,N/A,N/A
CAJNNU010000001.1_1889985_1890056_DEL	CAJNNU010000001.1	CAJNNU010000001.1:1889985_1890056	1889985	1890056	DEL	71	0.113095	0.576923	0.452381	0.243243	0.464141	0.298097	0.0533772	6	66	17	1	0	3	5	5	1	6	11	4	0	22	12	3	yes	yes	MODIFIER	0.05	no	no	no	no	<DEL>|non_coding_transcript_exon_variant|MODIFIER|ENSDLAG00005027957,N/A,N/A
CAJNNU010000001.1_1913436_1913580_DEL	CAJNNU010000001.1	CAJNNU010000001.1:1913436_1913580	1913436	1913580	DEL	144	0	0	0	0.0540541	nan	nan	0.0811105	0	90	0	0	0	13	0	0	0	22	0	0	0	33	4	0	no	yes	MODIFIER	no	no	no	no	no	<DEL>|downstream_gene_variant|MODIFIER|ENSDLAG00005004443,CDH12_(Human),N/A|	<DEL>|intron_variant|MODIFIER|ENSDLAG00005004443,CDH12_(Human),N/A
CAJNNU010000001.1_1926676_1927208_DEL	CAJNNU010000001.1	CAJNNU010000001.1:1926676_1927208	1926676	1927208	DEL	532	0.136364	0.153846	0.295455	0.264706	-0.0234968	0.0719431	0.0473225	2	66	20	2	0	10	2	1	0	11	9	2	3	16	18	0	yes	yes	MODIFIER	no	no	no	no	no	<DEL>|intron_variant|MODIFIER|ENSDLAG00005004443,CDH12_(Human),N/A
CAJNNU010000001.1_1933928_1933979_DEL	CAJNNU010000001.1	CAJNNU010000001.1:1933928_1933979	1933928	1933979	DEL	51	0.0813953	0	0.0454545	0.125	0.0237794	-0.00779434	0.00128685	4	73	12	1	1	12	0	0	0	21	0	1	1	27	9	0	yes	yes	MODIFIER	no	no	no	no	no	<DEL>|intron_variant|MODIFIER|ENSDLAG00005004443,CDH12_(Human),N/A
CAJNNU010000001.1_1945545_1945952_DEL	CAJNNU010000001.1	CAJNNU010000001.1:1945545_1945952	1945545	1945952	DEL	407	0	0.0384615	0	0.0540541	0.119428	nan	0.0811105	0	90	0	0	0	12	1	0	0	22	0	0	0	33	4	0	no	yes	MODIFIER	no	no	no	no	no	<DEL>|intron_variant|MODIFIER|ENSDLAG00005004443,CDH12_(Human),N/A
CAJNNU010000001.1_1945630_1946557_DEL	CAJNNU010000001.1	CAJNNU010000001.1:1945630_1946557	1945630	1946557	DEL	927	0.168539	0.192308	0	0.0540541	-0.0175295	0.102385	0.0469173	1	59	30	0	0	9	3	1	0	22	0	0	0	33	4	0	yes	yes	MODIFIER	no	no	no	no	no	<DEL>|intron_variant|MODIFIER|ENSDLAG00005004443,CDH12_(Human),N/A
CAJNNU010000001.1_1950359_1950654_DEL	CAJNNU010000001.1	CAJNNU010000001.1:1950359_1950654	1950359	1950654	DEL	295	0.011236	0.0769231	0.0227273	0.0714286	0.0848961	-0.00925331	0.0547128	1	87	2	0	0	11	2	0	0	21	1	0	2	30	5	0	no	yes	MODIFIER	no	no	no	no	no	<DEL>|intron_variant|MODIFIER|ENSDLAG00005004443,CDH12_(Human),N/A
CAJNNU010000001.1_1950925_1950985_DEL	CAJNNU010000001.1	CAJNNU010000001.1:1950925_1950985	1950925	1950985	DEL	60	0.0388889	0	0	0.0588235	-0.00224685	0.010403	-0.00508867	0	83	7	0	2	11	0	0	1	21	0	0	3	30	4	0	yes	yes	MODIFIER	no	no	no	no	no	<DEL>|intron_variant|MODIFIER|ENSDLAG00005004443,CDH12_(Human),N/A
CAJNNU010000001.1_1956724_1957005_DEL	CAJNNU010000001.1	CAJNNU010000001.1:1956724_1957005	1956724	1957005	DEL	281	0.0617978	0.115385	0	0.0405405	-0.00157823	0.0239543	-0.00627325	1	79	9	1	0	10	3	0	0	22	0	0	0	34	3	0	yes	yes	MODIFIER	no	no	no	no	no	<DEL>|intron_variant|MODIFIER|ENSDLAG00005004443,CDH12_(Human),N/A
CAJNNU010000001.1_1973993_1974324_DEL	CAJNNU010000001.1	CAJNNU010000001.1:1973993_1974324	1973993	1974324	DEL	331	0.130682	0.0384615	0	0.027027	0.0190378	0.0736582	0.0490067	2	66	21	1	0	12	1	0	0	22	0	0	0	35	2	0	yes	yes	MODIFIER	no	no	no	no	no	<DEL>|intron_variant|MODIFIER|ENSDLAG00005004443,CDH12_(Human),N/A
CAJNNU010000001.1_1977734_1977810_DEL	CAJNNU010000001.1	CAJNNU010000001.1:1977734_1977810	1977734	1977810	DEL	76	0.197674	0.230769	0.0909091	0.166667	-0.0192903	0.0249213	-0.00612831	4	55	28	3	0	8	4	1	0	18	4	0	1	24	12	0	yes	yes	MODIFIER	no	no	no	no	no	<DEL>|intron_variant|MODIFIER|ENSDLAG00005004443,CDH12_(Human),N/A
CAJNNU010000001.1_1997850_1997901_DEL	CAJNNU010000001.1	CAJNNU010000001.1:1997850_1997901	1997850	1997901	DEL	51	0.0517241	0	0	0.0135135	0.00465894	0.0165923	0.00753433	3	79	7	1	0	13	0	0	0	22	0	0	0	36	1	0	yes	no	MODIFIER	no	no	no	no	no	<DEL>|intron_variant|MODIFIER|ENSDLAG00005004443,CDH12_(Human),N/A
CAJNNU010000001.1_1997948_1998206_DEL	CAJNNU010000001.1	CAJNNU010000001.1:1997948_1998206	1997948	1998206	DEL	258	0.0804598	0.0833333	0	0	-0.0222938	0.039595	0.0497473	3	73	14	0	1	10	2	0	0	22	0	0	1	36	0	0	yes	yes	MODIFIER	no	no	no	no	no	<DEL>|intron_variant|MODIFIER|ENSDLAG00005004443,CDH12_(Human),N/A
CAJNNU010000001.1_2012980_2013031_DEL	CAJNNU010000001.1	CAJNNU010000001.1:2012980_2013031	2012980	2013031	DEL	51	0.0872093	0.115385	0.0909091	0.0694444	-0.0184064	-0.0165023	-0.00810184	4	72	13	1	0	10	3	0	0	19	2	1	1	31	5	0	yes	yes	MODIFIER	no	no	no	no	no	<DEL>|intron_variant|MODIFIER|ENSDLAG00005004443,CDH12_(Human),N/A
CAJNNU010000001.1_2030436_2030720_DEL	CAJNNU010000001.1	CAJNNU010000001.1:2030436_2030720	2030436	2030720	DEL	284	0.0833333	0.0769231	0.0681818	0.125	-0.0233284	-0.0133717	0.000404517	0	76	13	1	0	11	2	0	0	19	3	0	1	27	9	0	yes	yes	MODIFIER	no	no	no	no	no	<DEL>|intergenic_region|MODIFIER|ENSDLAG00005004443,CDH12_(Human),N/A|ENSDLAG00005026398,N/A,N/A
CAJNNU010000001.1_2032968_2033127_DEL	CAJNNU010000001.1	CAJNNU010000001.1:2032968_2033127	2032968	2033127	DEL	159	0.0224719	0.0384615	0	0.0138889	-0.0260752	-0.00710137	-0.0118771	1	86	2	1	0	12	1	0	0	22	0	0	1	35	1	0	yes	no	MODIFIER	no	no	no	no	no	<DEL>|intergenic_region|MODIFIER|ENSDLAG00005004443,CDH12_(Human),N/A|ENSDLAG00005026398,N/A,N/A
CAJNNU010000001.1_2037677_2037761_DEL	CAJNNU010000001.1	CAJNNU010000001.1:2037677_2037761	2037677	2037761	DEL	84	0.0388889	0	0.0681818	0.0540541	0.00159951	-0.00658407	-0.00645078	0	83	7	0	0	13	0	0	0	20	1	1	0	33	4	0	no	yes	MODIFIER	no	no	no	no	no	<DEL>|intergenic_region|MODIFIER|ENSDLAG00005004443,CDH12_(Human),N/A|ENSDLAG00005026398,N/A,N/A
CAJNNU010000001.1_2041740_2041866_DEL	CAJNNU010000001.1	CAJNNU010000001.1:2041740_2041866	2041740	2041866	DEL	126	0.311765	0.269231	0.181818	0.180556	-0.0194008	0.0264362	0.0321178	5	41	35	9	0	7	5	1	0	14	8	0	1	25	9	2	yes	yes	MODIFIER	no	no	no	no	no	<DEL>|intergenic_region|MODIFIER|ENSDLAG00005004443,CDH12_(Human),N/A|ENSDLAG00005026398,N/A,N/A
CAJNNU010000001.1_2053701_2054080_DEL	CAJNNU010000001.1	CAJNNU010000001.1:2053701:2054080	2053701	2054080	DEL	379	0	0.192308	0.0238095	0.0555556	0.472173	0.0465453	0.084325	1	89	0	0	0	9	3	1	1	20	1	0	1	32	4	0	no	yes	MODIFIER	0.05	no	no	no	no	<DEL>|intergenic_region|MODIFIER|ENSDLAG00005004443,CDH12_(Human),N/A|ENSDLAG00005026398,N/A,N/A
CAJNNU010000001.1_2053989_2054447_DEL	CAJNNU010000001.1	CAJNNU010000001.1:2053989_2054447	2053989	2054447	DEL	458	0.183544	0.0416667	0.159091	0.0277778	0.0445365	-0.0146129	0.0881068	11	54	21	4	1	11	1	0	0	16	5	1	1	34	2	0	yes	yes	MODIFIER	no	no	no	no	no	<DEL>|intergenic_region|MODIFIER|ENSDLAG00005004443,CDH12_(Human),N/A|ENSDLAG00005026398,N/A,N/A
CAJNNU010000001.1_2054011_2054068_DEL	CAJNNU010000001.1	CAJNNU010000001.1:2054011:2054068	2054011	2054068	DEL	57	0.0641026	0.166667	0	0.0142857	0.0423141	0.0248707	0.0148288	12	69	8	1	1	9	2	1	1	21	0	0	2	34	1	0	no	yes	MODIFIER	no	no	no	no	no	<DEL>|intergenic_region|MODIFIER|ENSDLAG00005004443,CDH12_(Human),N/A|ENSDLAG00005026398,N/A,N/A
CAJNNU010000001.1_2057977_2058088_DEL	CAJNNU010000001.1	CAJNNU010000001.1:2057977_2058088	2057977	2058088	DEL	111	0.0444444	0.333333	0.159091	0.0405405	0.380467	0.0794317	-0.0109241	0	83	6	1	1	7	2	3	0	18	1	3	0	34	3	0	yes	yes	MODIFIER	0.05	no	no	no	no	<DEL>|intergenic_region|MODIFIER|ENSDLAG00005004443,CDH12_(Human),N/A|ENSDLAG00005026398,N/A,N/A
CAJNNU010000001.1_2058333_2058394_DEL	CAJNNU010000001.1	CAJNNU010000001.1:2058333_2058394	2058333	2058394	DEL	61	0.0337079	0.166667	0.0454545	0.0405405	0.138647	-0.0195003	-0.010934	1	84	4	1	1	9	2	1	0	21	0	1	0	34	3	0	no	yes	MODIFIER	no	no	no	no	no	<DEL>|intergenic_region|MODIFIER|ENSDLAG00005004443,CDH12_(Human),N/A|ENSDLAG00005026398,N/A,N/A
CAJNNU010000001.1_2065199_2065287_DEL	CAJNNU010000001.1	CAJNNU010000001.1:2065199_2065287	2065199	2065287	DEL	88	0	0.0833333	0	0.0405405	0.265347	nan	0.0590516	0	90	0	0	1	10	2	0	0	22	0	0	0	34	3	0	no	yes	MODIFIER	no	no	no	no	no	<DEL>|intergenic_region|MODIFIER|ENSDLAG00005004443,CDH12_(Human),N/A|ENSDLAG00005026398,N/A,N/A
CAJNNU010000001.1_2069364_2069811_DEL	CAJNNU010000001.1	CAJNNU010000001.1:2069364_2069811	2069364	2069811	DEL	447	0.0333333	0.0769231	0.113636	0.22973	0.00413342	0.0537406	0.199284	0	84	6	0	0	11	2	0	0	17	5	0	0	21	15	1	yes	yes	MODIFIER	no	no	0.05	no	no	<DEL>|intergenic_region|MODIFIER|ENSDLAG00005004443,CDH12_(Human),N/A|ENSDLAG00005026398,N/A,N/A
CAJNNU010000001.1_2074224_2074309_DEL	CAJNNU010000001.1	CAJNNU010000001.1:2074224_2074309	2074224	2074309	DEL	85	0.263158	0.0769231	0.210526	0.272727	0.0712237	-0.00651731	-0.00943238	14	39	34	3	0	12	0	1	3	11	8	0	4	17	14	2	yes	yes	MODIFIER	no	no	no	no	no	<DEL>|intergenic_region|MODIFIER|ENSDLAG00005004443,CDH12_(Human),N/A|ENSDLAG00005026398,N/A,N/A
CAJNNU010000001.1_2085139_2085308_DEL	CAJNNU010000001.1	CAJNNU010000001.1:2085139_2085308	2085139	2085308	DEL	169	0.164773	0.230769	0.119048	0.0555556	-0.0039933	-0.00422634	0.0424747	2	59	29	0	0	8	4	1	1	16	5	0	1	32	4	0	yes	no	MODIFIER	no	no	no	no	no	<DEL>|intergenic_region|MODIFIER|ENSDLAG00005004443,CDH12_(Human),N/A|ENSDLAG00005026398,N/A,N/A
CAJNNU010000001.1_2086151_2086370_DEL	CAJNNU010000001.1	CAJNNU010000001.1:2086151:2086370	2086151	2086370	DEL	219	0	0.153846	0	0.0135135	0.408023	nan	0.0134461	1	89	0	0	0	9	4	0	0	22	0	0	0	36	1	0	no	yes	MODIFIER	0.05	no	no	no	no	<DEL>|intergenic_region|MODIFIER|ENSDLAG00005004443,CDH12_(Human),N/A|ENSDLAG00005026398,N/A,N/A
CAJNNU010000001.1_2086576_2086797_DEL	CAJNNU010000001.1	CAJNNU010000001.1:2086576_2086797	2086576	2086797	DEL	221	0	0	0.0681818	0	nan	0.146367	nan	0	90	0	0	0	13	0	0	0	19	3	0	0	37	0	0	no	yes	MODIFIER	no	no	no	no	no	<DEL>|intergenic_region|MODIFIER|ENSDLAG00005004443,CDH12_(Human),N/A|ENSDLAG00005026398,N/A,N/A
CAJNNU010000001.1_2087281_2087401_DEL	CAJNNU010000001.1	CAJNNU010000001.1:2087281:2087401	2087281	2087401	DEL	120	0.893258	0.884615	0.85	0.930556	-0.0242732	-0.00709225	-0.00259979	1	2	15	72	0	0	3	10	2	0	6	14	1	0	5	31	yes	yes	MODIFIER	no	no	no	no	no	<DEL>|intergenic_region|MODIFIER|ENSDLAG00005004443,CDH12_(Human),N/A|ENSDLAG00005026398,N/A,N/A
CAJNNU010000001.1_2091064_2091347_DEL	CAJNNU010000001.1	CAJNNU010000001.1:2091064_2091347	2091064	2091347	DEL	283	0	0	0.0681818	0	nan	0.146367	nan	0	90	0	0	0	13	0	0	0	19	3	0	0	37	0	0	no	yes	MODIFIER	no	no	no	no	no	<DEL>|intergenic_region|MODIFIER|ENSDLAG00005004443,CDH12_(Human),N/A|ENSDLAG00005026398,N/A,N/A
CAJNNU010000001.1_2094570_2094773_DEL	CAJNNU010000001.1	CAJNNU010000001.1:2094570_2094773	2094570	2094773	DEL	203	0.196203	0.0384615	0.05	0.0441176	0.0593968	0.0576385	0.0756884	11	52	23	4	0	12	1	0	2	18	2	0	3	31	3	0	yes	yes	MODIFIER	no	no	no	no	no	<DEL>|intergenic_region|MODIFIER|ENSDLAG00005004443,CDH12_(Human),N/A|ENSDLAG00005026398,N/A,N/A
CAJNNU010000001.1_2096163_2096533_DEL	CAJNNU010000001.1	CAJNNU010000001.1:2096163_2096533	2096163	2096533	DEL	370	0.170886	0.363636	0.113636	0.142857	0.080661	-0.0062063	-0.00960756	11	58	15	6	2	4	6	1	0	17	5	0	2	25	10	0	yes	yes	MODIFIER	no	no	no	no	no	<DEL>|intergenic_region|MODIFIER|ENSDLAG00005004443,CDH12_(Human),N/A|ENSDLAG00005026398,N/A,N/A
CAJNNU010000001.1_2105622_2105682_DEL	CAJNNU010000001.1	CAJNNU010000001.1:2105622_2105682	2105622	2105682	DEL	60	0.0227273	0	0	0.0135135	-0.00863772	0.000399968	-0.00737381	2	84	4	0	0	13	0	0	0	22	0	0	0	36	1	0	yes	no	MODIFIER	no	no	no	no	no	<DEL>|intergenic_region|MODIFIER|ENSDLAG00005004443,CDH12_(Human),N/A|ENSDLAG00005026398,N/A,N/A
CAJNNU010000001.1_2106057_2106168_DEL	CAJNNU010000001.1	CAJNNU010000001.1:2106057_2106168	2106057	2106168	DEL	111	0.232558	0	0.159091	0.333333	0.126693	-0.00160457	0.0134647	4	54	24	8	0	13	0	0	0	16	5	1	1	19	10	7	yes	yes	MODIFIER	no	no	no	no	no	<DEL>|intergenic_region|MODIFIER|ENSDLAG00005004443,CDH12_(Human),N/A|ENSDLAG00005026398,N/A,N/A
CAJNNU010000001.1_2108374_2108684_DEL	CAJNNU010000001.1	CAJNNU010000001.1:2108374_2108684	2108374	2108684	DEL	310	0.0388889	0.0384615	0.0227273	0.0135135	-0.0217974	-0.0100638	0.00126109	0	83	7	0	0	12	1	0	0	21	1	0	0	36	1	0	no	yes	MODIFIER	no	no	no	no	no	<DEL>|intergenic_region|MODIFIER|ENSDLAG00005004443,CDH12_(Human),N/A|ENSDLAG00005026398,N/A,N/A
CAJNNU010000001.1_2112403_2114058_DEL	CAJNNU010000001.1	CAJNNU010000001.1:2112403_2114058	2112403	2114058	DEL	1655	0.755556	0.461538	0.454545	0.702703	0.169203	0.176891	-0.00213315	0	4	36	50	0	2	10	1	0	6	12	4	0	4	14	19	no	yes	MODIFIER	no	no	no	no	no	<DEL>|intergenic_region|MODIFIER|ENSDLAG00005004443,CDH12_(Human),N/A|ENSDLAG00005026398,N/A,N/A
CAJNNU010000001.1_2122711_2122818_DEL	CAJNNU010000001.1	CAJNNU010000001.1:2122711:2122818	2122711	2122818	DEL	107	0.280488	0.153846	0.166667	0.25	0.0145588	0.0154885	-0.00924555	8	46	26	10	0	9	4	0	1	15	5	1	1	20	14	2	yes	yes	MODIFIER	no	no	no	no	no	<DEL>|intergenic_region|MODIFIER|ENSDLAG00005004443,CDH12_(Human),N/A|ENSDLAG00005026398,N/A,N/A
CAJNNU010000001.1_2125256_2125397_DEL	CAJNNU010000001.1	CAJNNU010000001.1:2125256_2125397	2125256	2125397	DEL	141	0.258621	0.192308	0.527778	0.291667	-0.0104404	0.139237	-0.00723707	3	48	33	6	0	8	5	0	4	3	11	4	1	18	15	3	yes	yes	MODIFIER	no	no	no	no	no	<DEL>|intergenic_region|MODIFIER|ENSDLAG00005004443,CDH12_(Human),N/A|ENSDLAG00005026398,N/A,N/A
CAJNNU010000001.1_2129599_2129780_DEL	CAJNNU010000001.1	CAJNNU010000001.1:2129599_2129780	2129599	2129780	DEL	181	0.0280899	0	0	0	-0.00524586	0.00395634	0.0108155	1	84	5	0	0	13	0	0	0	22	0	0	0	37	0	0	yes	no	MODIFIER	no	no	no	no	no	<DEL>|intergenic_region|MODIFIER|ENSDLAG00005004443,CDH12_(Human),N/A|ENSDLAG00005026398,N/A,N/A
CAJNNU010000001.1_2130557_2130635_DEL	CAJNNU010000001.1	CAJNNU010000001.1:2130557_2130635	2130557	2130635	DEL	78	0.0842697	0.384615	0.25	0.486486	0.302932	0.109621	0.381358	1	74	15	0	0	6	4	3	0	13	7	2	0	12	14	11	no	yes	MODIFIER	no	no	0.01	no	no	<DEL>|intergenic_region|MODIFIER|ENSDLAG00005004443,CDH12_(Human),N/A|ENSDLAG00005026398,N/A,N/A
CAJNNU010000001.1_2133292_2133515_DEL	CAJNNU010000001.1	CAJNNU010000001.1:2133292_2133515	2133292	2133515	DEL	223	0	0	0	0.0540541	nan	nan	0.0804324	1	89	0	0	0	13	0	0	0	22	0	0	0	33	4	0	no	yes	MODIFIER	no	no	no	no	no	<DEL>|intergenic_region|MODIFIER|ENSDLAG00005004443,CDH12_(Human),N/A|ENSDLAG00005026398,N/A,N/A
CAJNNU010000001.1_2133593_2133797_DEL	CAJNNU010000001.1	CAJNNU010000001.1:2133593_2133797	2133593	2133797	DEL	204	0.127778	0.269231	0.159091	0.108108	0.0594509	-0.0079194	-0.00652319	0	67	23	0	0	6	7	0	0	15	7	0	0	29	8	0	no	yes	MODIFIER	no	no	no	no	no	<DEL>|intergenic_region|MODIFIER|ENSDLAG00005004443,CDH12_(Human),N/A|ENSDLAG00005026398,N/A,N/A
CAJNNU010000001.1_2142131_2142187_DEL	CAJNNU010000001.1	CAJNNU010000001.1:2142131:2142187	2142131	2142187	DEL	56	0.191011	0.269231	0.136364	0.0972222	-0.00581452	-0.00545392	0.0216877	1	59	26	4	0	8	3	2	0	17	4	1	1	29	7	0	yes	yes	MODIFIER	no	no	no	no	no	<DEL>|intergenic_region|MODIFIER|ENSDLAG00005004443,CDH12_(Human),N/A|ENSDLAG00005026398,N/A,N/A
CAJNNU010000001.1_2147203_2147356_DEL	CAJNNU010000001.1	CAJNNU010000001.1:2147203_2147356	2147203	2147356	DEL	153	0.0493827	0.0416667	0	0	-0.0286997	0.0138264	0.0248156	9	74	6	1	1	11	1	0	1	21	0	0	0	37	0	0	yes	no	MODIFIER	no	no	no	no	no	<DEL>|intergenic_region|MODIFIER|ENSDLAG00005004443,CDH12_(Human),N/A|ENSDLAG00005026398,N/A,N/A
CAJNNU010000001.1_2157732_2157918_DEL	CAJNNU010000001.1	CAJNNU010000001.1:2157732_2157918	2157732	2157918	DEL	186	0.00568182	0	0.0714286	0	-0.0192845	0.0987216	-0.0056258	2	87	1	0	0	13	0	0	1	18	3	0	0	37	0	0	no	yes	MODIFIER	no	no	no	no	no	<DEL>|intergenic_region|MODIFIER|ENSDLAG00005004443,CDH12_(Human),N/A|ENSDLAG00005026398,N/A,N/A
CAJNNU010000001.1_2163536_2164530_DEL	CAJNNU010000001.1	CAJNNU010000001.1:2163536_2164530	2163536	2164530	DEL	994	0.0388889	0.0384615	0.0681818	0.0135135	-0.0217974	-0.00356809	0.00126109	0	83	7	0	0	12	1	0	0	19	3	0	0	36	1	0	yes	yes	MODIFIER	no	no	no	no	no	<DEL>|intergenic_region|MODIFIER|ENSDLAG00005004443,CDH12_(Human),N/A|ENSDLAG00005026398,N/A,N/A
CAJNNU010000001.1_2164247_2165719_DEL	CAJNNU010000001.1	CAJNNU010000001.1:2164247_2165719	2164247	2165719	DEL	1472	0.0617978	0.0384615	0	0.027027	-0.0202932	0.0239543	0.00167792	1	79	9	1	0	12	1	0	0	22	0	0	0	35	2	0	yes	yes	MODIFIER	no	no	no	no	no	<DEL>|intergenic_region|MODIFIER|ENSDLAG00005004443,CDH12_(Human),N/A|ENSDLAG00005026398,N/A,N/A
CAJNNU010000001.1_2164560_2165265_DEL	CAJNNU010000001.1	CAJNNU010000001.1:2164560_2165265	2164560	2165265	DEL	705	0	0.0384615	0	0.027027	0.119428	nan	0.0365712	0	90	0	0	0	12	1	0	0	22	0	0	0	35	2	0	no	yes	MODIFIER	no	no	no	no	no	<DEL>|intergenic_region|MODIFIER|ENSDLAG00005004443,CDH12_(Human),N/A|ENSDLAG00005026398,N/A,N/A
CAJNNU010000001.1_2167496_2168425_DEL	CAJNNU010000001.1	CAJNNU010000001.1:2167496_2168425	2167496	2168425	DEL	929	0.11236	0.0384615	0	0.0540541	0.00749559	0.0591542	0.0101919	1	70	18	1	0	12	1	0	1	21	0	0	0	33	4	0	no	yes	MODIFIER	no	no	no	no	no	<DEL>|intergenic_region|MODIFIER|ENSDLAG00005004443,CDH12_(Human),N/A|ENSDLAG00005026398,N/A,N/A
CAJNNU010000001.1_2169541_2169982_DEL	CAJNNU010000001.1	CAJNNU010000001.1:2169541:2169982	2169541	2169982	DEL	441	0.342697	0.269231	0.5	0.472222	-0.0119146	0.0369463	0.0238632	1	40	37	12	0	7	5	1	0	5	12	5	1	13	12	11	yes	yes	MODIFIER	no	no	no	no	no	<DEL>|intergenic_region|MODIFIER|ENSDLAG00005004443,CDH12_(Human),N/A|ENSDLAG00005026398,N/A,N/A
CAJNNU010000001.1_2171876_2171937_DEL	CAJNNU010000001.1	CAJNNU010000001.1:2171876_2171937	2171876	2171937	DEL	61	0.0277778	0	0	0	-0.0147028	-0.0021113	0.00664443	0	86	3	1	0	13	0	0	0	22	0	0	0	37	0	0	yes	no	MODIFIER	no	no	no	no	no	<DEL>|intergenic_region|MODIFIER|ENSDLAG00005004443,CDH12_(Human),N/A|ENSDLAG00005026398,N/A,N/A
CAJNNU010000001.1_2176711_2176989_DEL	CAJNNU010000001.1	CAJNNU010000001.1:2176711:2176989	2176711	2176989	DEL	278	0.0611111	0.318182	0	0.0810811	0.292593	0.0261104	-0.00577191	0	79	11	0	2	5	5	1	0	22	0	0	0	31	6	0	yes	yes	MODIFIER	no	no	no	no	no	<DEL>|intergenic_region|MODIFIER|ENSDLAG00005004443,CDH12_(Human),N/A|ENSDLAG00005026398,N/A,N/A
CAJNNU010000001.1_2190388_2190465_DEL	CAJNNU010000001.1	CAJNNU010000001.1:2190388_2190465	2190388	2190465	DEL	77	0.416667	0.461538	0.136364	0.324324	-0.0226745	0.138495	0.00713143	0	35	35	20	0	4	6	3	0	17	4	1	0	16	18	3	yes	yes	MODIFIER	no	no	no	no	no	<DEL>|intergenic_region|MODIFIER|ENSDLAG00005004443,CDH12_(Human),N/A|ENSDLAG00005026398,N/A,N/A
CAJNNU010000001.1_2210268_2210627_DEL	CAJNNU010000001.1	CAJNNU010000001.1:2210268_2210627	2210268	2210627	DEL	359	0.138889	0.0769231	0.0227273	0.0833333	-0.0039419	0.0517472	0.00588578	0	65	25	0	0	12	0	1	0	21	1	0	1	30	6	0	yes	yes	MODIFIER	no	no	no	no	no	<DEL>|intergenic_region|MODIFIER|ENSDLAG00005004443,CDH12_(Human),N/A|ENSDLAG00005026398,N/A,N/A
CAJNNU010000001.1_2236244_2236839_DEL	CAJNNU010000001.1	CAJNNU010000001.1:2236244_2236839	2236244	2236839	DEL	595	0	0.0769231	0	0.0540541	0.234754	nan	0.0811105	0	90	0	0	0	11	2	0	0	22	0	0	0	33	4	0	no	yes	MODIFIER	no	no	no	no	no	<DEL>|intergenic_region|MODIFIER|ENSDLAG00005004443,CDH12_(Human),N/A|ENSDLAG00005026398,N/A,N/A
CAJNNU010000001.1_2242297_2242451_DEL	CAJNNU010000001.1	CAJNNU010000001.1:2242297_2242451	2242297	2242451	DEL	154	0.194444	0.384615	0.386364	0.27027	0.0708332	0.0803982	0.00463975	0	64	17	9	0	6	4	3	0	8	11	3	0	20	14	3	yes	yes	MODIFIER	no	no	no	no	no	<DEL>|intergenic_region|MODIFIER|ENSDLAG00005004443,CDH12_(Human),N/A|ENSDLAG00005026398,N/A,N/A
CAJNNU010000001.1_2258139_2258335_DEL	CAJNNU010000001.1	CAJNNU010000001.1:2258139_2258335	2258139	2258335	DEL	196	0.0388889	0	0.285714	0.0694444	0.00159951	0.298371	0.000987007	0	83	7	0	0	13	0	0	1	10	10	1	1	31	5	0	yes	yes	MODIFIER	no	no	no	no	no	<DEL>|intergenic_region|MODIFIER|ENSDLAG00005026398,N/A,N/A|ENSDLAG00005000039,CDH6_(Seabass),cadherin 6 [Source:HGNC Symbol;Acc:HGNC:1765]
CAJNNU010000001.1_2260000_2260909_DEL	CAJNNU010000001.1	CAJNNU010000001.1:2260000_2260909	2260000	2260909	DEL	909	0	0.0384615	0.0454545	0.0135135	0.119428	0.0963119	0.0136571	0	90	0	0	0	12	1	0	0	20	2	0	0	36	1	0	no	yes	MODIFIER	no	no	no	no	no	<DEL>|intergenic_region|MODIFIER|ENSDLAG00005026398,N/A,N/A|ENSDLAG00005000039,CDH6_(Seabass),cadherin 6 [Source:HGNC Symbol;Acc:HGNC:1765]
CAJNNU010000001.1_2270735_2270828_DEL	CAJNNU010000001.1	CAJNNU010000001.1:2270735_2270828	2270735	2270828	DEL	93	0.292135	0	0.318182	0.162162	0.166325	-0.019891	0.0304738	1	54	18	17	0	13	0	0	0	12	6	4	0	26	10	1	no	yes	MODIFIER	no	no	no	no	no	<DEL>|intergenic_region|MODIFIER|ENSDLAG00005026398,N/A,N/A|ENSDLAG00005000039,CDH6_(Seabass),cadherin 6 [Source:HGNC Symbol;Acc:HGNC:1765]
CAJNNU010000001.1_2276784_2276896_DEL	CAJNNU010000001.1	CAJNNU010000001.1:2276784_2276896	2276784	2276896	DEL	112	0.116279	0.153846	0.0909091	0.125	-0.0237654	-0.0163247	-0.0122413	4	70	12	4	0	10	2	1	0	19	2	1	1	28	7	1	yes	yes	MODIFIER	no	no	no	no	no	<DEL>|intergenic_region|MODIFIER|ENSDLAG00005026398,N/A,N/A|ENSDLAG00005000039,CDH6_(Seabass),cadherin 6 [Source:HGNC Symbol;Acc:HGNC:1765]
CAJNNU010000001.1_2281055_2281115_DEL	CAJNNU010000001.1	CAJNNU010000001.1:2281055_2281115	2281055	2281115	DEL	60	0.0365854	0.0769231	0.166667	0.183333	-0.013279	0.120525	0.12827	8	78	2	2	0	11	2	0	7	10	5	0	7	20	9	1	yes	no	MODIFIER	no	no	no	no	no	<DEL>|intergenic_region|MODIFIER|ENSDLAG00005026398,N/A,N/A|ENSDLAG00005000039,CDH6_(Seabass),cadherin 6 [Source:HGNC Symbol;Acc:HGNC:1765]
CAJNNU010000001.1_2284216_2284582_DEL	CAJNNU010000001.1	CAJNNU010000001.1:2284216_2284582	2284216	2284582	DEL	366	0.170455	0.115385	0.357143	0.166667	-0.0102085	0.0869645	-0.00902101	2	60	26	2	0	10	3	0	1	8	11	2	1	24	12	0	yes	yes	MODIFIER	no	no	no	no	no	<DEL>|intergenic_region|MODIFIER|ENSDLAG00005026398,N/A,N/A|ENSDLAG00005000039,CDH6_(Seabass),cadherin 6 [Source:HGNC Symbol;Acc:HGNC:1765]
CAJNNU010000001.1_2287346_2287535_DEL	CAJNNU010000001.1	CAJNNU010000001.1:2287346_2287535	2287346	2287535	DEL	189	0.147727	0.0769231	0.138889	0.175676	0.00229769	-0.0138977	-0.00555139	2	62	26	0	0	11	2	0	4	13	5	0	0	25	11	1	yes	yes	MODIFIER	no	no	no	no	no	<DEL>|intergenic_region|MODIFIER|ENSDLAG00005026398,N/A,N/A|ENSDLAG00005000039,CDH6_(Seabass),cadherin 6 [Source:HGNC Symbol;Acc:HGNC:1765]
CAJNNU010000001.1_2287882_2287937_DEL	CAJNNU010000001.1	CAJNNU010000001.1:2287882_2287937	2287882	2287937	DEL	55	0.0705882	0.166667	0.0454545	0.0833333	0.0287586	-0.0128335	-0.0104805	5	75	8	2	1	9	2	1	0	20	2	0	1	30	6	0	yes	yes	MODIFIER	no	no	no	no	no	<DEL>|intergenic_region|MODIFIER|ENSDLAG00005026398,N/A,N/A|ENSDLAG00005000039,CDH6_(Seabass),cadherin 6 [Source:HGNC Symbol;Acc:HGNC:1765]
CAJNNU010000001.1_2288293_2288548_DEL	CAJNNU010000001.1	CAJNNU010000001.1:2288293_2288548	2288293	2288548	DEL	255	0.0114943	0.0384615	0	0.0555556	0.00263101	-0.00703514	0.0273955	3	85	2	0	0	12	1	0	0	22	0	0	1	33	2	1	no	yes	MODIFIER	no	no	no	no	no	<DEL>|intergenic_region|MODIFIER|ENSDLAG00005026398,N/A,N/A|ENSDLAG00005000039,CDH6_(Seabass),cadherin 6 [Source:HGNC Symbol;Acc:HGNC:1765]
CAJNNU010000001.1_2290340_2290406_DEL	CAJNNU010000001.1	CAJNNU010000001.1:2290340_2290406	2290340	2290406	DEL	66	0.0952381	0	0	0.0138889	0.0327017	0.0464852	0.037793	6	70	12	2	0	13	0	0	0	22	0	0	1	35	1	0	yes	no	MODIFIER	no	no	no	no	no	<DEL>|intergenic_region|MODIFIER|ENSDLAG00005026398,N/A,N/A|ENSDLAG00005000039,CDH6_(Seabass),cadherin 6 [Source:HGNC Symbol;Acc:HGNC:1765]
CAJNNU010000001.1_2306828_2307598_DEL	CAJNNU010000001.1	CAJNNU010000001.1:2306828_2307598	2306828	2307598	DEL	770	0.0277778	0.0769231	0	0	0.0152426	0.00374339	0.010553	0	85	5	0	0	11	2	0	0	22	0	0	0	37	0	0	yes	no	MODIFIER	no	no	no	no	no	<DEL>|intergenic_region|MODIFIER|ENSDLAG00005026398,N/A,N/A|ENSDLAG00005000039,CDH6_(Seabass),cadherin 6 [Source:HGNC Symbol;Acc:HGNC:1765]
CAJNNU010000001.1_2313956_2314321_DEL	CAJNNU010000001.1	CAJNNU010000001.1:2313956_2314321	2313956	2314321	DEL	365	0.105882	0.0384615	0.136364	0.0277778	0.00597339	-0.00941052	0.0307482	5	67	18	0	0	12	1	0	0	17	4	1	1	34	2	0	no	yes	MODIFIER	no	no	no	no	no	<DEL>|intergenic_region|MODIFIER|ENSDLAG00005026398,N/A,N/A|ENSDLAG00005000039,CDH6_(Seabass),cadherin 6 [Source:HGNC Symbol;Acc:HGNC:1765]
CAJNNU010000001.1_2314319_2314659_DEL	CAJNNU010000001.1	CAJNNU010000001.1:2314319_2314659	2314319	2314659	DEL	340	0.241176	0.0384615	0.166667	0.25	0.093608	0.00202626	-0.00976702	5	48	33	4	0	12	1	0	1	14	7	0	1	21	12	3	yes	yes	MODIFIER	no	no	no	no	no	<DEL>|intergenic_region|MODIFIER|ENSDLAG00005026398,N/A,N/A|ENSDLAG00005000039,CDH6_(Seabass),cadherin 6 [Source:HGNC Symbol;Acc:HGNC:1765]
CAJNNU010000001.1_2317924_2317995_DEL	CAJNNU010000001.1	CAJNNU010000001.1:2317924_2317995	2317924	2317995	DEL	71	0	0.0384615	0.0454545	0.0285714	0.119428	0.0963119	0.0406763	0	90	0	0	0	12	1	0	0	20	2	0	2	33	2	0	no	yes	MODIFIER	no	no	no	no	no	<DEL>|intergenic_region|MODIFIER|ENSDLAG00005026398,N/A,N/A|ENSDLAG00005000039,CDH6_(Seabass),cadherin 6 [Source:HGNC Symbol;Acc:HGNC:1765]
CAJNNU010000001.1_2320307_2321397_DEL	CAJNNU010000001.1	CAJNNU010000001.1:2320307_2321397	2320307	2321397	DEL	1090	0.0454545	0.269231	0.318182	0.148649	0.268364	0.313287	0.0647148	2	80	8	0	0	8	3	2	0	11	8	3	0	26	11	0	no	yes	MODIFIER	no	0.05	no	no	no	<DEL>|intergenic_region|MODIFIER|ENSDLAG00005026398,N/A,N/A|ENSDLAG00005000039,CDH6_(Seabass),cadherin 6 [Source:HGNC Symbol;Acc:HGNC:1765]
CAJNNU010000001.1_2341810_2341930_DEL	CAJNNU010000001.1	CAJNNU010000001.1:2341810_2341930	2341810	2341930	DEL	120	0.0738636	0.0769231	0.142857	0.138889	-0.0208799	0.0163529	0.0161888	2	75	13	0	0	11	2	0	1	15	6	0	1	26	10	0	yes	yes	MODIFIER	no	no	no	no	no	<DEL>|intergenic_region|MODIFIER|ENSDLAG00005026398,N/A,N/A|ENSDLAG00005000039,CDH6_(Seabass),cadherin 6 [Source:HGNC Symbol;Acc:HGNC:1765]
CAJNNU010000001.1_2345834_2346015_DEL	CAJNNU010000001.1	CAJNNU010000001.1:2345834_2346015	2345834	2346015	DEL	181	0	0.0384615	0.136364	0	0.118208	0.277044	nan	1	89	0	0	0	12	1	0	0	16	6	0	0	37	0	0	no	yes	MODIFIER	no	no	no	no	no	<DEL>|intergenic_region|MODIFIER|ENSDLAG00005026398,N/A,N/A|ENSDLAG00005000039,CDH6_(Seabass),cadherin 6 [Source:HGNC Symbol;Acc:HGNC:1765]
CAJNNU010000001.1_2351307_2351513_DEL	CAJNNU010000001.1	CAJNNU010000001.1:2351307_2351513	2351307	2351513	DEL	206	0.0777778	0	0	0	0.0267254	0.0375064	0.0472777	0	76	14	0	0	13	0	0	0	22	0	0	1	36	0	0	yes	no	MODIFIER	no	no	no	no	no	<DEL>|intergenic_region|MODIFIER|ENSDLAG00005026398,N/A,N/A|ENSDLAG00005000039,CDH6_(Seabass),cadherin 6 [Source:HGNC Symbol;Acc:HGNC:1765]
CAJNNU010000001.1_2355479_2355548_DEL	CAJNNU010000001.1	CAJNNU010000001.1:2355479_2355548	2355479	2355548	DEL	69	0.105882	0	0.0909091	0.027027	0.045686	-0.0117228	0.0319627	5	67	18	0	0	13	0	0	0	18	4	0	0	35	2	0	yes	yes	MODIFIER	no	no	no	no	no	<DEL>|intergenic_region|MODIFIER|ENSDLAG00005026398,N/A,N/A|ENSDLAG00005000039,CDH6_(Seabass),cadherin 6 [Source:HGNC Symbol;Acc:HGNC:1765]
CAJNNU010000001.1_2367980_2368153_DEL	CAJNNU010000001.1	CAJNNU010000001.1:2367980_2368153	2367980	2368153	DEL	173	0.0955056	0	0.0952381	0.135135	0.0385001	-0.0134734	-0.000278024	1	72	17	0	0	13	0	0	1	17	4	0	0	27	10	0	yes	yes	MODIFIER	no	no	no	no	no	<DEL>|intergenic_region|MODIFIER|ENSDLAG00005026398,N/A,N/A|ENSDLAG00005000039,CDH6_(Seabass),cadherin 6 [Source:HGNC Symbol;Acc:HGNC:1765]
CAJNNU010000001.1_2368759_2369841_DEL	CAJNNU010000001.1	CAJNNU010000001.1:2368759_2369841	2368759	2369841	DEL	1082	0.0166667	0.0384615	0.136364	0	-0.00942613	0.15468	0.00241084	0	87	3	0	0	12	1	0	0	16	6	0	0	37	0	0	yes	yes	MODIFIER	no	no	no	no	no	<DEL>|intergenic_region|MODIFIER|ENSDLAG00005026398,N/A,N/A|ENSDLAG00005000039,CDH6_(Seabass),cadherin 6 [Source:HGNC Symbol;Acc:HGNC:1765]
CAJNNU010000001.1_2368938_2369639_DEL	CAJNNU010000001.1	CAJNNU010000001.1:2368938_2369639	2368938	2369639	DEL	701	0.0166667	0.0384615	0.136364	0	-0.00942613	0.15468	0.00241084	0	87	3	0	0	12	1	0	0	16	6	0	0	37	0	0	no	yes	MODIFIER	no	no	no	no	no	<DEL>|intergenic_region|MODIFIER|ENSDLAG00005026398,N/A,N/A|ENSDLAG00005000039,CDH6_(Seabass),cadherin 6 [Source:HGNC Symbol;Acc:HGNC:1765]
CAJNNU010000001.1_2374316_2374376_DEL	CAJNNU010000001.1	CAJNNU010000001.1:2374316_2374376	2374316	2374376	DEL	60	0	0.0384615	0	0.0277778	0.119428	nan	0.038544	0	90	0	0	0	12	1	0	0	22	0	0	1	34	2	0	no	yes	MODIFIER	no	no	no	no	no	<DEL>|intergenic_region|MODIFIER|ENSDLAG00005026398,N/A,N/A|ENSDLAG00005000039,CDH6_(Seabass),cadherin 6 [Source:HGNC Symbol;Acc:HGNC:1765]
CAJNNU010000001.1_2384495_2384560_DEL	CAJNNU010000001.1	CAJNNU010000001.1:2384495_2384560	2384495	2384560	DEL	65	0.603448	0.666667	0.105263	0.338235	-0.0200351	0.357404	0.119049	3	18	33	36	1	1	6	5	3	15	4	0	3	18	9	7	yes	yes	MODIFIER	no	0.05	no	no	no	<DEL>|intergenic_region|MODIFIER|ENSDLAG00005026398,N/A,N/A|ENSDLAG00005000039,CDH6_(Seabass),cadherin 6 [Source:HGNC Symbol;Acc:HGNC:1765]
CAJNNU010000001.1_2390756_2391578_DEL	CAJNNU010000001.1	CAJNNU010000001.1:2390756_2391578	2390756	2391578	DEL	822	0.1	0.153846	0.0227273	0.0675676	-0.00669976	0.0235937	-0.00320464	0	73	16	1	0	9	4	0	0	21	1	0	0	32	5	0	no	yes	MODIFIER	no	no	no	no	no	<DEL>|intergenic_region|MODIFIER|ENSDLAG00005026398,N/A,N/A|ENSDLAG00005000039,CDH6_(Seabass),cadherin 6 [Source:HGNC Symbol;Acc:HGNC:1765]
CAJNNU010000001.1_2392774_2392859_DEL	CAJNNU010000001.1	CAJNNU010000001.1:2392774_2392859	2392774	2392859	DEL	85	0.0284091	0.192308	0	0.0135135	0.220421	0.0041751	-0.00473364	2	83	5	0	0	8	5	0	0	22	0	0	0	36	1	0	yes	yes	MODIFIER	no	no	no	no	no	<DEL>|intergenic_region|MODIFIER|ENSDLAG00005026398,N/A,N/A|ENSDLAG00005000039,CDH6_(Seabass),cadherin 6 [Source:HGNC Symbol;Acc:HGNC:1765]
CAJNNU010000001.1_2404279_2404359_DEL	CAJNNU010000001.1	CAJNNU010000001.1:2404279_2404359	2404279	2404359	DEL	80	0	0.0384615	0.0227273	0.0135135	0.119428	0.0428201	0.0136571	0	90	0	0	0	12	1	0	0	21	1	0	0	36	1	0	no	yes	MODIFIER	no	no	no	no	no	<DEL>|intergenic_region|MODIFIER|ENSDLAG00005026398,N/A,N/A|ENSDLAG00005000039,CDH6_(Seabass),cadherin 6 [Source:HGNC Symbol;Acc:HGNC:1765]
CAJNNU010000001.1_2426259_2426679_DEL	CAJNNU010000001.1	CAJNNU010000001.1:2426259_2426679	2426259	2426679	DEL	420	0.142857	0.153846	0.113636	0.271429	-0.0204683	-0.0110128	0.0451348	6	61	22	1	0	9	4	0	0	18	3	1	2	18	15	2	no	yes	MODIFIER	no	no	no	no	no	<DEL>|intergenic_region|MODIFIER|ENSDLAG00005026398,N/A,N/A|ENSDLAG00005000039,CDH6_(Seabass),cadherin 6 [Source:HGNC Symbol;Acc:HGNC:1765]
CAJNNU010000001.1_2431276_2431781_DEL	CAJNNU010000001.1	CAJNNU010000001.1:2431276_2431781	2431276	2431781	DEL	505	0	0.0769231	0	0.0555556	0.234754	nan	0.0850349	0	90	0	0	0	11	2	0	0	22	0	0	1	32	4	0	no	yes	MODIFIER	no	no	no	no	no	<DEL>|intergenic_region|MODIFIER|ENSDLAG00005026398,N/A,N/A|ENSDLAG00005000039,CDH6_(Seabass),cadherin 6 [Source:HGNC Symbol;Acc:HGNC:1765]
CAJNNU010000001.1_2440018_2440153_DEL	CAJNNU010000001.1	CAJNNU010000001.1:2440018_2440153	2440018	2440153	DEL	135	0.00555556	0.115385	0	0.027027	0.240947	-0.0108616	0.0102348	0	89	1	0	0	10	3	0	0	22	0	0	0	35	2	0	no	yes	MODIFIER	no	no	no	no	no	<DEL>|intergenic_region|MODIFIER|ENSDLAG00005026398,N/A,N/A|ENSDLAG00005000039,CDH6_(Seabass),cadherin 6 [Source:HGNC Symbol;Acc:HGNC:1765]
CAJNNU010000001.1_2441990_2442099_DEL	CAJNNU010000001.1	CAJNNU010000001.1:2441990_2442099	2441990	2442099	DEL	109	0.261364	0.461538	0.204545	0.22973	0.0691242	-0.00726867	-0.00793298	2	50	30	8	0	4	6	3	0	14	7	1	0	22	13	2	yes	yes	MODIFIER	no	no	no	no	no	<DEL>|intergenic_region|MODIFIER|ENSDLAG00005026398,N/A,N/A|ENSDLAG00005000039,CDH6_(Seabass),cadherin 6 [Source:HGNC Symbol;Acc:HGNC:1765]
CAJNNU010000001.1_2443600_2443949_DEL	CAJNNU010000001.1	CAJNNU010000001.1:2443600_2443949	2443600	2443949	DEL	349	0.181818	0.5	0.0714286	0.125	0.220729	0.0293785	0.000865133	13	52	22	3	0	3	7	3	1	18	3	0	1	28	7	1	yes	yes	MODIFIER	no	no	no	no	no	<DEL>|intergenic_region|MODIFIER|ENSDLAG00005026398,N/A,N/A|ENSDLAG00005000039,CDH6_(Seabass),cadherin 6 [Source:HGNC Symbol;Acc:HGNC:1765]
CAJNNU010000001.1_2450362_2450772_DEL	CAJNNU010000001.1	CAJNNU010000001.1:2450362_2450772	2450362	2450772	DEL	410	0.0166667	0	0	0.0277778	-0.0123979	-0.00358922	-0.00647868	0	87	3	0	0	13	0	0	0	22	0	0	1	34	2	0	yes	yes	MODIFIER	no	no	no	no	no	<DEL>|intergenic_region|MODIFIER|ENSDLAG00005026398,N/A,N/A|ENSDLAG00005000039,CDH6_(Seabass),cadherin 6 [Source:HGNC Symbol;Acc:HGNC:1765]
CAJNNU010000001.1_2458648_2458812_DEL	CAJNNU010000001.1	CAJNNU010000001.1:2458648_2458812	2458648	2458812	DEL	164	0	0.208333	0	0.027027	0.518108	nan	0.0365712	0	90	0	0	1	8	3	1	0	22	0	0	0	35	2	0	no	yes	MODIFIER	0.05	no	no	no	no	<DEL>|intergenic_region|MODIFIER|ENSDLAG00005026398,N/A,N/A|ENSDLAG00005000039,CDH6_(Seabass),cadherin 6 [Source:HGNC Symbol;Acc:HGNC:1765]
CAJNNU010000001.1_2460544_2461010_DEL	CAJNNU010000001.1	CAJNNU010000001.1:2460544_2461010	2460544	2461010	DEL	466	0	0	0.0238095	0.0588235	nan	0.047102	0.0938104	0	90	0	0	1	12	0	0	1	20	1	0	3	30	4	0	no	yes	MODIFIER	no	no	no	no	no	<DEL>|intergenic_region|MODIFIER|ENSDLAG00005026398,N/A,N/A|ENSDLAG00005000039,CDH6_(Seabass),cadherin 6 [Source:HGNC Symbol;Acc:HGNC:1765]
CAJNNU010000001.1_2464722_2464829_DEL	CAJNNU010000001.1	CAJNNU010000001.1:2464722_2464829	2464722	2464829	DEL	107	0.0333333	0.0384615	0	0.0138889	-0.0215038	0.00743253	-0.00253426	0	84	6	0	0	12	1	0	0	22	0	0	1	35	1	0	yes	no	MODIFIER	no	no	no	no	no	<DEL>|intergenic_region|MODIFIER|ENSDLAG00005026398,N/A,N/A|ENSDLAG00005000039,CDH6_(Seabass),cadherin 6 [Source:HGNC Symbol;Acc:HGNC:1765]
CAJNNU010000001.1_2513172_2513369_DEL	CAJNNU010000001.1	CAJNNU010000001.1:2513172_2513369	2513172	2513369	DEL	197	0.191011	0.458333	0.318182	0.4	0.155888	0.0300049	0.0984209	1	61	22	6	1	4	5	3	0	11	8	3	2	14	14	7	yes	yes	MODIFIER	no	no	no	no	no	<DEL>|upstream_gene_variant|MODIFIER|ENSDLAG00005000039,CDH6_(Seabass),cadherin 6 [Source:HGNC Symbol;Acc:HGNC:1765]|	<DEL>|intergenic_region|MODIFIER|ENSDLAG00005026398,N/A,N/A|ENSDLAG00005000039,CDH6_(Seabass),cadherin 6 [Source:HGNC Symbol;Acc:HGNC:1765]
CAJNNU010000001.1_2519437_2519857_DEL	CAJNNU010000001.1	CAJNNU010000001.1:2519437_2519857	2519437	2519857	DEL	420	0.0454545	0	0.0227273	0.108108	0.00579175	-0.00721065	0.0235292	2	80	8	0	0	13	0	0	0	21	1	0	0	29	8	0	no	yes	MODIFIER	no	no	no	no	no	<DEL>|intron_variant|MODIFIER|ENSDLAG00005000039,CDH6_(Seabass),cadherin 6 [Source:HGNC Symbol;Acc:HGNC:1765]
CAJNNU010000001.1_2527510_2527584_DEL	CAJNNU010000001.1	CAJNNU010000001.1:2527510_2527584	2527510	2527584	DEL	74	0.0670732	0.192308	0.0227273	0.0454545	0.07133	-0.000725044	-0.00927734	8	73	7	2	0	8	5	0	0	21	1	0	4	30	3	0	yes	yes	MODIFIER	no	no	no	no	no	<DEL>|upstream_gene_variant|MODIFIER|ENSDLAG00005000039,CDH6_(Seabass),cadherin 6 [Source:HGNC Symbol;Acc:HGNC:1765]|	<DEL>|intron_variant|MODIFIER|ENSDLAG00005000039,CDH6_(Seabass),cadherin 6 [Source:HGNC Symbol;Acc:HGNC:1765]
CAJNNU010000001.1_2547343_2547992_DEL	CAJNNU010000001.1	CAJNNU010000001.1:2547343_2547992	2547343	2547992	DEL	649	0.246667	0.576923	0.340909	0.279412	0.196969	0.00386438	-0.0110936	15	48	17	10	0	3	5	5	0	9	11	2	3	18	13	3	yes	yes	MODIFIER	no	no	no	no	no	<DEL>|upstream_gene_variant|MODIFIER|ENSDLAG00005000039,CDH6_(Seabass),cadherin 6 [Source:HGNC Symbol;Acc:HGNC:1765]|	<DEL>|intron_variant|MODIFIER|ENSDLAG00005000039,CDH6_(Seabass),cadherin 6 [Source:HGNC Symbol;Acc:HGNC:1765]
CAJNNU010000001.1_2550587_2550642_DEL	CAJNNU010000001.1	CAJNNU010000001.1:2550587_2550642	2550587	2550642	DEL	55	0.0755814	0	0.0909091	0.0135135	0.021817	-0.0154511	0.0249884	4	74	11	1	0	13	0	0	0	19	2	1	0	36	1	0	yes	yes	MODIFIER	no	no	no	no	no	<DEL>|intron_variant|MODIFIER|ENSDLAG00005000039,CDH6_(Seabass),cadherin 6 [Source:HGNC Symbol;Acc:HGNC:1765]
CAJNNU010000001.1_2561667_2561885_DEL	CAJNNU010000001.1	CAJNNU010000001.1:2561667_2561885	2561667	2561885	DEL	218	0	0.0384615	0	0.0277778	0.119428	nan	0.038544	0	90	0	0	0	12	1	0	0	22	0	0	1	34	2	0	no	yes	MODIFIER	no	no	no	no	no	<DEL>|intron_variant|MODIFIER|ENSDLAG00005000039,CDH6_(Seabass),cadherin 6 [Source:HGNC Symbol;Acc:HGNC:1765]
CAJNNU010000001.1_2580098_2580156_DEL	CAJNNU010000001.1	CAJNNU010000001.1:2580098_2580156	2580098	2580156	DEL	58	0.0505618	0.115385	0.113636	0.0540541	0.0169479	0.0201476	-0.00907924	1	80	9	0	0	10	3	0	0	17	5	0	0	33	4	0	yes	yes	MODIFIER	no	no	no	no	no	<DEL>|intron_variant|MODIFIER|ENSDLAG00005000039,CDH6_(Seabass),cadherin 6 [Source:HGNC Symbol;Acc:HGNC:1765]
CAJNNU010000001.1_2593266_2593334_DEL	CAJNNU010000001.1	CAJNNU010000001.1:2593266_2593334	2593266	2593334	DEL	68	0.202247	0.307692	0.357143	0.243243	0.00768421	0.0508483	-0.00523888	1	58	26	5	0	7	4	2	1	7	13	1	0	21	14	2	yes	yes	MODIFIER	no	no	no	no	no	<DEL>|intron_variant|MODIFIER|ENSDLAG00005000039,CDH6_(Seabass),cadherin 6 [Source:HGNC Symbol;Acc:HGNC:1765]
CAJNNU010000001.1_2616838_2616889_DEL	CAJNNU010000001.1	CAJNNU010000001.1:2616838_2616889	2616838	2616889	DEL	51	0.0168539	0	0	0.0135135	-0.0123018	-0.00347585	-0.0092163	1	86	3	0	0	13	0	0	0	22	0	0	0	36	1	0	yes	no	MODIFIER	no	no	no	no	no	<DEL>|downstream_gene_variant|MODIFIER|ENSDLAG00005000039,CDH6_(Seabass),cadherin 6 [Source:HGNC Symbol;Acc:HGNC:1765]|	<DEL>|intergenic_region|MODIFIER|ENSDLAG00005000039,CDH6_(Seabass),cadherin 6 [Source:HGNC Symbol;Acc:HGNC:1765]|ENSDLAG00005000040,C5orf22_(Stickleback),N/A
CAJNNU010000001.1_2626865_2626926_DEL	CAJNNU010000001.1	CAJNNU010000001.1:2626865_2626926	2626865	2626926	DEL	61	0.0639535	0	0.0909091	0.1	0.013541	-0.0119748	-0.00355032	4	76	9	1	0	13	0	0	0	19	2	1	2	30	3	2	yes	yes	MODIFIER	no	no	no	no	no	<DEL>|intergenic_region|MODIFIER|ENSDLAG00005000039,CDH6_(Seabass),cadherin 6 [Source:HGNC Symbol;Acc:HGNC:1765]|ENSDLAG00005000040,C5orf22_(Stickleback),N/A
CAJNNU010000001.1_2649306_2649523_DEL	CAJNNU010000001.1	CAJNNU010000001.1:2649306_2649523	2649306	2649523	DEL	217	0.31875	0.230769	0.136364	0.263889	-0.00589285	0.0640105	-0.00321673	10	39	31	10	0	7	6	0	0	16	6	0	1	18	17	1	yes	yes	MODIFIER	no	no	no	no	no	<DEL>|intergenic_region|MODIFIER|ENSDLAG00005000039,CDH6_(Seabass),cadherin 6 [Source:HGNC Symbol;Acc:HGNC:1765]|ENSDLAG00005000040,C5orf22_(Stickleback),N/A
CAJNNU010000001.1_2649649_2649971_DEL	CAJNNU010000001.1	CAJNNU010000001.1:2649649_2649971	2649649	2649971	DEL	322	0.0280899	0.0384615	0	0.0540541	-0.0201101	0.00326734	0.000504294	1	84	5	0	0	12	1	0	1	21	0	0	0	33	4	0	yes	yes	MODIFIER	no	no	no	no	no	<DEL>|intergenic_region|MODIFIER|ENSDLAG00005000039,CDH6_(Seabass),cadherin 6 [Source:HGNC Symbol;Acc:HGNC:1765]|ENSDLAG00005000040,C5orf22_(Stickleback),N/A
CAJNNU010000001.1_2650031_2650093_DEL	CAJNNU010000001.1	CAJNNU010000001.1:2650031:2650093	2650031	2650093	DEL	62	0.153846	0.192308	0.136364	0.191176	-0.0188076	-0.0145902	-0.00560517	12	57	18	3	0	8	5	0	0	16	6	0	3	21	13	0	yes	yes	MODIFIER	no	no	no	no	no	<DEL>|intergenic_region|MODIFIER|ENSDLAG00005000039,CDH6_(Seabass),cadherin 6 [Source:HGNC Symbol;Acc:HGNC:1765]|ENSDLAG00005000040,C5orf22_(Stickleback),N/A
CAJNNU010000001.1_2667751_2669423_DEL	CAJNNU010000001.1	CAJNNU010000001.1:2667751:2669423	2667751	2669423	DEL	1672	0.0955056	0.0769231	0.0454545	0.0540541	-0.0182826	0.00305097	0.00248825	1	72	17	0	0	11	2	0	0	20	2	0	0	33	4	0	no	yes	MODIFIER	no	no	no	no	no	<DEL>|intron_variant|MODIFIER|ENSDLAG00005000040,C5orf22_(Stickleback),N/A
CAJNNU010000001.1_2683980_2684068_DEL	CAJNNU010000001.1	CAJNNU010000001.1:2683980_2684068	2683980	2684068	DEL	88	0.0166667	0	0.289474	0.0151515	-0.0123979	0.421574	-0.0103008	0	87	3	0	0	13	0	0	3	10	7	2	4	32	1	0	no	yes	MODIFIER	no	0.05	no	no	no	<DEL>|downstream_gene_variant|MODIFIER|ENSDLAG00005000040,C5orf22_(Stickleback),N/A|	<DEL>|intergenic_region|MODIFIER|ENSDLAG00005000040,C5orf22_(Stickleback),N/A|ENSDLAG00005029943,ARPC5_(Salmon),N/A
CAJNNU010000001.1_2699434_2703237_DUP	CAJNNU010000001.1	CAJNNU010000001.1:2699434_2703237	2699434	2703237	DUP	3803	0	0	0	0.0675676	nan	nan	0.0954805	0	90	0	0	0	13	0	0	0	22	0	0	0	34	1	2	no	yes	MODIFIER	no	no	no	no	no	<DUP>|intragenic_variant|MODIFIER|ENSDLAG00005029943,ARPC5_(Salmon),N/A|	<DUP>|3_prime_UTR_variant|MODIFIER|ENSDLAG00005033970,rnf2_(Stickleback),N/A
CAJNNU010000001.1_2706794_2706956_DEL	CAJNNU010000001.1	CAJNNU010000001.1:2706794_2706956	2706794	2706956	DEL	162	0.0388889	0	0.0227273	0.027027	0.00159951	-0.0100638	-0.00725935	0	83	7	0	0	13	0	0	0	21	1	0	0	35	2	0	yes	yes	MODIFIER	no	no	no	no	no	<DEL>|downstream_gene_variant|MODIFIER|ENSDLAG00005029943,ARPC5_(Salmon),N/A|	<DEL>|3_prime_UTR_variant|MODIFIER|ENSDLAG00005033970,rnf2_(Stickleback),N/A
CAJNNU010000001.1_2714888_2715761_DEL	CAJNNU010000001.1	CAJNNU010000001.1:2714888_2715761	2714888	2715761	DEL	873	0.0444444	0	0.136364	0.135135	0.00513924	0.0567822	0.0521718	0	82	8	0	0	13	0	0	0	16	6	0	0	27	10	0	yes	yes	MODIFIER	no	no	no	no	no	<DEL>|upstream_gene_variant|MODIFIER|ENSDLAG00005000043,si:ch211-267e7.3_(Stickleback),si:ch211-267e7.3 [Source:ZFIN;Acc:ZDB-GENE-070912-265]|	<DEL>|intron_variant|MODIFIER|ENSDLAG00005033970,rnf2_(Stickleback),N/A
CAJNNU010000001.1_2715016_2715678_DEL	CAJNNU010000001.1	CAJNNU010000001.1:2715016_2715678	2715016	2715678	DEL	662	0.0337079	0	0.136364	0.148649	-0.00169335	0.0848151	0.0902085	1	83	6	0	0	13	0	0	0	16	6	0	0	27	9	1	no	yes	MODIFIER	no	no	no	no	no	<DEL>|upstream_gene_variant|MODIFIER|ENSDLAG00005000043,si:ch211-267e7.3_(Stickleback),si:ch211-267e7.3 [Source:ZFIN;Acc:ZDB-GENE-070912-265]|	<DEL>|intron_variant|MODIFIER|ENSDLAG00005033970,rnf2_(Stickleback),N/A
CAJNNU010000001.1_2719216_2719274_DEL	CAJNNU010000001.1	CAJNNU010000001.1:2719216_2719274	2719216	2719274	DEL	58	0.0227273	0	0	0.0555556	-0.020273	-0.00894801	0.00517744	2	85	2	1	0	13	0	0	2	20	0	0	1	32	4	0	yes	yes	MODIFIER	no	no	no	no	no	<DEL>|upstream_gene_variant|MODIFIER|ENSDLAG00005000043,si:ch211-267e7.3_(Stickleback),si:ch211-267e7.3 [Source:ZFIN;Acc:ZDB-GENE-070912-265]|	<DEL>|upstream_gene_variant|MODIFIER|ENSDLAG00005033970,rnf2_(Stickleback),N/A|	<DEL>|intergenic_region|MODIFIER|ENSDLAG00005033970,rnf2_(Stickleback),N/A|ENSDLAG00005000043,si:ch211-267e7.3_(Stickleback),si:ch211-267e7.3 [Source:ZFIN;Acc:ZDB-GENE-070912-265]
CAJNNU010000001.1_2725021_2725091_DEL	CAJNNU010000001.1	CAJNNU010000001.1:2725021:2725091	2725021	2725091	DEL	70	0.0864198	0.153846	0.131579	0.125	0.000545861	-0.00863575	-0.00160172	9	68	12	1	0	10	2	1	3	16	1	2	1	27	9	0	yes	yes	MODIFIER	no	no	no	no	no	<DEL>|intron_variant|MODIFIER|ENSDLAG00005000043,si:ch211-267e7.3_(Stickleback),si:ch211-267e7.3 [Source:ZFIN;Acc:ZDB-GENE-070912-265]
CAJNNU010000001.1_2730164_2730279_DEL	CAJNNU010000001.1	CAJNNU010000001.1:2730164_2730279	2730164	2730279	DEL	115	0.0172414	0.115385	0.0227273	0.0416667	0.130106	-0.0134494	0.00289231	3	84	3	0	0	10	3	0	0	21	1	0	1	33	3	0	yes	yes	MODIFIER	no	no	no	no	no	<DEL>|upstream_gene_variant|MODIFIER|ENSDLAG00005000043,si:ch211-267e7.3_(Stickleback),si:ch211-267e7.3 [Source:ZFIN;Acc:ZDB-GENE-070912-265]|	<DEL>|intron_variant|MODIFIER|ENSDLAG00005000043,si:ch211-267e7.3_(Stickleback),si:ch211-267e7.3 [Source:ZFIN;Acc:ZDB-GENE-070912-265]
CAJNNU010000001.1_2749854_2749912_DEL	CAJNNU010000001.1	CAJNNU010000001.1:2749854_2749912	2749854	2749912	DEL	58	0.188889	0.192308	0.0681818	0.0945946	-0.0245967	0.0360071	0.0215284	0	61	24	5	0	8	5	0	0	19	3	0	0	31	5	1	no	yes	MODIFIER	no	no	no	no	no	<DEL>|intron_variant|MODIFIER|ENSDLAG00005000043,si:ch211-267e7.3_(Stickleback),si:ch211-267e7.3 [Source:ZFIN;Acc:ZDB-GENE-070912-265]
CAJNNU010000001.1_2750325_2750424_DEL	CAJNNU010000001.1	CAJNNU010000001.1:2750325_2750424	2750325	2750424	DEL	99	0	0.115385	0	0.0540541	0.33019	nan	0.0811105	0	90	0	0	0	10	3	0	0	22	0	0	0	33	4	0	no	yes	MODIFIER	no	no	no	no	no	<DEL>|intron_variant|MODIFIER|ENSDLAG00005000043,si:ch211-267e7.3_(Stickleback),si:ch211-267e7.3 [Source:ZFIN;Acc:ZDB-GENE-070912-265]
CAJNNU010000001.1_2750989_2751728_DEL	CAJNNU010000001.1	CAJNNU010000001.1:2750989_2751728	2750989	2751728	DEL	739	0.0617978	0.153846	0.0227273	0.0405405	0.040603	0.00144837	-0.00480285	1	78	11	0	0	9	4	0	0	21	1	0	0	34	3	0	yes	yes	MODIFIER	no	no	no	no	no	<DEL>|intron_variant|MODIFIER|ENSDLAG00005000043,si:ch211-267e7.3_(Stickleback),si:ch211-267e7.3 [Source:ZFIN;Acc:ZDB-GENE-070912-265]
CAJNNU010000001.1_2751336_2751997_DEL	CAJNNU010000001.1	CAJNNU010000001.1:2751336_2751997	2751336	2751997	DEL	661	0	0.0416667	0.272727	0.128571	0.13809	0.481809	0.20199	0	90	0	0	1	11	1	0	0	12	8	2	2	26	9	0	no	yes	MODIFIER	no	0.05	0.05	no	no	<DEL>|intron_variant|MODIFIER|ENSDLAG00005000043,si:ch211-267e7.3_(Stickleback),si:ch211-267e7.3 [Source:ZFIN;Acc:ZDB-GENE-070912-265]
CAJNNU010000001.1_2756377_2756446_DEL	CAJNNU010000001.1	CAJNNU010000001.1:2756377_2756446	2756377	2756446	DEL	69	0.128049	0.0769231	0.136364	0.0945946	-0.00948035	-0.0135039	-0.0048135	8	62	19	1	0	11	2	0	0	16	6	0	0	31	5	1	yes	yes	MODIFIER	no	no	no	no	no	<DEL>|3_prime_UTR_variant|MODIFIER|ENSDLAG00005000043,si:ch211-267e7.3_(Stickleback),si:ch211-267e7.3 [Source:ZFIN;Acc:ZDB-GENE-070912-265]|	<DEL>|downstream_gene_variant|MODIFIER|ENSDLAG00005000044,AGL_(Seabass),amylo-alpha-1
CAJNNU010000001.1_2775384_2775460_DEL	CAJNNU010000001.1	CAJNNU010000001.1:2775384_2775460	2775384	2775460	DEL	76	0.0284091	0.153846	0	0.0405405	0.14161	-0.00170705	-0.00956118	2	84	3	1	0	9	4	0	0	22	0	0	0	34	3	0	yes	yes	MODIFIER	no	no	no	no	no	<DEL>|intron_variant|MODIFIER|ENSDLAG00005000043,si:ch211-267e7.3_(Stickleback),si:ch211-267e7.3 [Source:ZFIN;Acc:ZDB-GENE-070912-265]|	<DEL>|intron_variant|MODIFIER|ENSDLAG00005000044,AGL_(Seabass),amylo-alpha-1
CAJNNU010000001.1_2785050_2785151_DEL	CAJNNU010000001.1	CAJNNU010000001.1:2785050_2785151	2785050	2785151	DEL	101	0.0517241	0.0416667	0.318182	0.0972222	-0.0221154	0.291099	0.0078098	3	78	9	0	1	11	1	0	0	10	10	2	1	29	7	0	yes	yes	MODIFIER	no	no	no	no	no	<DEL>|intron_variant|MODIFIER|ENSDLAG00005000043,si:ch211-267e7.3_(Stickleback),si:ch211-267e7.3 [Source:ZFIN;Acc:ZDB-GENE-070912-265]|	<DEL>|intron_variant|MODIFIER|ENSDLAG00005000044,AGL_(Seabass),amylo-alpha-1|	<DEL>|downstream_gene_variant|MODIFIER|ENSDLAG00005029948,si:dkey-77f5.3_(Zebrafish),N/A
CAJNNU010000001.1_2796499_2797225_DEL	CAJNNU010000001.1	CAJNNU010000001.1:2796499_2797225	2796499	2797225	DEL	726	0.0944444	0.115385	0.0227273	0	-0.0176683	0.0215638	0.0598829	0	73	17	0	0	10	3	0	0	21	1	0	1	36	0	0	no	yes	MODIFIER	no	no	no	no	no	<DEL>|downstream_gene_variant|MODIFIER|ENSDLAG00005000043,si:ch211-267e7.3_(Stickleback),si:ch211-267e7.3 [Source:ZFIN;Acc:ZDB-GENE-070912-265]|	<DEL>|upstream_gene_variant|MODIFIER|ENSDLAG00005000044,AGL_(Seabass),amylo-alpha-1|	<DEL>|intron_variant|MODIFIER|ENSDLAG00005000046,frrs1a_(Seabass),ferric-chelate reductase 1a [Source:ZFIN;Acc:ZDB-GENE-070705-45]
CAJNNU010000001.1_2807988_2808124_DEL	CAJNNU010000001.1	CAJNNU010000001.1:2807988_2808124	2807988	2808124	DEL	136	0.305556	0.307692	0.409091	0.397059	-0.026269	0.00831392	0.00778613	0	46	33	11	0	7	4	2	0	8	10	4	3	12	17	5	yes	yes	MODIFIER	no	no	no	no	no	<DEL>|intron_variant|MODIFIER|ENSDLAG00005000046,frrs1a_(Seabass),ferric-chelate reductase 1a [Source:ZFIN;Acc:ZDB-GENE-070705-45]|	<DEL>|downstream_gene_variant|MODIFIER|ENSDLAG00005030213,tyw3_(Stickleback),N/A
CAJNNU010000001.1_2840733_2840921_DEL	CAJNNU010000001.1	CAJNNU010000001.1:2840733_2840921	2840733	2840921	DEL	188	0.0755814	0	0.0909091	0.0555556	0.0254043	-0.0117042	-0.00614466	4	73	13	0	0	13	0	0	0	18	4	0	1	32	4	0	yes	yes	MODIFIER	no	no	no	no	no	<DEL>|downstream_gene_variant|MODIFIER|ENSDLAG00005000047,PALMD_(Seabass),palmdelphin [Source:HGNC Symbol;Acc:HGNC:15846]|	<DEL>|intron_variant|MODIFIER|ENSDLAG00005000047,PALMD_(Seabass),palmdelphin [Source:HGNC Symbol;Acc:HGNC:15846]|	<DEL>|intron_variant|MODIFIER|ENSDLAG00005030213,tyw3_(Stickleback),N/A
CAJNNU010000001.1_2860061_2860216_DEL	CAJNNU010000001.1	CAJNNU010000001.1:2860061:2860216	2860061	2860216	DEL	155	0.130952	0.166667	0.0909091	0.148649	-0.0217295	-0.00889947	-0.00978007	6	65	16	3	1	8	4	0	0	18	4	0	0	27	9	1	yes	yes	MODIFIER	no	no	no	no	no	<DEL>|intron_variant|MODIFIER|ENSDLAG00005026859,PLPPR5_(Stickleback),N/A|	<DEL>|intron_variant|MODIFIER|ENSDLAG00005030213,tyw3_(Stickleback),N/A
CAJNNU010000001.1_2860727_2861024_DEL	CAJNNU010000001.1	CAJNNU010000001.1:2860727_2861024	2860727	2861024	DEL	297	0.0222222	0	0.119048	0.0138889	-0.00892255	0.0964028	-0.00788489	0	86	4	0	0	13	0	0	1	17	3	1	1	35	1	0	yes	yes	MODIFIER	no	no	no	no	no	<DEL>|intron_variant|MODIFIER|ENSDLAG00005026859,PLPPR5_(Stickleback),N/A|	<DEL>|intron_variant|MODIFIER|ENSDLAG00005030213,tyw3_(Stickleback),N/A
CAJNNU010000001.1_2861461_2861662_DEL	CAJNNU010000001.1	CAJNNU010000001.1:2861461:2861662	2861461	2861662	DEL	201	0.151685	0.0769231	0.113636	0.0810811	-0.00282818	-0.0103158	0.0103214	1	66	19	4	0	11	2	0	0	17	5	0	0	32	4	1	yes	yes	MODIFIER	no	no	no	no	no	<DEL>|intron_variant|MODIFIER|ENSDLAG00005026859,PLPPR5_(Stickleback),N/A|	<DEL>|intron_variant|MODIFIER|ENSDLAG00005030213,tyw3_(Stickleback),N/A
CAJNNU010000001.1_2867325_2867418_DEL	CAJNNU010000001.1	CAJNNU010000001.1:2867325_2867418	2867325	2867418	DEL	93	0.0393258	0.0833333	0	0.0405405	-1.822e-05	0.0114509	-0.00931354	1	82	7	0	1	10	2	0	0	22	0	0	0	34	3	0	yes	no	MODIFIER	no	no	no	no	no	<DEL>|upstream_gene_variant|MODIFIER|ENSDLAG00005026859,PLPPR5_(Stickleback),N/A|	<DEL>|3_prime_UTR_variant|MODIFIER|ENSDLAG00005030213,tyw3_(Stickleback),N/A|	<DEL>|downstream_gene_variant|MODIFIER|ENSDLAG00005030213,tyw3_(Stickleback),N/A
CAJNNU010000001.1_2876032_2876146_DEL	CAJNNU010000001.1	CAJNNU010000001.1:2876032_2876146	2876032	2876146	DEL	114	0.46988	0.291667	0.425	0.411765	0.0352133	-0.0155637	-0.00583998	7	27	34	22	1	6	5	1	2	9	5	6	3	14	12	8	yes	yes	MODIFIER	no	no	no	no	no	<DEL>|upstream_gene_variant|MODIFIER|ENSDLAG00005030213,tyw3_(Stickleback),N/A|	<DEL>|intron_variant|MODIFIER|ENSDLAG00005030213,tyw3_(Stickleback),N/A|	<DEL>|upstream_gene_variant|MODIFIER|ENSDLAG00005033363,plppr4a_(Stickleback),N/A
CAJNNU010000001.1_2879297_2879404_DEL	CAJNNU010000001.1	CAJNNU010000001.1:2879297_2879404	2879297	2879404	DEL	107	0.279762	0.230769	0.0454545	0.138889	-0.0176017	0.127006	0.0432914	6	45	31	8	0	7	6	0	0	20	2	0	1	26	10	0	yes	yes	MODIFIER	no	no	no	no	no	<DEL>|upstream_gene_variant|MODIFIER|ENSDLAG00005030213,tyw3_(Stickleback),N/A|	<DEL>|intergenic_region|MODIFIER|ENSDLAG00005030213,tyw3_(Stickleback),N/A|ENSDLAG00005033363,plppr4a_(Stickleback),N/A|	<DEL>|upstream_gene_variant|MODIFIER|ENSDLAG00005033363,plppr4a_(Stickleback),N/A
CAJNNU010000001.1_2883268_2883387_DEL	CAJNNU010000001.1	CAJNNU010000001.1:2883268_2883387	2883268	2883387	DEL	119	0.0284091	0.0769231	0	0.0138889	0.000491228	-0.00170705	-0.00859189	2	84	3	1	0	12	0	1	0	22	0	0	1	35	1	0	yes	yes	MODIFIER	no	no	no	no	no	<DEL>|intron_variant|MODIFIER|ENSDLAG00005033363,plppr4a_(Stickleback),N/A
CAJNNU010000001.1_2884063_2884156_DEL	CAJNNU010000001.1	CAJNNU010000001.1:2884063_2884156	2884063	2884156	DEL	93	0.355556	0.461538	0.0909091	0.243243	6.27588e-05	0.13691	0.0191828	0	38	40	12	0	5	4	4	0	18	4	0	0	20	16	1	yes	yes	MODIFIER	no	no	no	no	no	<DEL>|intron_variant|MODIFIER|ENSDLAG00005033363,plppr4a_(Stickleback),N/A
CAJNNU010000001.1_2888277_2888545_DEL	CAJNNU010000001.1	CAJNNU010000001.1:2888277_2888545	2888277	2888545	DEL	268	0.301136	0.136364	0.444444	0.324324	0.0411093	0.0302627	-0.00780793	2	41	41	6	2	9	1	1	4	6	8	4	0	17	16	4	yes	yes	MODIFIER	no	no	no	no	no	<DEL>|intron_variant|MODIFIER|ENSDLAG00005033363,plppr4a_(Stickleback),N/A
CAJNNU010000001.1_2919934_2919991_DEL	CAJNNU010000001.1	CAJNNU010000001.1:2919934_2919991	2919934	2919991	DEL	57	0.129213	0	0.047619	0.0277778	0.0572775	0.0172924	0.0455994	1	68	19	2	0	13	0	0	1	19	2	0	1	34	2	0	yes	yes	MODIFIER	no	no	no	no	no	<DEL>|intron_variant|MODIFIER|ENSDLAG00005033363,plppr4a_(Stickleback),N/A
CAJNNU010000001.1_2940635_2940939_DEL	CAJNNU010000001.1	CAJNNU010000001.1:2940635_2940939	2940635	2940939	DEL	304	0	0.0384615	0.0952381	0.0135135	0.119428	0.208022	0.0136571	0	90	0	0	0	12	1	0	1	17	4	0	0	36	1	0	no	yes	MODIFIER	no	no	no	no	no	<DEL>|intergenic_region|MODIFIER|ENSDLAG00005033363,plppr4a_(Stickleback),N/A|ENSDLAG00005034775,ASPH_(Human),N/A
CAJNNU010000001.1_2943289_2943351_DEL	CAJNNU010000001.1	CAJNNU010000001.1:2943289_2943351	2943289	2943351	DEL	62	0.00555556	0.15	0	0.162162	0.358552	-0.0108616	0.21129	0	89	1	0	3	7	3	0	0	22	0	0	0	27	8	2	no	yes	MODIFIER	0.05	no	0.05	no	no	<DEL>|intergenic_region|MODIFIER|ENSDLAG00005033363,plppr4a_(Stickleback),N/A|ENSDLAG00005034775,ASPH_(Human),N/A
CAJNNU010000001.1_2970938_2971078_DEL	CAJNNU010000001.1	CAJNNU010000001.1:2970938_2971078	2970938	2971078	DEL	140	0.487952	0.807692	0.0909091	0.445946	0.160474	0.259053	-0.00600593	7	21	43	19	0	1	3	9	0	18	4	0	0	11	19	7	yes	yes	MODIFIER	no	no	no	no	no	<DEL>|intron_variant|MODIFIER|ENSDLAG00005034775,ASPH_(Human),N/A
CAJNNU010000001.1_2977731_2977948_DEL	CAJNNU010000001.1	CAJNNU010000001.1:2977731:2977948	2977731	2977948	DEL	217	0.147727	0	0.25	0.202703	0.0706467	0.0229004	0.00212245	2	64	22	2	0	13	0	0	0	12	9	1	0	22	15	0	yes	yes	MODIFIER	no	no	no	no	no	<DEL>|upstream_gene_variant|MODIFIER|ENSDLAG00005034775,ASPH_(Human),N/A|	<DEL>|intron_variant|MODIFIER|ENSDLAG00005034775,ASPH_(Human),N/A
CAJNNU010000001.1_2986658_2986806_DEL	CAJNNU010000001.1	CAJNNU010000001.1:2986658_2986806	2986658	2986806	DEL	148	0.174419	0.363636	0.0909091	0.162162	0.0804866	0.0115242	-0.00896912	4	59	24	3	2	5	4	2	0	18	4	0	0	25	12	0	yes	yes	MODIFIER	no	no	no	no	no	<DEL>|downstream_gene_variant|MODIFIER|ENSDLAG00005027883,ttpa_(Stickleback),N/A|	<DEL>|upstream_gene_variant|MODIFIER|ENSDLAG00005034775,ASPH_(Human),N/A|	<DEL>|intergenic_region|MODIFIER|ENSDLAG00005034775,ASPH_(Human),N/A|ENSDLAG00005027883,ttpa_(Stickleback),N/A
CAJNNU010000001.1_2988761_2989050_DEL	CAJNNU010000001.1	CAJNNU010000001.1:2988761:2989050	2988761	2989050	DEL	289	0.305882	0.192308	0.428571	0.324324	0.0102749	0.0204987	-0.00875387	5	40	38	7	0	8	5	0	1	5	14	2	0	17	16	4	yes	yes	MODIFIER	no	no	no	no	no	<DEL>|intron_variant|MODIFIER|ENSDLAG00005027883,ttpa_(Stickleback),N/A|	<DEL>|upstream_gene_variant|MODIFIER|ENSDLAG00005034775,ASPH_(Human),N/A
CAJNNU010000001.1_2997664_2998099_DEL	CAJNNU010000001.1	CAJNNU010000001.1:2997664_2998099	2997664	2998099	DEL	435	0.180723	0.333333	0.136364	0.285714	0.0438564	-0.00856436	0.0206644	7	57	22	4	1	6	4	2	0	16	6	0	2	20	10	5	no	yes	MODIFIER	no	no	no	no	no	<DEL>|intron_variant|MODIFIER|ENSDLAG00005027883,ttpa_(Stickleback),N/A
CAJNNU010000001.1_3011275_3011455_DEL	CAJNNU010000001.1	CAJNNU010000001.1:3011275_3011455	3011275	3011455	DEL	180	0.1	0	0	0	0.0388805	0.0512892	0.0637032	0	73	16	1	0	13	0	0	0	22	0	0	0	37	0	0	yes	no	HIGH	no	no	no	no	no	<DEL>|stop_lost&conservative_inframe_deletion&splice_region_variant|HIGH|ENSDLAG00005000055,xpr1b_(Stickleback),N/A|	<DEL>|downstream_gene_variant|MODIFIER|ENSDLAG00005000055,xpr1b_(Stickleback),N/A|	<DEL>|intron_variant|MODIFIER|ENSDLAG00005000055,xpr1b_(Stickleback),N/A
CAJNNU010000001.1_3029015_3029227_DEL	CAJNNU010000001.1	CAJNNU010000001.1:3029015_3029227	3029015	3029227	DEL	212	0.202247	0.461538	0.214286	0.0806452	0.143262	-0.0149527	0.039443	1	58	26	5	0	5	4	4	1	12	9	0	6	26	5	0	no	yes	MODIFIER	no	no	no	no	no	<DEL>|intron_variant|MODIFIER|ENSDLAG00005000055,xpr1b_(Stickleback),N/A
CAJNNU010000001.1_3034866_3035111_DEL	CAJNNU010000001.1	CAJNNU010000001.1:3034866_3035111	3034866	3035111	DEL	245	0.0470588	0	0	0.0151515	-0.0012531	0.012145	0.00124396	5	78	6	1	1	12	0	0	1	21	0	0	4	32	1	0	yes	no	MODIFIER	no	no	no	no	no	<DEL>|intron_variant|MODIFIER|ENSDLAG00005000055,xpr1b_(Stickleback),N/A
CAJNNU010000001.1_3034918_3034975_DEL	CAJNNU010000001.1	CAJNNU010000001.1:3034918_3034975	3034918	3034975	DEL	57	0.138889	0	0	0	0.0604663	0.0758103	0.0908848	0	69	17	4	0	13	0	0	0	22	0	0	1	36	0	0	yes	no	MODIFIER	no	no	no	no	no	<DEL>|intron_variant|MODIFIER|ENSDLAG00005000055,xpr1b_(Stickleback),N/A
CAJNNU010000001.1_3042742_3042882_DEL	CAJNNU010000001.1	CAJNNU010000001.1:3042742_3042882	3042742	3042882	DEL	140	0.0804598	0.115385	0.136364	0.0945946	-0.0155425	0.00426088	-0.00860909	3	74	12	1	0	10	3	0	0	16	6	0	0	30	7	0	yes	yes	MODIFIER	no	no	no	no	no	<DEL>|intron_variant|MODIFIER|ENSDLAG00005000055,xpr1b_(Stickleback),N/A
CAJNNU010000001.1_3054058_3054117_DEL	CAJNNU010000001.1	CAJNNU010000001.1:3054058_3054117	3054058	3054117	DEL	59	0.318182	0.181818	0	0.0882353	0.0144942	0.211757	0.118384	2	44	32	12	2	7	4	0	1	21	0	0	3	29	4	1	yes	yes	MODIFIER	no	no	no	no	no	<DEL>|upstream_gene_variant|MODIFIER|ENSDLAG00005000055,xpr1b_(Stickleback),N/A|	<DEL>|intergenic_region|MODIFIER|ENSDLAG00005000055,xpr1b_(Stickleback),N/A|ENSDLAG00005000056,dre-mir-124-5_(Zebrafish),microRNA 124-1 [Source:HGNC Symbol;Acc:HGNC:31502]
CAJNNU010000001.1_3059679_3059779_DEL	CAJNNU010000001.1	CAJNNU010000001.1:3059679_3059779	3059679	3059779	DEL	100	0.0411765	0.0769231	0	0	-0.00681109	0.0127947	0.0207732	5	78	7	0	0	11	2	0	0	22	0	0	0	37	0	0	yes	no	MODIFIER	no	no	no	no	no	<DEL>|intergenic_region|MODIFIER|ENSDLAG00005000055,xpr1b_(Stickleback),N/A|ENSDLAG00005000056,dre-mir-124-5_(Zebrafish),microRNA 124-1 [Source:HGNC Symbol;Acc:HGNC:31502]|	<DEL>|downstream_gene_variant|MODIFIER|ENSDLAG00005000056,dre-mir-124-5_(Zebrafish),microRNA 124-1 [Source:HGNC Symbol;Acc:HGNC:31502]
CAJNNU010000001.1_3064934_3065451_DEL	CAJNNU010000001.1	CAJNNU010000001.1:3064934_3065451	3064934	3065451	DEL	517	0.0287356	0.166667	0.0227273	0.108108	0.170994	-0.0134735	0.0512955	3	82	5	0	1	8	4	0	0	21	1	0	0	30	6	1	no	yes	MODIFIER	no	no	no	no	no	<DEL>|upstream_gene_variant|MODIFIER|ENSDLAG00005000056,dre-mir-124-5_(Zebrafish),microRNA 124-1 [Source:HGNC Symbol;Acc:HGNC:31502]|	<DEL>|intergenic_region|MODIFIER|ENSDLAG00005000056,dre-mir-124-5_(Zebrafish),microRNA 124-1 [Source:HGNC Symbol;Acc:HGNC:31502]|ENSDLAG00005000057,CDC14A_(Human),N/A
CAJNNU010000001.1_3079514_3079647_DEL	CAJNNU010000001.1	CAJNNU010000001.1:3079514_3079647	3079514	3079647	DEL	133	0.0340909	0.0384615	0	0.0277778	-0.0216755	0.00796615	-0.00898246	2	82	6	0	0	12	1	0	0	22	0	0	1	34	2	0	yes	yes	MODIFIER	no	no	no	no	no	<DEL>|intron_variant|MODIFIER|ENSDLAG00005000057,CDC14A_(Human),N/A
CAJNNU010000001.1_3086791_3087112_DEL	CAJNNU010000001.1	CAJNNU010000001.1:3086791:3087112	3086791	3087112	DEL	321	0.301136	0.230769	0.272727	0.277778	-0.0108725	-0.0121761	-0.00834201	2	43	37	8	0	8	4	1	0	11	10	1	1	18	16	2	yes	yes	MODIFIER	no	no	no	no	no	<DEL>|intron_variant|MODIFIER|ENSDLAG00005000057,CDC14A_(Human),N/A
CAJNNU010000001.1_3086914_3087112_DEL	CAJNNU010000001.1	CAJNNU010000001.1:3086914_3087112	3086914	3087112	DEL	198	0.269663	0.230769	0.25	0.277778	-0.0208752	-0.0156297	-0.010063	1	49	32	8	0	8	4	1	2	11	8	1	1	18	16	2	no	yes	MODIFIER	no	no	no	no	no	<DEL>|intron_variant|MODIFIER|ENSDLAG00005000057,CDC14A_(Human),N/A
CAJNNU010000001.1_3097988_3098156_DEL	CAJNNU010000001.1	CAJNNU010000001.1:3097988_3098156	3097988	3098156	DEL	168	0.103448	0.333333	0.0909091	0.236111	0.175604	-0.0135283	0.0605846	3	70	16	1	1	7	2	3	0	18	4	0	1	20	15	1	yes	yes	MODIFIER	no	no	no	no	no	<DEL>|intron_variant|MODIFIER|ENSDLAG00005000058,wdr78_(Stickleback),N/A
CAJNNU010000001.1_3122463_3122527_DEL	CAJNNU010000001.1	CAJNNU010000001.1:3122463_3122527	3122463	3122527	DEL	64	0.30814	0.318182	0.659091	0.642857	-0.0285891	0.211185	0.196525	4	42	35	9	2	6	3	2	0	3	9	10	2	4	17	14	yes	yes	MODIFIER	no	no	0.05	no	no	<DEL>|intron_variant|MODIFIER|ENSDLAG00005000060,ACOT11_(Seabass),acyl-CoA thioesterase 11 [Source:HGNC Symbol;Acc:HGNC:18156]
CAJNNU010000001.1_3136700_3136940_DEL	CAJNNU010000001.1	CAJNNU010000001.1:3136700_3136940	3136700	3136940	DEL	240	0.125	0.125	0.0227273	0.108108	-0.0300538	0.0381657	-0.00928754	2	69	16	3	1	10	1	1	0	21	1	0	0	29	8	0	yes	yes	MODIFIER	no	no	no	no	no	<DEL>|upstream_gene_variant|MODIFIER|ENSDLAG00005000060,ACOT11_(Seabass),acyl-CoA thioesterase 11 [Source:HGNC Symbol;Acc:HGNC:18156]|	<DEL>|intergenic_region|MODIFIER|ENSDLAG00005000060,ACOT11_(Seabass),acyl-CoA thioesterase 11 [Source:HGNC Symbol;Acc:HGNC:18156]|ENSDLAG00005027699,mrpl37_(Seabass),mitochondrial ribosomal protein L37 [Source:ZFIN;Acc:ZDB-GENE-050309-20]
CAJNNU010000001.1_3140285_3141062_DEL	CAJNNU010000001.1	CAJNNU010000001.1:3140285_3141062	3140285	3141062	DEL	777	0.0277778	0.0769231	0	0.0135135	0.0152426	0.00374339	-0.00500172	0	85	5	0	0	11	2	0	0	22	0	0	0	36	1	0	no	yes	MODIFIER	no	no	no	no	no	<DEL>|intergenic_region|MODIFIER|ENSDLAG00005000060,ACOT11_(Seabass),acyl-CoA thioesterase 11 [Source:HGNC Symbol;Acc:HGNC:18156]|ENSDLAG00005027699,mrpl37_(Seabass),mitochondrial ribosomal protein L37 [Source:ZFIN;Acc:ZDB-GENE-050309-20]|	<DEL>|downstream_gene_variant|MODIFIER|ENSDLAG00005027699,mrpl37_(Seabass),mitochondrial ribosomal protein L37 [Source:ZFIN;Acc:ZDB-GENE-050309-20]
CAJNNU010000001.1_3172001_3172142_DEL	CAJNNU010000001.1	CAJNNU010000001.1:3172001:3172142	3172001	3172142	DEL	141	0	0.192308	0.0909091	0.0405405	0.478947	0.193305	0.0590516	0	90	0	0	0	8	5	0	0	18	4	0	0	34	3	0	no	yes	MODIFIER	0.05	no	no	no	no	<DEL>|intron_variant|MODIFIER|ENSDLAG00005000061,csnk1g2a_(Stickleback),N/A
CAJNNU010000001.1_3184718_3187529_DUP	CAJNNU010000001.1	CAJNNU010000001.1:3184718_3187529	3184718	3187529	DUP	2811	0	0.136364	0	0.0151515	0.377651	nan	0.0155052	9	81	0	0	2	9	1	1	0	22	0	0	4	32	1	0	no	yes	HIGH	0.05	no	no	no	no	<DUP>|splice_acceptor_variant&splice_region_variant&3_prime_UTR_variant&intron_variant|HIGH|ENSDLAG00005000061,csnk1g2a_(Stickleback),N/A|	<DUP>|splice_region_variant|LOW|ENSDLAG00005000061,csnk1g2a_(Stickleback),N/A|	<DUP>|downstream_gene_variant|MODIFIER|ENSDLAG00005000061,csnk1g2a_(Stickleback),N/A|	<DUP>|non_coding_transcript_variant|MODIFIER|ENSDLAG00005000061,csnk1g2a_(Stickleback),N/A|	<DUP>|intergenic_region|MODIFIER|ENSDLAG00005000061,csnk1g2a_(Stickleback),N/A|ENSDLAG00005000062,si:dkey-9l20.3_(Zebrafish),N/A|	<DUP>|upstream_gene_variant|MODIFIER|ENSDLAG00005000062,si:dkey-9l20.3_(Zebrafish),N/A
CAJNNU010000001.1_3206914_3207002_DEL	CAJNNU010000001.1	CAJNNU010000001.1:3206914_3207002	3206914	3207002	DEL	88	0.31875	0.541667	0.238095	0.361111	0.0795539	-0.000314026	-0.00664592	10	37	35	8	1	3	5	4	1	13	6	2	1	16	14	6	yes	yes	MODIFIER	no	no	no	no	no	<DEL>|intron_variant|MODIFIER|ENSDLAG00005000063,mfsd12a_(Stickleback),N/A
CAJNNU010000001.1_3206914_3207056_DEL	CAJNNU010000001.1	CAJNNU010000001.1:3206914_3207056	3206914	3207056	DEL	142	0.180723	0.291667	0.181818	0.222222	0.0207739	-0.0114572	-0.00212641	7	53	30	0	1	5	7	0	0	14	8	0	1	20	16	0	no	yes	MODIFIER	no	no	no	no	no	<DEL>|intron_variant|MODIFIER|ENSDLAG00005000063,mfsd12a_(Stickleback),N/A
CAJNNU010000001.1_3209106_3209210_DEL	CAJNNU010000001.1	CAJNNU010000001.1:3209106_3209210	3209106	3209210	DEL	104	0	0	0.0227273	0.0588235	nan	0.0428201	0.0938104	0	90	0	0	0	13	0	0	0	21	1	0	3	30	4	0	no	yes	MODIFIER	no	no	no	no	no	<DEL>|intron_variant|MODIFIER|ENSDLAG00005000063,mfsd12a_(Stickleback),N/A
CAJNNU010000001.1_3209703_3209769_DEL	CAJNNU010000001.1	CAJNNU010000001.1:3209703_3209769	3209703	3209769	DEL	66	0.107955	0.318182	0.0227273	0.0540541	0.138858	0.0244031	0.00406256	2	73	11	4	2	7	1	3	0	21	1	0	0	34	2	1	no	yes	MODIFIER	no	no	no	no	no	<DEL>|intron_variant|MODIFIER|ENSDLAG00005000063,mfsd12a_(Stickleback),N/A
CAJNNU010000001.1_3211334_3212071_DEL	CAJNNU010000001.1	CAJNNU010000001.1:3211334_3212071	3211334	3212071	DEL	737	0.0786517	0.0769231	0.0227273	0.0405405	-0.0207834	0.0115219	0.00260662	1	75	14	0	0	11	2	0	0	21	1	0	0	34	3	0	yes	yes	MODIFIER	no	no	no	no	no	<DEL>|intron_variant|MODIFIER|ENSDLAG00005000063,mfsd12a_(Stickleback),N/A
CAJNNU010000001.1_3212980_3213037_DEL	CAJNNU010000001.1	CAJNNU010000001.1:3212980_3213037	3212980	3213037	DEL	57	0.0168539	0	0	0	-0.0123018	-0.00347585	0.00255459	1	86	3	0	0	13	0	0	0	22	0	0	0	37	0	0	yes	no	MODIFIER	no	no	no	no	no	<DEL>|intron_variant|MODIFIER|ENSDLAG00005000063,mfsd12a_(Stickleback),N/A
CAJNNU010000001.1_3217298_3217812_DEL	CAJNNU010000001.1	CAJNNU010000001.1:3217298_3217812	3217298	3217812	DEL	514	0.12069	0.0384615	0.142857	0.243243	0.012626	-0.011958	0.0453639	3	67	19	1	0	12	1	0	1	15	6	0	0	22	12	3	yes	yes	HIGH	no	no	no	no	no	<DEL>|exon_loss_variant&splice_acceptor_variant&splice_region_variant&intron_variant|HIGH|ENSDLAG00005000063,mfsd12a_(Stickleback),N/A|	<DEL>|splice_region_variant|LOW|ENSDLAG00005000063,mfsd12a_(Stickleback),N/A|	<DEL>|3_prime_UTR_variant|MODIFIER|ENSDLAG00005000063,mfsd12a_(Stickleback),N/A|	<DEL>|downstream_gene_variant|MODIFIER|ENSDLAG00005000063,mfsd12a_(Stickleback),N/A|	<DEL>|non_coding_transcript_variant|MODIFIER|ENSDLAG00005000063,mfsd12a_(Stickleback),N/A|	<DEL>|intergenic_region|MODIFIER|ENSDLAG00005000063,mfsd12a_(Stickleback),N/A|ENSDLAG00005000064,depdc5_(Stickleback),N/A|	<DEL>|downstream_gene_variant|MODIFIER|ENSDLAG00005000064,depdc5_(Stickleback),N/A
CAJNNU010000001.1_3231703_3231753_DEL	CAJNNU010000001.1	CAJNNU010000001.1:3231703_3231753	3231703	3231753	DEL	50	0.0166667	0	0	0	-0.0278924	-0.013347	-0.00409436	0	88	1	1	0	13	0	0	0	22	0	0	0	37	0	0	yes	no	MODIFIER	no	no	no	no	no	<DEL>|intron_variant|MODIFIER|ENSDLAG00005000064,depdc5_(Stickleback),N/A
CAJNNU010000001.1_3242908_3243851_DEL	CAJNNU010000001.1	CAJNNU010000001.1:3242908_3243851	3242908	3243851	DEL	943	0.654762	0.538462	0.863636	0.837838	0.00651422	0.08302	0.0680724	6	11	36	37	0	2	8	3	0	1	4	17	0	2	8	27	no	yes	MODIFIER	no	no	no	no	no	<DEL>|intron_variant|MODIFIER|ENSDLAG00005000064,depdc5_(Stickleback),N/A
CAJNNU010000001.1_3256062_3256246_DEL	CAJNNU010000001.1	CAJNNU010000001.1:3256062_3256246	3256062	3256246	DEL	184	0.0561798	0	0	0	0.012683	0.0228113	0.0317068	1	79	10	0	0	13	0	0	0	22	0	0	0	37	0	0	yes	no	MODIFIER	no	no	no	no	no	<DEL>|upstream_gene_variant|MODIFIER|ENSDLAG00005000128,PDC_(Stickleback),N/A|	<DEL>|upstream_gene_variant|MODIFIER|ENSDLAG00005027010,rab36_(Stickleback),N/A|	<DEL>|intergenic_region|MODIFIER|ENSDLAG00005027010,rab36_(Stickleback),N/A|ENSDLAG00005000128,PDC_(Stickleback),N/A
CAJNNU010000001.1_3269910_3270229_DEL	CAJNNU010000001.1	CAJNNU010000001.1:3269910_3270229	3269910	3270229	DEL	319	0.129412	0.291667	0.0909091	0.0694444	0.0719973	-0.00810772	0.00775765	5	65	18	2	1	7	3	2	0	18	4	0	1	31	5	0	yes	no	MODIFIER	no	no	no	no	no	<DEL>|intron_variant|MODIFIER|ENSDLAG00005000128,PDC_(Stickleback),N/A
CAJNNU010000001.1_3270062_3270119_DEL	CAJNNU010000001.1	CAJNNU010000001.1:3270062_3270119	3270062	3270119	DEL	57	0.0172414	0.181818	0.0909091	0.027027	0.270869	0.0623336	-0.011148	3	85	1	1	2	9	0	2	0	19	2	1	0	35	2	0	no	yes	MODIFIER	no	no	no	no	no	<DEL>|intron_variant|MODIFIER|ENSDLAG00005000128,PDC_(Stickleback),N/A
CAJNNU010000001.1_3273209_3273292_DEL	CAJNNU010000001.1	CAJNNU010000001.1:3273209_3273292	3273209	3273292	DEL	83	0.0111111	0.227273	0.0909091	0.027027	0.434788	0.101262	-0.00129118	0	88	2	0	2	7	3	1	0	18	4	0	0	35	2	0	no	yes	MODIFIER	0.05	no	no	no	no	<DEL>|intron_variant|MODIFIER|ENSDLAG00005000128,PDC_(Stickleback),N/A
CAJNNU010000001.1_3274181_3274247_DEL	CAJNNU010000001.1	CAJNNU010000001.1:3274181:3274247	3274181	3274247	DEL	66	0.0574713	0	0	0.027027	0.00889202	0.0208289	-0.000854373	3	78	8	1	0	13	0	0	0	22	0	0	0	35	2	0	yes	no	MODIFIER	no	no	no	no	no	<DEL>|intron_variant|MODIFIER|ENSDLAG00005000128,PDC_(Stickleback),N/A
CAJNNU010000001.1_3284943_3285371_DEL	CAJNNU010000001.1	CAJNNU010000001.1:3284943_3285371	3284943	3285371	DEL	428	0.632911	0.346154	0.119048	0.382353	0.132027	0.382903	0.10945	11	11	36	32	0	6	5	2	1	16	5	0	3	12	18	4	yes	yes	MODIFIER	no	0.05	no	no	no	<DEL>|intron_variant|MODIFIER|ENSDLAG00005000237,kifap3b_(Stickleback),N/A
CAJNNU010000001.1_3288697_3289405_DEL	CAJNNU010000001.1	CAJNNU010000001.1:3288697_3289405	3288697	3289405	DEL	708	0.0898876	0.25	0.25	0.263889	0.100579	0.0986386	0.109208	1	74	14	1	1	6	6	0	0	12	9	1	1	18	17	1	no	yes	MODIFIER	no	no	no	no	no	<DEL>|intron_variant|MODIFIER|ENSDLAG00005000237,kifap3b_(Stickleback),N/A
CAJNNU010000001.1_3288893_3289442_DEL	CAJNNU010000001.1	CAJNNU010000001.1:3288893_3289442	3288893	3289442	DEL	549	0.139535	0.5	0.404762	0.357143	0.309589	0.185327	0.126393	4	63	22	1	0	3	7	3	1	8	9	4	2	15	15	5	no	yes	MODIFIER	no	no	no	no	no	<DEL>|intron_variant|MODIFIER|ENSDLAG00005000237,kifap3b_(Stickleback),N/A|	<DEL>|downstream_gene_variant|MODIFIER|ENSDLAG00005000351,niban1b_(Salmon),N/A
CAJNNU010000001.1_3290952_3291009_DEL	CAJNNU010000001.1	CAJNNU010000001.1:3290952_3291009	3290952	3291009	DEL	57	0.1	0	0.227273	0.0294118	0.0338632	0.0543719	0.0218558	5	70	13	2	1	12	0	0	0	14	6	2	3	32	2	0	yes	yes	MODIFIER	no	no	no	no	no	<DEL>|intron_variant|MODIFIER|ENSDLAG00005000237,kifap3b_(Stickleback),N/A|	<DEL>|downstream_gene_variant|MODIFIER|ENSDLAG00005000351,niban1b_(Salmon),N/A
CAJNNU010000001.1_3293234_3293299_DEL	CAJNNU010000001.1	CAJNNU010000001.1:3293234_3293299	3293234	3293299	DEL	65	0.410959	0	0.0909091	0.152778	0.274056	0.185698	0.129836	17	29	28	16	0	13	0	0	0	19	2	1	1	25	11	0	yes	yes	MODIFIER	no	no	no	no	no	<DEL>|downstream_gene_variant|MODIFIER|ENSDLAG00005000237,kifap3b_(Stickleback),N/A|	<DEL>|intron_variant|MODIFIER|ENSDLAG00005000237,kifap3b_(Stickleback),N/A|	<DEL>|downstream_gene_variant|MODIFIER|ENSDLAG00005000351,niban1b_(Salmon),N/A
CAJNNU010000001.1_3294590_3295003_DEL	CAJNNU010000001.1	CAJNNU010000001.1:3294590_3295003	3294590	3295003	DEL	413	0.0747126	0.192308	0.404762	0.236111	0.0590664	0.339044	0.105199	3	74	13	0	0	9	3	1	1	7	11	3	1	21	13	2	yes	yes	MODIFIER	no	0.05	no	no	no	<DEL>|3_prime_UTR_variant|MODIFIER|ENSDLAG00005000237,kifap3b_(Stickleback),N/A|	<DEL>|downstream_gene_variant|MODIFIER|ENSDLAG00005000237,kifap3b_(Stickleback),N/A|	<DEL>|splice_donor_variant&splice_region_variant&intron_variant|HIGH|ENSDLAG00005000351,niban1b_(Salmon),N/A
CAJNNU010000001.1_3295743_3295929_DEL	CAJNNU010000001.1	CAJNNU010000001.1:3295743_3295929	3295743	3295929	DEL	186	0.0511364	0	0.159091	0.0405405	0.00944165	0.0664614	-0.00803011	2	79	9	0	0	13	0	0	0	17	3	2	0	34	3	0	yes	yes	MODIFIER	no	no	no	no	no	<DEL>|3_prime_UTR_variant|MODIFIER|ENSDLAG00005000237,kifap3b_(Stickleback),N/A|	<DEL>|downstream_gene_variant|MODIFIER|ENSDLAG00005000237,kifap3b_(Stickleback),N/A|	<DEL>|splice_acceptor_variant&splice_region_variant&3_prime_UTR_variant&intron_variant|HIGH|ENSDLAG00005000351,niban1b_(Salmon),N/A|	<DEL>|splice_region_variant|LOW|ENSDLAG00005000351,niban1b_(Salmon),N/A|	<DEL>|non_coding_transcript_variant|MODIFIER|ENSDLAG00005000351,niban1b_(Salmon),N/A
CAJNNU010000001.1_3299208_3299367_DEL	CAJNNU010000001.1	CAJNNU010000001.1:3299208_3299367	3299208	3299367	DEL	159	0.0111111	0.0384615	0.0681818	0.0810811	0.00417402	0.0585325	0.0683997	0	88	2	0	0	12	1	0	0	19	3	0	0	31	6	0	no	yes	MODIFIER	no	no	no	no	no	<DEL>|downstream_gene_variant|MODIFIER|ENSDLAG00005000237,kifap3b_(Stickleback),N/A|	<DEL>|intron_variant|MODIFIER|ENSDLAG00005000351,niban1b_(Salmon),N/A
CAJNNU010000001.1_3306676_3307682_DEL	CAJNNU010000001.1	CAJNNU010000001.1:3306676_3307682	3306676	3307682	DEL	1006	0.15	0.0384615	0	0.0405405	0.0282208	0.0853063	0.0459182	0	66	21	3	0	12	1	0	0	22	0	0	0	34	3	0	yes	yes	MODIFIER	no	no	no	no	no	<DEL>|intron_variant|MODIFIER|ENSDLAG00005000351,niban1b_(Salmon),N/A
CAJNNU010000001.1_3331704_3331906_DEL	CAJNNU010000001.1	CAJNNU010000001.1:3331704_3331906	3331704	3331906	DEL	202	0.0639535	0	0.0454545	0.0972222	0.013541	-0.0129815	-0.00224599	4	76	9	1	0	13	0	0	0	20	2	0	1	29	7	0	yes	yes	MODIFIER	no	no	no	no	no	<DEL>|downstream_gene_variant|MODIFIER|ENSDLAG00005026926,olfml2bb_(Seabass),olfactomedin-like 2Bb [Source:ZFIN;Acc:ZDB-GENE-070912-266]|	<DEL>|intergenic_region|MODIFIER|ENSDLAG00005026926,olfml2bb_(Seabass),olfactomedin-like 2Bb [Source:ZFIN;Acc:ZDB-GENE-070912-266]|ENSDLAG00005000361,dusp12_(Seabass),dual specificity phosphatase 12 [Source:ZFIN;Acc:ZDB-GENE-050626-91]
CAJNNU010000001.1_3334153_3334854_DUP	CAJNNU010000001.1	CAJNNU010000001.1:3334153_3334854	3334153	3334854	DUP	701	0.0738636	0	0.113636	0.0416667	0.00982802	-0.0113142	-0.00590249	2	79	5	4	0	13	0	0	0	18	3	1	1	33	3	0	yes	yes	MODIFIER	no	no	no	no	no	<DUP>|intergenic_region|MODIFIER|ENSDLAG00005026926,olfml2bb_(Seabass),olfactomedin-like 2Bb [Source:ZFIN;Acc:ZDB-GENE-070912-266]|ENSDLAG00005000361,dusp12_(Seabass),dual specificity phosphatase 12 [Source:ZFIN;Acc:ZDB-GENE-050626-91]
CAJNNU010000001.1_3336567_3337154_DEL	CAJNNU010000001.1	CAJNNU010000001.1:3336567_3337154	3336567	3337154	DEL	587	0.101124	0	0	0.0135135	0.0370913	0.0505338	0.0430467	1	73	14	2	0	13	0	0	0	22	0	0	0	36	1	0	yes	no	MODIFIER	no	no	no	no	no	<DEL>|intergenic_region|MODIFIER|ENSDLAG00005026926,olfml2bb_(Seabass),olfactomedin-like 2Bb [Source:ZFIN;Acc:ZDB-GENE-070912-266]|ENSDLAG00005000361,dusp12_(Seabass),dual specificity phosphatase 12 [Source:ZFIN;Acc:ZDB-GENE-050626-91]
CAJNNU010000001.1_3344365_3344453_DEL	CAJNNU010000001.1	CAJNNU010000001.1:3344365_3344453	3344365	3344453	DEL	88	0.49375	0.545455	0.727273	0.567568	-0.0227469	0.0901939	0.00070238	10	20	41	19	2	4	2	5	0	1	10	11	0	8	16	13	yes	yes	MODIFIER	no	no	no	no	no	<DEL>|intron_variant|MODIFIER|ENSDLAG00005000361,dusp12_(Seabass),dual specificity phosphatase 12 [Source:ZFIN;Acc:ZDB-GENE-050626-91]
CAJNNU010000001.1_3348534_3348623_DEL	CAJNNU010000001.1	CAJNNU010000001.1:3348534_3348623	3348534	3348623	DEL	89	0.0444444	0	0	0	-0.000650126	0.0111929	0.0204174	0	83	6	1	0	13	0	0	0	22	0	0	0	37	0	0	yes	no	MODIFIER	no	no	no	no	no	<DEL>|upstream_gene_variant|MODIFIER|ENSDLAG00005000361,dusp12_(Seabass),dual specificity phosphatase 12 [Source:ZFIN;Acc:ZDB-GENE-050626-91]|	<DEL>|intergenic_region|MODIFIER|ENSDLAG00005000361,dusp12_(Seabass),dual specificity phosphatase 12 [Source:ZFIN;Acc:ZDB-GENE-050626-91]|ENSDLAG00005000363,prg4a_(Seabass),proteoglycan 4a [Source:ZFIN;Acc:ZDB-GENE-030131-8295]
CAJNNU010000001.1_3348871_3348932_DEL	CAJNNU010000001.1	CAJNNU010000001.1:3348871:3348932	3348871	3348932	DEL	61	0.0344828	0.0769231	0.0454545	0.0882353	0.00206326	-0.0122789	0.0189281	3	81	6	0	0	11	2	0	0	20	2	0	3	29	4	1	yes	yes	MODIFIER	no	no	no	no	no	<DEL>|upstream_gene_variant|MODIFIER|ENSDLAG00005000361,dusp12_(Seabass),dual specificity phosphatase 12 [Source:ZFIN;Acc:ZDB-GENE-050626-91]|	<DEL>|intergenic_region|MODIFIER|ENSDLAG00005000361,dusp12_(Seabass),dual specificity phosphatase 12 [Source:ZFIN;Acc:ZDB-GENE-050626-91]|ENSDLAG00005000363,prg4a_(Seabass),proteoglycan 4a [Source:ZFIN;Acc:ZDB-GENE-030131-8295]|	<DEL>|upstream_gene_variant|MODIFIER|ENSDLAG00005000363,prg4a_(Seabass),proteoglycan 4a [Source:ZFIN;Acc:ZDB-GENE-030131-8295]
CAJNNU010000001.1_3376338_3376730_DEL	CAJNNU010000001.1	CAJNNU010000001.1:3376338_3376730	3376338	3376730	DEL	392	0.278409	0.230769	0.15	0.135135	-0.0163086	0.028287	0.0461562	2	45	37	6	0	8	4	1	2	14	6	0	0	28	8	1	yes	yes	MODIFIER	no	no	no	no	no	<DEL>|intron_variant|MODIFIER|ENSDLAG00005028037,tpra_(Seabass),translocated promoter region a
CAJNNU010000001.1_3378489_3378853_DEL	CAJNNU010000001.1	CAJNNU010000001.1:3378489_3378853	3378489	3378853	DEL	364	0.091954	0.115385	0.119048	0.0540541	-0.017109	-0.00923411	0.000833259	3	71	16	0	0	10	3	0	1	16	5	0	0	33	4	0	yes	yes	MODIFIER	no	no	no	no	no	<DEL>|intron_variant|MODIFIER|ENSDLAG00005028037,tpra_(Seabass),translocated promoter region a
CAJNNU010000001.1_3390360_3390764_DEL	CAJNNU010000001.1	CAJNNU010000001.1:3390360_3390764	3390360	3390764	DEL	404	0.174157	0.0769231	0.181818	0.194444	0.0151954	-0.0130086	-0.00741078	1	59	29	1	0	11	2	0	0	15	6	1	1	23	12	1	no	yes	MODIFIER	no	no	no	no	no	<DEL>|intron_variant|MODIFIER|ENSDLAG00005006309,odr4_(Seabass),odr-4 GPCR localization factor homolog [Source:ZFIN;Acc:ZDB-GENE-080502-1]|	<DEL>|upstream_gene_variant|MODIFIER|ENSDLAG00005028037,tpra_(Seabass),translocated promoter region a
CAJNNU010000001.1_3395266_3395364_DEL	CAJNNU010000001.1	CAJNNU010000001.1:3395266_3395364	3395266	3395364	DEL	98	0	0.0384615	0.0227273	0.0135135	0.119428	0.0428201	0.0136571	0	90	0	0	0	12	1	0	0	21	1	0	0	36	1	0	no	yes	MODIFIER	no	no	no	no	no	<DEL>|upstream_gene_variant|MODIFIER|ENSDLAG00005000398,dpydb_(Stickleback),N/A|	<DEL>|downstream_gene_variant|MODIFIER|ENSDLAG00005006309,odr4_(Seabass),odr-4 GPCR localization factor homolog [Source:ZFIN;Acc:ZDB-GENE-080502-1]|	<DEL>|intergenic_region|MODIFIER|ENSDLAG00005006309,odr4_(Seabass),odr-4 GPCR localization factor homolog [Source:ZFIN;Acc:ZDB-GENE-080502-1]|ENSDLAG00005000398,dpydb_(Stickleback),N/A
CAJNNU010000001.1_3397451_3397796_DEL	CAJNNU010000001.1	CAJNNU010000001.1:3397451:3397796	3397451	3397796	DEL	345	0	0.0769231	0.142857	0.0694444	0.218567	0.298132	0.107586	0	90	0	0	0	12	0	1	1	15	6	0	1	31	5	0	no	yes	MODIFIER	no	no	no	no	no	<DEL>|upstream_gene_variant|MODIFIER|ENSDLAG00005000398,dpydb_(Stickleback),N/A|	<DEL>|intron_variant|MODIFIER|ENSDLAG00005000398,dpydb_(Stickleback),N/A|	<DEL>|downstream_gene_variant|MODIFIER|ENSDLAG00005006309,odr4_(Seabass),odr-4 GPCR localization factor homolog [Source:ZFIN;Acc:ZDB-GENE-080502-1]
CAJNNU010000001.1_3408169_3408302_DEL	CAJNNU010000001.1	CAJNNU010000001.1:3408169_3408302	3408169	3408302	DEL	133	0.186047	0.346154	0.113636	0.202703	0.052702	0.00423101	-0.00867407	4	57	26	3	0	6	5	2	0	17	5	0	0	23	13	1	yes	yes	MODIFIER	no	no	no	no	no	<DEL>|intron_variant|MODIFIER|ENSDLAG00005000398,dpydb_(Stickleback),N/A
CAJNNU010000001.1_3416578_3417090_DEL	CAJNNU010000001.1	CAJNNU010000001.1:3416578_3417090	3416578	3417090	DEL	512	0.1	0.166667	0.227273	0.0540541	-0.00519733	0.0552149	0.00177745	0	75	12	3	1	8	4	0	0	13	8	1	0	33	4	0	no	yes	MODIFIER	no	no	no	no	no	<DEL>|downstream_gene_variant|MODIFIER|ENSDLAG00005000398,dpydb_(Stickleback),N/A|	<DEL>|intergenic_region|MODIFIER|ENSDLAG00005000398,dpydb_(Stickleback),N/A|ENSDLAG00005000666,ptbp2b_(Stickleback),N/A|	<DEL>|upstream_gene_variant|MODIFIER|ENSDLAG00005000666,ptbp2b_(Stickleback),N/A
CAJNNU010000001.1_3416746_3417095_DEL	CAJNNU010000001.1	CAJNNU010000001.1:3416746_3417095	3416746	3417095	DEL	349	0.1875	0.153846	0.25	0.0810811	-0.0213255	-0.00345358	0.0317032	2	60	23	5	0	9	4	0	0	12	9	1	0	31	6	0	yes	yes	MODIFIER	no	no	no	no	no	<DEL>|downstream_gene_variant|MODIFIER|ENSDLAG00005000398,dpydb_(Stickleback),N/A|	<DEL>|intergenic_region|MODIFIER|ENSDLAG00005000398,dpydb_(Stickleback),N/A|ENSDLAG00005000666,ptbp2b_(Stickleback),N/A|	<DEL>|upstream_gene_variant|MODIFIER|ENSDLAG00005000666,ptbp2b_(Stickleback),N/A
CAJNNU010000001.1_3416847_3417088_DEL	CAJNNU010000001.1	CAJNNU010000001.1:3416847_3417088	3416847	3417088	DEL	241	0.105556	0.153846	0.25	0.0833333	-0.01665	0.0692136	-0.00952111	0	75	11	4	0	9	4	0	0	12	9	1	1	30	6	0	no	yes	MODIFIER	no	no	no	no	no	<DEL>|downstream_gene_variant|MODIFIER|ENSDLAG00005000398,dpydb_(Stickleback),N/A|	<DEL>|intergenic_region|MODIFIER|ENSDLAG00005000398,dpydb_(Stickleback),N/A|ENSDLAG00005000666,ptbp2b_(Stickleback),N/A|	<DEL>|upstream_gene_variant|MODIFIER|ENSDLAG00005000666,ptbp2b_(Stickleback),N/A
CAJNNU010000001.1_3422508_3422889_DEL	CAJNNU010000001.1	CAJNNU010000001.1:3422508_3422889	3422508	3422889	DEL	381	0.0397727	0.153846	0.214286	0.202703	0.0941216	0.182882	0.143321	2	81	7	0	0	10	2	1	1	13	7	1	0	23	13	1	no	yes	MODIFIER	no	no	no	no	no	<DEL>|intron_variant|MODIFIER|ENSDLAG00005000666,ptbp2b_(Stickleback),N/A
CAJNNU010000001.1_3427340_3427497_DEL	CAJNNU010000001.1	CAJNNU010000001.1:3427340_3427497	3427340	3427497	DEL	157	0.0804598	0.0769231	0	0.0135135	-0.0207408	0.039595	0.0299562	3	73	14	0	0	11	2	0	0	22	0	0	0	36	1	0	yes	yes	MODIFIER	no	no	no	no	no	<DEL>|intron_variant|MODIFIER|ENSDLAG00005000666,ptbp2b_(Stickleback),N/A
CAJNNU010000001.1_3444836_3444950_DEL	CAJNNU010000001.1	CAJNNU010000001.1:3444836_3444950	3444836	3444950	DEL	114	0.0277778	0.0384615	0	0.0405405	-0.0199439	0.00374339	-0.00668117	0	85	5	0	0	12	1	0	0	22	0	0	0	34	3	0	yes	yes	MODIFIER	no	no	no	no	no	<DEL>|intergenic_region|MODIFIER|ENSDLAG00005000666,ptbp2b_(Stickleback),N/A|ENSDLAG00005001098,chd7_(Seabass),chromodomain helicase DNA binding protein 7 [Source:ZFIN;Acc:ZDB-GENE-070912-179]|	<DEL>|downstream_gene_variant|MODIFIER|ENSDLAG00005001098,chd7_(Seabass),chromodomain helicase DNA binding protein 7 [Source:ZFIN;Acc:ZDB-GENE-070912-179]
CAJNNU010000001.1_3509921_3510656_DEL	CAJNNU010000001.1	CAJNNU010000001.1:3509921:3510656	3509921	3510656	DEL	735	0.325301	0.0769231	0.571429	0.378378	0.116358	0.10573	-0.00324073	7	37	38	8	0	11	2	0	1	5	8	8	0	14	18	5	yes	yes	MODIFIER	no	no	no	no	no	<DEL>|intron_variant|MODIFIER|ENSDLAG00005001098,chd7_(Seabass),chromodomain helicase DNA binding protein 7 [Source:ZFIN;Acc:ZDB-GENE-070912-179]
CAJNNU010000001.1_3534523_3534712_DEL	CAJNNU010000001.1	CAJNNU010000001.1:3534523_3534712	3534523	3534712	DEL	189	0.0813953	0.0769231	0	0	-0.0207017	0.0403296	0.0512378	4	72	14	0	0	11	2	0	0	22	0	0	0	37	0	0	yes	no	MODIFIER	no	no	no	no	no	<DEL>|upstream_gene_variant|MODIFIER|ENSDLAG00005001098,chd7_(Seabass),chromodomain helicase DNA binding protein 7 [Source:ZFIN;Acc:ZDB-GENE-070912-179]|	<DEL>|intergenic_region|MODIFIER|ENSDLAG00005001098,chd7_(Seabass),chromodomain helicase DNA binding protein 7 [Source:ZFIN;Acc:ZDB-GENE-070912-179]|ENSDLAG00005001631,rab2a_(Seabass),RAB2A|	<DEL>|downstream_gene_variant|MODIFIER|ENSDLAG00005001631,rab2a_(Seabass),RAB2A
CAJNNU010000001.1_3543887_3544565_DEL	CAJNNU010000001.1	CAJNNU010000001.1:3543887_3544565	3543887	3544565	DEL	678	0.0632184	0	0	0.027027	0.0130487	0.0250229	0.00244247	3	77	9	1	0	13	0	0	0	22	0	0	0	35	2	0	yes	no	MODIFIER	no	no	no	no	no	<DEL>|intron_variant|MODIFIER|ENSDLAG00005001631,rab2a_(Seabass),RAB2A
CAJNNU010000001.1_3554110_3554200_DEL	CAJNNU010000001.1	CAJNNU010000001.1:3554110_3554200	3554110	3554200	DEL	90	0.0888889	0.192308	0	0.0277778	0.0310015	0.0415	0.0166536	0	76	12	2	0	9	3	1	0	22	0	0	1	34	2	0	yes	yes	MODIFIER	no	no	no	no	no	<DEL>|intron_variant|MODIFIER|ENSDLAG00005001631,rab2a_(Seabass),RAB2A
CAJNNU010000001.1_3581351_3581580_DEL	CAJNNU010000001.1	CAJNNU010000001.1:3581351:3581580	3581351	3581580	DEL	229	0	0.0384615	0	0.0135135	0.119428	nan	0.0136571	0	90	0	0	0	12	1	0	0	22	0	0	0	36	1	0	no	yes	MODIFIER	no	no	no	no	no	<DEL>|intron_variant|MODIFIER|ENSDLAG00005035106,ca8_(Seabass),carbonic anhydrase VIII [Source:ZFIN;Acc:ZDB-GENE-050417-26]
CAJNNU010000001.1_3592668_3593058_DEL	CAJNNU010000001.1	CAJNNU010000001.1:3592668_3593058	3592668	3593058	DEL	390	0	0	0.25	0.0810811	nan	0.468613	0.12401	0	90	0	0	0	13	0	0	2	13	4	3	0	31	6	0	no	yes	MODIFIER	no	0.05	no	no	no	<DEL>|3_prime_UTR_variant|MODIFIER|ENSDLAG00005035106,ca8_(Seabass),carbonic anhydrase VIII [Source:ZFIN;Acc:ZDB-GENE-050417-26]
CAJNNU010000001.1_3615233_3616019_DEL	CAJNNU010000001.1	CAJNNU010000001.1:3615233_3616019	3615233	3616019	DEL	786	0.0224719	0	0	0.0135135	-0.00878197	0.000232503	-0.00744639	1	85	4	0	0	13	0	0	0	22	0	0	0	36	1	0	yes	no	MODIFIER	no	no	no	no	no	<DEL>|intergenic_region|MODIFIER|ENSDLAG00005035106,ca8_(Seabass),carbonic anhydrase VIII [Source:ZFIN;Acc:ZDB-GENE-050417-26]|ENSDLAG00005026957,tox_(Seabass),thymocyte selection-associated high mobility group box [Source:ZFIN;Acc:ZDB-GENE-070912-181]
CAJNNU010000001.1_3618574_3619259_DUP	CAJNNU010000001.1	CAJNNU010000001.1:3618574_3619259	3618574	3619259	DUP	685	0.0786517	0.0384615	0	0.0441176	-0.0152816	0.033968	-0.0028192	1	77	10	2	0	12	1	0	0	22	0	0	3	31	3	0	yes	yes	MODIFIER	no	no	no	no	no	<DUP>|intergenic_region|MODIFIER|ENSDLAG00005035106,ca8_(Seabass),carbonic anhydrase VIII [Source:ZFIN;Acc:ZDB-GENE-050417-26]|ENSDLAG00005026957,tox_(Seabass),thymocyte selection-associated high mobility group box [Source:ZFIN;Acc:ZDB-GENE-070912-181]
CAJNNU010000001.1_3622279_3622673_DEL	CAJNNU010000001.1	CAJNNU010000001.1:3622279_3622673	3622279	3622673	DEL	394	0.333333	0.5	0	0.228571	0.0390666	0.232035	0.0163088	9	34	40	7	0	3	7	3	0	22	0	0	2	21	12	2	yes	yes	MODIFIER	no	no	no	no	no	<DEL>|upstream_gene_variant|MODIFIER|ENSDLAG00005026957,tox_(Seabass),thymocyte selection-associated high mobility group box [Source:ZFIN;Acc:ZDB-GENE-070912-181]|	<DEL>|intergenic_region|MODIFIER|ENSDLAG00005035106,ca8_(Seabass),carbonic anhydrase VIII [Source:ZFIN;Acc:ZDB-GENE-050417-26]|ENSDLAG00005026957,tox_(Seabass),thymocyte selection-associated high mobility group box [Source:ZFIN;Acc:ZDB-GENE-070912-181]
CAJNNU010000001.1_3629710_3629889_DEL	CAJNNU010000001.1	CAJNNU010000001.1:3629710_3629889	3629710	3629889	DEL	179	0.142857	0.115385	0.047619	0.1	-0.0199238	0.0272168	-0.00285692	6	61	22	1	0	11	1	1	1	19	2	0	2	30	3	2	yes	yes	MODIFIER	no	no	no	no	no	<DEL>|upstream_gene_variant|MODIFIER|ENSDLAG00005026957,tox_(Seabass),thymocyte selection-associated high mobility group box [Source:ZFIN;Acc:ZDB-GENE-070912-181]|	<DEL>|intron_variant|MODIFIER|ENSDLAG00005026957,tox_(Seabass),thymocyte selection-associated high mobility group box [Source:ZFIN;Acc:ZDB-GENE-070912-181]
CAJNNU010000001.1_3644511_3644591_DEL	CAJNNU010000001.1	CAJNNU010000001.1:3644511:3644591	3644511	3644591	DEL	80	0.297297	0.15	0	0.208333	0.0207679	0.200974	0.00776873	16	38	28	8	3	8	1	1	1	21	0	0	1	25	7	4	yes	yes	MODIFIER	no	no	no	no	no	<DEL>|intron_variant|MODIFIER|ENSDLAG00005026957,tox_(Seabass),thymocyte selection-associated high mobility group box [Source:ZFIN;Acc:ZDB-GENE-070912-181]
CAJNNU010000001.1_3651342_3651518_DEL	CAJNNU010000001.1	CAJNNU010000001.1:3651342_3651518	3651342	3651518	DEL	176	0.00568182	0.0769231	0	0.0135135	0.136225	-0.0108309	-0.00577552	2	87	1	0	0	11	2	0	0	22	0	0	0	36	1	0	no	yes	MODIFIER	no	no	no	no	no	<DEL>|intron_variant|MODIFIER|ENSDLAG00005026957,tox_(Seabass),thymocyte selection-associated high mobility group box [Source:ZFIN;Acc:ZDB-GENE-070912-181]
CAJNNU010000001.1_3672195_3672952_DEL	CAJNNU010000001.1	CAJNNU010000001.1:3672195_3672952	3672195	3672952	DEL	757	0.333333	0.615385	0.272727	0.283784	0.132294	-0.00674265	-0.00436413	0	41	38	11	0	2	6	5	0	12	8	2	0	19	15	3	yes	yes	MODIFIER	no	no	no	no	no	<DEL>|intron_variant|MODIFIER|ENSDLAG00005026957,tox_(Seabass),thymocyte selection-associated high mobility group box [Source:ZFIN;Acc:ZDB-GENE-070912-181]
CAJNNU010000001.1_3673119_3673199_DEL	CAJNNU010000001.1	CAJNNU010000001.1:3673119_3673199	3673119	3673199	DEL	80	0	0.0769231	0	0.0135135	0.234754	nan	0.0136571	0	90	0	0	0	11	2	0	0	22	0	0	0	36	1	0	no	yes	MODIFIER	no	no	no	no	no	<DEL>|intron_variant|MODIFIER|ENSDLAG00005026957,tox_(Seabass),thymocyte selection-associated high mobility group box [Source:ZFIN;Acc:ZDB-GENE-070912-181]
CAJNNU010000001.1_3678982_3679034_DEL	CAJNNU010000001.1	CAJNNU010000001.1:3678982_3679034	3678982	3679034	DEL	52	0.0114943	0.115385	0	0.027027	0.173785	-0.00765206	-0.00195792	3	85	2	0	0	10	3	0	1	21	0	0	0	35	2	0	no	yes	MODIFIER	no	no	no	no	no	<DEL>|intron_variant|MODIFIER|ENSDLAG00005026957,tox_(Seabass),thymocyte selection-associated high mobility group box [Source:ZFIN;Acc:ZDB-GENE-070912-181]
CAJNNU010000001.1_3735954_3736161_DEL	CAJNNU010000001.1	CAJNNU010000001.1:3735954_3736161	3735954	3736161	DEL	207	0.216867	0.333333	0.190476	0.176471	0.0168785	-0.00992537	-0.00387627	7	48	34	1	1	6	4	2	1	13	8	0	3	23	10	1	yes	yes	MODIFIER	no	no	no	no	no	<DEL>|intron_variant|MODIFIER|ENSDLAG00005002393,ankrd45_(Stickleback),N/A
CAJNNU010000001.1_3737077_3739143_DUP	CAJNNU010000001.1	CAJNNU010000001.1:3737077_3739143	3737077	3739143	DUP	2066	0.0639535	0.166667	0.0526316	0.03125	0.0508328	-0.0142594	-0.00167535	4	75	11	0	1	8	4	0	3	17	2	0	5	31	0	1	no	yes	HIGH	no	no	no	no	no	<DUP>|splice_donor_variant&splice_region_variant&5_prime_UTR_variant&intron_variant|HIGH|ENSDLAG00005002393,ankrd45_(Stickleback),N/A|	<DUP>|splice_region_variant|LOW|ENSDLAG00005002393,ankrd45_(Stickleback),N/A|	<DUP>|upstream_gene_variant|MODIFIER|ENSDLAG00005002393,ankrd45_(Stickleback),N/A|	<DUP>|non_coding_transcript_variant|MODIFIER|ENSDLAG00005002393,ankrd45_(Stickleback),N/A|	<DUP>|intergenic_region|MODIFIER|ENSDLAG00005002393,ankrd45_(Stickleback),N/A|ENSDLAG00005002423,trnau1apb_(Seabass),tRNA selenocysteine 1 associated protein 1b [Source:NCBI gene;Acc:791478]
CAJNNU010000001.1_3744498_3744752_DEL	CAJNNU010000001.1	CAJNNU010000001.1:3744498_3744752	3744498	3744752	DEL	254	0.560241	0.538462	0.340909	0.314286	-0.0241406	0.0767705	0.103603	7	20	33	30	0	1	10	2	0	7	15	0	2	14	20	1	no	yes	MODIFIER	no	no	no	no	no	<DEL>|intergenic_region|MODIFIER|ENSDLAG00005002393,ankrd45_(Stickleback),N/A|ENSDLAG00005002423,trnau1apb_(Seabass),tRNA selenocysteine 1 associated protein 1b [Source:NCBI gene;Acc:791478]
CAJNNU010000001.1_3746784_3746859_DEL	CAJNNU010000001.1	CAJNNU010000001.1:3746784_3746859	3746784	3746859	DEL	75	0.1	0.0384615	0	0	-0.00512167	0.0480062	0.0615055	0	75	12	3	0	12	1	0	0	22	0	0	0	37	0	0	yes	no	MODIFIER	no	no	no	no	no	<DEL>|intergenic_region|MODIFIER|ENSDLAG00005002393,ankrd45_(Stickleback),N/A|ENSDLAG00005002423,trnau1apb_(Seabass),tRNA selenocysteine 1 associated protein 1b [Source:NCBI gene;Acc:791478]
CAJNNU010000001.1_3757006_3757082_DEL	CAJNNU010000001.1	CAJNNU010000001.1:3757006_3757082	3757006	3757082	DEL	76	0.0898876	0	0	0	0.028947	0.0422756	0.0547607	1	75	12	2	0	13	0	0	0	22	0	0	0	37	0	0	yes	no	MODIFIER	no	no	no	no	no	<DEL>|intron_variant|MODIFIER|ENSDLAG00005002423,trnau1apb_(Seabass),tRNA selenocysteine 1 associated protein 1b [Source:NCBI gene;Acc:791478]
CAJNNU010000001.1_3760911_3760989_DEL	CAJNNU010000001.1	CAJNNU010000001.1:3760911:3760989	3760911	3760989	DEL	78	0.395062	1	0.55	0.585714	0.459243	0.0311073	0.0592859	9	34	30	17	0	0	0	13	2	2	14	4	2	6	17	12	yes	yes	MODIFIER	0.05	no	no	no	no	<DEL>|intron_variant|MODIFIER|ENSDLAG00005002423,trnau1apb_(Seabass),tRNA selenocysteine 1 associated protein 1b [Source:NCBI gene;Acc:791478]|	<DEL>|downstream_gene_variant|MODIFIER|ENSDLAG00005033982,fitm1l_(Seabass),fat storage-inducing transmembrane protein 1 [Source:NCBI gene;Acc:503747]
CAJNNU010000001.1_3769298_3769651_DEL	CAJNNU010000001.1	CAJNNU010000001.1:3769298_3769651	3769298	3769651	DEL	353	0.045977	0.0769231	0	0.027027	-0.011228	0.0159813	-0.0046934	3	79	8	0	0	11	2	0	0	22	0	0	0	35	2	0	yes	yes	MODIFIER	no	no	no	no	no	<DEL>|upstream_gene_variant|MODIFIER|ENSDLAG00005033982,fitm1l_(Seabass),fat storage-inducing transmembrane protein 1 [Source:NCBI gene;Acc:503747]|	<DEL>|intergenic_region|MODIFIER|ENSDLAG00005033982,fitm1l_(Seabass),fat storage-inducing transmembrane protein 1 [Source:NCBI gene;Acc:503747]|ENSDLAG00005002849,myh7l_(Seabass),myosin heavy chain 7-like [Source:ZFIN;Acc:ZDB-GENE-061027-393]
CAJNNU010000001.1_3788627_3789043_DEL	CAJNNU010000001.1	CAJNNU010000001.1:3788627_3789043	3788627	3789043	DEL	416	0.376543	1	0	0.162162	0.48105	0.26748	0.0926395	9	32	37	12	0	0	0	13	0	22	0	0	0	25	12	0	yes	yes	MODIFIER	0.05	no	no	no	no	<DEL>|intron_variant|MODIFIER|ENSDLAG00005002849,myh7l_(Seabass),myosin heavy chain 7-like [Source:ZFIN;Acc:ZDB-GENE-061027-393]
CAJNNU010000001.1_3805239_3805293_DEL	CAJNNU010000001.1	CAJNNU010000001.1:3805239_3805293	3805239	3805293	DEL	54	0.173333	0.916667	0	0.135135	0.667284	0.104519	-0.00555886	15	53	18	4	1	0	2	10	0	22	0	0	0	27	10	0	yes	yes	MODIFIER	0.01	no	no	no	no	<DEL>|intron_variant|MODIFIER|ENSDLAG00005029581,myh7_(Seabass),myosin heavy chain 7 [Source:ZFIN;Acc:ZDB-GENE-991123-5]
CAJNNU010000001.1_3857601_3858827_DEL	CAJNNU010000001.1	CAJNNU010000001.1:3857601:3858827	3857601	3858827	DEL	1226	0.114943	0.269231	0	0.111111	0.0750472	0.0623413	-0.00944451	3	68	18	1	0	7	5	1	0	22	0	0	1	28	8	0	yes	yes	MODIFIER	no	no	no	no	no	<DEL>|downstream_gene_variant|MODIFIER|ENSDLAG00005005622,N/A,N/A|	<DEL>|upstream_gene_variant|MODIFIER|ENSDLAG00005005631,N/A,N/A|	<DEL>|intergenic_region|MODIFIER|ENSDLAG00005024533,MYH6_(Human),myosin heavy chain 7 [Source:ZFIN;Acc:ZDB-GENE-991123-5]|ENSDLAG00005005631,N/A,N/A
CAJNNU010000001.1_3859489_3859567_DEL	CAJNNU010000001.1	CAJNNU010000001.1:3859489_3859567	3859489	3859567	DEL	78	0.0965909	0.333333	0.0227273	0.0833333	0.193239	0.0178925	-0.0117081	2	74	11	3	1	5	6	1	0	21	1	0	1	31	4	1	yes	yes	MODIFIER	no	no	no	no	no	<DEL>|downstream_gene_variant|MODIFIER|ENSDLAG00005005622,N/A,N/A|	<DEL>|upstream_gene_variant|MODIFIER|ENSDLAG00005005631,N/A,N/A|	<DEL>|intergenic_region|MODIFIER|ENSDLAG00005024533,MYH6_(Human),myosin heavy chain 7 [Source:ZFIN;Acc:ZDB-GENE-991123-5]|ENSDLAG00005005631,N/A,N/A
CAJNNU010000001.1_3888496_3888754_DEL	CAJNNU010000001.1	CAJNNU010000001.1:3888496_3888754	3888496	3888754	DEL	258	0.22561	0.653846	0.113636	0.347222	0.324014	0.0251347	0.0278346	8	48	31	3	0	1	7	5	0	17	5	0	1	16	15	5	yes	yes	MODIFIER	no	no	no	no	no	<DEL>|intron_variant|MODIFIER|ENSDLAG00005005659,map4l_(Seabass),microtubule associated protein 4 like [Source:ZFIN;Acc:ZDB-GENE-070912-581]
CAJNNU010000001.1_3894651_3894935_DEL	CAJNNU010000001.1	CAJNNU010000001.1:3894651:3894935	3894651	3894935	DEL	284	0.0393258	0.0769231	0.227273	0.222222	-0.00451023	0.203297	0.172761	1	82	7	0	0	11	2	0	0	13	8	1	1	20	16	0	yes	yes	MODIFIER	no	no	0.05	no	no	<DEL>|intron_variant|MODIFIER|ENSDLAG00005005659,map4l_(Seabass),microtubule associated protein 4 like [Source:ZFIN;Acc:ZDB-GENE-070912-581]
CAJNNU010000001.1_3924387_3924437_DEL	CAJNNU010000001.1	CAJNNU010000001.1:3924387_3924437	3924387	3924437	DEL	50	0.0166667	0	0.2	0.0294118	-0.0123979	0.275212	-0.00593737	0	87	3	0	0	13	0	0	2	12	8	0	3	32	2	0	no	yes	HIGH	no	no	no	no	no	<DEL>|frameshift_variant|HIGH|ENSDLAG00005005659,map4l_(Seabass),microtubule associated protein 4 like [Source:ZFIN;Acc:ZDB-GENE-070912-581]|	<DEL>|intron_variant|MODIFIER|ENSDLAG00005005659,map4l_(Seabass),microtubule associated protein 4 like [Source:ZFIN;Acc:ZDB-GENE-070912-581]
CAJNNU010000001.1_3935075_3935180_DEL	CAJNNU010000001.1	CAJNNU010000001.1:3935075_3935180	3935075	3935180	DEL	105	0.0111111	0.25	0	0.0945946	0.466238	-0.00723288	0.0862135	0	88	2	0	1	6	6	0	0	22	0	0	0	31	5	1	no	yes	MODIFIER	0.05	no	no	no	no	<DEL>|intron_variant|MODIFIER|ENSDLAG00005005659,map4l_(Seabass),microtubule associated protein 4 like [Source:ZFIN;Acc:ZDB-GENE-070912-581]
CAJNNU010000001.1_3944959_3945648_DEL	CAJNNU010000001.1	CAJNNU010000001.1:3944959_3945648	3944959	3945648	DEL	689	0.145349	0.0384615	0.0454545	0.0540541	0.0209294	0.0267767	0.0274701	4	66	15	5	0	12	1	0	0	20	2	0	0	33	4	0	yes	yes	MODIFIER	no	no	no	no	no	<DEL>|intron_variant|MODIFIER|ENSDLAG00005005659,map4l_(Seabass),microtubule associated protein 4 like [Source:ZFIN;Acc:ZDB-GENE-070912-581]
CAJNNU010000001.1_3947776_3948033_DEL	CAJNNU010000001.1	CAJNNU010000001.1:3947776_3948033	3947776	3948033	DEL	257	0	0.0769231	0.25	0.0945946	0.234754	0.453118	0.144873	0	90	0	0	0	11	2	0	0	12	9	1	0	30	7	0	no	yes	MODIFIER	no	0.05	0.05	no	no	<DEL>|intron_variant|MODIFIER|ENSDLAG00005005659,map4l_(Seabass),microtubule associated protein 4 like [Source:ZFIN;Acc:ZDB-GENE-070912-581]
CAJNNU010000001.1_3958845_3959218_DEL	CAJNNU010000001.1	CAJNNU010000001.1:3958845_3959218	3958845	3959218	DEL	373	0	0.0769231	0	0.0277778	0.234754	nan	0.038544	0	90	0	0	0	11	2	0	0	22	0	0	1	34	2	0	no	yes	MODIFIER	no	no	no	no	no	<DEL>|upstream_gene_variant|MODIFIER|ENSDLAG00005005659,map4l_(Seabass),microtubule associated protein 4 like [Source:ZFIN;Acc:ZDB-GENE-070912-581]|	<DEL>|intron_variant|MODIFIER|ENSDLAG00005005659,map4l_(Seabass),microtubule associated protein 4 like [Source:ZFIN;Acc:ZDB-GENE-070912-581]
CAJNNU010000001.1_3987836_3988045_DEL	CAJNNU010000001.1	CAJNNU010000001.1:3987836_3988045	3987836	3988045	DEL	209	0.0397727	0	0.0454545	0.0135135	0.00215899	-0.0134988	0.00178074	2	81	7	0	0	13	0	0	0	20	2	0	0	36	1	0	yes	yes	MODIFIER	no	no	no	no	no	<DEL>|intergenic_region|MODIFIER|ENSDLAG00005005659,map4l_(Seabass),microtubule associated protein 4 like [Source:ZFIN;Acc:ZDB-GENE-070912-581]|ENSDLAG00005030915,N/A,N/A
CAJNNU010000001.1_3999680_3999889_DEL	CAJNNU010000001.1	CAJNNU010000001.1:3999680_3999889	3999680	3999889	DEL	209	0.0340909	0.0769231	0.136364	0.132353	0.00275238	0.0833513	0.0698625	2	82	6	0	0	11	2	0	0	16	6	0	3	26	7	1	yes	yes	MODIFIER	no	no	no	no	no	<DEL>|intron_variant|MODIFIER|ENSDLAG00005030915,N/A,N/A
CAJNNU010000001.1_3999738_3999838_DEL	CAJNNU010000001.1	CAJNNU010000001.1:3999738_3999838	3999738	3999838	DEL	100	0.0111111	0	0.0952381	0.0555556	-0.0158574	0.10693	0.0324374	0	88	2	0	0	13	0	0	1	18	2	1	1	32	4	0	no	yes	MODIFIER	no	no	no	no	no	<DEL>|intron_variant|MODIFIER|ENSDLAG00005030915,N/A,N/A
CAJNNU010000001.1_4018983_4019215_DEL	CAJNNU010000001.1	CAJNNU010000001.1:4018983_4019215	4018983	4019215	DEL	232	0.0555556	0.307692	0.136364	0.0945946	0.288412	0.0334982	0.00207498	0	81	8	1	0	7	4	2	0	16	6	0	0	30	7	0	yes	yes	MODIFIER	no	no	no	no	no	<DEL>|downstream_gene_variant|MODIFIER|ENSDLAG00005005847,lhx8a_(Stickleback),N/A|	<DEL>|intergenic_region|MODIFIER|ENSDLAG00005005847,lhx8a_(Stickleback),N/A|ENSDLAG00005005879,klhl20_(Stickleback),kelch-like family member 20 [Source:ZFIN;Acc:ZDB-GENE-040426-1935]|	<DEL>|upstream_gene_variant|MODIFIER|ENSDLAG00005005879,klhl20_(Stickleback),kelch-like family member 20 [Source:ZFIN;Acc:ZDB-GENE-040426-1935]
CAJNNU010000001.1_4021178_4021439_DEL	CAJNNU010000001.1	CAJNNU010000001.1:4021178_4021439	4021178	4021439	DEL	261	0.011236	0.0384615	0	0.0277778	0.00366049	-0.00716882	-0.000986825	1	87	2	0	0	12	1	0	0	22	0	0	1	34	2	0	no	yes	MODIFIER	no	no	no	no	no	<DEL>|intergenic_region|MODIFIER|ENSDLAG00005005847,lhx8a_(Stickleback),N/A|ENSDLAG00005005879,klhl20_(Stickleback),kelch-like family member 20 [Source:ZFIN;Acc:ZDB-GENE-040426-1935]|	<DEL>|upstream_gene_variant|MODIFIER|ENSDLAG00005005879,klhl20_(Stickleback),kelch-like family member 20 [Source:ZFIN;Acc:ZDB-GENE-040426-1935]
CAJNNU010000001.1_4022768_4022849_DEL	CAJNNU010000001.1	CAJNNU010000001.1:4022768_4022849	4022768	4022849	DEL	81	0.364198	0.269231	0.261905	0.189189	-0.0053547	0.00544774	0.0588909	9	35	33	13	0	7	5	1	1	13	5	3	0	24	12	1	yes	yes	MODIFIER	no	no	no	no	no	<DEL>|5_prime_UTR_variant|MODIFIER|ENSDLAG00005005879,klhl20_(Stickleback),kelch-like family member 20 [Source:ZFIN;Acc:ZDB-GENE-040426-1935]|	<DEL>|upstream_gene_variant|MODIFIER|ENSDLAG00005005879,klhl20_(Stickleback),kelch-like family member 20 [Source:ZFIN;Acc:ZDB-GENE-040426-1935]
CAJNNU010000001.1_4035291_4035497_DEL	CAJNNU010000001.1	CAJNNU010000001.1:4035291:4035497	4035291	4035497	DEL	206	0.229412	0.0769231	0.204545	0.125	0.0467934	-0.0133199	0.0234422	5	50	31	4	0	11	2	0	0	15	5	2	1	29	5	2	yes	yes	MODIFIER	no	no	no	no	no	<DEL>|downstream_gene_variant|MODIFIER|ENSDLAG00005005879,klhl20_(Stickleback),kelch-like family member 20 [Source:ZFIN;Acc:ZDB-GENE-040426-1935]|	<DEL>|intron_variant|MODIFIER|ENSDLAG00005005879,klhl20_(Stickleback),kelch-like family member 20 [Source:ZFIN;Acc:ZDB-GENE-040426-1935]
CAJNNU010000001.1_4042876_4043005_DEL	CAJNNU010000001.1	CAJNNU010000001.1:4042876_4043005	4042876	4043005	DEL	129	0.110465	0	0.3	0.121622	0.0413383	0.115561	-0.0111236	4	70	13	3	0	13	0	0	2	10	8	2	0	29	7	1	yes	yes	MODIFIER	no	no	no	no	no	<DEL>|3_prime_UTR_variant|MODIFIER|ENSDLAG00005005879,klhl20_(Stickleback),kelch-like family member 20 [Source:ZFIN;Acc:ZDB-GENE-040426-1935]
CAJNNU010000001.1_4058989_4059110_DEL	CAJNNU010000001.1	CAJNNU010000001.1:4058989_4059110	4058989	4059110	DEL	121	0.0852273	0	0	0	0.0317076	0.042819	0.0538418	2	73	15	0	0	13	0	0	0	22	0	0	0	37	0	0	yes	no	MODIFIER	no	no	no	no	no	<DEL>|intergenic_region|MODIFIER|ENSDLAG00005005879,klhl20_(Stickleback),kelch-like family member 20 [Source:ZFIN;Acc:ZDB-GENE-040426-1935]|ENSDLAG00005002603,brinp2_(Seabass),bone morphogenetic protein/retinoic acid inducible neural-specific 2 [Source:ZFIN;Acc:ZDB-GENE-070912-621]
CAJNNU010000001.1_4059860_4059945_DEL	CAJNNU010000001.1	CAJNNU010000001.1:4059860_4059945	4059860	4059945	DEL	85	0.0965909	0.0384615	0.0227273	0.0810811	-0.00202916	0.0213051	-0.0082544	2	72	15	1	0	12	1	0	0	21	1	0	0	31	6	0	yes	yes	MODIFIER	no	no	no	no	no	<DEL>|intergenic_region|MODIFIER|ENSDLAG00005005879,klhl20_(Stickleback),kelch-like family member 20 [Source:ZFIN;Acc:ZDB-GENE-040426-1935]|ENSDLAG00005002603,brinp2_(Seabass),bone morphogenetic protein/retinoic acid inducible neural-specific 2 [Source:ZFIN;Acc:ZDB-GENE-070912-621]
CAJNNU010000001.1_4060241_4060641_DEL	CAJNNU010000001.1	CAJNNU010000001.1:4060241:4060641	4060241	4060641	DEL	400	0.325581	0.230769	0.409091	0.310811	-0.00284388	0.00148408	-0.00944653	4	40	36	10	0	8	4	1	0	6	14	2	0	17	17	3	yes	yes	MODIFIER	no	no	no	no	no	<DEL>|intergenic_region|MODIFIER|ENSDLAG00005005879,klhl20_(Stickleback),kelch-like family member 20 [Source:ZFIN;Acc:ZDB-GENE-040426-1935]|ENSDLAG00005002603,brinp2_(Seabass),bone morphogenetic protein/retinoic acid inducible neural-specific 2 [Source:ZFIN;Acc:ZDB-GENE-070912-621]
CAJNNU010000001.1_4060496_4060637_DEL	CAJNNU010000001.1	CAJNNU010000001.1:4060496_4060637	4060496	4060637	DEL	141	0.277027	0.192308	0.375	0.287879	-0.00845971	0.00555096	-0.0122271	16	41	25	8	0	9	3	1	2	7	11	2	4	17	13	3	no	yes	MODIFIER	no	no	no	no	no	<DEL>|intergenic_region|MODIFIER|ENSDLAG00005005879,klhl20_(Stickleback),kelch-like family member 20 [Source:ZFIN;Acc:ZDB-GENE-040426-1935]|ENSDLAG00005002603,brinp2_(Seabass),bone morphogenetic protein/retinoic acid inducible neural-specific 2 [Source:ZFIN;Acc:ZDB-GENE-070912-621]
CAJNNU010000001.1_4076289_4076348_DEL	CAJNNU010000001.1	CAJNNU010000001.1:4076289_4076348	4076289	4076348	DEL	59	0.128049	0	0	0.027027	0.0565932	0.0711282	0.0466348	8	63	17	2	0	13	0	0	0	22	0	0	0	35	2	0	yes	no	MODIFIER	no	no	no	no	no	<DEL>|intergenic_region|MODIFIER|ENSDLAG00005005879,klhl20_(Stickleback),kelch-like family member 20 [Source:ZFIN;Acc:ZDB-GENE-040426-1935]|ENSDLAG00005002603,brinp2_(Seabass),bone morphogenetic protein/retinoic acid inducible neural-specific 2 [Source:ZFIN;Acc:ZDB-GENE-070912-621]
CAJNNU010000001.1_4087447_4087743_DEL	CAJNNU010000001.1	CAJNNU010000001.1:4087447_4087743	4087447	4087743	DEL	296	0.534091	0.125	0.522727	0.393939	0.251306	-0.0126184	0.029691	2	17	48	23	1	9	3	0	0	4	13	5	4	10	20	3	yes	yes	MODIFIER	no	no	no	no	no	<DEL>|intergenic_region|MODIFIER|ENSDLAG00005005879,klhl20_(Stickleback),kelch-like family member 20 [Source:ZFIN;Acc:ZDB-GENE-040426-1935]|ENSDLAG00005002603,brinp2_(Seabass),bone morphogenetic protein/retinoic acid inducible neural-specific 2 [Source:ZFIN;Acc:ZDB-GENE-070912-621]
CAJNNU010000001.1_4090333_4090696_DEL	CAJNNU010000001.1	CAJNNU010000001.1:4090333_4090696	4090333	4090696	DEL	363	0	0.153846	0	0.0675676	0.404471	nan	0.10276	0	90	0	0	0	10	2	1	0	22	0	0	0	32	5	0	no	yes	MODIFIER	0.05	no	no	no	no	<DEL>|intergenic_region|MODIFIER|ENSDLAG00005005879,klhl20_(Stickleback),kelch-like family member 20 [Source:ZFIN;Acc:ZDB-GENE-040426-1935]|ENSDLAG00005002603,brinp2_(Seabass),bone morphogenetic protein/retinoic acid inducible neural-specific 2 [Source:ZFIN;Acc:ZDB-GENE-070912-621]
CAJNNU010000001.1_4093635_4093710_DEL	CAJNNU010000001.1	CAJNNU010000001.1:4093635_4093710	4093635	4093710	DEL	75	0.091954	0	0	0	0.0303896	0.0438905	0.0566895	3	73	12	2	0	13	0	0	0	22	0	0	0	37	0	0	yes	no	MODIFIER	no	no	no	yes	no	<DEL>|intergenic_region|MODIFIER|ENSDLAG00005005879,klhl20_(Stickleback),kelch-like family member 20 [Source:ZFIN;Acc:ZDB-GENE-040426-1935]|ENSDLAG00005002603,brinp2_(Seabass),bone morphogenetic protein/retinoic acid inducible neural-specific 2 [Source:ZFIN;Acc:ZDB-GENE-070912-621]
CAJNNU010000001.1_4096678_4096744_DEL	CAJNNU010000001.1	CAJNNU010000001.1:4096678_4096744	4096678	4096744	DEL	66	0.389535	0.291667	0.425	0.277778	-0.00577458	-0.013329	0.015958	4	33	39	14	1	7	3	2	2	6	11	3	1	21	10	5	yes	yes	MODIFIER	no	no	no	no	no	<DEL>|intergenic_region|MODIFIER|ENSDLAG00005005879,klhl20_(Stickleback),kelch-like family member 20 [Source:ZFIN;Acc:ZDB-GENE-040426-1935]|ENSDLAG00005002603,brinp2_(Seabass),bone morphogenetic protein/retinoic acid inducible neural-specific 2 [Source:ZFIN;Acc:ZDB-GENE-070912-621]
CAJNNU010000001.1_4101711_4101770_DEL	CAJNNU010000001.1	CAJNNU010000001.1:4101711:4101770	4101711	4101770	DEL	59	0.0227273	0.115385	0.113636	0.285714	0.0991548	0.08664	0.312724	2	84	4	0	0	10	3	0	0	17	5	0	2	17	16	2	no	yes	MODIFIER	no	no	0.01	no	no	<DEL>|intergenic_region|MODIFIER|ENSDLAG00005005879,klhl20_(Stickleback),kelch-like family member 20 [Source:ZFIN;Acc:ZDB-GENE-040426-1935]|ENSDLAG00005002603,brinp2_(Seabass),bone morphogenetic protein/retinoic acid inducible neural-specific 2 [Source:ZFIN;Acc:ZDB-GENE-070912-621]
CAJNNU010000001.1_4101775_4102128_DEL	CAJNNU010000001.1	CAJNNU010000001.1:4101775_4102128	4101775	4102128	DEL	353	0.0909091	0	0	0.027027	0.0354809	0.046775	0.0214392	2	72	16	0	0	13	0	0	0	22	0	0	0	35	2	0	yes	no	MODIFIER	no	no	no	no	no	<DEL>|intergenic_region|MODIFIER|ENSDLAG00005005879,klhl20_(Stickleback),kelch-like family member 20 [Source:ZFIN;Acc:ZDB-GENE-040426-1935]|ENSDLAG00005002603,brinp2_(Seabass),bone morphogenetic protein/retinoic acid inducible neural-specific 2 [Source:ZFIN;Acc:ZDB-GENE-070912-621]
CAJNNU010000001.1_4103993_4104210_DEL	CAJNNU010000001.1	CAJNNU010000001.1:4103993_4104210	4103993	4104210	DEL	217	0.0172414	0.0384615	0	0	-0.0105239	-0.00323956	0.00285482	3	84	3	0	0	12	1	0	0	22	0	0	0	37	0	0	yes	no	MODIFIER	no	no	no	no	no	<DEL>|intergenic_region|MODIFIER|ENSDLAG00005005879,klhl20_(Stickleback),kelch-like family member 20 [Source:ZFIN;Acc:ZDB-GENE-040426-1935]|ENSDLAG00005002603,brinp2_(Seabass),bone morphogenetic protein/retinoic acid inducible neural-specific 2 [Source:ZFIN;Acc:ZDB-GENE-070912-621]
CAJNNU010000001.1_4105787_4106034_DEL	CAJNNU010000001.1	CAJNNU010000001.1:4105787_4106034	4105787	4106034	DEL	247	0.0681818	0	0.0454545	0.027027	0.0204953	-0.00912724	0.00692045	2	76	12	0	0	13	0	0	0	20	2	0	0	35	2	0	yes	yes	MODIFIER	no	no	no	no	no	<DEL>|intergenic_region|MODIFIER|ENSDLAG00005005879,klhl20_(Stickleback),kelch-like family member 20 [Source:ZFIN;Acc:ZDB-GENE-040426-1935]|ENSDLAG00005002603,brinp2_(Seabass),bone morphogenetic protein/retinoic acid inducible neural-specific 2 [Source:ZFIN;Acc:ZDB-GENE-070912-621]
CAJNNU010000001.1_4108670_4108737_DEL	CAJNNU010000001.1	CAJNNU010000001.1:4108670_4108737	4108670	4108737	DEL	67	0.116279	0	0.025	0.148649	0.0456624	0.0274794	-0.00650527	4	69	14	3	0	13	0	0	2	19	1	0	0	27	9	1	yes	yes	MODIFIER	no	no	no	no	no	<DEL>|intergenic_region|MODIFIER|ENSDLAG00005005879,klhl20_(Stickleback),kelch-like family member 20 [Source:ZFIN;Acc:ZDB-GENE-040426-1935]|ENSDLAG00005002603,brinp2_(Seabass),bone morphogenetic protein/retinoic acid inducible neural-specific 2 [Source:ZFIN;Acc:ZDB-GENE-070912-621]
CAJNNU010000001.1_4112631_4112685_DEL	CAJNNU010000001.1	CAJNNU010000001.1:4112631:4112685	4112631	4112685	DEL	54	0.228916	0.125	0.0681818	0.180556	0.00544718	0.0634313	-0.00489855	7	51	26	6	1	9	3	0	0	19	3	0	1	26	7	3	yes	yes	MODIFIER	no	no	no	no	no	<DEL>|intergenic_region|MODIFIER|ENSDLAG00005005879,klhl20_(Stickleback),kelch-like family member 20 [Source:ZFIN;Acc:ZDB-GENE-040426-1935]|ENSDLAG00005002603,brinp2_(Seabass),bone morphogenetic protein/retinoic acid inducible neural-specific 2 [Source:ZFIN;Acc:ZDB-GENE-070912-621]
CAJNNU010000001.1_4130813_4131105_DEL	CAJNNU010000001.1	CAJNNU010000001.1:4130813_4131105	4130813	4131105	DEL	292	0.161111	0.227273	0.277778	0.2	-0.00496141	0.0323025	-0.00263057	0	61	29	0	2	6	5	0	4	8	10	0	2	21	14	0	yes	yes	MODIFIER	no	no	no	no	no	<DEL>|intergenic_region|MODIFIER|ENSDLAG00005005879,klhl20_(Stickleback),kelch-like family member 20 [Source:ZFIN;Acc:ZDB-GENE-040426-1935]|ENSDLAG00005002603,brinp2_(Seabass),bone morphogenetic protein/retinoic acid inducible neural-specific 2 [Source:ZFIN;Acc:ZDB-GENE-070912-621]
CAJNNU010000001.1_4131827_4132178_DEL	CAJNNU010000001.1	CAJNNU010000001.1:4131827_4132178	4131827	4132178	DEL	351	0.737805	0.692308	0.52381	0.680556	-0.0165232	0.08812	-0.00143058	8	6	31	45	0	0	8	5	1	3	14	4	1	2	19	15	no	yes	MODIFIER	no	no	no	no	no	<DEL>|intergenic_region|MODIFIER|ENSDLAG00005005879,klhl20_(Stickleback),kelch-like family member 20 [Source:ZFIN;Acc:ZDB-GENE-040426-1935]|ENSDLAG00005002603,brinp2_(Seabass),bone morphogenetic protein/retinoic acid inducible neural-specific 2 [Source:ZFIN;Acc:ZDB-GENE-070912-621]
CAJNNU010000001.1_4132294_4132488_DEL	CAJNNU010000001.1	CAJNNU010000001.1:4132294_4132488	4132294	4132488	DEL	194	0.06	0.25	0.263158	0.2	0.179872	0.186753	0.0909404	15	66	9	0	1	6	6	0	3	9	10	0	2	21	14	0	no	yes	MODIFIER	no	no	no	no	no	<DEL>|intergenic_region|MODIFIER|ENSDLAG00005005879,klhl20_(Stickleback),kelch-like family member 20 [Source:ZFIN;Acc:ZDB-GENE-040426-1935]|ENSDLAG00005002603,brinp2_(Seabass),bone morphogenetic protein/retinoic acid inducible neural-specific 2 [Source:ZFIN;Acc:ZDB-GENE-070912-621]
CAJNNU010000001.1_4132879_4133905_DUP	CAJNNU010000001.1	CAJNNU010000001.1:4132879_4133905	4132879	4133905	DUP	1026	0.196429	0.375	0.545455	0.297297	0.0559931	0.241637	0.01502	6	60	15	9	1	6	3	3	0	8	4	10	0	21	10	6	yes	yes	MODIFIER	no	no	no	no	no	<DUP>|intergenic_region|MODIFIER|ENSDLAG00005005879,klhl20_(Stickleback),kelch-like family member 20 [Source:ZFIN;Acc:ZDB-GENE-040426-1935]|ENSDLAG00005002603,brinp2_(Seabass),bone morphogenetic protein/retinoic acid inducible neural-specific 2 [Source:ZFIN;Acc:ZDB-GENE-070912-621]
CAJNNU010000001.1_4139280_4139361_DEL	CAJNNU010000001.1	CAJNNU010000001.1:4139280_4139361	4139280	4139361	DEL	81	0.237179	0.222222	0.47619	0.354839	-0.0447918	0.111295	0.0203349	12	51	17	10	4	6	2	1	1	5	12	4	6	13	14	4	yes	yes	MODIFIER	no	no	no	no	no	<DEL>|intergenic_region|MODIFIER|ENSDLAG00005005879,klhl20_(Stickleback),kelch-like family member 20 [Source:ZFIN;Acc:ZDB-GENE-040426-1935]|ENSDLAG00005002603,brinp2_(Seabass),bone morphogenetic protein/retinoic acid inducible neural-specific 2 [Source:ZFIN;Acc:ZDB-GENE-070912-621]
CAJNNU010000001.1_4141489_4142030_DEL	CAJNNU010000001.1	CAJNNU010000001.1:4141489_4142030	4141489	4142030	DEL	541	0.316667	0.423077	0.595238	0.635135	-0.00227079	0.134553	0.176905	0	47	29	14	0	5	5	3	1	4	9	8	0	8	11	18	yes	yes	MODIFIER	no	no	0.05	no	no	<DEL>|intergenic_region|MODIFIER|ENSDLAG00005005879,klhl20_(Stickleback),kelch-like family member 20 [Source:ZFIN;Acc:ZDB-GENE-040426-1935]|ENSDLAG00005002603,brinp2_(Seabass),bone morphogenetic protein/retinoic acid inducible neural-specific 2 [Source:ZFIN;Acc:ZDB-GENE-070912-621]
CAJNNU010000001.1_4155324_4155375_DEL	CAJNNU010000001.1	CAJNNU010000001.1:4155324_4155375	4155324	4155375	DEL	51	0.208333	0.0384615	0	0.0285714	0.0601199	0.121202	0.102027	6	59	15	10	0	12	1	0	2	20	0	0	2	33	2	0	yes	yes	MODIFIER	no	no	no	no	no	<DEL>|intergenic_region|MODIFIER|ENSDLAG00005005879,klhl20_(Stickleback),kelch-like family member 20 [Source:ZFIN;Acc:ZDB-GENE-040426-1935]|ENSDLAG00005002603,brinp2_(Seabass),bone morphogenetic protein/retinoic acid inducible neural-specific 2 [Source:ZFIN;Acc:ZDB-GENE-070912-621]
CAJNNU010000001.1_4161128_4161202_DEL	CAJNNU010000001.1	CAJNNU010000001.1:4161128_4161202	4161128	4161202	DEL	74	0.0287356	0	0	0	-0.0048604	0.00439988	0.0113635	3	82	5	0	0	13	0	0	0	22	0	0	0	37	0	0	yes	no	MODIFIER	no	no	no	no	no	<DEL>|intergenic_region|MODIFIER|ENSDLAG00005005879,klhl20_(Stickleback),kelch-like family member 20 [Source:ZFIN;Acc:ZDB-GENE-040426-1935]|ENSDLAG00005002603,brinp2_(Seabass),bone morphogenetic protein/retinoic acid inducible neural-specific 2 [Source:ZFIN;Acc:ZDB-GENE-070912-621]
CAJNNU010000001.1_4170125_4170180_DEL	CAJNNU010000001.1	CAJNNU010000001.1:4170125_4170180	4170125	4170180	DEL	55	0.0523256	0.0909091	0	0.0416667	-0.0105746	0.020326	-0.00827996	4	77	9	0	2	9	2	0	0	22	0	0	1	33	3	0	yes	yes	MODIFIER	no	no	no	no	no	<DEL>|intergenic_region|MODIFIER|ENSDLAG00005005879,klhl20_(Stickleback),kelch-like family member 20 [Source:ZFIN;Acc:ZDB-GENE-040426-1935]|ENSDLAG00005002603,brinp2_(Seabass),bone morphogenetic protein/retinoic acid inducible neural-specific 2 [Source:ZFIN;Acc:ZDB-GENE-070912-621]
CAJNNU010000001.1_4170246_4170545_DEL	CAJNNU010000001.1	CAJNNU010000001.1:4170246_4170545	4170246	4170545	DEL	299	0.0280899	0	0	0.0135135	-0.00524586	0.00395634	-0.0048702	1	84	5	0	0	13	0	0	0	22	0	0	0	36	1	0	yes	no	MODIFIER	no	no	no	no	no	<DEL>|intergenic_region|MODIFIER|ENSDLAG00005005879,klhl20_(Stickleback),kelch-like family member 20 [Source:ZFIN;Acc:ZDB-GENE-040426-1935]|ENSDLAG00005002603,brinp2_(Seabass),bone morphogenetic protein/retinoic acid inducible neural-specific 2 [Source:ZFIN;Acc:ZDB-GENE-070912-621]
CAJNNU010000001.1_4171049_4171158_DEL	CAJNNU010000001.1	CAJNNU010000001.1:4171049_4171158	4171049	4171158	DEL	109	0.0909091	0.230769	0	0.175676	0.0706167	0.0430722	0.023369	2	74	12	2	0	8	4	1	0	22	0	0	0	26	9	2	yes	yes	MODIFIER	no	no	no	no	no	<DEL>|intergenic_region|MODIFIER|ENSDLAG00005005879,klhl20_(Stickleback),kelch-like family member 20 [Source:ZFIN;Acc:ZDB-GENE-040426-1935]|ENSDLAG00005002603,brinp2_(Seabass),bone morphogenetic protein/retinoic acid inducible neural-specific 2 [Source:ZFIN;Acc:ZDB-GENE-070912-621]
CAJNNU010000001.1_4171934_4172023_DEL	CAJNNU010000001.1	CAJNNU010000001.1:4171934_4172023	4171934	4172023	DEL	89	0.0804598	0.115385	0	0.0405405	-0.0126028	0.039595	0.0034931	3	73	14	0	0	10	3	0	0	22	0	0	0	34	3	0	no	yes	MODIFIER	no	no	no	no	no	<DEL>|intergenic_region|MODIFIER|ENSDLAG00005005879,klhl20_(Stickleback),kelch-like family member 20 [Source:ZFIN;Acc:ZDB-GENE-040426-1935]|ENSDLAG00005002603,brinp2_(Seabass),bone morphogenetic protein/retinoic acid inducible neural-specific 2 [Source:ZFIN;Acc:ZDB-GENE-070912-621]
CAJNNU010000001.1_4176311_4176366_DEL	CAJNNU010000001.1	CAJNNU010000001.1:4176311:4176366	4176311	4176366	DEL	55	0.192771	0	0.0238095	0	0.0996404	0.0845415	0.137685	7	56	22	5	0	13	0	0	1	20	1	0	0	37	0	0	yes	no	MODIFIER	no	no	no	no	no	<DEL>|intergenic_region|MODIFIER|ENSDLAG00005005879,klhl20_(Stickleback),kelch-like family member 20 [Source:ZFIN;Acc:ZDB-GENE-040426-1935]|ENSDLAG00005002603,brinp2_(Seabass),bone morphogenetic protein/retinoic acid inducible neural-specific 2 [Source:ZFIN;Acc:ZDB-GENE-070912-621]
CAJNNU010000001.1_4187149_4187435_DEL	CAJNNU010000001.1	CAJNNU010000001.1:4187149_4187435	4187149	4187435	DEL	286	0.0777778	0.230769	0.142857	0.027027	0.10497	0.010824	0.0128129	0	76	14	0	0	7	6	0	1	16	4	1	0	35	2	0	no	yes	MODIFIER	no	no	no	no	no	<DEL>|intergenic_region|MODIFIER|ENSDLAG00005005879,klhl20_(Stickleback),kelch-like family member 20 [Source:ZFIN;Acc:ZDB-GENE-040426-1935]|ENSDLAG00005002603,brinp2_(Seabass),bone morphogenetic protein/retinoic acid inducible neural-specific 2 [Source:ZFIN;Acc:ZDB-GENE-070912-621]
CAJNNU010000001.1_4198417_4203123_DEL	CAJNNU010000001.1	CAJNNU010000001.1:4198417_4203123	4198417	4203123	DEL	4706	0.0730337	0.0769231	0	0.0405405	-0.0241381	0.0320494	-0.00140383	1	77	11	1	0	11	2	0	0	22	0	0	0	34	3	0	yes	yes	MODIFIER	no	no	no	no	no	<DEL>|intergenic_region|MODIFIER|ENSDLAG00005005879,klhl20_(Stickleback),kelch-like family member 20 [Source:ZFIN;Acc:ZDB-GENE-040426-1935]|ENSDLAG00005002603,brinp2_(Seabass),bone morphogenetic protein/retinoic acid inducible neural-specific 2 [Source:ZFIN;Acc:ZDB-GENE-070912-621]
CAJNNU010000001.1_4200468_4200814_DEL	CAJNNU010000001.1	CAJNNU010000001.1:4200468_4200814	4200468	4200814	DEL	346	0.286517	0.153846	0.409091	0.391892	0.021526	0.0192252	0.0164919	1	45	37	7	0	10	2	1	0	10	6	6	0	12	21	4	yes	yes	MODIFIER	no	no	no	no	no	<DEL>|intergenic_region|MODIFIER|ENSDLAG00005005879,klhl20_(Stickleback),kelch-like family member 20 [Source:ZFIN;Acc:ZDB-GENE-040426-1935]|ENSDLAG00005002603,brinp2_(Seabass),bone morphogenetic protein/retinoic acid inducible neural-specific 2 [Source:ZFIN;Acc:ZDB-GENE-070912-621]
CAJNNU010000001.1_4202106_4202203_DEL	CAJNNU010000001.1	CAJNNU010000001.1:4202106_4202203	4202106	4202203	DEL	97	0.304878	0.269231	0.0454545	0.0405405	-0.0262581	0.145137	0.17074	8	45	24	13	0	7	5	1	0	20	2	0	0	34	3	0	yes	yes	MODIFIER	no	no	0.05	no	no	<DEL>|intergenic_region|MODIFIER|ENSDLAG00005005879,klhl20_(Stickleback),kelch-like family member 20 [Source:ZFIN;Acc:ZDB-GENE-040426-1935]|ENSDLAG00005002603,brinp2_(Seabass),bone morphogenetic protein/retinoic acid inducible neural-specific 2 [Source:ZFIN;Acc:ZDB-GENE-070912-621]
CAJNNU010000001.1_4202955_4203470_DEL	CAJNNU010000001.1	CAJNNU010000001.1:4202955_4203470	4202955	4203470	DEL	515	0.244048	0.115385	0.25	0.135135	0.0218414	-0.0150595	0.0247914	6	50	27	7	0	10	3	0	0	11	11	0	0	27	10	0	yes	yes	MODIFIER	no	no	no	no	no	<DEL>|intergenic_region|MODIFIER|ENSDLAG00005005879,klhl20_(Stickleback),kelch-like family member 20 [Source:ZFIN;Acc:ZDB-GENE-040426-1935]|ENSDLAG00005002603,brinp2_(Seabass),bone morphogenetic protein/retinoic acid inducible neural-specific 2 [Source:ZFIN;Acc:ZDB-GENE-070912-621]
CAJNNU010000001.1_4203482_4203814_DEL	CAJNNU010000001.1	CAJNNU010000001.1:4203482_4203814	4203482	4203814	DEL	332	0.0930233	0.0416667	0.2	0.114286	-0.00824259	0.039577	-0.00748973	4	71	14	1	1	11	1	0	2	13	6	1	2	27	8	0	yes	yes	MODIFIER	no	no	no	no	no	<DEL>|intergenic_region|MODIFIER|ENSDLAG00005005879,klhl20_(Stickleback),kelch-like family member 20 [Source:ZFIN;Acc:ZDB-GENE-040426-1935]|ENSDLAG00005002603,brinp2_(Seabass),bone morphogenetic protein/retinoic acid inducible neural-specific 2 [Source:ZFIN;Acc:ZDB-GENE-070912-621]
CAJNNU010000001.1_4204472_4204528_DEL	CAJNNU010000001.1	CAJNNU010000001.1:4204472_4204528	4204472	4204528	DEL	56	0.102564	0	0	0	0.0409162	0.0543035	0.0682016	12	63	14	1	0	13	0	0	0	22	0	0	0	37	0	0	yes	no	MODIFIER	no	no	no	no	no	<DEL>|intergenic_region|MODIFIER|ENSDLAG00005005879,klhl20_(Stickleback),kelch-like family member 20 [Source:ZFIN;Acc:ZDB-GENE-040426-1935]|ENSDLAG00005002603,brinp2_(Seabass),bone morphogenetic protein/retinoic acid inducible neural-specific 2 [Source:ZFIN;Acc:ZDB-GENE-070912-621]
CAJNNU010000001.1_4212216_4212289_DEL	CAJNNU010000001.1	CAJNNU010000001.1:4212216_4212289	4212216	4212289	DEL	73	0	0	0.0681818	0.0135135	nan	0.146367	0.0136571	0	90	0	0	0	13	0	0	0	19	3	0	0	36	1	0	no	yes	MODIFIER	no	no	no	no	no	<DEL>|intergenic_region|MODIFIER|ENSDLAG00005005879,klhl20_(Stickleback),kelch-like family member 20 [Source:ZFIN;Acc:ZDB-GENE-040426-1935]|ENSDLAG00005002603,brinp2_(Seabass),bone morphogenetic protein/retinoic acid inducible neural-specific 2 [Source:ZFIN;Acc:ZDB-GENE-070912-621]
CAJNNU010000001.1_4225307_4225602_DEL	CAJNNU010000001.1	CAJNNU010000001.1:4225307_4225602	4225307	4225602	DEL	295	0.0505618	0.0384615	0.0681818	0.0810811	-0.0296617	-0.0157043	-0.00346473	1	82	5	2	0	12	1	0	0	19	3	0	0	31	6	0	yes	yes	MODIFIER	no	no	no	no	no	<DEL>|intergenic_region|MODIFIER|ENSDLAG00005005879,klhl20_(Stickleback),kelch-like family member 20 [Source:ZFIN;Acc:ZDB-GENE-040426-1935]|ENSDLAG00005002603,brinp2_(Seabass),bone morphogenetic protein/retinoic acid inducible neural-specific 2 [Source:ZFIN;Acc:ZDB-GENE-070912-621]
CAJNNU010000001.1_4228070_4228132_DEL	CAJNNU010000001.1	CAJNNU010000001.1:4228070_4228132	4228070	4228132	DEL	62	0.0454545	0	0	0.0405405	-0.00586065	0.00822346	-0.012751	2	82	4	2	0	13	0	0	0	22	0	0	0	34	3	0	yes	no	MODIFIER	no	no	no	no	no	<DEL>|intergenic_region|MODIFIER|ENSDLAG00005005879,klhl20_(Stickleback),kelch-like family member 20 [Source:ZFIN;Acc:ZDB-GENE-040426-1935]|ENSDLAG00005002603,brinp2_(Seabass),bone morphogenetic protein/retinoic acid inducible neural-specific 2 [Source:ZFIN;Acc:ZDB-GENE-070912-621]
CAJNNU010000001.1_4232236_4233198_DEL	CAJNNU010000001.1	CAJNNU010000001.1:4232236_4233198	4232236	4233198	DEL	962	0	0	0.0681818	0.0138889	nan	0.146367	0.0145748	0	90	0	0	0	13	0	0	0	19	3	0	1	35	1	0	no	yes	MODIFIER	no	no	no	no	no	<DEL>|intergenic_region|MODIFIER|ENSDLAG00005005879,klhl20_(Stickleback),kelch-like family member 20 [Source:ZFIN;Acc:ZDB-GENE-040426-1935]|ENSDLAG00005002603,brinp2_(Seabass),bone morphogenetic protein/retinoic acid inducible neural-specific 2 [Source:ZFIN;Acc:ZDB-GENE-070912-621]
CAJNNU010000001.1_4253763_4254327_DEL	CAJNNU010000001.1	CAJNNU010000001.1:4253763_4254327	4253763	4254327	DEL	564	0.686747	0.5	0.613636	0.614286	0.0573298	-0.000311276	0.00281233	7	5	42	36	0	2	9	2	0	3	11	8	2	5	17	13	yes	yes	MODIFIER	no	no	no	no	no	<DEL>|intergenic_region|MODIFIER|ENSDLAG00005005879,klhl20_(Stickleback),kelch-like family member 20 [Source:ZFIN;Acc:ZDB-GENE-040426-1935]|ENSDLAG00005002603,brinp2_(Seabass),bone morphogenetic protein/retinoic acid inducible neural-specific 2 [Source:ZFIN;Acc:ZDB-GENE-070912-621]
CAJNNU010000001.1_4255815_4255997_DEL	CAJNNU010000001.1	CAJNNU010000001.1:4255815_4255997	4255815	4255997	DEL	182	0.198795	0.0769231	0.204545	0.208333	0.0226316	-0.0162083	-0.0110008	7	56	21	6	0	11	2	0	0	13	9	0	1	22	13	1	yes	yes	MODIFIER	no	no	no	no	no	<DEL>|intergenic_region|MODIFIER|ENSDLAG00005005879,klhl20_(Stickleback),kelch-like family member 20 [Source:ZFIN;Acc:ZDB-GENE-040426-1935]|ENSDLAG00005002603,brinp2_(Seabass),bone morphogenetic protein/retinoic acid inducible neural-specific 2 [Source:ZFIN;Acc:ZDB-GENE-070912-621]
CAJNNU010000001.1_4262189_4262510_DEL	CAJNNU010000001.1	CAJNNU010000001.1:4262189_4262510	4262189	4262510	DEL	321	0.1	0.0384615	0	0.0675676	-0.000173867	0.0517209	-0.0033957	5	69	15	1	0	12	1	0	0	22	0	0	0	32	5	0	yes	yes	MODIFIER	no	no	no	no	no	<DEL>|intergenic_region|MODIFIER|ENSDLAG00005005879,klhl20_(Stickleback),kelch-like family member 20 [Source:ZFIN;Acc:ZDB-GENE-040426-1935]|ENSDLAG00005002603,brinp2_(Seabass),bone morphogenetic protein/retinoic acid inducible neural-specific 2 [Source:ZFIN;Acc:ZDB-GENE-070912-621]
CAJNNU010000001.1_4278650_4279048_DEL	CAJNNU010000001.1	CAJNNU010000001.1:4278650_4279048	4278650	4279048	DEL	398	0.16092	0.0384615	0	0.148649	0.0374224	0.0950123	-0.00918734	3	61	24	2	0	12	1	0	0	22	0	0	0	27	9	1	yes	yes	MODIFIER	no	no	no	no	no	<DEL>|intergenic_region|MODIFIER|ENSDLAG00005005879,klhl20_(Stickleback),kelch-like family member 20 [Source:ZFIN;Acc:ZDB-GENE-040426-1935]|ENSDLAG00005002603,brinp2_(Seabass),bone morphogenetic protein/retinoic acid inducible neural-specific 2 [Source:ZFIN;Acc:ZDB-GENE-070912-621]
CAJNNU010000001.1_4327654_4327939_DEL	CAJNNU010000001.1	CAJNNU010000001.1:4327654_4327939	4327654	4327939	DEL	285	0.195402	0.153846	0.181818	0.166667	-0.0131398	-0.0122049	-0.00547933	3	54	32	1	0	9	4	0	0	15	6	1	1	24	12	0	yes	yes	MODIFIER	no	no	no	no	no	<DEL>|intron_variant|MODIFIER|ENSDLAG00005002603,brinp2_(Seabass),bone morphogenetic protein/retinoic acid inducible neural-specific 2 [Source:ZFIN;Acc:ZDB-GENE-070912-621]
CAJNNU010000001.1_4367418_4367470_DEL	CAJNNU010000001.1	CAJNNU010000001.1:4367418_4367470	4367418	4367470	DEL	52	0.0393258	0.115385	0	0.0142857	0.0398808	0.0114509	0.000345641	1	82	7	0	0	10	3	0	0	22	0	0	2	34	1	0	no	yes	MODIFIER	no	no	no	no	no	<DEL>|intron_variant|MODIFIER|ENSDLAG00005002603,brinp2_(Seabass),bone morphogenetic protein/retinoic acid inducible neural-specific 2 [Source:ZFIN;Acc:ZDB-GENE-070912-621]
CAJNNU010000001.1_4369167_4369329_DEL	CAJNNU010000001.1	CAJNNU010000001.1:4369167_4369329	4369167	4369329	DEL	162	0.0681818	0.0769231	0.0454545	0.142857	-0.0204682	-0.00912724	0.0249056	2	76	12	0	0	11	2	0	0	20	2	0	2	25	10	0	yes	yes	MODIFIER	no	no	no	no	no	<DEL>|intron_variant|MODIFIER|ENSDLAG00005002603,brinp2_(Seabass),bone morphogenetic protein/retinoic acid inducible neural-specific 2 [Source:ZFIN;Acc:ZDB-GENE-070912-621]
CAJNNU010000001.1_4374179_4374289_DEL	CAJNNU010000001.1	CAJNNU010000001.1:4374179_4374289	4374179	4374289	DEL	110	0.215116	0.115385	0.214286	0.027027	0.00853057	-0.0152237	0.115231	4	52	31	3	0	11	1	1	1	14	5	2	0	35	2	0	yes	no	MODIFIER	no	no	no	no	no	<DEL>|intron_variant|MODIFIER|ENSDLAG00005002603,brinp2_(Seabass),bone morphogenetic protein/retinoic acid inducible neural-specific 2 [Source:ZFIN;Acc:ZDB-GENE-070912-621]
CAJNNU010000001.1_4379803_4379990_DEL	CAJNNU010000001.1	CAJNNU010000001.1:4379803_4379990	4379803	4379990	DEL	187	0.777778	0.653846	0.886364	0.783784	0.0197234	0.0218422	-0.00907453	0	4	32	54	0	2	5	6	0	1	3	18	0	1	14	22	yes	yes	MODIFIER	no	no	no	no	no	<DEL>|intron_variant|MODIFIER|ENSDLAG00005002603,brinp2_(Seabass),bone morphogenetic protein/retinoic acid inducible neural-specific 2 [Source:ZFIN;Acc:ZDB-GENE-070912-621]
CAJNNU010000001.1_4383764_4384030_DEL	CAJNNU010000001.1	CAJNNU010000001.1:4383764_4384030	4383764	4384030	DEL	266	0	0	0	0.0675676	nan	nan	0.0982919	1	89	0	0	0	13	0	0	0	22	0	0	0	33	3	1	no	yes	MODIFIER	no	no	no	no	no	<DEL>|intron_variant|MODIFIER|ENSDLAG00005002603,brinp2_(Seabass),bone morphogenetic protein/retinoic acid inducible neural-specific 2 [Source:ZFIN;Acc:ZDB-GENE-070912-621]
CAJNNU010000001.1_4384075_4384185_DEL	CAJNNU010000001.1	CAJNNU010000001.1:4384075_4384185	4384075	4384185	DEL	110	0.0280899	0.0384615	0	0	-0.0201101	0.00395634	0.0108155	1	84	5	0	0	12	1	0	0	22	0	0	0	37	0	0	yes	no	MODIFIER	no	no	no	no	no	<DEL>|intron_variant|MODIFIER|ENSDLAG00005002603,brinp2_(Seabass),bone morphogenetic protein/retinoic acid inducible neural-specific 2 [Source:ZFIN;Acc:ZDB-GENE-070912-621]
CAJNNU010000001.1_4392307_4392381_DEL	CAJNNU010000001.1	CAJNNU010000001.1:4392307_4392381	4392307	4392381	DEL	74	0.176136	0.269231	0.309524	0.323529	0.00546827	0.0381591	0.0515673	2	61	23	4	0	6	7	0	1	10	9	2	3	15	16	3	yes	yes	MODIFIER	no	no	no	no	no	<DEL>|intron_variant|MODIFIER|ENSDLAG00005002603,brinp2_(Seabass),bone morphogenetic protein/retinoic acid inducible neural-specific 2 [Source:ZFIN;Acc:ZDB-GENE-070912-621]
CAJNNU010000001.1_4397730_4397878_DEL	CAJNNU010000001.1	CAJNNU010000001.1:4397730_4397878	4397730	4397878	DEL	148	0	0	0.113636	0	nan	0.23741	nan	0	90	0	0	0	13	0	0	0	17	5	0	0	37	0	0	no	yes	MODIFIER	no	no	no	no	no	<DEL>|intron_variant|MODIFIER|ENSDLAG00005002603,brinp2_(Seabass),bone morphogenetic protein/retinoic acid inducible neural-specific 2 [Source:ZFIN;Acc:ZDB-GENE-070912-621]
CAJNNU010000001.1_4401545_4401894_DEL	CAJNNU010000001.1	CAJNNU010000001.1:4401545_4401894	4401545	4401894	DEL	349	0.0166667	0.0384615	0	0.0135135	-0.00942613	-0.00358922	-0.00922238	0	87	3	0	0	12	1	0	0	22	0	0	0	36	1	0	yes	no	MODIFIER	no	no	no	no	no	<DEL>|intron_variant|MODIFIER|ENSDLAG00005002603,brinp2_(Seabass),bone morphogenetic protein/retinoic acid inducible neural-specific 2 [Source:ZFIN;Acc:ZDB-GENE-070912-621]
CAJNNU010000001.1_4413413_4413631_DEL	CAJNNU010000001.1	CAJNNU010000001.1:4413413_4413631	4413413	4413631	DEL	218	0.129412	0.0384615	0	0.0405405	0.0181451	0.0731389	0.0329185	5	64	20	1	0	12	1	0	0	22	0	0	0	34	3	0	yes	yes	MODIFIER	no	no	no	no	no	<DEL>|intron_variant|MODIFIER|ENSDLAG00005002603,brinp2_(Seabass),bone morphogenetic protein/retinoic acid inducible neural-specific 2 [Source:ZFIN;Acc:ZDB-GENE-070912-621]
CAJNNU010000001.1_4416552_4416921_DEL	CAJNNU010000001.1	CAJNNU010000001.1:4416552_4416921	4416552	4416921	DEL	369	0.0227273	0	0	0	-0.00863772	0.000399968	0.00688719	2	84	4	0	0	13	0	0	0	22	0	0	0	37	0	0	yes	no	MODIFIER	no	no	no	no	no	<DEL>|intron_variant|MODIFIER|ENSDLAG00005002603,brinp2_(Seabass),bone morphogenetic protein/retinoic acid inducible neural-specific 2 [Source:ZFIN;Acc:ZDB-GENE-070912-621]
CAJNNU010000001.1_4420154_4420538_DEL	CAJNNU010000001.1	CAJNNU010000001.1:4420154_4420538	4420154	4420538	DEL	384	0.0340909	0	0.047619	0.0694444	-0.00145677	-0.0118799	0.0053426	2	82	6	0	0	13	0	0	1	19	2	0	1	31	5	0	no	yes	MODIFIER	no	no	no	no	no	<DEL>|intron_variant|MODIFIER|ENSDLAG00005002603,brinp2_(Seabass),bone morphogenetic protein/retinoic acid inducible neural-specific 2 [Source:ZFIN;Acc:ZDB-GENE-070912-621]
CAJNNU010000001.1_4430959_4431083_DEL	CAJNNU010000001.1	CAJNNU010000001.1:4430959_4431083	4430959	4431083	DEL	124	0	0.0769231	0	0.0540541	0.234754	nan	0.0811105	0	90	0	0	0	11	2	0	0	22	0	0	0	33	4	0	no	yes	MODIFIER	no	no	no	no	no	<DEL>|intron_variant|MODIFIER|ENSDLAG00005002603,brinp2_(Seabass),bone morphogenetic protein/retinoic acid inducible neural-specific 2 [Source:ZFIN;Acc:ZDB-GENE-070912-621]
CAJNNU010000001.1_4441804_4443241_DEL	CAJNNU010000001.1	CAJNNU010000001.1:4441804_4443241	4441804	4443241	DEL	1437	0.105556	0.0769231	0	0.0135135	-0.0203441	0.0537158	0.0463928	0	73	15	2	0	11	2	0	0	22	0	0	0	36	1	0	yes	yes	MODIFIER	no	no	no	no	no	<DEL>|intron_variant|MODIFIER|ENSDLAG00005002603,brinp2_(Seabass),bone morphogenetic protein/retinoic acid inducible neural-specific 2 [Source:ZFIN;Acc:ZDB-GENE-070912-621]
CAJNNU010000001.1_4452205_4452256_DEL	CAJNNU010000001.1	CAJNNU010000001.1:4452205_4452256	4452205	4452256	DEL	51	0.1375	0.115385	0.0714286	0.0135135	-0.0259527	0.00155217	0.0712518	10	62	14	4	0	10	3	0	1	18	3	0	0	36	1	0	yes	yes	MODIFIER	no	no	no	no	no	<DEL>|upstream_gene_variant|MODIFIER|ENSDLAG00005002603,brinp2_(Seabass),bone morphogenetic protein/retinoic acid inducible neural-specific 2 [Source:ZFIN;Acc:ZDB-GENE-070912-621]|	<DEL>|intron_variant|MODIFIER|ENSDLAG00005002603,brinp2_(Seabass),bone morphogenetic protein/retinoic acid inducible neural-specific 2 [Source:ZFIN;Acc:ZDB-GENE-070912-621]
CAJNNU010000001.1_4492976_4493052_DEL	CAJNNU010000001.1	CAJNNU010000001.1:4492976_4493052	4492976	4493052	DEL	76	0	0	0	0.0405405	nan	nan	0.0590516	0	90	0	0	0	13	0	0	0	22	0	0	0	34	3	0	no	yes	MODIFIER	no	no	no	no	no	<DEL>|intron_variant|MODIFIER|ENSDLAG00005002603,brinp2_(Seabass),bone morphogenetic protein/retinoic acid inducible neural-specific 2 [Source:ZFIN;Acc:ZDB-GENE-070912-621]
CAJNNU010000001.1_4502163_4502235_DEL	CAJNNU010000001.1	CAJNNU010000001.1:4502163_4502235	4502163	4502235	DEL	72	0.0625	0.153846	0	0.0135135	0.0330348	0.0217938	0.0136131	2	79	7	2	0	9	4	0	0	22	0	0	0	36	1	0	yes	yes	MODIFIER	no	no	no	no	no	<DEL>|intron_variant|MODIFIER|ENSDLAG00005002603,brinp2_(Seabass),bone morphogenetic protein/retinoic acid inducible neural-specific 2 [Source:ZFIN;Acc:ZDB-GENE-070912-621]
CAJNNU010000001.1_4508737_4509024_DEL	CAJNNU010000001.1	CAJNNU010000001.1:4508737_4509024	4508737	4509024	DEL	287	0.522472	0.666667	0.159091	0.555556	0.0116314	0.212825	-0.00917501	1	27	31	31	1	1	6	5	0	15	7	0	1	5	22	9	yes	yes	MODIFIER	no	no	no	no	no	<DEL>|intron_variant|MODIFIER|ENSDLAG00005002603,brinp2_(Seabass),bone morphogenetic protein/retinoic acid inducible neural-specific 2 [Source:ZFIN;Acc:ZDB-GENE-070912-621]
CAJNNU010000001.1_4511729_4512606_DEL	CAJNNU010000001.1	CAJNNU010000001.1:4511729_4512606	4511729	4512606	DEL	877	0.0222222	0	0	0	-0.00892255	6.95004e-05	0.00647527	0	86	4	0	0	13	0	0	0	22	0	0	0	37	0	0	yes	no	MODIFIER	no	no	no	no	no	<DEL>|intron_variant|MODIFIER|ENSDLAG00005002603,brinp2_(Seabass),bone morphogenetic protein/retinoic acid inducible neural-specific 2 [Source:ZFIN;Acc:ZDB-GENE-070912-621]
CAJNNU010000001.1_4513583_4513656_DEL	CAJNNU010000001.1	CAJNNU010000001.1:4513583_4513656	4513583	4513656	DEL	73	0.35119	0.384615	0.318182	0.222222	-0.0190979	-0.010641	0.0290118	6	34	41	9	0	5	6	2	0	9	12	1	1	21	14	1	yes	yes	MODIFIER	no	no	no	no	no	<DEL>|intron_variant|MODIFIER|ENSDLAG00005002603,brinp2_(Seabass),bone morphogenetic protein/retinoic acid inducible neural-specific 2 [Source:ZFIN;Acc:ZDB-GENE-070912-621]
CAJNNU010000001.1_4529035_4529319_DEL	CAJNNU010000001.1	CAJNNU010000001.1:4529035_4529319	4529035	4529319	DEL	284	0	0	0.0227273	0.0810811	nan	0.0428201	0.121019	0	90	0	0	0	13	0	0	0	21	1	0	0	32	4	1	no	yes	MODIFIER	no	no	no	no	no	<DEL>|intron_variant|MODIFIER|ENSDLAG00005002603,brinp2_(Seabass),bone morphogenetic protein/retinoic acid inducible neural-specific 2 [Source:ZFIN;Acc:ZDB-GENE-070912-621]
CAJNNU010000001.1_4540220_4540272_DEL	CAJNNU010000001.1	CAJNNU010000001.1:4540220_4540272	4540220	4540272	DEL	52	0.150602	0.125	0.125	0.0833333	-0.0260324	-0.0154765	0.0084455	7	62	17	4	1	9	3	0	2	15	5	0	1	30	6	0	yes	yes	MODIFIER	no	no	no	no	no	<DEL>|intron_variant|MODIFIER|ENSDLAG00005002603,brinp2_(Seabass),bone morphogenetic protein/retinoic acid inducible neural-specific 2 [Source:ZFIN;Acc:ZDB-GENE-070912-621]
CAJNNU010000001.1_4549846_4549914_DEL	CAJNNU010000001.1	CAJNNU010000001.1:4549846_4549914	4549846	4549914	DEL	68	0.045977	0.0384615	0.0454545	0.1	-0.0210659	-0.013871	0.0157772	3	79	8	0	0	12	1	0	0	20	2	0	2	28	7	0	yes	yes	MODIFIER	no	no	no	no	no	<DEL>|intergenic_region|MODIFIER|ENSDLAG00005002603,brinp2_(Seabass),bone morphogenetic protein/retinoic acid inducible neural-specific 2 [Source:ZFIN;Acc:ZDB-GENE-070912-621]|ENSDLAG00005002947,astn1_(Seabass),astrotactin 1 [Source:ZFIN;Acc:ZDB-GENE-050320-140]
CAJNNU010000001.1_4558656_4558709_DEL	CAJNNU010000001.1	CAJNNU010000001.1:4558656_4558709	4558656	4558709	DEL	53	0.0277778	0	0	0.0135135	-0.00543127	0.00374339	-0.00500172	0	85	5	0	0	13	0	0	0	22	0	0	0	36	1	0	yes	no	MODIFIER	no	no	no	no	no	<DEL>|intergenic_region|MODIFIER|ENSDLAG00005002603,brinp2_(Seabass),bone morphogenetic protein/retinoic acid inducible neural-specific 2 [Source:ZFIN;Acc:ZDB-GENE-070912-621]|ENSDLAG00005002947,astn1_(Seabass),astrotactin 1 [Source:ZFIN;Acc:ZDB-GENE-050320-140]
CAJNNU010000001.1_4566590_4566655_DEL	CAJNNU010000001.1	CAJNNU010000001.1:4566590_4566655	4566590	4566655	DEL	65	0.128049	0	0.272727	0.271429	0.0371625	0.0522342	0.0522517	8	70	3	9	1	12	0	0	0	13	6	3	2	24	3	8	yes	yes	MODIFIER	no	no	no	no	no	<DEL>|intergenic_region|MODIFIER|ENSDLAG00005002603,brinp2_(Seabass),bone morphogenetic protein/retinoic acid inducible neural-specific 2 [Source:ZFIN;Acc:ZDB-GENE-070912-621]|ENSDLAG00005002947,astn1_(Seabass),astrotactin 1 [Source:ZFIN;Acc:ZDB-GENE-050320-140]
CAJNNU010000001.1_4569536_4569792_DEL	CAJNNU010000001.1	CAJNNU010000001.1:4569536_4569792	4569536	4569792	DEL	256	0.0555556	0.0384615	0	0.0135135	-0.0184356	0.0223436	0.0121202	0	80	10	0	0	12	1	0	0	22	0	0	0	36	1	0	yes	no	MODIFIER	no	no	no	no	no	<DEL>|intergenic_region|MODIFIER|ENSDLAG00005002603,brinp2_(Seabass),bone morphogenetic protein/retinoic acid inducible neural-specific 2 [Source:ZFIN;Acc:ZDB-GENE-070912-621]|ENSDLAG00005002947,astn1_(Seabass),astrotactin 1 [Source:ZFIN;Acc:ZDB-GENE-050320-140]
CAJNNU010000001.1_4571683_4572030_DEL	CAJNNU010000001.1	CAJNNU010000001.1:4571683_4572030	4571683	4572030	DEL	347	0	0	0.0681818	0	nan	0.146367	nan	0	90	0	0	0	13	0	0	0	19	3	0	0	37	0	0	no	yes	MODIFIER	no	no	no	no	no	<DEL>|intergenic_region|MODIFIER|ENSDLAG00005002603,brinp2_(Seabass),bone morphogenetic protein/retinoic acid inducible neural-specific 2 [Source:ZFIN;Acc:ZDB-GENE-070912-621]|ENSDLAG00005002947,astn1_(Seabass),astrotactin 1 [Source:ZFIN;Acc:ZDB-GENE-050320-140]
CAJNNU010000001.1_4574339_4574614_DEL	CAJNNU010000001.1	CAJNNU010000001.1:4574339_4574614	4574339	4574614	DEL	275	0	0.0769231	0	0.027027	0.234754	nan	0.0365712	0	90	0	0	0	11	2	0	0	22	0	0	0	35	2	0	no	yes	MODIFIER	no	no	no	no	no	<DEL>|intergenic_region|MODIFIER|ENSDLAG00005002603,brinp2_(Seabass),bone morphogenetic protein/retinoic acid inducible neural-specific 2 [Source:ZFIN;Acc:ZDB-GENE-070912-621]|ENSDLAG00005002947,astn1_(Seabass),astrotactin 1 [Source:ZFIN;Acc:ZDB-GENE-050320-140]
CAJNNU010000001.1_4575340_4575440_DEL	CAJNNU010000001.1	CAJNNU010000001.1:4575340_4575440	4575340	4575440	DEL	100	0.0449438	0.0384615	0	0.0540541	-0.0211837	0.0152218	-0.00832024	1	81	8	0	0	12	1	0	0	22	0	0	0	33	4	0	no	yes	MODIFIER	no	no	no	no	no	<DEL>|intergenic_region|MODIFIER|ENSDLAG00005002603,brinp2_(Seabass),bone morphogenetic protein/retinoic acid inducible neural-specific 2 [Source:ZFIN;Acc:ZDB-GENE-070912-621]|ENSDLAG00005002947,astn1_(Seabass),astrotactin 1 [Source:ZFIN;Acc:ZDB-GENE-050320-140]|	<DEL>|upstream_gene_variant|MODIFIER|ENSDLAG00005002947,astn1_(Seabass),astrotactin 1 [Source:ZFIN;Acc:ZDB-GENE-050320-140]
CAJNNU010000001.1_4588778_4588860_DEL	CAJNNU010000001.1	CAJNNU010000001.1:4588778_4588860	4588778	4588860	DEL	82	0	0.0769231	0	0.027027	0.234754	nan	0.0365712	0	90	0	0	0	11	2	0	0	22	0	0	0	35	2	0	no	yes	MODIFIER	no	no	no	no	no	<DEL>|intron_variant|MODIFIER|ENSDLAG00005002947,astn1_(Seabass),astrotactin 1 [Source:ZFIN;Acc:ZDB-GENE-050320-140]
CAJNNU010000001.1_4599655_4599774_DEL	CAJNNU010000001.1	CAJNNU010000001.1:4599655_4599774	4599655	4599774	DEL	119	0.119048	0.0769231	0	0.0675676	-0.0132482	0.0645135	0.00475331	6	65	18	1	0	11	2	0	1	21	0	0	0	32	5	0	yes	yes	MODIFIER	no	no	no	no	no	<DEL>|intron_variant|MODIFIER|ENSDLAG00005002947,astn1_(Seabass),astrotactin 1 [Source:ZFIN;Acc:ZDB-GENE-050320-140]
CAJNNU010000001.1_4608211_4608369_DEL	CAJNNU010000001.1	CAJNNU010000001.1:4608211:4608369	4608211	4608369	DEL	158	0.0284091	0	0.0714286	0.0416667	-0.00505563	0.00798388	-0.00934987	2	83	5	0	0	13	0	0	1	19	1	1	1	34	1	1	yes	yes	MODIFIER	no	no	no	no	no	<DEL>|intron_variant|MODIFIER|ENSDLAG00005002947,astn1_(Seabass),astrotactin 1 [Source:ZFIN;Acc:ZDB-GENE-050320-140]
CAJNNU010000001.1_4624498_4624702_DEL	CAJNNU010000001.1	CAJNNU010000001.1:4624498_4624702	4624498	4624702	DEL	204	0.172222	0.0384615	0.25	0.319444	0.0406641	0.00470205	0.0516452	0	64	21	5	0	12	1	0	0	11	11	0	1	17	15	4	yes	yes	MODIFIER	no	no	no	no	no	<DEL>|intron_variant|MODIFIER|ENSDLAG00005002947,astn1_(Seabass),astrotactin 1 [Source:ZFIN;Acc:ZDB-GENE-050320-140]
CAJNNU010000001.1_4641870_4641949_DEL	CAJNNU010000001.1	CAJNNU010000001.1:4641870_4641949	4641870	4641949	DEL	79	0	0.0769231	0	0.0135135	0.234754	nan	0.0136571	0	90	0	0	0	11	2	0	0	22	0	0	0	36	1	0	no	yes	MODIFIER	no	no	no	no	no	<DEL>|intron_variant|MODIFIER|ENSDLAG00005002947,astn1_(Seabass),astrotactin 1 [Source:ZFIN;Acc:ZDB-GENE-050320-140]
CAJNNU010000001.1_4643365_4643460_DEL	CAJNNU010000001.1	CAJNNU010000001.1:4643365_4643460	4643365	4643460	DEL	95	0	0	0.0681818	0	nan	0.146367	nan	0	90	0	0	0	13	0	0	0	19	3	0	0	37	0	0	no	yes	MODIFIER	no	no	no	yes	no	<DEL>|intron_variant|MODIFIER|ENSDLAG00005002947,astn1_(Seabass),astrotactin 1 [Source:ZFIN;Acc:ZDB-GENE-050320-140]
CAJNNU010000001.1_4646948_4647163_DEL	CAJNNU010000001.1	CAJNNU010000001.1:4646948_4647163	4646948	4647163	DEL	215	0.0333333	0.0384615	0	0	-0.0215038	0.00743253	0.014644	0	84	6	0	0	12	1	0	0	22	0	0	0	37	0	0	yes	no	MODIFIER	no	no	no	no	no	<DEL>|intron_variant|MODIFIER|ENSDLAG00005002947,astn1_(Seabass),astrotactin 1 [Source:ZFIN;Acc:ZDB-GENE-050320-140]
CAJNNU010000001.1_4649141_4649274_DEL	CAJNNU010000001.1	CAJNNU010000001.1:4649141:4649274	4649141	4649274	DEL	133	0	0.0769231	0	0.027027	0.234754	nan	0.0365712	0	90	0	0	0	11	2	0	0	22	0	0	0	35	2	0	no	yes	MODIFIER	no	no	no	no	no	<DEL>|intron_variant|MODIFIER|ENSDLAG00005002947,astn1_(Seabass),astrotactin 1 [Source:ZFIN;Acc:ZDB-GENE-050320-140]
CAJNNU010000001.1_4663499_4663562_DEL	CAJNNU010000001.1	CAJNNU010000001.1:4663499_4663562	4663499	4663562	DEL	63	0	0.125	0.0454545	0.0714286	0.367695	0.0963119	0.109025	0	90	0	0	1	9	3	0	0	20	2	0	2	31	3	1	no	yes	MODIFIER	0.05	no	no	no	no	<DEL>|intron_variant|MODIFIER|ENSDLAG00005002947,astn1_(Seabass),astrotactin 1 [Source:ZFIN;Acc:ZDB-GENE-050320-140]
CAJNNU010000001.1_4663806_4663939_DEL	CAJNNU010000001.1	CAJNNU010000001.1:4663806_4663939	4663806	4663939	DEL	133	0.0674157	0.5	0.119048	0.25	0.520314	0.00320287	0.135224	1	78	10	1	2	2	7	2	1	16	5	0	1	21	12	3	yes	yes	MODIFIER	0.05	no	no	no	no	<DEL>|intron_variant|MODIFIER|ENSDLAG00005002947,astn1_(Seabass),astrotactin 1 [Source:ZFIN;Acc:ZDB-GENE-050320-140]
CAJNNU010000001.1_4706877_4706970_DEL	CAJNNU010000001.1	CAJNNU010000001.1:4706877_4706970	4706877	4706970	DEL	93	0.117284	0.0384615	0	0.0135135	0.0102573	0.0647784	0.0576327	9	63	17	1	0	12	1	0	0	22	0	0	0	36	1	0	yes	no	MODIFIER	no	no	no	no	no	<DEL>|intron_variant|MODIFIER|ENSDLAG00005002947,astn1_(Seabass),astrotactin 1 [Source:ZFIN;Acc:ZDB-GENE-050320-140]
CAJNNU010000001.1_4720564_4720614_DEL	CAJNNU010000001.1	CAJNNU010000001.1:4720564_4720614	4720564	4720614	DEL	50	0.144444	0.0454545	0.204545	0.0555556	0.00729094	-0.00472204	0.0244558	0	70	14	6	2	10	1	0	0	14	7	1	1	32	4	0	no	yes	MODIFIER	no	no	no	no	no	<DEL>|intron_variant|MODIFIER|ENSDLAG00005002947,astn1_(Seabass),astrotactin 1 [Source:ZFIN;Acc:ZDB-GENE-050320-140]
CAJNNU010000001.1_4736350_4736409_DEL	CAJNNU010000001.1	CAJNNU010000001.1:4736350_4736409	4736350	4736409	DEL	59	0.113095	0.0769231	0.047619	0.152778	-0.0180616	0.00727897	-0.00291776	6	67	15	2	0	11	2	0	1	19	2	0	1	25	11	0	yes	yes	MODIFIER	no	no	no	no	no	<DEL>|intron_variant|MODIFIER|ENSDLAG00005002947,astn1_(Seabass),astrotactin 1 [Source:ZFIN;Acc:ZDB-GENE-050320-140]
CAJNNU010000001.1_4749189_4749609_DEL	CAJNNU010000001.1	CAJNNU010000001.1:4749189_4749609	4749189	4749609	DEL	420	0.0166667	0	0.0227273	0.0810811	-0.0123979	-0.0131391	0.0501455	0	87	3	0	0	13	0	0	0	21	1	0	0	31	6	0	yes	yes	MODIFIER	no	no	no	no	no	<DEL>|intron_variant|MODIFIER|ENSDLAG00005002947,astn1_(Seabass),astrotactin 1 [Source:ZFIN;Acc:ZDB-GENE-050320-140]
CAJNNU010000001.1_4753860_4753915_DEL	CAJNNU010000001.1	CAJNNU010000001.1:4753860_4753915	4753860	4753915	DEL	55	0.0287356	0	0	0.0294118	-0.00662431	0.00439988	-0.0100999	3	82	5	0	1	12	0	0	0	22	0	0	3	32	2	0	no	yes	MODIFIER	no	no	no	no	no	<DEL>|intron_variant|MODIFIER|ENSDLAG00005002947,astn1_(Seabass),astrotactin 1 [Source:ZFIN;Acc:ZDB-GENE-050320-140]
CAJNNU010000001.1_4755490_4756299_DEL	CAJNNU010000001.1	CAJNNU010000001.1:4755490_4756299	4755490	4756299	DEL	809	0.0111111	0.0769231	0.136364	0.0540541	0.0862254	0.187557	0.0301844	0	88	2	0	0	11	2	0	0	16	6	0	0	33	4	0	no	yes	MODIFIER	no	no	no	no	no	<DEL>|intron_variant|MODIFIER|ENSDLAG00005002947,astn1_(Seabass),astrotactin 1 [Source:ZFIN;Acc:ZDB-GENE-050320-140]
CAJNNU010000001.1_4755999_4756235_DEL	CAJNNU010000001.1	CAJNNU010000001.1:4755999_4756235	4755999	4756235	DEL	236	0.0454545	0.227273	0.0909091	0.0405405	0.202943	0.00400276	-0.0108889	2	81	6	1	2	6	5	0	0	18	4	0	0	34	3	0	yes	yes	MODIFIER	no	no	no	no	no	<DEL>|intron_variant|MODIFIER|ENSDLAG00005002947,astn1_(Seabass),astrotactin 1 [Source:ZFIN;Acc:ZDB-GENE-050320-140]
CAJNNU010000001.1_4756385_4756524_DEL	CAJNNU010000001.1	CAJNNU010000001.1:4756385_4756524	4756385	4756524	DEL	139	0.14375	0	0.175	0.117647	0.0660546	-0.0130582	-0.00845134	10	60	17	3	0	13	0	0	2	13	7	0	3	26	8	0	yes	yes	MODIFIER	no	no	no	no	no	<DEL>|intron_variant|MODIFIER|ENSDLAG00005002947,astn1_(Seabass),astrotactin 1 [Source:ZFIN;Acc:ZDB-GENE-050320-140]
CAJNNU010000001.1_4761213_4761375_DEL	CAJNNU010000001.1	CAJNNU010000001.1:4761213_4761375	4761213	4761375	DEL	162	0.0166667	0.192308	0.204545	0.0945946	0.301593	0.271718	0.0685111	0	87	3	0	0	8	5	0	0	14	7	1	0	30	7	0	no	yes	MODIFIER	no	no	no	no	no	<DEL>|intron_variant|MODIFIER|ENSDLAG00005002947,astn1_(Seabass),astrotactin 1 [Source:ZFIN;Acc:ZDB-GENE-050320-140]
CAJNNU010000001.1_4787059_4787216_DEL	CAJNNU010000001.1	CAJNNU010000001.1:4787059_4787216	4787059	4787216	DEL	157	0.0340909	0.115385	0	0	0.0494318	0.00796615	0.0152979	2	82	6	0	0	11	1	1	0	22	0	0	0	37	0	0	yes	yes	MODIFIER	no	no	no	no	no	<DEL>|intron_variant|MODIFIER|ENSDLAG00005002947,astn1_(Seabass),astrotactin 1 [Source:ZFIN;Acc:ZDB-GENE-050320-140]
CAJNNU010000001.1_4788592_4788799_DEL	CAJNNU010000001.1	CAJNNU010000001.1:4788592_4788799	4788592	4788799	DEL	207	0.52809	0.461538	0.636364	0.594595	-0.0166964	0.00911354	-0.00233731	1	23	38	28	0	4	6	3	0	0	16	6	0	8	14	15	yes	yes	MODIFIER	no	no	no	no	no	<DEL>|intron_variant|MODIFIER|ENSDLAG00005002947,astn1_(Seabass),astrotactin 1 [Source:ZFIN;Acc:ZDB-GENE-050320-140]
CAJNNU010000001.1_4795464_4795516_DEL	CAJNNU010000001.1	CAJNNU010000001.1:4795464_4795516	4795464	4795516	DEL	52	0	0.0384615	0.0454545	0.0138889	0.119428	0.0963119	0.0145748	0	90	0	0	0	12	1	0	0	20	2	0	1	35	1	0	no	yes	MODIFIER	no	no	no	no	no	<DEL>|intron_variant|MODIFIER|ENSDLAG00005002947,astn1_(Seabass),astrotactin 1 [Source:ZFIN;Acc:ZDB-GENE-050320-140]
CAJNNU010000001.1_4804070_4804183_DEL	CAJNNU010000001.1	CAJNNU010000001.1:4804070_4804183	4804070	4804183	DEL	113	0.0561798	0.0384615	0	0.027027	-0.0182625	0.0228113	0.000210665	1	79	10	0	0	12	1	0	0	22	0	0	0	35	2	0	yes	yes	MODIFIER	no	no	no	no	no	<DEL>|intron_variant|MODIFIER|ENSDLAG00005002947,astn1_(Seabass),astrotactin 1 [Source:ZFIN;Acc:ZDB-GENE-050320-140]
CAJNNU010000001.1_4804557_4805111_DEL	CAJNNU010000001.1	CAJNNU010000001.1:4804557_4805111	4804557	4805111	DEL	554	0.05	0	0	0.0810811	0.00354943	0.0153337	-0.00168428	0	82	7	1	0	13	0	0	0	22	0	0	0	31	6	0	yes	yes	MODIFIER	no	no	no	no	no	<DEL>|intron_variant|MODIFIER|ENSDLAG00005002947,astn1_(Seabass),astrotactin 1 [Source:ZFIN;Acc:ZDB-GENE-050320-140]
CAJNNU010000001.1_4806873_4806925_DEL	CAJNNU010000001.1	CAJNNU010000001.1:4806873_4806925	4806873	4806925	DEL	52	0.0222222	0.230769	0.225	0.125	0.3317	0.283903	0.0921602	0	86	4	0	0	8	4	1	2	12	7	1	1	28	7	1	no	yes	MODIFIER	0.05	no	no	no	no	<DEL>|intron_variant|MODIFIER|ENSDLAG00005002947,astn1_(Seabass),astrotactin 1 [Source:ZFIN;Acc:ZDB-GENE-050320-140]
CAJNNU010000001.1_4812611_4813239_DEL	CAJNNU010000001.1	CAJNNU010000001.1:4812611:4813239	4812611	4813239	DEL	628	0.279221	0.375	0.136364	0.147059	-0.00808612	0.0361609	0.0353554	13	43	25	9	1	6	3	3	0	17	4	1	3	24	10	0	yes	no	MODIFIER	no	no	no	no	no	<DEL>|intron_variant|MODIFIER|ENSDLAG00005002947,astn1_(Seabass),astrotactin 1 [Source:ZFIN;Acc:ZDB-GENE-050320-140]
CAJNNU010000001.1_4813355_4813635_DEL	CAJNNU010000001.1	CAJNNU010000001.1:4813355_4813635	4813355	4813635	DEL	280	0.227273	0.346154	0.119048	0.185714	0.00487698	0.0131448	-0.00950571	24	45	12	9	0	6	5	2	1	17	3	1	2	23	11	1	no	yes	MODIFIER	no	no	no	no	no	<DEL>|intron_variant|MODIFIER|ENSDLAG00005002947,astn1_(Seabass),astrotactin 1 [Source:ZFIN;Acc:ZDB-GENE-050320-140]
CAJNNU010000001.1_4820012_4820365_DEL	CAJNNU010000001.1	CAJNNU010000001.1:4820012_4820365	4820012	4820365	DEL	353	0	0.0769231	0	0.027027	0.234754	nan	0.0365712	0	90	0	0	0	11	2	0	0	22	0	0	0	35	2	0	no	yes	MODIFIER	no	no	no	no	no	<DEL>|intron_variant|MODIFIER|ENSDLAG00005002947,astn1_(Seabass),astrotactin 1 [Source:ZFIN;Acc:ZDB-GENE-050320-140]
CAJNNU010000001.1_4837210_4837328_DEL	CAJNNU010000001.1	CAJNNU010000001.1:4837210_4837328	4837210	4837328	DEL	118	0	0.0384615	0	0.027027	0.119428	nan	0.0365712	0	90	0	0	0	12	1	0	0	22	0	0	0	35	2	0	no	yes	MODIFIER	no	no	no	no	no	<DEL>|intron_variant|MODIFIER|ENSDLAG00005002947,astn1_(Seabass),astrotactin 1 [Source:ZFIN;Acc:ZDB-GENE-050320-140]
CAJNNU010000001.1_4838986_4839803_DEL	CAJNNU010000001.1	CAJNNU010000001.1:4838986_4839803	4838986	4839803	DEL	817	0.111111	0	0	0	0.0419513	0.0563028	0.0703852	0	73	14	3	0	13	0	0	0	22	0	0	0	37	0	0	yes	no	MODIFIER	no	no	no	no	no	<DEL>|intron_variant|MODIFIER|ENSDLAG00005002947,astn1_(Seabass),astrotactin 1 [Source:ZFIN;Acc:ZDB-GENE-050320-140]
CAJNNU010000001.1_4846320_4846390_DEL	CAJNNU010000001.1	CAJNNU010000001.1:4846320_4846390	4846320	4846390	DEL	70	0.102273	0	0	0	0.037906	0.0514427	0.0647362	2	72	14	2	0	13	0	0	0	22	0	0	0	37	0	0	yes	no	MODIFIER	no	no	no	no	no	<DEL>|intron_variant|MODIFIER|ENSDLAG00005002947,astn1_(Seabass),astrotactin 1 [Source:ZFIN;Acc:ZDB-GENE-050320-140]
CAJNNU010000001.1_4852844_4853115_DEL	CAJNNU010000001.1	CAJNNU010000001.1:4852844_4853115	4852844	4853115	DEL	271	0	0	0.0681818	0	nan	0.146367	nan	0	90	0	0	0	13	0	0	0	19	3	0	0	37	0	0	no	yes	MODIFIER	no	no	no	no	no	<DEL>|intron_variant|MODIFIER|ENSDLAG00005002947,astn1_(Seabass),astrotactin 1 [Source:ZFIN;Acc:ZDB-GENE-050320-140]
CAJNNU010000001.1_4869280_4870049_DEL	CAJNNU010000001.1	CAJNNU010000001.1:4869280_4870049	4869280	4870049	DEL	769	0.0505618	0	0	0	0.00906373	0.0190085	0.027501	1	80	9	0	0	13	0	0	0	22	0	0	0	37	0	0	yes	no	MODIFIER	no	no	no	no	no	<DEL>|intron_variant|MODIFIER|ENSDLAG00005002947,astn1_(Seabass),astrotactin 1 [Source:ZFIN;Acc:ZDB-GENE-050320-140]
CAJNNU010000001.1_4879279_4879400_DEL	CAJNNU010000001.1	CAJNNU010000001.1:4879279_4879400	4879279	4879400	DEL	121	0.0333333	0	0	0.027027	-0.00192395	0.00743253	-0.0112344	0	84	6	0	0	13	0	0	0	22	0	0	0	36	0	1	yes	no	MODIFIER	no	no	no	no	no	<DEL>|intron_variant|MODIFIER|ENSDLAG00005002947,astn1_(Seabass),astrotactin 1 [Source:ZFIN;Acc:ZDB-GENE-050320-140]
CAJNNU010000001.1_4899414_4899651_DEL	CAJNNU010000001.1	CAJNNU010000001.1:4899414_4899651	4899414	4899651	DEL	237	0.00555556	0.0769231	0	0.027027	0.139404	-0.0108616	0.0102348	0	89	1	0	0	11	2	0	0	22	0	0	0	35	2	0	no	yes	MODIFIER	no	no	no	no	no	<DEL>|intron_variant|MODIFIER|ENSDLAG00005002947,astn1_(Seabass),astrotactin 1 [Source:ZFIN;Acc:ZDB-GENE-050320-140]
CAJNNU010000001.1_4902177_4902487_DEL	CAJNNU010000001.1	CAJNNU010000001.1:4902177_4902487	4902177	4902487	DEL	310	0.0842697	0	0	0	0.0310364	0.0420683	0.052946	1	74	15	0	0	13	0	0	0	22	0	0	0	37	0	0	yes	no	MODIFIER	no	no	no	no	no	<DEL>|intron_variant|MODIFIER|ENSDLAG00005002947,astn1_(Seabass),astrotactin 1 [Source:ZFIN;Acc:ZDB-GENE-050320-140]
CAJNNU010000001.1_4909093_4909246_DEL	CAJNNU010000001.1	CAJNNU010000001.1:4909093_4909246	4909093	4909246	DEL	153	0.0465116	0	0	0	0.0064789	0.0163769	0.024714	4	78	8	0	0	13	0	0	0	22	0	0	0	37	0	0	yes	no	MODIFIER	no	no	no	no	no	<DEL>|intron_variant|MODIFIER|ENSDLAG00005002947,astn1_(Seabass),astrotactin 1 [Source:ZFIN;Acc:ZDB-GENE-050320-140]
CAJNNU010000001.1_4913693_4913859_DEL	CAJNNU010000001.1	CAJNNU010000001.1:4913693_4913859	4913693	4913859	DEL	166	0.178571	0.0769231	0.0681818	0.2	0.00939374	0.0268766	-0.00987499	6	60	18	6	0	11	2	0	0	20	1	1	2	21	14	0	yes	yes	MODIFIER	no	no	no	no	no	<DEL>|intron_variant|MODIFIER|ENSDLAG00005002947,astn1_(Seabass),astrotactin 1 [Source:ZFIN;Acc:ZDB-GENE-050320-140]
CAJNNU010000001.1_4919169_4919382_DEL	CAJNNU010000001.1	CAJNNU010000001.1:4919169_4919382	4919169	4919382	DEL	213	0.0224719	0.0384615	0	0	-0.0166484	-0.00043162	0.0060465	1	85	4	0	0	12	1	0	1	21	0	0	2	35	0	0	yes	no	MODIFIER	no	no	no	no	no	<DEL>|intron_variant|MODIFIER|ENSDLAG00005002947,astn1_(Seabass),astrotactin 1 [Source:ZFIN;Acc:ZDB-GENE-050320-140]
CAJNNU010000001.1_4970569_4970694_DEL	CAJNNU010000001.1	CAJNNU010000001.1:4970569_4970694	4970569	4970694	DEL	125	0.629412	0.666667	0.425	0.571429	-0.0259341	0.0647376	-0.00561498	5	16	31	38	1	1	6	5	2	7	9	4	2	9	12	14	yes	yes	MODIFIER	no	no	no	no	no	<DEL>|intron_variant|MODIFIER|ENSDLAG00005002947,astn1_(Seabass),astrotactin 1 [Source:ZFIN;Acc:ZDB-GENE-050320-140]
CAJNNU010000001.1_4998088_4998651_DEL	CAJNNU010000001.1	CAJNNU010000001.1:4998088_4998651	4998088	4998651	DEL	563	0.0168539	0	0	0	-0.0123018	-0.00347585	0.00255459	1	86	3	0	0	13	0	0	0	22	0	0	0	37	0	0	yes	no	MODIFIER	no	no	no	no	no	<DEL>|intron_variant|MODIFIER|ENSDLAG00005003625,pappa2_(Seabass),pappalysin 2 [Source:ZFIN;Acc:ZDB-GENE-070912-525]
CAJNNU010000001.1_5005433_5005496_DEL	CAJNNU010000001.1	CAJNNU010000001.1:5005433_5005496	5005433	5005496	DEL	63	0.52381	0.653846	0.357143	0.471429	0.00547571	0.0359304	-0.0076005	6	25	30	29	0	2	5	6	1	9	9	3	2	12	13	10	yes	yes	MODIFIER	no	no	no	no	no	<DEL>|intron_variant|MODIFIER|ENSDLAG00005003625,pappa2_(Seabass),pappalysin 2 [Source:ZFIN;Acc:ZDB-GENE-070912-525]
CAJNNU010000001.1_5031173_5031255_DEL	CAJNNU010000001.1	CAJNNU010000001.1:5031173_5031255	5031173	5031255	DEL	82	0.2	0.115385	0.428571	0.257576	0.000670248	0.115142	-0.000782007	0	58	28	4	0	10	3	0	1	9	6	6	4	18	13	2	yes	yes	MODIFIER	no	no	no	no	no	<DEL>|intron_variant|MODIFIER|ENSDLAG00005003625,pappa2_(Seabass),pappalysin 2 [Source:ZFIN;Acc:ZDB-GENE-070912-525]
CAJNNU010000001.1_5035323_5035517_DEL	CAJNNU010000001.1	CAJNNU010000001.1:5035323_5035517	5035323	5035517	DEL	194	0.0113636	0.153846	0	0.0540541	0.259117	-0.00710293	0.0290887	2	86	2	0	0	10	2	1	0	22	0	0	0	33	4	0	no	yes	MODIFIER	no	no	no	no	no	<DEL>|intron_variant|MODIFIER|ENSDLAG00005003625,pappa2_(Seabass),pappalysin 2 [Source:ZFIN;Acc:ZDB-GENE-070912-525]
CAJNNU010000001.1_5064768_5064849_DEL	CAJNNU010000001.1	CAJNNU010000001.1:5064768_5064849	5064768	5064849	DEL	81	0.377907	0.5	0.65	0.6	0.00123856	0.12004	0.083683	4	39	29	18	1	3	6	3	2	4	6	10	2	5	18	12	yes	yes	MODIFIER	no	no	no	no	no	<DEL>|intron_variant|MODIFIER|ENSDLAG00005003722,cop1_(Seabass),COP1 E3 ubiquitin ligase [Source:ZFIN;Acc:ZDB-GENE-070410-134]
CAJNNU010000001.1_5122528_5122620_DEL	CAJNNU010000001.1	CAJNNU010000001.1:5122528_5122620	5122528	5122620	DEL	92	0.0625	0.0416667	0	0.0405405	-0.0189177	0.0271638	-0.0045719	2	77	11	0	1	11	1	0	0	22	0	0	0	34	3	0	no	yes	MODIFIER	no	no	no	no	no	<DEL>|intron_variant|MODIFIER|ENSDLAG00005004575,xrn1_(Stickleback),N/A|	<DEL>|intron_variant|MODIFIER|ENSDLAG00005031055,col15a1b_(Stickleback),N/A
CAJNNU010000001.1_5135850_5136295_DEL	CAJNNU010000001.1	CAJNNU010000001.1:5135850_5136295	5135850	5136295	DEL	445	0.0842697	0.0384615	0	0.027027	-0.00897134	0.0401011	0.0157963	1	75	13	1	0	12	1	0	0	22	0	0	0	35	2	0	yes	yes	MODIFIER	no	no	no	no	no	<DEL>|intron_variant|MODIFIER|ENSDLAG00005004575,xrn1_(Stickleback),N/A|	<DEL>|upstream_gene_variant|MODIFIER|ENSDLAG00005031055,col15a1b_(Stickleback),N/A|	<DEL>|intron_variant|MODIFIER|ENSDLAG00005031055,col15a1b_(Stickleback),N/A
CAJNNU010000001.1_5140180_5140236_DEL	CAJNNU010000001.1	CAJNNU010000001.1:5140180_5140236	5140180	5140236	DEL	56	0.0852273	0	0	0	0.0286082	0.0408468	0.0525182	2	74	13	1	0	13	0	0	0	22	0	0	0	37	0	0	yes	no	MODIFIER	no	no	no	no	no	<DEL>|intron_variant|MODIFIER|ENSDLAG00005004575,xrn1_(Stickleback),N/A|	<DEL>|upstream_gene_variant|MODIFIER|ENSDLAG00005031055,col15a1b_(Stickleback),N/A|	<DEL>|intron_variant|MODIFIER|ENSDLAG00005031055,col15a1b_(Stickleback),N/A
CAJNNU010000001.1_5143406_5143486_DEL	CAJNNU010000001.1	CAJNNU010000001.1:5143406_5143486	5143406	5143486	DEL	80	0	0	0.0454545	0.027027	nan	0.0963119	0.0365712	0	90	0	0	0	13	0	0	0	20	2	0	0	35	2	0	no	yes	MODIFIER	no	no	no	no	no	<DEL>|intron_variant|MODIFIER|ENSDLAG00005004575,xrn1_(Stickleback),N/A|	<DEL>|intron_variant|MODIFIER|ENSDLAG00005031055,col15a1b_(Stickleback),N/A
CAJNNU010000001.1_5144136_5144259_DEL	CAJNNU010000001.1	CAJNNU010000001.1:5144136_5144259	5144136	5144259	DEL	123	0.0227273	0.0833333	0.0227273	0.0135135	0.0389196	-0.0142034	-0.00737381	2	84	4	0	1	10	2	0	0	21	1	0	0	36	1	0	yes	yes	MODIFIER	no	no	no	no	no	<DEL>|intron_variant|MODIFIER|ENSDLAG00005004575,xrn1_(Stickleback),N/A|	<DEL>|intron_variant|MODIFIER|ENSDLAG00005031055,col15a1b_(Stickleback),N/A
CAJNNU010000001.1_5157563_5157645_DEL	CAJNNU010000001.1	CAJNNU010000001.1:5157563_5157645	5157563	5157645	DEL	82	0	0	0.0681818	0.027027	nan	0.146367	0.0365712	0	90	0	0	0	13	0	0	0	19	3	0	0	35	2	0	no	yes	MODIFIER	no	no	no	no	no	<DEL>|upstream_gene_variant|MODIFIER|ENSDLAG00005007761,zgc:113274_(Zebrafish),N/A|	<DEL>|upstream_gene_variant|MODIFIER|ENSDLAG00005031055,col15a1b_(Stickleback),N/A|	<DEL>|intergenic_region|MODIFIER|ENSDLAG00005031055,col15a1b_(Stickleback),N/A|ENSDLAG00005007761,zgc:113274_(Zebrafish),N/A
CAJNNU010000001.1_5157737_5157847_DEL	CAJNNU010000001.1	CAJNNU010000001.1:5157737_5157847	5157737	5157847	DEL	110	0.0224719	0	0	0	-0.00878197	0.000232503	0.00667831	1	85	4	0	0	13	0	0	0	22	0	0	0	37	0	0	yes	no	MODIFIER	no	no	no	no	no	<DEL>|upstream_gene_variant|MODIFIER|ENSDLAG00005007761,zgc:113274_(Zebrafish),N/A|	<DEL>|upstream_gene_variant|MODIFIER|ENSDLAG00005031055,col15a1b_(Stickleback),N/A|	<DEL>|intergenic_region|MODIFIER|ENSDLAG00005031055,col15a1b_(Stickleback),N/A|ENSDLAG00005007761,zgc:113274_(Zebrafish),N/A
CAJNNU010000001.1_5158917_5158975_DEL	CAJNNU010000001.1	CAJNNU010000001.1:5158917_5158975	5158917	5158975	DEL	58	0.819277	0.692308	0.78125	0.791667	0.0203246	-0.0214032	-0.0108153	7	7	16	60	0	2	4	7	6	2	3	11	1	3	9	24	yes	yes	MODIFIER	no	no	no	no	no	<DEL>|upstream_gene_variant|MODIFIER|ENSDLAG00005007761,zgc:113274_(Zebrafish),N/A|	<DEL>|upstream_gene_variant|MODIFIER|ENSDLAG00005031055,col15a1b_(Stickleback),N/A|	<DEL>|intergenic_region|MODIFIER|ENSDLAG00005031055,col15a1b_(Stickleback),N/A|ENSDLAG00005007761,zgc:113274_(Zebrafish),N/A
CAJNNU010000001.1_5165018_5165825_DEL	CAJNNU010000001.1	CAJNNU010000001.1:5165018_5165825	5165018	5165825	DEL	807	0	0.115385	0	0.0405405	0.325631	nan	0.0579842	2	88	0	0	0	10	3	0	0	22	0	0	0	34	3	0	no	yes	MODIFIER	no	no	no	no	no	<DEL>|downstream_gene_variant|MODIFIER|ENSDLAG00005007761,zgc:113274_(Zebrafish),N/A|	<DEL>|intergenic_region|MODIFIER|ENSDLAG00005007761,zgc:113274_(Zebrafish),N/A|ENSDLAG00005007862,slc12a7a_(Stickleback),N/A|	<DEL>|splice_region_variant|LOW|ENSDLAG00005007862,slc12a7a_(Stickleback),N/A|	<DEL>|3_prime_UTR_variant|MODIFIER|ENSDLAG00005007862,slc12a7a_(Stickleback),N/A|	<DEL>|downstream_gene_variant|MODIFIER|ENSDLAG00005007862,slc12a7a_(Stickleback),N/A|	<DEL>|non_coding_transcript_variant|MODIFIER|ENSDLAG00005007862,slc12a7a_(Stickleback),N/A
CAJNNU010000001.1_5166348_5166670_DEL	CAJNNU010000001.1	CAJNNU010000001.1:5166348_5166670	5166348	5166670	DEL	322	0.827778	1	0.613636	0.689189	0.0868121	0.112458	0.046092	0	3	25	62	0	0	0	13	0	3	11	8	0	4	15	18	yes	yes	HIGH	no	no	no	no	no	<DEL>|splice_donor_variant&splice_region_variant&3_prime_UTR_variant&intron_variant|HIGH|ENSDLAG00005007862,slc12a7a_(Stickleback),N/A|	<DEL>|splice_region_variant|LOW|ENSDLAG00005007862,slc12a7a_(Stickleback),N/A|	<DEL>|downstream_gene_variant|MODIFIER|ENSDLAG00005007862,slc12a7a_(Stickleback),N/A|	<DEL>|non_coding_transcript_variant|MODIFIER|ENSDLAG00005007862,slc12a7a_(Stickleback),N/A
CAJNNU010000001.1_5172549_5172705_DEL	CAJNNU010000001.1	CAJNNU010000001.1:5172549_5172705	5172549	5172705	DEL	156	0.483146	0.541667	0.886364	0.666667	-0.011274	0.263258	0.0576918	1	16	60	13	1	4	3	5	0	0	5	17	1	6	12	18	yes	yes	MODIFIER	no	no	no	no	no	<DEL>|intron_variant|MODIFIER|ENSDLAG00005007862,slc12a7a_(Stickleback),N/A
CAJNNU010000001.1_5174767_5174845_DEL	CAJNNU010000001.1	CAJNNU010000001.1:5174767_5174845	5174767	5174845	DEL	78	0.141176	0.0416667	0.45	0.161765	0.0190343	0.236143	-0.00907398	5	63	20	2	1	11	1	0	2	6	10	4	3	24	9	1	yes	yes	MODIFIER	no	no	no	no	no	<DEL>|intron_variant|MODIFIER|ENSDLAG00005007862,slc12a7a_(Stickleback),N/A
CAJNNU010000001.1_5175082_5175138_DEL	CAJNNU010000001.1	CAJNNU010000001.1:5175082_5175138	5175082	5175138	DEL	56	0.0224719	0.0384615	0.176471	0.228571	-0.0166484	0.207408	0.238245	1	85	4	0	0	12	1	0	5	12	4	1	2	20	14	1	no	yes	MODIFIER	no	no	0.05	no	no	<DEL>|intron_variant|MODIFIER|ENSDLAG00005007862,slc12a7a_(Stickleback),N/A
CAJNNU010000001.1_5192468_5192757_DEL	CAJNNU010000001.1	CAJNNU010000001.1:5192468_5192757	5192468	5192757	DEL	289	0.228916	0.583333	0.0681818	0.175676	0.238156	0.0659135	-0.0011823	7	48	32	3	1	3	4	5	0	19	3	0	0	26	9	2	yes	yes	MODIFIER	no	no	no	no	no	<DEL>|upstream_gene_variant|MODIFIER|ENSDLAG00005007862,slc12a7a_(Stickleback),N/A|	<DEL>|intron_variant|MODIFIER|ENSDLAG00005007862,slc12a7a_(Stickleback),N/A
CAJNNU010000001.1_5201750_5201826_DEL	CAJNNU010000001.1	CAJNNU010000001.1:5201750_5201826	5201750	5201826	DEL	76	0.0172414	0.115385	0	0	0.130106	-0.00323956	0.00285482	3	84	3	0	0	10	3	0	0	22	0	0	0	37	0	0	yes	yes	MODIFIER	no	no	no	no	no	<DEL>|upstream_gene_variant|MODIFIER|ENSDLAG00005007862,slc12a7a_(Stickleback),N/A|	<DEL>|intergenic_region|MODIFIER|ENSDLAG00005007862,slc12a7a_(Stickleback),N/A|ENSDLAG00005010515,crispld1b_(Stickleback),N/A
CAJNNU010000001.1_5206115_5206218_DEL	CAJNNU010000001.1	CAJNNU010000001.1:5206115_5206218	5206115	5206218	DEL	103	0.77907	0.541667	0.909091	0.814286	0.114514	0.0379593	-0.00728327	4	5	28	53	1	2	7	3	0	0	4	18	2	2	9	24	yes	yes	MODIFIER	no	no	no	no	no	<DEL>|intergenic_region|MODIFIER|ENSDLAG00005007862,slc12a7a_(Stickleback),N/A|ENSDLAG00005010515,crispld1b_(Stickleback),N/A|	<DEL>|downstream_gene_variant|MODIFIER|ENSDLAG00005010515,crispld1b_(Stickleback),N/A
CAJNNU010000001.1_5217250_5217339_DEL	CAJNNU010000001.1	CAJNNU010000001.1:5217250_5217339	5217250	5217339	DEL	89	0.0170455	0.0769231	0.0909091	0.0833333	0.0507362	0.0714181	0.0519289	2	85	3	0	0	11	2	0	0	18	4	0	1	30	6	0	yes	yes	MODIFIER	no	no	no	no	no	<DEL>|intron_variant|MODIFIER|ENSDLAG00005010515,crispld1b_(Stickleback),N/A
CAJNNU010000001.1_5236778_5237644_DEL	CAJNNU010000001.1	CAJNNU010000001.1:5236778_5237644	5236778	5237644	DEL	866	0.0170455	0.0769231	0.119048	0.0138889	0.0507362	0.122293	-0.00948076	2	85	3	0	0	11	2	0	1	16	5	0	1	35	1	0	no	yes	HIGH	no	no	no	no	no	<DEL>|splice_donor_variant&splice_region_variant&5_prime_UTR_variant&intron_variant|HIGH|ENSDLAG00005010515,crispld1b_(Stickleback),N/A|	<DEL>|splice_region_variant|LOW|ENSDLAG00005010515,crispld1b_(Stickleback),N/A|	<DEL>|non_coding_transcript_variant|MODIFIER|ENSDLAG00005010515,crispld1b_(Stickleback),N/A
CAJNNU010000001.1_5239986_5240309_DEL	CAJNNU010000001.1	CAJNNU010000001.1:5239986_5240309	5239986	5240309	DEL	323	0.147727	0.05	0	0.0454545	0.00929322	0.0838514	0.0365297	2	65	20	3	3	9	1	0	0	22	0	0	4	31	1	1	yes	yes	MODIFIER	no	no	no	no	no	<DEL>|upstream_gene_variant|MODIFIER|ENSDLAG00005010515,crispld1b_(Stickleback),N/A|	<DEL>|intergenic_region|MODIFIER|ENSDLAG00005010515,crispld1b_(Stickleback),N/A|ENSDLAG00005010743,neto1_(Seabass),neuropilin (NRP) and tolloid (TLL)-like 1 [Source:ZFIN;Acc:ZDB-GENE-070912-592]
CAJNNU010000001.1_5265459_5265682_DEL	CAJNNU010000001.1	CAJNNU010000001.1:5265459_5265682	5265459	5265682	DEL	223	0.486667	0.25	0.421053	0.3125	0.0828514	-0.00375352	0.0514314	15	17	43	15	3	5	5	0	3	3	16	0	5	12	20	0	yes	no	MODIFIER	no	no	no	no	no	<DEL>|intergenic_region|MODIFIER|ENSDLAG00005010515,crispld1b_(Stickleback),N/A|ENSDLAG00005010743,neto1_(Seabass),neuropilin (NRP) and tolloid (TLL)-like 1 [Source:ZFIN;Acc:ZDB-GENE-070912-592]
CAJNNU010000001.1_5277202_5277284_DEL	CAJNNU010000001.1	CAJNNU010000001.1:5277202_5277284	5277202	5277284	DEL	82	0.168605	0.0384615	0.047619	0.0857143	0.0410965	0.0422232	0.0172141	4	60	23	3	0	12	1	0	1	19	2	0	2	29	6	0	yes	yes	MODIFIER	no	no	no	no	no	<DEL>|intergenic_region|MODIFIER|ENSDLAG00005010515,crispld1b_(Stickleback),N/A|ENSDLAG00005010743,neto1_(Seabass),neuropilin (NRP) and tolloid (TLL)-like 1 [Source:ZFIN;Acc:ZDB-GENE-070912-592]
CAJNNU010000001.1_5278856_5279112_DEL	CAJNNU010000001.1	CAJNNU010000001.1:5278856_5279112	5278856	5279112	DEL	256	0.00555556	0	0.0454545	0.0277778	-0.0210108	0.0449564	0.0112796	0	89	1	0	1	12	0	0	0	20	2	0	1	34	2	0	no	yes	MODIFIER	no	no	no	no	no	<DEL>|intergenic_region|MODIFIER|ENSDLAG00005010515,crispld1b_(Stickleback),N/A|ENSDLAG00005010743,neto1_(Seabass),neuropilin (NRP) and tolloid (TLL)-like 1 [Source:ZFIN;Acc:ZDB-GENE-070912-592]
CAJNNU010000001.1_5279583_5279835_DEL	CAJNNU010000001.1	CAJNNU010000001.1:5279583_5279835	5279583	5279835	DEL	252	0.139535	0	0.0227273	0.0405405	0.0667549	0.051265	0.040027	4	63	22	1	0	13	0	0	0	21	1	0	0	34	3	0	yes	yes	MODIFIER	no	no	no	no	no	<DEL>|intergenic_region|MODIFIER|ENSDLAG00005010515,crispld1b_(Stickleback),N/A|ENSDLAG00005010743,neto1_(Seabass),neuropilin (NRP) and tolloid (TLL)-like 1 [Source:ZFIN;Acc:ZDB-GENE-070912-592]
CAJNNU010000001.1_5294779_5294898_DEL	CAJNNU010000001.1	CAJNNU010000001.1:5294779_5294898	5294779	5294898	DEL	119	0.045977	0.115385	0	0.0135135	0.0249625	0.0159813	0.00572927	3	79	8	0	0	10	3	0	0	22	0	0	0	36	1	0	no	yes	MODIFIER	no	no	no	no	no	<DEL>|intron_variant|MODIFIER|ENSDLAG00005010743,neto1_(Seabass),neuropilin (NRP) and tolloid (TLL)-like 1 [Source:ZFIN;Acc:ZDB-GENE-070912-592]
CAJNNU010000001.1_5297975_5298311_DEL	CAJNNU010000001.1	CAJNNU010000001.1:5297975_5298311	5297975	5298311	DEL	336	0.376471	0.307692	0.340909	0.135135	-0.0121787	-0.0115316	0.119818	5	32	42	11	0	7	4	2	0	10	9	3	0	27	10	0	yes	yes	MODIFIER	no	no	no	no	no	<DEL>|intron_variant|MODIFIER|ENSDLAG00005010743,neto1_(Seabass),neuropilin (NRP) and tolloid (TLL)-like 1 [Source:ZFIN;Acc:ZDB-GENE-070912-592]|	<DEL>|upstream_gene_variant|MODIFIER|ENSDLAG00005010825,march6_(Seabass),membrane-associated ring finger (C3HC4) 6 [Source:ZFIN;Acc:ZDB-GENE-070912-530]
CAJNNU010000001.1_5312945_5313024_DEL	CAJNNU010000001.1	CAJNNU010000001.1:5312945_5313024	5312945	5313024	DEL	79	0.138889	0.115385	0	0.027027	-0.0319247	0.0722396	0.050401	0	72	11	7	0	11	1	1	0	22	0	0	0	35	2	0	yes	yes	MODIFIER	no	no	no	no	no	<DEL>|intron_variant|MODIFIER|ENSDLAG00005010825,march6_(Seabass),membrane-associated ring finger (C3HC4) 6 [Source:ZFIN;Acc:ZDB-GENE-070912-530]
CAJNNU010000001.1_5326944_5327022_DEL	CAJNNU010000001.1	CAJNNU010000001.1:5326944_5327022	5326944	5327022	DEL	78	0.153409	0	0.368421	0.257143	0.0687658	0.119593	0.0240911	2	65	19	4	1	12	0	0	3	8	8	3	2	20	12	3	yes	yes	MODIFIER	no	no	no	no	no	<DEL>|intergenic_region|MODIFIER|ENSDLAG00005010825,march6_(Seabass),membrane-associated ring finger (C3HC4) 6 [Source:ZFIN;Acc:ZDB-GENE-070912-530]|ENSDLAG00005028782,ankrd33bb_(Seabass),ankyrin repeat domain 33Bb [Source:ZFIN;Acc:ZDB-GENE-070912-531]|	<DEL>|upstream_gene_variant|MODIFIER|ENSDLAG00005028782,ankrd33bb_(Seabass),ankyrin repeat domain 33Bb [Source:ZFIN;Acc:ZDB-GENE-070912-531]
CAJNNU010000001.1_5380109_5382110_DEL	CAJNNU010000001.1	CAJNNU010000001.1:5380109_5382110	5380109	5382110	DEL	2001	0	0	0.0909091	0.0294118	nan	0.193305	0.0429859	0	90	0	0	1	12	0	0	0	18	4	0	3	32	2	0	no	yes	MODIFIER	no	no	no	no	no	<DEL>|intron_variant|MODIFIER|ENSDLAG00005011434,ctnnd2b_(Seabass),catenin (cadherin-associated protein)
CAJNNU010000001.1_5381395_5381452_DEL	CAJNNU010000001.1	CAJNNU010000001.1:5381395_5381452	5381395	5381452	DEL	57	0	0.115385	0	0.0540541	0.320972	nan	0.0811105	0	90	0	0	0	11	1	1	0	22	0	0	0	33	4	0	no	yes	MODIFIER	no	no	no	no	no	<DEL>|intron_variant|MODIFIER|ENSDLAG00005011434,ctnnd2b_(Seabass),catenin (cadherin-associated protein)
CAJNNU010000001.1_5386744_5386810_DEL	CAJNNU010000001.1	CAJNNU010000001.1:5386744_5386810	5386744	5386810	DEL	66	0.709302	0.916667	0.578947	0.728571	0.0788772	0.0210958	-0.0102112	4	9	32	45	1	0	2	10	3	4	8	7	2	3	13	19	yes	yes	MODIFIER	no	no	no	no	no	<DEL>|intron_variant|MODIFIER|ENSDLAG00005011434,ctnnd2b_(Seabass),catenin (cadherin-associated protein)
CAJNNU010000001.1_5392946_5393281_DEL	CAJNNU010000001.1	CAJNNU010000001.1:5392946_5393281	5392946	5393281	DEL	335	0.0909091	0	0.119048	0.152778	0.0354809	-0.0104391	0.00941223	2	72	16	0	0	13	0	0	1	17	3	1	1	27	7	2	yes	yes	MODIFIER	no	no	no	no	no	<DEL>|intron_variant|MODIFIER|ENSDLAG00005011434,ctnnd2b_(Seabass),catenin (cadherin-associated protein)
CAJNNU010000001.1_5393067_5393303_DEL	CAJNNU010000001.1	CAJNNU010000001.1:5393067_5393303	5393067	5393303	DEL	236	0.0862069	0.0384615	0.1	0.138889	-0.00494561	-0.0148433	0.00554496	3	72	15	0	0	12	1	0	2	17	2	1	1	27	8	1	no	yes	MODIFIER	no	no	no	no	no	<DEL>|intron_variant|MODIFIER|ENSDLAG00005011434,ctnnd2b_(Seabass),catenin (cadherin-associated protein)
CAJNNU010000001.1_5396404_5396659_DEL	CAJNNU010000001.1	CAJNNU010000001.1:5396404_5396659	5396404	5396659	DEL	255	0.127907	0.192308	0.0909091	0.157143	-0.00316733	-0.00730008	-0.0063778	4	65	20	1	0	8	5	0	0	18	4	0	2	25	9	1	yes	yes	MODIFIER	no	no	no	no	no	<DEL>|intron_variant|MODIFIER|ENSDLAG00005011434,ctnnd2b_(Seabass),catenin (cadherin-associated protein)
CAJNNU010000001.1_5398483_5398712_DEL	CAJNNU010000001.1	CAJNNU010000001.1:5398483_5398712	5398483	5398712	DEL	229	0.0872093	0.208333	0.0227273	0.121622	0.056523	0.0169514	-0.002881	4	71	15	0	1	7	5	0	0	21	1	0	0	29	7	1	no	yes	MODIFIER	no	no	no	no	no	<DEL>|intron_variant|MODIFIER|ENSDLAG00005011434,ctnnd2b_(Seabass),catenin (cadherin-associated protein)
CAJNNU010000001.1_5414760_5415238_DEL	CAJNNU010000001.1	CAJNNU010000001.1:5414760_5415238	5414760	5415238	DEL	478	0	0.115385	0.0454545	0.0405405	0.33019	0.0963119	0.0528241	0	90	0	0	0	10	3	0	0	20	2	0	0	35	1	1	no	yes	MODIFIER	no	no	no	no	no	<DEL>|intron_variant|MODIFIER|ENSDLAG00005011434,ctnnd2b_(Seabass),catenin (cadherin-associated protein)
CAJNNU010000001.1_5422009_5422133_DEL	CAJNNU010000001.1	CAJNNU010000001.1:5422009_5422133	5422009	5422133	DEL	124	0.253012	0.0384615	0.0952381	0.0675676	0.106432	0.057793	0.0961501	7	42	40	1	0	12	1	0	1	18	2	1	0	32	5	0	yes	yes	MODIFIER	no	no	no	no	no	<DEL>|intron_variant|MODIFIER|ENSDLAG00005011434,ctnnd2b_(Seabass),catenin (cadherin-associated protein)
CAJNNU010000001.1_5423779_5423861_DEL	CAJNNU010000001.1	CAJNNU010000001.1:5423779_5423861	5423779	5423861	DEL	82	0	0.153846	0.0227273	0.0675676	0.410473	0.0428201	0.10276	0	90	0	0	0	9	4	0	0	21	1	0	0	32	5	0	no	yes	MODIFIER	0.05	no	no	no	no	<DEL>|intron_variant|MODIFIER|ENSDLAG00005011434,ctnnd2b_(Seabass),catenin (cadherin-associated protein)
CAJNNU010000001.1_5432596_5432654_DEL	CAJNNU010000001.1	CAJNNU010000001.1:5432596_5432654	5432596	5432654	DEL	58	0.822222	0.346154	0.318182	0.191176	0.41179	0.436869	0.569364	0	0	32	58	0	6	5	2	0	10	10	2	3	23	9	2	no	yes	MODIFIER	0.05	0.05	0.01	no	no	<DEL>|intron_variant|MODIFIER|ENSDLAG00005011434,ctnnd2b_(Seabass),catenin (cadherin-associated protein)
CAJNNU010000001.1_5442060_5442130_DEL	CAJNNU010000001.1	CAJNNU010000001.1:5442060_5442130	5442060	5442130	DEL	70	0	0.115385	0.0227273	0.0277778	0.33019	0.0428201	0.038544	0	90	0	0	0	10	3	0	0	21	1	0	1	34	2	0	no	yes	MODIFIER	no	no	no	no	no	<DEL>|intron_variant|MODIFIER|ENSDLAG00005011434,ctnnd2b_(Seabass),catenin (cadherin-associated protein)
CAJNNU010000001.1_5445322_5445725_DEL	CAJNNU010000001.1	CAJNNU010000001.1:5445322_5445725	5445322	5445725	DEL	403	0.0813953	0	0	0	0.0292446	0.0403296	0.0512378	4	72	14	0	0	13	0	0	0	22	0	0	0	37	0	0	yes	no	MODIFIER	no	no	no	no	no	<DEL>|intron_variant|MODIFIER|ENSDLAG00005011434,ctnnd2b_(Seabass),catenin (cadherin-associated protein)
CAJNNU010000001.1_5447213_5447325_DEL	CAJNNU010000001.1	CAJNNU010000001.1:5447213_5447325	5447213	5447325	DEL	112	0.0730337	0	0	0.0540541	0.0200738	0.0320494	-0.00735747	1	77	11	1	0	13	0	0	0	22	0	0	0	33	4	0	yes	yes	MODIFIER	no	no	no	no	no	<DEL>|intron_variant|MODIFIER|ENSDLAG00005011434,ctnnd2b_(Seabass),catenin (cadherin-associated protein)
CAJNNU010000001.1_5447750_5447911_DEL	CAJNNU010000001.1	CAJNNU010000001.1:5447750_5447911	5447750	5447911	DEL	161	0.0632184	0	0	0.0675676	0.0130487	0.0250229	-0.0102795	3	77	9	1	0	13	0	0	0	22	0	0	0	32	5	0	yes	yes	MODIFIER	no	no	no	no	no	<DEL>|intron_variant|MODIFIER|ENSDLAG00005011434,ctnnd2b_(Seabass),catenin (cadherin-associated protein)
CAJNNU010000001.1_5485403_5485511_DEL	CAJNNU010000001.1	CAJNNU010000001.1:5485403_5485511	5485403	5485511	DEL	108	0.0280899	0.0769231	0	0.0135135	0.00791125	0.00395634	-0.0048702	1	84	5	0	0	12	0	1	0	22	0	0	0	36	1	0	yes	yes	MODIFIER	no	no	no	no	no	<DEL>|intron_variant|MODIFIER|ENSDLAG00005011434,ctnnd2b_(Seabass),catenin (cadherin-associated protein)
CAJNNU010000001.1_5519558_5519744_DEL	CAJNNU010000001.1	CAJNNU010000001.1:5519558_5519744	5519558	5519744	DEL	186	0.0170455	0.0769231	0.0909091	0.108108	0.0507362	0.0714181	0.0835513	2	85	3	0	0	11	2	0	0	18	4	0	0	30	6	1	yes	yes	MODIFIER	no	no	no	no	no	<DEL>|intergenic_region|MODIFIER|ENSDLAG00005011434,ctnnd2b_(Seabass),catenin (cadherin-associated protein)|ENSDLAG00005013580,si:ch211-132g1.7_(Salmon),N/A|	<DEL>|downstream_gene_variant|MODIFIER|ENSDLAG00005013580,si:ch211-132g1.7_(Salmon),N/A
CAJNNU010000001.1_5520601_5521129_DEL	CAJNNU010000001.1	CAJNNU010000001.1:5520601:5521129	5520601	5521129	DEL	528	0	0	0	0.0405405	nan	nan	0.0590516	0	90	0	0	0	13	0	0	0	22	0	0	0	34	3	0	no	yes	MODIFIER	no	no	no	no	no	<DEL>|intergenic_region|MODIFIER|ENSDLAG00005011434,ctnnd2b_(Seabass),catenin (cadherin-associated protein)|ENSDLAG00005013580,si:ch211-132g1.7_(Salmon),N/A|	<DEL>|downstream_gene_variant|MODIFIER|ENSDLAG00005013580,si:ch211-132g1.7_(Salmon),N/A
CAJNNU010000001.1_5550280_5550490_DEL	CAJNNU010000001.1	CAJNNU010000001.1:5550280_5550490	5550280	5550490	DEL	210	0	0.115385	0	0.0135135	0.33019	nan	0.0136571	0	90	0	0	0	10	3	0	0	22	0	0	0	36	1	0	no	yes	MODIFIER	no	no	no	no	no	<DEL>|intron_variant|MODIFIER|ENSDLAG00005013617,lyn_(Seabass),LYN proto-oncogene
CAJNNU010000001.1_5591409_5591803_DEL	CAJNNU010000001.1	CAJNNU010000001.1:5591409_5591803	5591409	5591803	DEL	394	0.23494	0.269231	0.190476	0.263889	-0.0216188	-0.0109377	-0.00919222	7	51	25	7	0	6	7	0	1	13	8	0	1	20	13	3	yes	yes	MODIFIER	no	no	no	no	no	<DEL>|intron_variant|MODIFIER|ENSDLAG00005014224,zswim5_(Seabass),zinc finger
CAJNNU010000001.1_5617437_5617529_DEL	CAJNNU010000001.1	CAJNNU010000001.1:5617437_5617529	5617437	5617529	DEL	92	0.0611111	0	0	0	0.0116464	0.0234411	0.0335159	0	80	9	1	0	13	0	0	0	22	0	0	0	37	0	0	yes	no	MODIFIER	no	no	no	no	no	<DEL>|intron_variant|MODIFIER|ENSDLAG00005014224,zswim5_(Seabass),zinc finger
CAJNNU010000001.1_5624498_5624640_DEL	CAJNNU010000001.1	CAJNNU010000001.1:5624498_5624640	5624498	5624640	DEL	142	0.535714	0.153846	0.454545	0.328571	0.22219	-0.00264404	0.0725438	6	19	40	25	0	10	2	1	0	8	8	6	2	15	17	3	yes	yes	MODIFIER	no	no	no	no	no	<DEL>|intron_variant|MODIFIER|ENSDLAG00005014224,zswim5_(Seabass),zinc finger
CAJNNU010000001.1_5639066_5639173_DEL	CAJNNU010000001.1	CAJNNU010000001.1:5639066_5639173	5639066	5639173	DEL	107	0.125	0	0.225	0.114286	0.0500121	0.021705	-0.0113022	2	70	14	4	0	13	0	0	2	12	7	1	2	27	8	0	yes	yes	MODIFIER	no	no	no	no	no	<DEL>|intron_variant|MODIFIER|ENSDLAG00005014224,zswim5_(Seabass),zinc finger
CAJNNU010000001.1_5639292_5639344_DEL	CAJNNU010000001.1	CAJNNU010000001.1:5639292_5639344	5639292	5639344	DEL	52	0.0176471	0.0384615	0.0454545	0.125	-0.0112539	0.00285772	0.103111	5	82	3	0	0	12	1	0	0	20	2	0	1	29	5	2	no	yes	MODIFIER	no	no	no	no	no	<DEL>|intron_variant|MODIFIER|ENSDLAG00005014224,zswim5_(Seabass),zinc finger
CAJNNU010000001.1_5691124_5691765_INV	CAJNNU010000001.1	CAJNNU010000001.1:5691124_5691765	5691124	5691765	INV	641	0.0426829	0.0454545	0	0.03125	-0.0254354	0.0123053	-0.00887074	8	75	7	0	2	10	1	0	2	20	0	0	5	30	2	0	no	yes	MODIFIER	no	no	no	no	no	<INV>|intergenic_region|MODIFIER|ENSDLAG00005014224,zswim5_(Seabass),zinc finger|ENSDLAG00005014776,fabp6_(Stickleback),N/A|	<INV>|downstream_gene_variant|MODIFIER|ENSDLAG00005014776,fabp6_(Stickleback),N/A
CAJNNU010000001.1_5691125_5691699_DEL	CAJNNU010000001.1	CAJNNU010000001.1:5691125_5691699	5691125	5691699	DEL	574	0	0.153846	0.0909091	0.128571	0.320236	0.13466	0.153156	32	58	0	0	0	9	4	0	0	19	2	1	2	27	7	1	no	yes	MODIFIER	no	no	0.05	no	no	<DEL>|intergenic_region|MODIFIER|ENSDLAG00005014224,zswim5_(Seabass),zinc finger|ENSDLAG00005014776,fabp6_(Stickleback),N/A|	<DEL>|downstream_gene_variant|MODIFIER|ENSDLAG00005014776,fabp6_(Stickleback),N/A
CAJNNU010000001.1_5705037_5705089_DEL	CAJNNU010000001.1	CAJNNU010000001.1:5705037_5705089	5705037	5705089	DEL	52	0.166667	0.125	0.0454545	0.0285714	-0.0252252	0.0394025	0.0706791	9	60	15	6	1	9	3	0	0	21	0	1	2	33	2	0	yes	yes	MODIFIER	no	no	no	no	no	<DEL>|intergenic_region|MODIFIER|ENSDLAG00005014776,fabp6_(Stickleback),N/A|ENSDLAG00005014786,elovl8a_(Seabass),ELOVL fatty acid elongase 8a [Source:ZFIN;Acc:ZDB-GENE-060929-240]
CAJNNU010000001.1_5705961_5706379_DEL	CAJNNU010000001.1	CAJNNU010000001.1:5705961:5706379	5705961	5706379	DEL	418	0.0224719	0	0	0	-0.00878197	0.000232503	0.00636774	1	85	4	0	0	13	0	0	0	22	0	0	1	36	0	0	yes	no	MODIFIER	no	no	no	no	no	<DEL>|intergenic_region|MODIFIER|ENSDLAG00005014776,fabp6_(Stickleback),N/A|ENSDLAG00005014786,elovl8a_(Seabass),ELOVL fatty acid elongase 8a [Source:ZFIN;Acc:ZDB-GENE-060929-240]
CAJNNU010000001.1_5710288_5710570_DEL	CAJNNU010000001.1	CAJNNU010000001.1:5710288_5710570	5710288	5710570	DEL	282	0.377778	0.423077	0.113636	0.256757	-0.0171502	0.132567	0.0229933	0	33	46	11	0	5	5	3	0	17	5	0	0	21	13	3	yes	yes	MODIFIER	no	no	no	no	no	<DEL>|intergenic_region|MODIFIER|ENSDLAG00005014776,fabp6_(Stickleback),N/A|ENSDLAG00005014786,elovl8a_(Seabass),ELOVL fatty acid elongase 8a [Source:ZFIN;Acc:ZDB-GENE-060929-240]
CAJNNU010000001.1_5711996_5712061_DEL	CAJNNU010000001.1	CAJNNU010000001.1:5711996_5712061	5711996	5712061	DEL	65	0.311765	0.416667	0.0227273	0.135135	-0.00435081	0.178857	0.0671675	5	45	27	13	1	4	6	2	0	21	1	0	0	27	10	0	yes	no	MODIFIER	no	no	no	no	no	<DEL>|intergenic_region|MODIFIER|ENSDLAG00005014776,fabp6_(Stickleback),N/A|ENSDLAG00005014786,elovl8a_(Seabass),ELOVL fatty acid elongase 8a [Source:ZFIN;Acc:ZDB-GENE-060929-240]|	<DEL>|downstream_gene_variant|MODIFIER|ENSDLAG00005014786,elovl8a_(Seabass),ELOVL fatty acid elongase 8a [Source:ZFIN;Acc:ZDB-GENE-060929-240]
CAJNNU010000001.1_5739879_5739973_DEL	CAJNNU010000001.1	CAJNNU010000001.1:5739879_5739973	5739879	5739973	DEL	94	0.0862069	0.0833333	0	0.0135135	-0.0253471	0.041613	0.0329315	3	73	13	1	1	10	2	0	0	22	0	0	0	36	1	0	yes	yes	MODIFIER	no	no	no	no	no	<DEL>|downstream_gene_variant|MODIFIER|ENSDLAG00005032942,toe1_(Seabass),target of EGR1|	<DEL>|intron_variant|MODIFIER|ENSDLAG00005032942,toe1_(Seabass),target of EGR1
CAJNNU010000001.1_5740882_5741474_DEL	CAJNNU010000001.1	CAJNNU010000001.1:5740882_5741474	5740882	5741474	DEL	592	0.445122	0.384615	0.309524	0.308824	-0.0122481	0.0248089	0.0288407	8	22	47	13	0	5	6	2	1	9	11	1	3	16	15	3	yes	yes	MODIFIER	no	no	no	no	no	<DEL>|downstream_gene_variant|MODIFIER|ENSDLAG00005032942,toe1_(Seabass),target of EGR1|	<DEL>|intron_variant|MODIFIER|ENSDLAG00005032942,toe1_(Seabass),target of EGR1
CAJNNU010000001.1_5745918_5746371_DEL	CAJNNU010000001.1	CAJNNU010000001.1:5745918_5746371	5745918	5746371	DEL	453	0.11236	0	0.0454545	0.027027	0.0498297	0.0123003	0.0363514	1	69	20	0	0	13	0	0	0	20	2	0	0	35	2	0	no	yes	MODIFIER	no	no	no	no	no	<DEL>|downstream_gene_variant|MODIFIER|ENSDLAG00005032942,toe1_(Seabass),target of EGR1|	<DEL>|intergenic_region|MODIFIER|ENSDLAG00005032942,toe1_(Seabass),target of EGR1|ENSDLAG00005014852,rnf220a_(Seabass),ring finger protein 220a [Source:ZFIN;Acc:ZDB-GENE-060929-1006]
CAJNNU010000001.1_5754775_5754958_DEL	CAJNNU010000001.1	CAJNNU010000001.1:5754775_5754958	5754775	5754958	DEL	183	0.9	0.884615	0.386364	0.837838	-0.0236535	0.519684	0.00876247	0	1	16	73	0	1	1	11	0	10	7	5	0	1	10	26	yes	yes	MODIFIER	no	0.01	no	no	no	<DEL>|intergenic_region|MODIFIER|ENSDLAG00005032942,toe1_(Seabass),target of EGR1|ENSDLAG00005014852,rnf220a_(Seabass),ring finger protein 220a [Source:ZFIN;Acc:ZDB-GENE-060929-1006]
CAJNNU010000001.1_5778931_5779012_DEL	CAJNNU010000001.1	CAJNNU010000001.1:5778931:5779012	5778931	5779012	DEL	81	0.235955	0	0.15	0.138889	0.128144	0.00300157	0.0169373	1	56	24	9	0	13	0	0	2	14	6	0	1	26	10	0	yes	yes	MODIFIER	no	no	no	no	no	<DEL>|intergenic_region|MODIFIER|ENSDLAG00005032942,toe1_(Seabass),target of EGR1|ENSDLAG00005014852,rnf220a_(Seabass),ring finger protein 220a [Source:ZFIN;Acc:ZDB-GENE-060929-1006]
CAJNNU010000001.1_5797186_5797267_DEL	CAJNNU010000001.1	CAJNNU010000001.1:5797186_5797267	5797186	5797267	DEL	81	0.294444	0.192308	0.25	0.189189	0.000539467	-0.0113448	0.0167894	0	48	31	11	0	8	5	0	0	12	9	1	0	26	8	3	yes	yes	MODIFIER	no	no	no	no	no	<DEL>|intergenic_region|MODIFIER|ENSDLAG00005032942,toe1_(Seabass),target of EGR1|ENSDLAG00005014852,rnf220a_(Seabass),ring finger protein 220a [Source:ZFIN;Acc:ZDB-GENE-060929-1006]
CAJNNU010000001.1_5804666_5804851_DEL	CAJNNU010000001.1	CAJNNU010000001.1:5804666_5804851	5804666	5804851	DEL	185	0.0280899	0.0384615	0	0.0405405	-0.0201101	0.00395634	-0.00686025	1	84	5	0	0	12	1	0	0	22	0	0	0	34	3	0	yes	yes	MODIFIER	no	no	no	no	no	<DEL>|intergenic_region|MODIFIER|ENSDLAG00005032942,toe1_(Seabass),target of EGR1|ENSDLAG00005014852,rnf220a_(Seabass),ring finger protein 220a [Source:ZFIN;Acc:ZDB-GENE-060929-1006]
CAJNNU010000001.1_5804803_5805066_DEL	CAJNNU010000001.1	CAJNNU010000001.1:5804803_5805066	5804803	5805066	DEL	263	0	0.0384615	0	0.0277778	0.116985	nan	0.0377513	2	88	0	0	0	12	1	0	0	22	0	0	1	34	2	0	no	yes	MODIFIER	no	no	no	no	no	<DEL>|intergenic_region|MODIFIER|ENSDLAG00005032942,toe1_(Seabass),target of EGR1|ENSDLAG00005014852,rnf220a_(Seabass),ring finger protein 220a [Source:ZFIN;Acc:ZDB-GENE-060929-1006]
CAJNNU010000001.1_5822442_5822621_DEL	CAJNNU010000001.1	CAJNNU010000001.1:5822442_5822621	5822442	5822621	DEL	179	0.0444444	0	0.159091	0.0540541	-0.000650126	0.0831794	-0.00988012	0	83	6	1	0	13	0	0	0	16	5	1	0	33	4	0	yes	yes	MODIFIER	no	no	no	no	no	<DEL>|intergenic_region|MODIFIER|ENSDLAG00005032942,toe1_(Seabass),target of EGR1|ENSDLAG00005014852,rnf220a_(Seabass),ring finger protein 220a [Source:ZFIN;Acc:ZDB-GENE-060929-1006]
CAJNNU010000001.1_5888617_5888683_DEL	CAJNNU010000001.1	CAJNNU010000001.1:5888617_5888683	5888617	5888683	DEL	66	0.0523256	0.0769231	0.125	0.027027	-0.0199784	0.0256366	-0.00367045	4	78	7	1	0	11	2	0	2	15	5	0	0	35	2	0	yes	yes	MODIFIER	no	no	no	no	no	<DEL>|intergenic_region|MODIFIER|ENSDLAG00005032942,toe1_(Seabass),target of EGR1|ENSDLAG00005014852,rnf220a_(Seabass),ring finger protein 220a [Source:ZFIN;Acc:ZDB-GENE-060929-1006]
CAJNNU010000001.1_5909009_5909089_DEL	CAJNNU010000001.1	CAJNNU010000001.1:5909009_5909089	5909009	5909089	DEL	80	0.193182	0.166667	0.261905	0.202703	-0.0227463	-0.00244405	-0.0100726	2	58	26	4	1	8	4	0	1	13	5	3	0	24	11	2	yes	yes	MODIFIER	no	no	no	no	no	<DEL>|intergenic_region|MODIFIER|ENSDLAG00005032942,toe1_(Seabass),target of EGR1|ENSDLAG00005014852,rnf220a_(Seabass),ring finger protein 220a [Source:ZFIN;Acc:ZDB-GENE-060929-1006]
CAJNNU010000001.1_5945043_5945106_DEL	CAJNNU010000001.1	CAJNNU010000001.1:5945043_5945106	5945043	5945106	DEL	63	0	0	0	0.0428571	nan	nan	0.0652326	0	90	0	0	0	13	0	0	1	21	0	0	2	32	3	0	no	yes	MODIFIER	no	no	no	no	no	<DEL>|intergenic_region|MODIFIER|ENSDLAG00005032942,toe1_(Seabass),target of EGR1|ENSDLAG00005014852,rnf220a_(Seabass),ring finger protein 220a [Source:ZFIN;Acc:ZDB-GENE-060929-1006]
CAJNNU010000001.1_6010909_6011117_DEL	CAJNNU010000001.1	CAJNNU010000001.1:6010909_6011117	6010909	6011117	DEL	208	0.0588235	0	0.0681818	0.108108	0.00978539	-0.0153246	0.00642781	5	76	8	1	0	13	0	0	0	19	3	0	0	30	6	1	yes	yes	MODIFIER	no	no	no	yes	no	<DEL>|intron_variant|MODIFIER|ENSDLAG00005014852,rnf220a_(Seabass),ring finger protein 220a [Source:ZFIN;Acc:ZDB-GENE-060929-1006]
CAJNNU010000001.1_6056667_6056773_DEL	CAJNNU010000001.1	CAJNNU010000001.1:6056667_6056773	6056667	6056773	DEL	106	0.361111	0	0.568182	0.297297	0.217262	0.0652124	-0.00567247	0	49	17	24	1	12	0	0	0	4	11	7	0	21	10	6	yes	yes	MODIFIER	no	no	no	no	no	<DEL>|downstream_gene_variant|MODIFIER|ENSDLAG00005014852,rnf220a_(Seabass),ring finger protein 220a [Source:ZFIN;Acc:ZDB-GENE-060929-1006]|	<DEL>|intergenic_region|MODIFIER|ENSDLAG00005014852,rnf220a_(Seabass),ring finger protein 220a [Source:ZFIN;Acc:ZDB-GENE-060929-1006]|ENSDLAG00005014978,klf17_(Stickleback),N/A
CAJNNU010000001.1_6078502_6078556_DEL	CAJNNU010000001.1	CAJNNU010000001.1:6078502_6078556	6078502	6078556	DEL	54	0.0561798	0	0	0	0.012683	0.0228113	0.0317068	1	79	10	0	0	13	0	0	0	22	0	0	0	37	0	0	yes	no	MODIFIER	no	no	no	no	no	<DEL>|intergenic_region|MODIFIER|ENSDLAG00005014852,rnf220a_(Seabass),ring finger protein 220a [Source:ZFIN;Acc:ZDB-GENE-060929-1006]|ENSDLAG00005014978,klf17_(Stickleback),N/A
CAJNNU010000001.1_6091560_6091646_DEL	CAJNNU010000001.1	CAJNNU010000001.1:6091560_6091646	6091560	6091646	DEL	86	0	0.0769231	0	0.027027	0.234754	nan	0.0365712	0	90	0	0	0	11	2	0	0	22	0	0	0	35	2	0	no	yes	MODIFIER	no	no	no	no	no	<DEL>|intergenic_region|MODIFIER|ENSDLAG00005014852,rnf220a_(Seabass),ring finger protein 220a [Source:ZFIN;Acc:ZDB-GENE-060929-1006]|ENSDLAG00005014978,klf17_(Stickleback),N/A
CAJNNU010000001.1_6126896_6126987_DEL	CAJNNU010000001.1	CAJNNU010000001.1:6126896_6126987	6126896	6126987	DEL	91	0.0747126	0.0769231	0	0.125	-0.020928	0.0356169	0.00561724	3	74	13	0	0	11	2	0	0	22	0	0	1	28	7	1	yes	yes	MODIFIER	no	no	no	no	no	<DEL>|downstream_gene_variant|MODIFIER|ENSDLAG00005014978,klf17_(Stickleback),N/A|	<DEL>|intergenic_region|MODIFIER|ENSDLAG00005014978,klf17_(Stickleback),N/A|ENSDLAG00005015088,slc6a9_(Seabass),solute carrier family 6 member 9 [Source:ZFIN;Acc:ZDB-GENE-050105-3]
CAJNNU010000001.1_6132191_6132386_DEL	CAJNNU010000001.1	CAJNNU010000001.1:6132191:6132386	6132191	6132386	DEL	195	0.0333333	0	0.113636	0.027027	-0.00192395	0.0537406	-0.00872587	0	84	6	0	0	13	0	0	0	17	5	0	0	35	2	0	yes	yes	MODIFIER	no	no	no	no	no	<DEL>|intergenic_region|MODIFIER|ENSDLAG00005014978,klf17_(Stickleback),N/A|ENSDLAG00005015088,slc6a9_(Seabass),solute carrier family 6 member 9 [Source:ZFIN;Acc:ZDB-GENE-050105-3]
CAJNNU010000001.1_6134249_6134322_DEL	CAJNNU010000001.1	CAJNNU010000001.1:6134249_6134322	6134249	6134322	DEL	73	0.0465116	0.115385	0	0.027027	0.0111703	0.00896733	-0.00858944	4	80	4	2	0	11	1	1	0	22	0	0	0	35	2	0	yes	yes	MODIFIER	no	no	no	no	no	<DEL>|intergenic_region|MODIFIER|ENSDLAG00005014978,klf17_(Stickleback),N/A|ENSDLAG00005015088,slc6a9_(Seabass),solute carrier family 6 member 9 [Source:ZFIN;Acc:ZDB-GENE-050105-3]
CAJNNU010000001.1_6145441_6145512_DEL	CAJNNU010000001.1	CAJNNU010000001.1:6145441:6145512	6145441	6145512	DEL	71	0.129213	0.166667	0	0.0135135	-0.0185804	0.071168	0.0649718	1	68	19	2	1	8	4	0	0	22	0	0	0	36	1	0	yes	yes	MODIFIER	no	no	no	no	no	<DEL>|intron_variant|MODIFIER|ENSDLAG00005015088,slc6a9_(Seabass),solute carrier family 6 member 9 [Source:ZFIN;Acc:ZDB-GENE-050105-3]
CAJNNU010000001.1_6154651_6154743_DEL	CAJNNU010000001.1	CAJNNU010000001.1:6154651:6154743	6154651	6154743	DEL	92	0.0681818	0	0.333333	0.102941	0.0166228	0.260889	-0.00218196	2	77	10	1	0	13	0	0	1	10	8	3	3	27	7	0	yes	yes	MODIFIER	no	no	no	no	no	<DEL>|intron_variant|MODIFIER|ENSDLAG00005015088,slc6a9_(Seabass),solute carrier family 6 member 9 [Source:ZFIN;Acc:ZDB-GENE-050105-3]
CAJNNU010000001.1_6181332_6181407_DEL	CAJNNU010000001.1	CAJNNU010000001.1:6181332_6181407	6181332	6181407	DEL	75	0.47093	0.0909091	0.404762	0.445946	0.219207	-0.00878679	-0.00971934	4	27	37	22	2	9	2	0	1	9	7	5	0	12	17	8	yes	yes	MODIFIER	no	no	no	no	no	<DEL>|intron_variant|MODIFIER|ENSDLAG00005015088,slc6a9_(Seabass),solute carrier family 6 member 9 [Source:ZFIN;Acc:ZDB-GENE-050105-3]
CAJNNU010000001.1_6245394_6245450_DEL	CAJNNU010000001.1	CAJNNU010000001.1:6245394_6245450	6245394	6245450	DEL	56	0.0955056	0.0769231	0	0.0810811	-0.0209479	0.0481485	-0.00841713	1	73	15	1	0	11	2	0	0	22	0	0	0	31	6	0	no	yes	MODIFIER	no	no	no	no	no	<DEL>|intergenic_region|MODIFIER|ENSDLAG00005017581,lrrc24_(Seabass),leucine rich repeat containing 24 [Source:ZFIN;Acc:ZDB-GENE-060503-496]|ENSDLAG00005030319,pigr_(Seabass),polymeric immunoglobulin receptor [Source:ZFIN;Acc:ZDB-GENE-060503-327]
CAJNNU010000001.1_6277018_6277150_DEL	CAJNNU010000001.1	CAJNNU010000001.1:6277018_6277150	6277018	6277150	DEL	132	0	0	0	0.0405405	nan	nan	0.0590516	0	90	0	0	0	13	0	0	0	22	0	0	0	34	3	0	no	yes	HIGH	no	no	no	yes	yes	<DEL>|splice_acceptor_variant&conservative_inframe_deletion&splice_region_variant&intron_variant|HIGH|ENSDLAG00005017659,tgm1l1_(Seabass),transglutaminase 1 like 1 [Source:ZFIN;Acc:ZDB-GENE-060503-139]
CAJNNU010000001.1_6294814_6295026_DEL	CAJNNU010000001.1	CAJNNU010000001.1:6294814_6295026	6294814	6295026	DEL	212	0.229412	0.583333	0.0681818	0.271429	0.237732	0.0645881	-0.00538798	5	51	29	5	1	1	8	3	0	19	3	0	2	18	15	2	yes	no	MODIFIER	no	no	no	no	no	<DEL>|upstream_gene_variant|MODIFIER|ENSDLAG00005017659,tgm1l1_(Seabass),transglutaminase 1 like 1 [Source:ZFIN;Acc:ZDB-GENE-060503-139]|	<DEL>|intron_variant|MODIFIER|ENSDLAG00005018089,AL954696.1_(Zebrafish),N/A
CAJNNU010000001.1_6303880_6303966_DEL	CAJNNU010000001.1	CAJNNU010000001.1:6303880_6303966	6303880	6303966	DEL	86	0.229885	0	0.333333	0.202703	0.128064	0.0133763	-0.00804558	3	52	30	5	0	13	0	0	1	9	10	2	0	24	11	2	yes	yes	MODIFIER	no	no	no	no	no	<DEL>|intron_variant|MODIFIER|ENSDLAG00005018089,AL954696.1_(Zebrafish),N/A
CAJNNU010000001.1_6306106_6306207_DEL	CAJNNU010000001.1	CAJNNU010000001.1:6306106_6306207	6306106	6306207	DEL	101	0.0511364	0.115385	0	0.0833333	0.01594	0.0186426	-0.000109023	2	79	9	0	0	10	3	0	1	21	0	0	1	30	6	0	no	yes	MODIFIER	no	no	no	no	no	<DEL>|intron_variant|MODIFIER|ENSDLAG00005018089,AL954696.1_(Zebrafish),N/A
CAJNNU010000001.1_6328013_6328200_DEL	CAJNNU010000001.1	CAJNNU010000001.1:6328013_6328200	6328013	6328200	DEL	187	0.0561798	0	0	0	0.012683	0.0228113	0.0317068	1	79	10	0	0	13	0	0	0	22	0	0	0	37	0	0	yes	no	MODIFIER	no	no	no	no	no	<DEL>|intron_variant|MODIFIER|ENSDLAG00005027657,rem2_(Seabass),RAS (RAD and GEM)-like GTP binding 2 [Source:ZFIN;Acc:ZDB-GENE-081110-1]
CAJNNU010000001.1_6338805_6339151_DEL	CAJNNU010000001.1	CAJNNU010000001.1:6338805_6339151	6338805	6339151	DEL	346	0.122093	0	0.0909091	0.0416667	0.04773	-0.0131431	0.0236907	4	69	13	4	0	13	0	0	0	18	4	0	1	33	3	0	yes	yes	MODIFIER	no	no	no	no	no	<DEL>|intron_variant|MODIFIER|ENSDLAG00005027657,rem2_(Seabass),RAS (RAD and GEM)-like GTP binding 2 [Source:ZFIN;Acc:ZDB-GENE-081110-1]
CAJNNU010000001.1_6340688_6340754_DEL	CAJNNU010000001.1	CAJNNU010000001.1:6340688_6340754	6340688	6340754	DEL	66	0.0617978	0	0	0	0.00995453	0.0239543	0.0341346	1	79	9	1	1	12	0	0	0	22	0	0	0	37	0	0	yes	no	MODIFIER	no	no	no	no	no	<DEL>|intron_variant|MODIFIER|ENSDLAG00005027657,rem2_(Seabass),RAS (RAD and GEM)-like GTP binding 2 [Source:ZFIN;Acc:ZDB-GENE-081110-1]
CAJNNU010000001.1_6366301_6366382_DEL	CAJNNU010000001.1	CAJNNU010000001.1:6366301:6366382	6366301	6366382	DEL	81	0.0166667	0.0384615	0.0238095	0.0555556	-0.00942613	-0.0132846	0.0155038	0	87	3	0	0	12	1	0	1	20	1	0	1	33	2	1	yes	yes	MODIFIER	no	no	no	no	no	<DEL>|intron_variant|MODIFIER|ENSDLAG00005018141,carmil3_(Seabass),capping protein regulator and myosin 1 linker 3 [Source:ZFIN;Acc:ZDB-GENE-070912-183]
CAJNNU010000001.1_6379222_6379590_DEL	CAJNNU010000001.1	CAJNNU010000001.1:6379222_6379590	6379222	6379590	DEL	368	0.0397727	0.0384615	0	0	-0.0218256	0.0117732	0.019524	2	81	7	0	0	12	1	0	0	22	0	0	0	37	0	0	yes	no	MODIFIER	no	no	no	no	no	<DEL>|intron_variant|MODIFIER|ENSDLAG00005018141,carmil3_(Seabass),capping protein regulator and myosin 1 linker 3 [Source:ZFIN;Acc:ZDB-GENE-070912-183]
CAJNNU010000001.1_6382305_6382384_DEL	CAJNNU010000001.1	CAJNNU010000001.1:6382305_6382384	6382305	6382384	DEL	79	0.176471	0	0.175	0.455882	0.0886657	-0.0166032	0.172258	5	59	22	4	0	13	0	0	2	13	7	0	3	14	9	11	yes	yes	MODIFIER	no	no	0.05	no	no	<DEL>|intron_variant|MODIFIER|ENSDLAG00005018141,carmil3_(Seabass),capping protein regulator and myosin 1 linker 3 [Source:ZFIN;Acc:ZDB-GENE-070912-183]
CAJNNU010000001.1_6407641_6407881_DEL	CAJNNU010000001.1	CAJNNU010000001.1:6407641:6407881	6407641	6407881	DEL	240	0.0617978	0.208333	0	0.0675676	0.1119	0.0266301	-0.00879097	1	78	11	0	1	8	3	1	0	22	0	0	0	32	5	0	yes	yes	MODIFIER	no	no	no	no	no	<DEL>|intron_variant|MODIFIER|ENSDLAG00005018141,carmil3_(Seabass),capping protein regulator and myosin 1 linker 3 [Source:ZFIN;Acc:ZDB-GENE-070912-183]
CAJNNU010000001.1_6417158_6417226_DEL	CAJNNU010000001.1	CAJNNU010000001.1:6417158_6417226	6417158	6417226	DEL	68	0.00568182	0.115385	0	0.0135135	0.228484	-0.0108309	-0.00577552	2	87	1	0	0	11	1	1	0	22	0	0	0	36	1	0	no	yes	MODIFIER	no	no	no	no	no	<DEL>|intron_variant|MODIFIER|ENSDLAG00005018141,carmil3_(Seabass),capping protein regulator and myosin 1 linker 3 [Source:ZFIN;Acc:ZDB-GENE-070912-183]
CAJNNU010000001.1_6437643_6437704_DEL	CAJNNU010000001.1	CAJNNU010000001.1:6437643_6437704	6437643	6437704	DEL	61	0.077381	0.115385	0	0.027027	-0.0110334	0.0377062	0.0126044	6	71	13	0	0	10	3	0	0	22	0	0	0	35	2	0	yes	yes	MODIFIER	no	no	no	no	no	<DEL>|upstream_gene_variant|MODIFIER|ENSDLAG00005018141,carmil3_(Seabass),capping protein regulator and myosin 1 linker 3 [Source:ZFIN;Acc:ZDB-GENE-070912-183]|	<DEL>|intergenic_region|MODIFIER|ENSDLAG00005018141,carmil3_(Seabass),capping protein regulator and myosin 1 linker 3 [Source:ZFIN;Acc:ZDB-GENE-070912-183]|ENSDLAG00005028484,cdh24b_(Seabass),cadherin 24
CAJNNU010000001.1_6442087_6442447_DEL	CAJNNU010000001.1	CAJNNU010000001.1:6442087_6442447	6442087	6442447	DEL	360	0.441176	0.961538	0.431818	0.181818	0.370378	-0.0157855	0.123498	5	28	39	18	0	0	1	12	0	8	9	5	4	22	10	1	yes	yes	MODIFIER	0.05	no	no	no	no	<DEL>|upstream_gene_variant|MODIFIER|ENSDLAG00005018141,carmil3_(Seabass),capping protein regulator and myosin 1 linker 3 [Source:ZFIN;Acc:ZDB-GENE-070912-183]|	<DEL>|intergenic_region|MODIFIER|ENSDLAG00005018141,carmil3_(Seabass),capping protein regulator and myosin 1 linker 3 [Source:ZFIN;Acc:ZDB-GENE-070912-183]|ENSDLAG00005028484,cdh24b_(Seabass),cadherin 24
CAJNNU010000001.1_6442483_6442772_DEL	CAJNNU010000001.1	CAJNNU010000001.1:6442483_6442772	6442483	6442772	DEL	289	0.0449438	0	0	0.0606061	-0.00747613	0.0118229	-0.00737075	1	81	8	0	5	8	0	0	4	18	0	0	4	29	4	0	no	yes	MODIFIER	no	no	no	no	no	<DEL>|upstream_gene_variant|MODIFIER|ENSDLAG00005018141,carmil3_(Seabass),capping protein regulator and myosin 1 linker 3 [Source:ZFIN;Acc:ZDB-GENE-070912-183]|	<DEL>|intergenic_region|MODIFIER|ENSDLAG00005018141,carmil3_(Seabass),capping protein regulator and myosin 1 linker 3 [Source:ZFIN;Acc:ZDB-GENE-070912-183]|ENSDLAG00005028484,cdh24b_(Seabass),cadherin 24
CAJNNU010000001.1_6443277_6443390_DEL	CAJNNU010000001.1	CAJNNU010000001.1:6443277_6443390	6443277	6443390	DEL	113	0.276471	0	0.0681818	0.342857	0.162093	0.0985568	-0.00101789	5	46	31	8	0	13	0	0	0	19	3	0	2	17	12	6	yes	yes	MODIFIER	no	no	no	no	no	<DEL>|intergenic_region|MODIFIER|ENSDLAG00005018141,carmil3_(Seabass),capping protein regulator and myosin 1 linker 3 [Source:ZFIN;Acc:ZDB-GENE-070912-183]|ENSDLAG00005028484,cdh24b_(Seabass),cadherin 24
CAJNNU010000001.1_6457607_6457789_DEL	CAJNNU010000001.1	CAJNNU010000001.1:6457607_6457789	6457607	6457789	DEL	182	0.011236	0	0.113636	0	-0.0158054	0.143179	-0.00155569	1	87	2	0	0	13	0	0	0	17	5	0	0	37	0	0	no	yes	MODIFIER	no	no	no	yes	no	<DEL>|3_prime_UTR_variant|MODIFIER|ENSDLAG00005028484,cdh24b_(Seabass),cadherin 24
CAJNNU010000001.1_6493088_6493328_DEL	CAJNNU010000001.1	CAJNNU010000001.1:6493088_6493328	6493088	6493328	DEL	240	0.0862069	0	0.0454545	0.0675676	0.0323965	-0.00161468	-0.00656796	3	72	15	0	0	13	0	0	0	20	2	0	0	32	5	0	yes	no	MODIFIER	no	no	no	no	no	<DEL>|intron_variant|MODIFIER|ENSDLAG00005028484,cdh24b_(Seabass),cadherin 24
CAJNNU010000001.1_6498543_6498784_DEL	CAJNNU010000001.1	CAJNNU010000001.1:6498543_6498784	6498543	6498784	DEL	241	0.436047	0.5	0.0454545	0.257143	-0.0128537	0.261643	0.0558114	4	28	41	17	0	1	11	1	0	20	2	0	2	18	16	1	yes	yes	MODIFIER	no	no	no	no	no	<DEL>|intron_variant|MODIFIER|ENSDLAG00005028484,cdh24b_(Seabass),cadherin 24
CAJNNU010000001.1_6508728_6508793_DEL	CAJNNU010000001.1	CAJNNU010000001.1:6508728_6508793	6508728	6508793	DEL	65	0.117647	0	0.447368	0.354839	0.0513495	0.283811	0.16061	5	66	18	1	0	13	0	0	3	7	7	5	6	14	12	5	no	yes	MODIFIER	no	no	0.05	no	no	<DEL>|intron_variant|MODIFIER|ENSDLAG00005028484,cdh24b_(Seabass),cadherin 24
CAJNNU010000001.1_6527509_6527839_DEL	CAJNNU010000001.1	CAJNNU010000001.1:6527509_6527839	6527509	6527839	DEL	330	0.0833333	0	0	0.0135135	0.0303822	0.0413373	0.0318653	0	75	15	0	0	13	0	0	0	22	0	0	0	36	1	0	yes	no	MODIFIER	no	no	no	no	no	<DEL>|intron_variant|MODIFIER|ENSDLAG00005028484,cdh24b_(Seabass),cadherin 24
CAJNNU010000001.1_6553809_6554298_DEL	CAJNNU010000001.1	CAJNNU010000001.1:6553809_6554298	6553809	6554298	DEL	489	0.0277778	0.0769231	0	0.0540541	0.0152426	0.00374339	0.000846731	0	85	5	0	0	11	2	0	0	22	0	0	0	33	4	0	no	yes	MODIFIER	no	no	no	no	no	<DEL>|intron_variant|MODIFIER|ENSDLAG00005028484,cdh24b_(Seabass),cadherin 24
CAJNNU010000001.1_6606279_6606530_DEL	CAJNNU010000001.1	CAJNNU010000001.1:6606279_6606530	6606279	6606530	DEL	251	0.0965909	0.153846	0	0.027027	-0.00212576	0.050748	0.0253115	2	71	17	0	0	9	4	0	0	22	0	0	0	35	2	0	yes	yes	MODIFIER	no	no	no	no	no	<DEL>|intergenic_region|MODIFIER|ENSDLAG00005028484,cdh24b_(Seabass),cadherin 24|ENSDLAG00005018277,psmb5_(Seabass),proteasome 20S subunit beta 5 [Source:ZFIN;Acc:ZDB-GENE-990415-215]
CAJNNU010000001.1_6631663_6632021_DEL	CAJNNU010000001.1	CAJNNU010000001.1:6631663_6632021	6631663	6632021	DEL	358	0.0337079	0	0	0	-0.00169335	0.00769577	0.0149664	1	83	6	0	0	13	0	0	0	22	0	0	0	37	0	0	yes	no	MODIFIER	no	no	no	no	no	<DEL>|intron_variant|MODIFIER|ENSDLAG00005018277,psmb5_(Seabass),proteasome 20S subunit beta 5 [Source:ZFIN;Acc:ZDB-GENE-990415-215]
CAJNNU010000001.1_6647375_6647427_DEL	CAJNNU010000001.1	CAJNNU010000001.1:6647375_6647427	6647375	6647427	DEL	52	0.440789	1	0.0454545	0.25	0.412808	0.267543	0.0618744	14	29	27	20	0	0	0	13	0	20	2	0	3	19	13	2	yes	yes	MODIFIER	0.05	no	no	no	no	<DEL>|downstream_gene_variant|MODIFIER|ENSDLAG00005018348,prmt5_(Seabass),protein arginine methyltransferase 5 [Source:ZFIN;Acc:ZDB-GENE-030616-585]|	<DEL>|intergenic_region|MODIFIER|ENSDLAG00005018348,prmt5_(Seabass),protein arginine methyltransferase 5 [Source:ZFIN;Acc:ZDB-GENE-030616-585]|ENSDLAG00005018770,slc7a8b_(Seabass),solute carrier family 7 member 8b [Source:ZFIN;Acc:ZDB-GENE-030616-586]|	<DEL>|upstream_gene_variant|MODIFIER|ENSDLAG00005018770,slc7a8b_(Seabass),solute carrier family 7 member 8b [Source:ZFIN;Acc:ZDB-GENE-030616-586]
CAJNNU010000001.1_6655207_6655480_DEL	CAJNNU010000001.1	CAJNNU010000001.1:6655207_6655480	6655207	6655480	DEL	273	0.555556	0.730769	0.136364	0.256757	0.037419	0.273645	0.154092	0	21	38	31	0	0	7	6	0	16	6	0	0	18	19	0	no	yes	MODIFIER	no	no	0.05	no	no	<DEL>|intron_variant|MODIFIER|ENSDLAG00005018770,slc7a8b_(Seabass),solute carrier family 7 member 8b [Source:ZFIN;Acc:ZDB-GENE-030616-586]|	<DEL>|upstream_gene_variant|MODIFIER|ENSDLAG00005019375,ap1g2_(Seabass),adaptor related protein complex 1 subunit gamma 2 [Source:ZFIN;Acc:ZDB-GENE-030616-587]
CAJNNU010000001.1_6658807_6658861_DEL	CAJNNU010000001.1	CAJNNU010000001.1:6658807_6658861	6658807	6658861	DEL	54	0	0.125	0	0.0135135	0.367695	nan	0.0136571	0	90	0	0	1	9	3	0	0	22	0	0	0	36	1	0	no	yes	MODIFIER	0.05	no	no	no	no	<DEL>|3_prime_UTR_variant|MODIFIER|ENSDLAG00005018770,slc7a8b_(Seabass),solute carrier family 7 member 8b [Source:ZFIN;Acc:ZDB-GENE-030616-586]|	<DEL>|downstream_gene_variant|MODIFIER|ENSDLAG00005018770,slc7a8b_(Seabass),solute carrier family 7 member 8b [Source:ZFIN;Acc:ZDB-GENE-030616-586]|	<DEL>|upstream_gene_variant|MODIFIER|ENSDLAG00005019375,ap1g2_(Seabass),adaptor related protein complex 1 subunit gamma 2 [Source:ZFIN;Acc:ZDB-GENE-030616-587]
CAJNNU010000001.1_6658893_6659313_DEL	CAJNNU010000001.1	CAJNNU010000001.1:6658893_6659313	6658893	6659313	DEL	420	0	0.227273	0	0.027027	0.569424	nan	0.0365712	0	90	0	0	2	6	5	0	0	22	0	0	0	35	2	0	no	yes	MODIFIER	0.01	no	no	no	no	<DEL>|3_prime_UTR_variant|MODIFIER|ENSDLAG00005018770,slc7a8b_(Seabass),solute carrier family 7 member 8b [Source:ZFIN;Acc:ZDB-GENE-030616-586]|	<DEL>|downstream_gene_variant|MODIFIER|ENSDLAG00005018770,slc7a8b_(Seabass),solute carrier family 7 member 8b [Source:ZFIN;Acc:ZDB-GENE-030616-586]|	<DEL>|upstream_gene_variant|MODIFIER|ENSDLAG00005019375,ap1g2_(Seabass),adaptor related protein complex 1 subunit gamma 2 [Source:ZFIN;Acc:ZDB-GENE-030616-587]
CAJNNU010000001.1_6660266_6660330_DEL	CAJNNU010000001.1	CAJNNU010000001.1:6660266_6660330	6660266	6660330	DEL	64	0.0166667	0	0	0	-0.0123979	-0.00358922	0.00241084	0	87	3	0	0	13	0	0	0	22	0	0	0	37	0	0	yes	no	MODIFIER	no	no	no	no	no	<DEL>|downstream_gene_variant|MODIFIER|ENSDLAG00005018770,slc7a8b_(Seabass),solute carrier family 7 member 8b [Source:ZFIN;Acc:ZDB-GENE-030616-586]|	<DEL>|intergenic_region|MODIFIER|ENSDLAG00005018770,slc7a8b_(Seabass),solute carrier family 7 member 8b [Source:ZFIN;Acc:ZDB-GENE-030616-586]|ENSDLAG00005019375,ap1g2_(Seabass),adaptor related protein complex 1 subunit gamma 2 [Source:ZFIN;Acc:ZDB-GENE-030616-587]|	<DEL>|upstream_gene_variant|MODIFIER|ENSDLAG00005019375,ap1g2_(Seabass),adaptor related protein complex 1 subunit gamma 2 [Source:ZFIN;Acc:ZDB-GENE-030616-587]
CAJNNU010000001.1_6683530_6683609_DEL	CAJNNU010000001.1	CAJNNU010000001.1:6683530_6683609	6683530	6683609	DEL	79	0.0166667	0.0384615	0	0	-0.00942613	-0.00358922	0.00241084	0	87	3	0	0	12	1	0	0	22	0	0	0	37	0	0	yes	no	MODIFIER	no	no	no	no	no	<DEL>|downstream_gene_variant|MODIFIER|ENSDLAG00005019805,zp3f.2_(Seabass),zona pellucida glycoprotein 3f|	<DEL>|frameshift_variant&splice_donor_variant&splice_region_variant&intron_variant|HIGH|ENSDLAG00005019822,zp3f.1_(Seabass),zona pellucida glycoprotein 3f|	<DEL>|upstream_gene_variant|MODIFIER|ENSDLAG00005026545,N/A,N/A|	<DEL>|downstream_gene_variant|MODIFIER|ENSDLAG00005030477,homeza_(Seabass),homeobox and leucine zipper encoding a [Source:ZFIN;Acc:ZDB-GENE-030616-592]
CAJNNU010000001.1_6757755_6757818_DEL	CAJNNU010000001.1	CAJNNU010000001.1:6757755_6757818	6757755	6757818	DEL	63	0	0.0769231	0	0.0138889	0.234754	nan	0.0145748	0	90	0	0	0	11	2	0	0	22	0	0	1	35	1	0	no	yes	MODIFIER	no	no	no	no	no	<DEL>|upstream_gene_variant|MODIFIER|ENSDLAG00005019935,mmp14b_(Seabass),matrix metallopeptidase 14b (membrane-inserted) [Source:ZFIN;Acc:ZDB-GENE-030901-2]|	<DEL>|intergenic_region|MODIFIER|ENSDLAG00005019935,mmp14b_(Seabass),matrix metallopeptidase 14b (membrane-inserted) [Source:ZFIN;Acc:ZDB-GENE-030901-2]|ENSDLAG00005020240,sall2_(Seabass),spalt-like transcription factor 2 [Source:ZFIN;Acc:ZDB-GENE-030829-32]|	<DEL>|downstream_gene_variant|MODIFIER|ENSDLAG00005020240,sall2_(Seabass),spalt-like transcription factor 2 [Source:ZFIN;Acc:ZDB-GENE-030829-32]
CAJNNU010000001.1_6775666_6775748_DEL	CAJNNU010000001.1	CAJNNU010000001.1:6775666_6775748	6775666	6775748	DEL	82	0.0344828	0	0.0681818	0.0810811	-0.0089724	-0.00275047	0.0109254	3	82	4	1	0	13	0	0	0	19	3	0	0	32	4	1	yes	yes	MODIFIER	no	no	no	no	no	<DEL>|upstream_gene_variant|MODIFIER|ENSDLAG00005031655,trim110_(Salmon),N/A|	<DEL>|intron_variant|MODIFIER|ENSDLAG00005032091,N/A,N/A
CAJNNU010000001.1_6779274_6779828_DEL	CAJNNU010000001.1	CAJNNU010000001.1:6779274_6779828	6779274	6779828	DEL	554	0.196629	0.0769231	0.25	0.194444	0.0218268	-0.00800837	-0.0115298	1	60	23	6	0	11	2	0	2	10	10	0	1	24	10	2	yes	yes	MODIFIER	no	no	no	no	no	<DEL>|upstream_gene_variant|MODIFIER|ENSDLAG00005020246,cbln12_(Seabass),cerebellin 12 [Source:ZFIN;Acc:ZDB-GENE-070912-11]|	<DEL>|intron_variant|MODIFIER|ENSDLAG00005031655,trim110_(Salmon),N/A|	<DEL>|upstream_gene_variant|MODIFIER|ENSDLAG00005032091,N/A,N/A
CAJNNU010000001.1_6833342_6833397_DEL	CAJNNU010000001.1	CAJNNU010000001.1:6833342_6833397	6833342	6833397	DEL	55	0	0.125	0	0.0571429	0.332885	nan	0.0767482	10	80	0	0	1	10	1	1	0	22	0	0	2	32	2	1	no	yes	MODIFIER	0.05	no	no	no	no	<DEL>|intron_variant|MODIFIER|ENSDLAG00005022464,casq1a_(Seabass),calsequestrin 1a [Source:ZFIN;Acc:ZDB-GENE-040801-139]
CAJNNU010000001.1_6855693_6855836_DEL	CAJNNU010000001.1	CAJNNU010000001.1:6855693_6855836	6855693	6855836	DEL	143	0.0229885	0	0	0	-0.00848966	0.000572077	0.00710215	3	83	4	0	0	13	0	0	0	22	0	0	0	37	0	0	yes	no	MODIFIER	no	no	no	no	no	<DEL>|upstream_gene_variant|MODIFIER|ENSDLAG00005022464,casq1a_(Seabass),calsequestrin 1a [Source:ZFIN;Acc:ZDB-GENE-040801-139]|	<DEL>|intergenic_region|MODIFIER|ENSDLAG00005022464,casq1a_(Seabass),calsequestrin 1a [Source:ZFIN;Acc:ZDB-GENE-040801-139]|ENSDLAG00005022866,vipr1a_(Seabass),vasoactive intestinal peptide receptor 1a [Source:ZFIN;Acc:ZDB-GENE-070912-506]|	<DEL>|upstream_gene_variant|MODIFIER|ENSDLAG00005022866,vipr1a_(Seabass),vasoactive intestinal peptide receptor 1a [Source:ZFIN;Acc:ZDB-GENE-070912-506]|	<DEL>|upstream_gene_variant|MODIFIER|ENSDLAG00005033125,N/A,N/A
CAJNNU010000001.1_6871312_6871467_DEL	CAJNNU010000001.1	CAJNNU010000001.1:6871312_6871467	6871312	6871467	DEL	155	0.0284091	0	0	0.0540541	-0.00505563	0.0041751	0.000162248	2	83	5	0	0	13	0	0	0	22	0	0	0	33	4	0	yes	yes	MODIFIER	no	no	no	no	no	<DEL>|intron_variant|MODIFIER|ENSDLAG00005022866,vipr1a_(Seabass),vasoactive intestinal peptide receptor 1a [Source:ZFIN;Acc:ZDB-GENE-070912-506]
CAJNNU010000001.1_6899942_6900265_DEL	CAJNNU010000001.1	CAJNNU010000001.1:6899942_6900265	6899942	6900265	DEL	323	0.0227273	0.153846	0	0.027027	0.172919	0.000399968	-0.00912839	2	84	4	0	0	10	2	1	0	22	0	0	0	35	2	0	yes	yes	MODIFIER	no	no	no	no	no	<DEL>|upstream_gene_variant|MODIFIER|ENSDLAG00005022928,hhatla_(Seabass),hedgehog acyltransferase like|	<DEL>|upstream_gene_variant|MODIFIER|ENSDLAG00005023012,ctdsplb_(Seabass),CTD (carboxy-terminal domain|	<DEL>|intron_variant|MODIFIER|ENSDLAG00005023012,ctdsplb_(Seabass),CTD (carboxy-terminal domain
CAJNNU010000001.1_6953406_6953590_DEL	CAJNNU010000001.1	CAJNNU010000001.1:6953406_6953590	6953406	6953590	DEL	184	0.0792683	0	0	0	0.027983	0.0392006	0.0502797	8	69	13	0	0	13	0	0	0	22	0	0	0	37	0	0	yes	no	MODIFIER	no	no	no	no	no	<DEL>|intron_variant|MODIFIER|ENSDLAG00005023419,slc22a13a_(Seabass),solute carrier family 22 member 13a [Source:ZFIN;Acc:ZDB-GENE-070912-473]
CAJNNU010000001.1_6959353_6959411_DEL	CAJNNU010000001.1	CAJNNU010000001.1:6959353_6959411	6959353	6959411	DEL	58	0.166667	0.708333	0	0.16129	0.48099	0.0949459	-0.0172966	21	54	7	8	1	2	3	7	0	22	0	0	6	22	8	1	no	yes	MODIFIER	0.05	no	no	no	no	<DEL>|intron_variant|MODIFIER|ENSDLAG00005023419,slc22a13a_(Seabass),solute carrier family 22 member 13a [Source:ZFIN;Acc:ZDB-GENE-070912-473]
CAJNNU010000001.1_6965536_6965770_DEL	CAJNNU010000001.1	CAJNNU010000001.1:6965536_6965770	6965536	6965770	DEL	234	0.127778	0.115385	0	0.0135135	-0.0308734	0.0648407	0.0603231	0	73	11	6	0	10	3	0	0	22	0	0	0	36	1	0	yes	yes	MODIFIER	no	no	no	no	no	<DEL>|intron_variant|MODIFIER|ENSDLAG00005023419,slc22a13a_(Seabass),solute carrier family 22 member 13a [Source:ZFIN;Acc:ZDB-GENE-070912-473]
CAJNNU010000001.1_6967040_6967141_DEL	CAJNNU010000001.1	CAJNNU010000001.1:6967040_6967141	6967040	6967141	DEL	101	0.0397727	0	0	0	-0.00447886	0.00756801	0.0167083	2	82	5	1	0	13	0	0	0	22	0	0	0	37	0	0	yes	no	MODIFIER	no	no	no	no	no	<DEL>|intron_variant|MODIFIER|ENSDLAG00005023419,slc22a13a_(Seabass),solute carrier family 22 member 13a [Source:ZFIN;Acc:ZDB-GENE-070912-473]
CAJNNU010000001.1_6991087_6991628_DEL	CAJNNU010000001.1	CAJNNU010000001.1:6991087_6991628	6991087	6991628	DEL	541	0.0804598	0.0384615	0.113636	0.027027	-0.00789585	-0.00781329	0.0145544	3	73	14	0	0	12	1	0	0	18	3	1	0	35	2	0	no	yes	MODIFIER	no	no	no	no	no	<DEL>|intergenic_region|MODIFIER|ENSDLAG00005030566,xirp1_(Seabass),xin actin binding repeat containing 1 [Source:NCBI gene;Acc:497637]|ENSDLAG00005034486,csrnp1a_(Seabass),cysteine-serine-rich nuclear protein 1a [Source:ZFIN;Acc:ZDB-GENE-070912-475]
CAJNNU010000001.1_6995220_6995326_DEL	CAJNNU010000001.1	CAJNNU010000001.1:6995220_6995326	6995220	6995326	DEL	106	0.0227273	0.291667	0	0.0277778	0.439458	0.000399968	-0.00916724	2	84	4	0	1	6	5	1	0	22	0	0	1	34	2	0	yes	yes	MODIFIER	0.05	no	no	no	no	<DEL>|intergenic_region|MODIFIER|ENSDLAG00005030566,xirp1_(Seabass),xin actin binding repeat containing 1 [Source:NCBI gene;Acc:497637]|ENSDLAG00005034486,csrnp1a_(Seabass),cysteine-serine-rich nuclear protein 1a [Source:ZFIN;Acc:ZDB-GENE-070912-475]|	<DEL>|upstream_gene_variant|MODIFIER|ENSDLAG00005034486,csrnp1a_(Seabass),cysteine-serine-rich nuclear protein 1a [Source:ZFIN;Acc:ZDB-GENE-070912-475]
CAJNNU010000001.1_7007718_7007858_DEL	CAJNNU010000001.1	CAJNNU010000001.1:7007718_7007858	7007718	7007858	DEL	140	0.127907	0.333333	0	0.125	0.123061	0.0705405	-0.0100166	4	66	18	2	1	6	4	2	0	22	0	0	1	27	9	0	yes	yes	MODIFIER	no	no	no	no	no	<DEL>|intron_variant|MODIFIER|ENSDLAG00005023436,gorasp1a_(Seabass),golgi reassembly stacking protein 1a [Source:ZFIN;Acc:ZDB-GENE-030826-23]|	<DEL>|downstream_gene_variant|MODIFIER|ENSDLAG00005023445,WDR48_(Seabass),WD repeat domain 48 [Source:HGNC Symbol;Acc:HGNC:30914]|	<DEL>|downstream_gene_variant|MODIFIER|ENSDLAG00005034486,csrnp1a_(Seabass),cysteine-serine-rich nuclear protein 1a [Source:ZFIN;Acc:ZDB-GENE-070912-475]
CAJNNU010000001.1_7012814_7013180_DEL	CAJNNU010000001.1	CAJNNU010000001.1:7012814_7013180	7012814	7013180	DEL	366	0.264045	0.5	0	0.22973	0.100956	0.171262	-0.00694222	1	49	33	7	1	3	6	3	0	22	0	0	0	22	13	2	yes	yes	MODIFIER	no	no	no	no	no	<DEL>|downstream_gene_variant|MODIFIER|ENSDLAG00005023436,gorasp1a_(Seabass),golgi reassembly stacking protein 1a [Source:ZFIN;Acc:ZDB-GENE-030826-23]|	<DEL>|downstream_gene_variant|MODIFIER|ENSDLAG00005023445,WDR48_(Seabass),WD repeat domain 48 [Source:HGNC Symbol;Acc:HGNC:30914]|	<DEL>|intron_variant|MODIFIER|ENSDLAG00005023445,WDR48_(Seabass),WD repeat domain 48 [Source:HGNC Symbol;Acc:HGNC:30914]
CAJNNU010000001.1_7018620_7018945_DEL	CAJNNU010000001.1	CAJNNU010000001.1:7018620_7018945	7018620	7018945	DEL	325	0.213483	0	0.409091	0.351351	0.116474	0.082026	0.039398	1	55	30	4	0	13	0	0	0	8	10	4	0	16	16	5	yes	yes	MODIFIER	no	no	no	no	no	<DEL>|upstream_gene_variant|MODIFIER|ENSDLAG00005023445,WDR48_(Seabass),WD repeat domain 48 [Source:HGNC Symbol;Acc:HGNC:30914]|	<DEL>|intron_variant|MODIFIER|ENSDLAG00005023445,WDR48_(Seabass),WD repeat domain 48 [Source:HGNC Symbol;Acc:HGNC:30914]
CAJNNU010000001.1_7065431_7065634_DEL	CAJNNU010000001.1	CAJNNU010000001.1:7065431:7065634	7065431	7065634	DEL	203	0.103448	0	0	0	0.0413384	0.0540296	0.0669579	3	70	16	1	0	13	0	0	0	22	0	0	0	37	0	0	yes	no	MODIFIER	no	no	no	no	no	<DEL>|intergenic_region|MODIFIER|ENSDLAG00005023531,SCN10A_(Seabass),sodium voltage-gated channel alpha subunit 10 [Source:HGNC Symbol;Acc:HGNC:10582]|ENSDLAG00005034014,N/A,N/A|	<DEL>|upstream_gene_variant|MODIFIER|ENSDLAG00005023884,ZNF778_(Human),N/A|	<DEL>|upstream_gene_variant|MODIFIER|ENSDLAG00005034014,N/A,N/A
CAJNNU010000001.1_7105458_7105555_DEL	CAJNNU010000001.1	CAJNNU010000001.1:7105458_7105555	7105458	7105555	DEL	97	0.0523256	0.115385	0.15	0.177419	0.0100022	0.0519872	0.0823889	4	78	7	1	0	10	3	0	2	15	4	1	6	22	7	2	yes	yes	MODIFIER	no	no	no	no	no	<DEL>|upstream_gene_variant|MODIFIER|ENSDLAG00005023911,col6a2_(Seabass),collagen|	<DEL>|downstream_gene_variant|MODIFIER|ENSDLAG00005033968,col6a1_(Stickleback),N/A|	<DEL>|intergenic_region|MODIFIER|ENSDLAG00005033968,col6a1_(Stickleback),N/A|ENSDLAG00005023911,col6a2_(Seabass),collagen
CAJNNU010000001.1_7112265_7112348_DEL	CAJNNU010000001.1	CAJNNU010000001.1:7112265_7112348	7112265	7112348	DEL	83	0.405882	0.833333	0.125	0.257143	0.271839	0.143102	0.0380314	5	28	45	12	1	1	2	9	2	15	5	0	2	18	16	1	yes	yes	HIGH	no	no	no	no	no	<DEL>|splice_acceptor_variant&splice_region_variant&intron_variant|HIGH|ENSDLAG00005023911,col6a2_(Seabass),collagen|	<DEL>|intron_variant|MODIFIER|ENSDLAG00005023911,col6a2_(Seabass),collagen
CAJNNU010000001.1_7129683_7129771_DEL	CAJNNU010000001.1	CAJNNU010000001.1:7129683_7129771	7129683	7129771	DEL	88	0.0166667	0	0.119048	0.0694444	-0.0123979	0.122021	0.0352348	0	87	3	0	0	13	0	0	1	17	3	1	1	31	5	0	no	yes	MODIFIER	no	no	no	no	no	<DEL>|intron_variant|MODIFIER|ENSDLAG00005024052,zgc:162816_(Stickleback),N/A|	<DEL>|upstream_gene_variant|MODIFIER|ENSDLAG00005024073,orc2_(Seabass),origin recognition complex
CAJNNU010000001.1_7141774_7141846_DEL	CAJNNU010000001.1	CAJNNU010000001.1:7141774_7141846	7141774	7141846	DEL	72	0.267045	0	0.431818	0.305556	0.152176	0.0470327	-0.00758005	2	51	27	10	0	13	0	0	0	6	13	3	1	17	16	3	yes	yes	MODIFIER	no	no	no	no	no	<DEL>|downstream_gene_variant|MODIFIER|ENSDLAG00005024073,orc2_(Seabass),origin recognition complex|	<DEL>|intron_variant|MODIFIER|ENSDLAG00005024258,RPL37A_(Stickleback),zgc:171772 [Source:ZFIN;Acc:ZDB-GENE-070928-31]|	<DEL>|upstream_gene_variant|MODIFIER|ENSDLAG00005024261,pecr_(Stickleback),N/A|	<DEL>|5_prime_UTR_variant|MODIFIER|ENSDLAG00005029086,cfap410_(Stickleback),N/A
CAJNNU010000001.1_7149315_7149399_DEL	CAJNNU010000001.1	CAJNNU010000001.1:7149315_7149399	7149315	7149399	DEL	84	0.0930233	0.363636	0	0.138889	0.248289	0.0465938	-0.00112506	4	71	14	1	2	5	4	2	0	22	0	0	1	29	4	3	yes	yes	MODIFIER	no	no	no	no	no	<DEL>|downstream_gene_variant|MODIFIER|ENSDLAG00005024261,pecr_(Stickleback),N/A|	<DEL>|upstream_gene_variant|MODIFIER|ENSDLAG00005029086,cfap410_(Stickleback),N/A|	<DEL>|downstream_gene_variant|MODIFIER|ENSDLAG00005033709,ugt1b5_(Stickleback),N/A|	<DEL>|5_prime_UTR_variant|MODIFIER|ENSDLAG00005034460,ndufb3_(Stickleback),N/A|	<DEL>|upstream_gene_variant|MODIFIER|ENSDLAG00005034460,ndufb3_(Stickleback),N/A
CAJNNU010000001.1_7149884_7150092_DEL	CAJNNU010000001.1	CAJNNU010000001.1:7149884_7150092	7149884	7150092	DEL	208	0.0227273	0	0	0	-0.00863772	0.000399968	0.00688719	2	84	4	0	0	13	0	0	0	22	0	0	0	37	0	0	yes	no	MODIFIER	no	no	no	no	no	<DEL>|downstream_gene_variant|MODIFIER|ENSDLAG00005024261,pecr_(Stickleback),N/A|	<DEL>|downstream_gene_variant|MODIFIER|ENSDLAG00005033709,ugt1b5_(Stickleback),N/A|	<DEL>|exon_loss_variant&splice_donor_variant&splice_region_variant&intron_variant|HIGH|ENSDLAG00005034460,ndufb3_(Stickleback),N/A|	<DEL>|splice_donor_variant&splice_region_variant&5_prime_UTR_variant&intron_variant|HIGH|ENSDLAG00005034460,ndufb3_(Stickleback),N/A|	<DEL>|splice_region_variant|LOW|ENSDLAG00005034460,ndufb3_(Stickleback),N/A|	<DEL>|upstream_gene_variant|MODIFIER|ENSDLAG00005034460,ndufb3_(Stickleback),N/A|	<DEL>|non_coding_transcript_variant|MODIFIER|ENSDLAG00005034460,ndufb3_(Stickleback),N/A
CAJNNU010000001.1_7155114_7155165_DEL	CAJNNU010000001.1	CAJNNU010000001.1:7155114_7155165	7155114	7155165	DEL	51	0.441176	0	0.6	0.352941	0.296297	0.0299345	0.00406375	5	32	31	22	0	13	0	0	2	5	6	9	3	13	18	3	no	yes	MODIFIER	no	no	no	no	no	<DEL>|intron_variant|MODIFIER|ENSDLAG00005033709,ugt1b5_(Stickleback),N/A|	<DEL>|3_prime_UTR_variant|MODIFIER|ENSDLAG00005034460,ndufb3_(Stickleback),N/A
CAJNNU010000001.1_7162658_7163291_DEL	CAJNNU010000001.1	CAJNNU010000001.1:7162658_7163291	7162658	7163291	DEL	633	0.05	0	0.0681818	0.135135	0.00354943	-0.0128771	0.0405051	0	82	7	1	0	13	0	0	0	19	3	0	0	28	8	1	no	yes	MODIFIER	no	no	no	no	no	<DEL>|upstream_gene_variant|MODIFIER|ENSDLAG00005024273,cxcr4a_(Seabass),chemokine (C-X-C motif) receptor 4a [Source:ZFIN;Acc:ZDB-GENE-020102-1]|	<DEL>|intron_variant|MODIFIER|ENSDLAG00005033709,ugt1b5_(Stickleback),N/A|	<DEL>|downstream_gene_variant|MODIFIER|ENSDLAG00005034460,ndufb3_(Stickleback),N/A
CAJNNU010000001.1_7166599_7166675_DEL	CAJNNU010000001.1	CAJNNU010000001.1:7166599_7166675	7166599	7166675	DEL	76	0.0166667	0.115385	0	0.0138889	0.135561	-0.00358922	-0.00948627	0	87	3	0	0	10	3	0	0	22	0	0	1	35	1	0	no	yes	MODIFIER	no	no	no	no	no	<DEL>|downstream_gene_variant|MODIFIER|ENSDLAG00005024273,cxcr4a_(Seabass),chemokine (C-X-C motif) receptor 4a [Source:ZFIN;Acc:ZDB-GENE-020102-1]|	<DEL>|upstream_gene_variant|MODIFIER|ENSDLAG00005024278,mcm6_(Stickleback),N/A|	<DEL>|upstream_gene_variant|MODIFIER|ENSDLAG00005033709,ugt1b5_(Stickleback),N/A|	<DEL>|intergenic_region|MODIFIER|ENSDLAG00005033709,ugt1b5_(Stickleback),N/A|ENSDLAG00005024278,mcm6_(Stickleback),N/A
CAJNNU010000001.1_7185885_7186014_DEL	CAJNNU010000001.1	CAJNNU010000001.1:7185885_7186014	7185885	7186014	DEL	129	0.0224719	0	0	0	-0.00878197	0.000232503	0.00667831	1	85	4	0	0	13	0	0	0	22	0	0	0	37	0	0	yes	no	HIGH	no	no	no	no	no	<DEL>|frameshift_variant&start_lost|HIGH|ENSDLAG00005024300,tmbim1a_(Seabass),transmembrane BAX inhibitor motif containing 1a [Source:ZFIN;Acc:ZDB-GENE-041010-69]|	<DEL>|splice_acceptor_variant&disruptive_inframe_deletion&splice_region_variant&intron_variant|HIGH|ENSDLAG00005024300,tmbim1a_(Seabass),transmembrane BAX inhibitor motif containing 1a [Source:ZFIN;Acc:ZDB-GENE-041010-69]|	<DEL>|upstream_gene_variant|MODIFIER|ENSDLAG00005024300,tmbim1a_(Seabass),transmembrane BAX inhibitor motif containing 1a [Source:ZFIN;Acc:ZDB-GENE-041010-69]|	<DEL>|downstream_gene_variant|MODIFIER|ENSDLAG00005030522,N/A,N/A
CAJNNU010000001.1_7189415_7189505_DEL	CAJNNU010000001.1	CAJNNU010000001.1:7189415_7189505	7189415	7189505	DEL	90	0.335227	0	0.409091	0.391892	0.208897	-0.00266158	-0.00282626	2	39	39	10	0	13	0	0	0	8	10	4	0	14	17	6	yes	yes	MODIFIER	no	no	no	no	no	<DEL>|upstream_gene_variant|MODIFIER|ENSDLAG00005024300,tmbim1a_(Seabass),transmembrane BAX inhibitor motif containing 1a [Source:ZFIN;Acc:ZDB-GENE-041010-69]|	<DEL>|intergenic_region|MODIFIER|ENSDLAG00005024300,tmbim1a_(Seabass),transmembrane BAX inhibitor motif containing 1a [Source:ZFIN;Acc:ZDB-GENE-041010-69]|ENSDLAG00005024364,casp8_(Stickleback),N/A|	<DEL>|downstream_gene_variant|MODIFIER|ENSDLAG00005024364,casp8_(Stickleback),N/A
CAJNNU010000001.1_7196512_7196577_DEL	CAJNNU010000001.1	CAJNNU010000001.1:7196512_7196577	7196512	7196577	DEL	65	0.221591	0.708333	0	0.162162	0.389881	0.138855	0.000343888	2	54	29	5	1	1	5	6	0	22	0	0	0	27	8	2	yes	yes	MODIFIER	0.05	no	no	no	no	<DEL>|intron_variant|MODIFIER|ENSDLAG00005024364,casp8_(Stickleback),N/A|	<DEL>|downstream_gene_variant|MODIFIER|ENSDLAG00005034463,N/A,N/A
CAJNNU010000001.1_7240587_7240639_DEL	CAJNNU010000001.1	CAJNNU010000001.1:7240587_7240639	7240587	7240639	DEL	52	0.011236	0	0.125	0.106061	-0.0158054	0.171041	0.109293	1	87	2	0	0	13	0	0	2	15	5	0	4	26	7	0	no	yes	MODIFIER	no	no	no	no	no	<DEL>|intergenic_region|MODIFIER|ENSDLAG00005024373,si:ch211-91p5.3_(Zebrafish),N/A|ENSDLAG00005024377,PCDH8_(Seabass),protocadherin 8 [Source:HGNC Symbol;Acc:HGNC:8660]
CAJNNU010000001.1_7266866_7267043_DEL	CAJNNU010000001.1	CAJNNU010000001.1:7266866_7267043	7266866	7267043	DEL	177	0.55618	0.461538	0.925	0.857143	-0.00317345	0.230022	0.168217	1	17	45	27	0	3	8	2	2	1	1	18	2	1	8	26	no	yes	MODIFIER	no	no	0.05	no	no	<DEL>|downstream_gene_variant|MODIFIER|ENSDLAG00005024377,PCDH8_(Seabass),protocadherin 8 [Source:HGNC Symbol;Acc:HGNC:8660]|	<DEL>|intron_variant|MODIFIER|ENSDLAG00005024381,CNMD_(Stickleback),N/A
CAJNNU010000001.1_7288741_7288791_DEL	CAJNNU010000001.1	CAJNNU010000001.1:7288741:7288791	7288741	7288791	DEL	50	0.235294	0.538462	0	0.166667	0.173249	0.145878	0.000860948	5	56	18	11	0	3	6	4	0	22	0	0	1	25	10	1	yes	yes	MODIFIER	no	no	no	no	no	<DEL>|intron_variant|MODIFIER|ENSDLAG00005024387,SUGT1_(Seabass),SGT1 homolog|	<DEL>|downstream_gene_variant|MODIFIER|ENSDLAG00005029039,ELF1_(Human),N/A
CAJNNU010000001.1_7291810_7291905_DEL	CAJNNU010000001.1	CAJNNU010000001.1:7291810_7291905	7291810	7291905	DEL	95	0.22619	0.192308	0	0.027027	-0.0198232	0.14422	0.124521	6	50	30	4	0	9	3	1	0	22	0	0	0	35	2	0	yes	yes	MODIFIER	no	no	no	no	no	<DEL>|upstream_gene_variant|MODIFIER|ENSDLAG00005024387,SUGT1_(Seabass),SGT1 homolog|	<DEL>|intergenic_region|MODIFIER|ENSDLAG00005024387,SUGT1_(Seabass),SGT1 homolog|ENSDLAG00005029039,ELF1_(Human),N/A|	<DEL>|downstream_gene_variant|MODIFIER|ENSDLAG00005029039,ELF1_(Human),N/A
CAJNNU010000001.1_7322948_7323602_DUP	CAJNNU010000001.1	CAJNNU010000001.1:7322948_7323602	7322948	7323602	DUP	654	0	0	0	0.027027	nan	nan	0.0270981	0	90	0	0	0	13	0	0	0	22	0	0	0	36	0	1	no	yes	MODIFIER	no	no	no	yes	no	<DUP>|intergenic_region|MODIFIER|ENSDLAG00005024400,ednrba_(Stickleback),N/A|ENSDLAG00005024406,SLC25A30_(Stickleback),N/A
CAJNNU010000001.1_7324532_7324599_DEL	CAJNNU010000001.1	CAJNNU010000001.1:7324532_7324599	7324532	7324599	DEL	67	0.0402299	0	0.333333	0.0833333	0.00244972	0.357485	0.00759986	3	80	7	0	0	13	0	0	1	10	8	3	1	31	4	1	yes	yes	MODIFIER	no	0.05	no	no	no	<DEL>|intergenic_region|MODIFIER|ENSDLAG00005024400,ednrba_(Stickleback),N/A|ENSDLAG00005024406,SLC25A30_(Stickleback),N/A
CAJNNU010000001.1_7335723_7335831_DEL	CAJNNU010000001.1	CAJNNU010000001.1:7335723_7335831	7335723	7335831	DEL	108	0.344828	0	1	0.689189	0.211741	0.536253	0.200801	3	44	26	17	0	13	0	0	0	0	0	22	0	5	13	19	no	yes	MODIFIER	no	0.01	0.05	no	no	<DEL>|intron_variant|MODIFIER|ENSDLAG00005024406,SLC25A30_(Stickleback),N/A
CAJNNU010000001.1_7339371_7339892_DEL	CAJNNU010000001.1	CAJNNU010000001.1:7339371:7339892	7339371	7339892	DEL	521	0.406977	0	0.657895	0.585714	0.270169	0.1036	0.0528965	4	29	44	13	0	13	0	0	3	2	9	8	2	6	17	12	yes	yes	HIGH	no	no	no	no	no	<DEL>|exon_loss_variant&splice_donor_variant&splice_region_variant&intron_variant|HIGH|ENSDLAG00005024406,SLC25A30_(Stickleback),N/A|	<DEL>|5_prime_UTR_variant|MODIFIER|ENSDLAG00005024406,SLC25A30_(Stickleback),N/A|	<DEL>|upstream_gene_variant|MODIFIER|ENSDLAG00005024406,SLC25A30_(Stickleback),N/A
CAJNNU010000001.1_7351439_7351728_DEL	CAJNNU010000001.1	CAJNNU010000001.1:7351439_7351728	7351439	7351728	DEL	289	0.189873	0.333333	0	0.0675676	0.0324514	0.116712	0.04641	11	53	22	4	1	7	2	3	0	22	0	0	0	32	5	0	yes	yes	MODIFIER	no	no	no	no	no	<DEL>|intergenic_region|MODIFIER|ENSDLAG00005024406,SLC25A30_(Stickleback),N/A|ENSDLAG00005000274,gad1b_(Seabass),glutamate decarboxylase 1b [Source:ZFIN;Acc:ZDB-GENE-030909-3]
CAJNNU010000001.1_7352888_7353054_DEL	CAJNNU010000001.1	CAJNNU010000001.1:7352888_7353054	7352888	7353054	DEL	166	0.0722222	0	0	0	0.015944	0.029165	0.0406321	0	79	9	2	0	13	0	0	0	22	0	0	0	37	0	0	yes	no	MODIFIER	no	no	no	no	no	<DEL>|intergenic_region|MODIFIER|ENSDLAG00005024406,SLC25A30_(Stickleback),N/A|ENSDLAG00005000274,gad1b_(Seabass),glutamate decarboxylase 1b [Source:ZFIN;Acc:ZDB-GENE-030909-3]
CAJNNU010000001.1_7353484_7353543_DEL	CAJNNU010000001.1	CAJNNU010000001.1:7353484_7353543	7353484	7353543	DEL	59	0.194118	0.318182	0	0.0833333	0.0191598	0.118786	0.0337503	5	56	25	4	2	5	5	1	0	22	0	0	1	31	4	1	yes	yes	MODIFIER	no	no	no	no	no	<DEL>|intergenic_region|MODIFIER|ENSDLAG00005024406,SLC25A30_(Stickleback),N/A|ENSDLAG00005000274,gad1b_(Seabass),glutamate decarboxylase 1b [Source:ZFIN;Acc:ZDB-GENE-030909-3]
CAJNNU010000001.1_7372131_7372250_DEL	CAJNNU010000001.1	CAJNNU010000001.1:7372131:7372250	7372131	7372250	DEL	119	0.168605	0.115385	0	0.0135135	-0.011088	0.100973	0.0971127	4	59	25	2	0	10	3	0	0	22	0	0	0	36	1	0	yes	yes	MODIFIER	no	no	no	no	no	<DEL>|upstream_gene_variant|MODIFIER|ENSDLAG00005000274,gad1b_(Seabass),glutamate decarboxylase 1b [Source:ZFIN;Acc:ZDB-GENE-030909-3]|	<DEL>|intron_variant|MODIFIER|ENSDLAG00005000274,gad1b_(Seabass),glutamate decarboxylase 1b [Source:ZFIN;Acc:ZDB-GENE-030909-3]
CAJNNU010000001.1_7373574_7373792_DEL	CAJNNU010000001.1	CAJNNU010000001.1:7373574_7373792	7373574	7373792	DEL	218	0.0224719	0	0	0	-0.00878197	0.000232503	0.00667831	1	85	4	0	0	13	0	0	0	22	0	0	0	37	0	0	yes	no	MODIFIER	no	no	no	no	no	<DEL>|intron_variant|MODIFIER|ENSDLAG00005000274,gad1b_(Seabass),glutamate decarboxylase 1b [Source:ZFIN;Acc:ZDB-GENE-030909-3]
CAJNNU010000001.1_7391602_7391723_DEL	CAJNNU010000001.1	CAJNNU010000001.1:7391602_7391723	7391602	7391723	DEL	121	0.0977011	0.230769	0	0.0138889	0.0564435	0.0481368	0.0395097	3	72	13	2	0	9	2	2	0	22	0	0	1	35	1	0	yes	yes	MODIFIER	no	no	no	no	no	<DEL>|intron_variant|MODIFIER|ENSDLAG00005000858,gorasp2_(Stickleback),N/A|	<DEL>|downstream_gene_variant|MODIFIER|ENSDLAG00005000908,tlk1b_(Seabass),tousled-like kinase 1b [Source:NCBI gene;Acc:326734]
CAJNNU010000001.1_7399069_7399134_DEL	CAJNNU010000001.1	CAJNNU010000001.1:7399069_7399134	7399069	7399134	DEL	65	0.4	0	1	0.513514	0.261885	0.476449	0.0158696	0	33	42	15	0	13	0	0	0	0	0	22	0	10	16	11	yes	yes	MODIFIER	no	0.05	no	no	no	<DEL>|downstream_gene_variant|MODIFIER|ENSDLAG00005000908,tlk1b_(Seabass),tousled-like kinase 1b [Source:NCBI gene;Acc:326734]|	<DEL>|intron_variant|MODIFIER|ENSDLAG00005000908,tlk1b_(Seabass),tousled-like kinase 1b [Source:NCBI gene;Acc:326734]
CAJNNU010000001.1_7418594_7418646_DEL	CAJNNU010000001.1	CAJNNU010000001.1:7418594_7418646	7418594	7418646	DEL	52	0	0	0.142857	0	nan	0.294543	nan	0	90	0	0	0	13	0	0	1	16	4	1	0	37	0	0	no	yes	MODIFIER	no	no	no	no	no	<DEL>|intron_variant|MODIFIER|ENSDLAG00005001376,myo7bb_(Stickleback),N/A
CAJNNU010000001.1_7430645_7430759_DEL	CAJNNU010000001.1	CAJNNU010000001.1:7430645_7430759	7430645	7430759	DEL	114	0.125	0.181818	0	0.0945946	-0.0101993	0.0695224	-0.005446	2	67	20	1	2	7	4	0	0	22	0	0	0	31	5	1	yes	yes	MODIFIER	no	no	no	no	no	<DEL>|upstream_gene_variant|MODIFIER|ENSDLAG00005001376,myo7bb_(Stickleback),N/A|	<DEL>|intergenic_region|MODIFIER|ENSDLAG00005001376,myo7bb_(Stickleback),N/A|ENSDLAG00005003213,dis3l2_(Stickleback),N/A|	<DEL>|downstream_gene_variant|MODIFIER|ENSDLAG00005003213,dis3l2_(Stickleback),N/A
CAJNNU010000001.1_7455691_7456070_DEL	CAJNNU010000001.1	CAJNNU010000001.1:7455691:7456070	7455691	7456070	DEL	379	0.0898876	0.0769231	0	0.027027	-0.0194533	0.0459691	0.0207254	1	73	16	0	0	11	2	0	0	22	0	0	0	35	2	0	yes	yes	MODIFIER	no	no	no	no	no	<DEL>|intron_variant|MODIFIER|ENSDLAG00005005333,gpr158b_(Stickleback),N/A
CAJNNU010000001.1_7471270_7471403_DEL	CAJNNU010000001.1	CAJNNU010000001.1:7471270_7471403	7471270	7471403	DEL	133	0.0747126	0	0	0	0.0248018	0.0356169	0.045967	3	74	13	0	0	13	0	0	0	22	0	0	0	37	0	0	yes	no	MODIFIER	no	no	no	no	no	<DEL>|intron_variant|MODIFIER|ENSDLAG00005005333,gpr158b_(Stickleback),N/A
CAJNNU010000001.1_7530692_7530750_DEL	CAJNNU010000001.1	CAJNNU010000001.1:7530692_7530750	7530692	7530750	DEL	58	0.0952381	0	0.357143	0.0735294	0.0327017	0.217793	-0.00874932	6	70	12	2	0	13	0	0	1	9	9	3	3	29	5	0	yes	yes	MODIFIER	no	no	no	no	no	<DEL>|intron_variant|MODIFIER|ENSDLAG00005005439,APBB1IP_(Seabass),amyloid beta precursor protein binding family B member 1 interacting protein [Source:HGNC Symbol;Acc:HGNC:17379]
CAJNNU010000001.1_7530895_7531179_DEL	CAJNNU010000001.1	CAJNNU010000001.1:7530895_7531179	7530895	7531179	DEL	284	0.102273	0.0384615	0	0.0277778	0.00392458	0.0547383	0.0280838	2	70	18	0	0	12	1	0	0	22	0	0	1	34	2	0	yes	yes	MODIFIER	no	no	no	yes	no	<DEL>|intron_variant|MODIFIER|ENSDLAG00005005439,APBB1IP_(Seabass),amyloid beta precursor protein binding family B member 1 interacting protein [Source:HGNC Symbol;Acc:HGNC:17379]
CAJNNU010000001.1_7532774_7532876_DEL	CAJNNU010000001.1	CAJNNU010000001.1:7532774_7532876	7532774	7532876	DEL	102	0.398734	0.115385	0.0227273	0.0540541	0.133196	0.257025	0.240036	11	32	31	16	0	10	3	0	0	21	1	0	0	33	4	0	yes	yes	MODIFIER	no	no	0.05	no	no	<DEL>|intron_variant|MODIFIER|ENSDLAG00005005439,APBB1IP_(Seabass),amyloid beta precursor protein binding family B member 1 interacting protein [Source:HGNC Symbol;Acc:HGNC:17379]
CAJNNU010000001.1_7535452_7535506_DEL	CAJNNU010000001.1	CAJNNU010000001.1:7535452_7535506	7535452	7535506	DEL	54	0	0.0769231	0	0.0138889	0.234754	nan	0.0145748	0	90	0	0	0	11	2	0	0	22	0	0	1	35	1	0	no	yes	MODIFIER	no	no	no	no	no	<DEL>|intron_variant|MODIFIER|ENSDLAG00005005439,APBB1IP_(Seabass),amyloid beta precursor protein binding family B member 1 interacting protein [Source:HGNC Symbol;Acc:HGNC:17379]
CAJNNU010000001.1_7596884_7597570_DEL	CAJNNU010000001.1	CAJNNU010000001.1:7596884_7597570	7596884	7597570	DEL	686	0	0	0.0681818	0	nan	0.146367	nan	0	90	0	0	0	13	0	0	0	19	3	0	0	37	0	0	no	yes	MODIFIER	no	no	no	yes	yes	<DEL>|downstream_gene_variant|MODIFIER|ENSDLAG00005007397,rab18b_(Seabass),RAB18B|	<DEL>|exon_loss_variant&splice_acceptor_variant&splice_donor_variant&splice_region_variant&intron_variant|HIGH|ENSDLAG00005007499,mkxb_(Seabass),mohawk homeobox b [Source:ZFIN;Acc:ZDB-GENE-080513-2]
CAJNNU010000001.1_7612684_7612936_DEL	CAJNNU010000001.1	CAJNNU010000001.1:7612684_7612936	7612684	7612936	DEL	252	0.305882	0	0.25	0.162162	0.185391	-0.00812429	0.0420581	5	42	34	9	0	13	0	0	0	13	7	2	0	26	10	1	yes	yes	MODIFIER	no	no	no	no	no	<DEL>|intron_variant|MODIFIER|ENSDLAG00005007524,mpp7b_(Zebrafish),N/A
CAJNNU010000001.1_7622912_7623183_DEL	CAJNNU010000001.1	CAJNNU010000001.1:7622912_7623183	7622912	7623183	DEL	271	0	0	0	0.0405405	nan	nan	0.0590516	0	90	0	0	0	13	0	0	0	22	0	0	0	34	3	0	no	yes	MODIFIER	no	no	no	no	no	<DEL>|5_prime_UTR_variant|MODIFIER|ENSDLAG00005007524,mpp7b_(Zebrafish),N/A|	<DEL>|upstream_gene_variant|MODIFIER|ENSDLAG00005007524,mpp7b_(Zebrafish),N/A|	<DEL>|intron_variant|MODIFIER|ENSDLAG00005007524,mpp7b_(Zebrafish),N/A|	<DEL>|upstream_gene_variant|MODIFIER|ENSDLAG00005008485,WAC_(Stickleback),N/A
CAJNNU010000001.1_7635959_7636026_DEL	CAJNNU010000001.1	CAJNNU010000001.1:7635959_7636026	7635959	7636026	DEL	67	0.262195	0.0769231	0.15	0.135135	0.0718029	0.0202043	0.0375074	8	42	37	3	0	11	2	0	2	15	4	1	0	27	10	0	yes	yes	MODIFIER	no	no	no	no	no	<DEL>|intron_variant|MODIFIER|ENSDLAG00005008485,WAC_(Stickleback),N/A
CAJNNU010000001.1_7662766_7662968_DEL	CAJNNU010000001.1	CAJNNU010000001.1:7662766_7662968	7662766	7662968	DEL	202	0.00555556	0	0.204545	0.0694444	-0.0193012	0.346004	0.0750987	0	89	1	0	0	13	0	0	0	13	9	0	1	31	5	0	no	yes	MODIFIER	no	0.05	no	no	no	<DEL>|intergenic_region|MODIFIER|ENSDLAG00005008485,WAC_(Stickleback),N/A|ENSDLAG00005008497,CABZ01063651.1_(Zebrafish),N/A
CAJNNU010000001.1_7669187_7672047_DEL	CAJNNU010000001.1	CAJNNU010000001.1:7669187_7672047	7669187	7672047	DEL	2860	0	0	0.0454545	0.0135135	nan	0.0963119	0.0136571	0	90	0	0	0	13	0	0	0	20	2	0	0	36	1	0	no	yes	MODIFIER	no	no	no	no	no	<DEL>|intergenic_region|MODIFIER|ENSDLAG00005008485,WAC_(Stickleback),N/A|ENSDLAG00005008497,CABZ01063651.1_(Zebrafish),N/A
CAJNNU010000001.1_7682426_7682549_DEL	CAJNNU010000001.1	CAJNNU010000001.1:7682426_7682549	7682426	7682549	DEL	123	0.0617978	0.125	0.0952381	0.0540541	0.00520073	-0.00715207	-0.00995762	1	79	9	1	1	9	3	0	1	17	4	0	0	33	4	0	no	yes	MODIFIER	no	no	no	no	no	<DEL>|intergenic_region|MODIFIER|ENSDLAG00005008485,WAC_(Stickleback),N/A|ENSDLAG00005008497,CABZ01063651.1_(Zebrafish),N/A
CAJNNU010000001.1_7684677_7684948_DEL	CAJNNU010000001.1	CAJNNU010000001.1:7684677_7684948	7684677	7684948	DEL	271	0.104651	0.0769231	0.105263	0.0405405	-0.0158995	-0.014544	0.0173905	4	68	18	0	0	11	2	0	3	15	4	0	0	34	3	0	no	yes	MODIFIER	no	no	no	no	no	<DEL>|intergenic_region|MODIFIER|ENSDLAG00005008485,WAC_(Stickleback),N/A|ENSDLAG00005008497,CABZ01063651.1_(Zebrafish),N/A
CAJNNU010000001.1_7684772_7684926_DEL	CAJNNU010000001.1	CAJNNU010000001.1:7684772_7684926	7684772	7684926	DEL	154	0.215116	0.375	0.25	0.0810811	0.043662	-0.0165586	0.0505355	4	54	27	5	1	5	5	2	6	9	6	1	0	31	6	0	yes	yes	MODIFIER	no	no	no	no	no	<DEL>|intergenic_region|MODIFIER|ENSDLAG00005008485,WAC_(Stickleback),N/A|ENSDLAG00005008497,CABZ01063651.1_(Zebrafish),N/A
CAJNNU010000001.1_7685132_7685272_DEL	CAJNNU010000001.1	CAJNNU010000001.1:7685132_7685272	7685132	7685272	DEL	140	0.00555556	0	0.318182	0.108108	-0.0193012	0.503958	0.133856	0	89	1	0	0	13	0	0	0	10	10	2	0	29	8	0	no	yes	MODIFIER	no	0.05	no	no	no	<DEL>|intergenic_region|MODIFIER|ENSDLAG00005008485,WAC_(Stickleback),N/A|ENSDLAG00005008497,CABZ01063651.1_(Zebrafish),N/A
CAJNNU010000001.1_7686302_7686425_DEL	CAJNNU010000001.1	CAJNNU010000001.1:7686302_7686425	7686302	7686425	DEL	123	0.0852273	0.0384615	0	0.0135135	-0.00543391	0.042819	0.0334004	2	73	15	0	0	12	1	0	0	22	0	0	0	36	1	0	yes	no	MODIFIER	no	no	no	no	no	<DEL>|intergenic_region|MODIFIER|ENSDLAG00005008485,WAC_(Stickleback),N/A|ENSDLAG00005008497,CABZ01063651.1_(Zebrafish),N/A
CAJNNU010000001.1_7686806_7687019_DEL	CAJNNU010000001.1	CAJNNU010000001.1:7686806_7687019	7686806	7687019	DEL	213	0.0170455	0.0769231	0.25	0.0135135	0.0507362	0.341495	-0.00920831	2	85	3	0	0	11	2	0	0	11	11	0	0	36	1	0	no	yes	MODIFIER	no	0.05	no	no	no	<DEL>|intergenic_region|MODIFIER|ENSDLAG00005008485,WAC_(Stickleback),N/A|ENSDLAG00005008497,CABZ01063651.1_(Zebrafish),N/A
CAJNNU010000001.1_7696936_7697102_DEL	CAJNNU010000001.1	CAJNNU010000001.1:7696936_7697102	7696936	7697102	DEL	166	0.78481	0.357143	0.97619	0.972222	0.321215	0.102563	0.11396	11	5	24	50	6	4	1	2	1	0	1	20	1	0	2	34	yes	yes	MODIFIER	no	no	no	no	no	<DEL>|intergenic_region|MODIFIER|ENSDLAG00005008485,WAC_(Stickleback),N/A|ENSDLAG00005008497,CABZ01063651.1_(Zebrafish),N/A
CAJNNU010000001.1_7700717_7700820_DEL	CAJNNU010000001.1	CAJNNU010000001.1:7700717_7700820	7700717	7700820	DEL	103	0	0	0.25	0	nan	0.454694	nan	0	90	0	0	0	13	0	0	0	11	11	0	0	37	0	0	no	yes	MODIFIER	no	0.05	no	no	no	<DEL>|intergenic_region|MODIFIER|ENSDLAG00005008485,WAC_(Stickleback),N/A|ENSDLAG00005008497,CABZ01063651.1_(Zebrafish),N/A|	<DEL>|downstream_gene_variant|MODIFIER|ENSDLAG00005008497,CABZ01063651.1_(Zebrafish),N/A
CAJNNU010000001.1_7781512_7781792_DEL	CAJNNU010000001.1	CAJNNU010000001.1:7781512_7781792	7781512	7781792	DEL	280	0.0166667	0.0769231	0.0454545	0.0277778	0.0529884	0.00505072	-0.00647868	0	87	3	0	0	11	2	0	0	20	2	0	1	34	2	0	no	yes	MODIFIER	no	no	no	no	no	<DEL>|intergenic_region|MODIFIER|ENSDLAG00005008497,CABZ01063651.1_(Zebrafish),N/A|ENSDLAG00005008531,tnk2b_(Seabass),tyrosine kinase
CAJNNU010000001.1_7786343_7786417_DEL	CAJNNU010000001.1	CAJNNU010000001.1:7786343_7786417	7786343	7786417	DEL	74	0.0555556	0	0	0.0540541	0.0076365	0.019409	-0.0105842	0	81	8	1	0	13	0	0	0	22	0	0	0	33	4	0	yes	yes	MODIFIER	no	no	no	no	no	<DEL>|intergenic_region|MODIFIER|ENSDLAG00005008497,CABZ01063651.1_(Zebrafish),N/A|ENSDLAG00005008531,tnk2b_(Seabass),tyrosine kinase
CAJNNU010000001.1_7799956_7800315_DEL	CAJNNU010000001.1	CAJNNU010000001.1:7799956_7800315	7799956	7800315	DEL	359	0.0277778	0.153846	0.159091	0.0540541	0.150056	0.142103	0.000846731	0	85	5	0	0	9	4	0	0	15	7	0	0	33	4	0	yes	yes	MODIFIER	no	no	no	no	no	<DEL>|intergenic_region|MODIFIER|ENSDLAG00005008497,CABZ01063651.1_(Zebrafish),N/A|ENSDLAG00005008531,tnk2b_(Seabass),tyrosine kinase
CAJNNU010000001.1_7811552_7811607_DEL	CAJNNU010000001.1	CAJNNU010000001.1:7811552_7811607	7811552	7811607	DEL	55	0.0738636	0	0.136364	0.138889	0.0206398	0.0100981	0.0143119	2	76	11	1	0	13	0	0	0	16	6	0	1	27	8	1	no	yes	MODIFIER	no	no	no	no	no	<DEL>|intergenic_region|MODIFIER|ENSDLAG00005008497,CABZ01063651.1_(Zebrafish),N/A|ENSDLAG00005008531,tnk2b_(Seabass),tyrosine kinase
CAJNNU010000001.1_7817628_7817697_DEL	CAJNNU010000001.1	CAJNNU010000001.1:7817628_7817697	7817628	7817697	DEL	69	0.045977	0	0	0.027027	0.000313962	0.0122907	-0.00673312	3	80	6	1	0	13	0	0	0	22	0	0	0	35	2	0	yes	no	MODIFIER	no	no	no	no	no	<DEL>|intergenic_region|MODIFIER|ENSDLAG00005008497,CABZ01063651.1_(Zebrafish),N/A|ENSDLAG00005008531,tnk2b_(Seabass),tyrosine kinase
CAJNNU010000001.1_7822878_7822944_DEL	CAJNNU010000001.1	CAJNNU010000001.1:7822878_7822944	7822878	7822944	DEL	66	0.0166667	0	0	0.0135135	-0.0123979	-0.00358922	-0.00922238	0	87	3	0	0	13	0	0	0	22	0	0	0	36	1	0	yes	no	MODIFIER	no	no	no	no	no	<DEL>|intergenic_region|MODIFIER|ENSDLAG00005008497,CABZ01063651.1_(Zebrafish),N/A|ENSDLAG00005008531,tnk2b_(Seabass),tyrosine kinase
CAJNNU010000001.1_7826780_7831728_DEL	CAJNNU010000001.1	CAJNNU010000001.1:7826780_7831728	7826780	7831728	DEL	4948	0.348837	1	0.431818	0.347222	0.505374	-0.00624673	-0.0144549	4	48	16	22	0	0	0	13	0	7	11	4	1	16	15	5	no	yes	MODIFIER	0.05	no	no	no	no	<DEL>|intergenic_region|MODIFIER|ENSDLAG00005008497,CABZ01063651.1_(Zebrafish),N/A|ENSDLAG00005008531,tnk2b_(Seabass),tyrosine kinase
CAJNNU010000001.1_7832645_7832956_DEL	CAJNNU010000001.1	CAJNNU010000001.1:7832645_7832956	7832645	7832956	DEL	311	0	0.230769	0	0.027027	0.531766	nan	0.0365712	0	90	0	0	0	9	2	2	0	22	0	0	0	35	2	0	no	yes	MODIFIER	0.05	no	no	no	no	<DEL>|intergenic_region|MODIFIER|ENSDLAG00005008497,CABZ01063651.1_(Zebrafish),N/A|ENSDLAG00005008531,tnk2b_(Seabass),tyrosine kinase
CAJNNU010000001.1_7833419_7834168_DEL	CAJNNU010000001.1	CAJNNU010000001.1:7833419_7834168	7833419	7834168	DEL	749	0.0730337	0.115385	0.227273	0.108108	-0.00804962	0.105062	-0.00172377	1	76	13	0	0	10	3	0	0	14	6	2	0	30	6	1	no	yes	MODIFIER	no	no	no	no	no	<DEL>|intergenic_region|MODIFIER|ENSDLAG00005008497,CABZ01063651.1_(Zebrafish),N/A|ENSDLAG00005008531,tnk2b_(Seabass),tyrosine kinase
CAJNNU010000001.1_7835875_7836751_DEL	CAJNNU010000001.1	CAJNNU010000001.1:7835875_7836751	7835875	7836751	DEL	876	0.0955056	0.269231	0	0.0945946	0.111835	0.0498866	-0.00870489	1	72	17	0	0	8	3	2	0	22	0	0	0	30	7	0	no	yes	MODIFIER	no	no	no	no	no	<DEL>|intergenic_region|MODIFIER|ENSDLAG00005008497,CABZ01063651.1_(Zebrafish),N/A|ENSDLAG00005008531,tnk2b_(Seabass),tyrosine kinase
CAJNNU010000001.1_7838278_7838461_DEL	CAJNNU010000001.1	CAJNNU010000001.1:7838278_7838461	7838278	7838461	DEL	183	0.0393258	0.153846	0.181818	0	0.0960037	0.133202	0.0191308	1	82	7	0	0	10	2	1	0	15	6	1	0	37	0	0	yes	yes	MODIFIER	no	no	no	no	no	<DEL>|intergenic_region|MODIFIER|ENSDLAG00005008497,CABZ01063651.1_(Zebrafish),N/A|ENSDLAG00005008531,tnk2b_(Seabass),tyrosine kinase
CAJNNU010000001.1_7896061_7896262_DEL	CAJNNU010000001.1	CAJNNU010000001.1:7896061:7896262	7896061	7896262	DEL	201	0.0411765	0	0	0	0.00305465	0.0127947	0.0207732	5	78	7	0	0	13	0	0	0	22	0	0	0	37	0	0	yes	no	MODIFIER	no	no	no	no	no	<DEL>|intron_variant|MODIFIER|ENSDLAG00005008531,tnk2b_(Seabass),tyrosine kinase
CAJNNU010000001.1_7999095_7999164_DEL	CAJNNU010000001.1	CAJNNU010000001.1:7999095_7999164	7999095	7999164	DEL	69	0	0	0.318182	0	nan	0.537911	nan	0	90	0	0	0	13	0	0	0	10	10	2	0	37	0	0	no	yes	MODIFIER	no	0.01	no	no	no	<DEL>|intergenic_region|MODIFIER|ENSDLAG00005027160,lurap1_(Zebrafish),N/A|ENSDLAG00005027142,si:ch211-188c16.1_(Zebrafish),N/A
CAJNNU010000001.1_8004933_8005088_DEL	CAJNNU010000001.1	CAJNNU010000001.1:8004933_8005088	8004933	8005088	DEL	155	0.0511364	0.153846	0	0.0675676	0.0570943	0.0161614	-0.0095579	2	80	7	1	0	10	2	1	0	22	0	0	0	33	3	1	yes	yes	MODIFIER	no	no	no	no	no	<DEL>|intron_variant|MODIFIER|ENSDLAG00005027142,si:ch211-188c16.1_(Zebrafish),N/A
CAJNNU010000001.1_8048285_8048362_DEL	CAJNNU010000001.1	CAJNNU010000001.1:8048285_8048362	8048285	8048362	DEL	77	0.252874	0	0.431818	0.3	0.141784	0.0594595	-0.00715539	3	52	26	9	0	13	0	0	0	6	13	3	2	20	9	6	yes	yes	MODIFIER	no	no	no	no	no	<DEL>|intron_variant|MODIFIER|ENSDLAG00005009624,C8B_(Seabass),complement C8 beta chain [Source:HGNC Symbol;Acc:HGNC:1353]
CAJNNU010000001.1_8126069_8126336_DEL	CAJNNU010000001.1	CAJNNU010000001.1:8126069_8126336	8126069	8126336	DEL	267	0.05	0	0.0227273	0.0405405	0.00869533	-0.00492196	-0.00821318	0	81	9	0	0	13	0	0	0	21	1	0	0	34	3	0	no	yes	MODIFIER	no	no	no	no	no	<DEL>|intergenic_region|MODIFIER|ENSDLAG00005009624,C8B_(Seabass),complement C8 beta chain [Source:HGNC Symbol;Acc:HGNC:1353]|ENSDLAG00005009898,SUCO_(Stickleback),N/A
CAJNNU010000001.1_8132902_8132955_DEL	CAJNNU010000001.1	CAJNNU010000001.1:8132902_8132955	8132902	8132955	DEL	53	0.0280899	0	0	0	-0.00524586	0.00395634	0.0108155	1	84	5	0	0	13	0	0	0	22	0	0	0	37	0	0	yes	no	MODIFIER	no	no	no	no	no	<DEL>|intron_variant|MODIFIER|ENSDLAG00005009898,SUCO_(Stickleback),N/A
CAJNNU010000001.1_8167718_8167787_DEL	CAJNNU010000001.1	CAJNNU010000001.1:8167718_8167787	8167718	8167787	DEL	69	0.191011	0.423077	0	0.111111	0.123273	0.117391	0.0138131	1	57	30	2	0	4	7	2	0	22	0	0	1	28	8	0	yes	yes	MODIFIER	no	no	no	no	no	<DEL>|intron_variant|MODIFIER|ENSDLAG00005009996,DNM3_(Stickleback),N/A
CAJNNU010000001.1_8171897_8171977_DEL	CAJNNU010000001.1	CAJNNU010000001.1:8171897_8171977	8171897	8171977	DEL	80	0.0337079	0.423077	0	0.0428571	0.553764	0.00698198	-0.00853719	1	83	6	0	0	4	7	2	1	21	0	0	2	32	3	0	no	yes	MODIFIER	0.01	no	no	no	no	<DEL>|upstream_gene_variant|MODIFIER|ENSDLAG00005009996,DNM3_(Stickleback),N/A|	<DEL>|intergenic_region|MODIFIER|ENSDLAG00005009996,DNM3_(Stickleback),N/A|ENSDLAG00005013460,MYOC_(Stickleback),N/A
CAJNNU010000001.1_8215994_8216165_DEL	CAJNNU010000001.1	CAJNNU010000001.1:8215994_8216165	8215994	8216165	DEL	171	0.0170455	0	0.0454545	0.0810811	-0.0122032	0.0041751	0.0485684	2	85	3	0	0	13	0	0	0	20	2	0	0	31	6	0	yes	yes	LOW	no	no	no	no	no	<DEL>|splice_region_variant|LOW|ENSDLAG00005002762,angptl1b_(Stickleback),N/A|	<DEL>|3_prime_UTR_variant|MODIFIER|ENSDLAG00005002762,angptl1b_(Stickleback),N/A|	<DEL>|downstream_gene_variant|MODIFIER|ENSDLAG00005002762,angptl1b_(Stickleback),N/A|	<DEL>|non_coding_transcript_variant|MODIFIER|ENSDLAG00005002762,angptl1b_(Stickleback),N/A|	<DEL>|upstream_gene_variant|MODIFIER|ENSDLAG00005030998,TADA1_(Stickleback),N/A|	<DEL>|intergenic_region|MODIFIER|ENSDLAG00005030998,TADA1_(Stickleback),N/A|ENSDLAG00005002762,angptl1b_(Stickleback),N/A
CAJNNU010000001.1_8226596_8227008_DEL	CAJNNU010000001.1	CAJNNU010000001.1:8226596_8227008	8226596	8227008	DEL	412	0.0517241	0	0	0	0.00982947	0.0198749	0.0285503	3	78	9	0	0	13	0	0	0	22	0	0	0	37	0	0	yes	no	MODIFIER	no	no	no	no	no	<DEL>|intron_variant|MODIFIER|ENSDLAG00005002762,angptl1b_(Stickleback),N/A|	<DEL>|upstream_gene_variant|MODIFIER|ENSDLAG00005013779,si:ch1073-82l19.1_(Stickleback),N/A
CAJNNU010000001.1_8240005_8240069_DEL	CAJNNU010000001.1	CAJNNU010000001.1:8240005_8240069	8240005	8240069	DEL	64	0.192771	0	0	0.0138889	0.104074	0.120039	0.116339	7	53	28	2	0	13	0	0	0	22	0	0	1	35	1	0	yes	no	MODIFIER	no	no	no	no	no	<DEL>|downstream_gene_variant|MODIFIER|ENSDLAG00005013779,si:ch1073-82l19.1_(Stickleback),N/A|	<DEL>|intergenic_region|MODIFIER|ENSDLAG00005013779,si:ch1073-82l19.1_(Stickleback),N/A|ENSDLAG00005014072,LRRC52_(Human),N/A
CAJNNU010000001.1_8245342_8245425_DEL	CAJNNU010000001.1	CAJNNU010000001.1:8245342_8245425	8245342	8245425	DEL	83	0.0898876	0.227273	0.113636	0.0571429	0.0734953	-0.00962556	-0.00193258	1	73	16	0	2	6	5	0	0	17	5	0	2	31	4	0	yes	yes	MODIFIER	no	no	no	no	no	<DEL>|intergenic_region|MODIFIER|ENSDLAG00005013779,si:ch1073-82l19.1_(Stickleback),N/A|ENSDLAG00005014072,LRRC52_(Human),N/A|	<DEL>|downstream_gene_variant|MODIFIER|ENSDLAG00005014072,LRRC52_(Human),N/A|	<DEL>|upstream_gene_variant|MODIFIER|ENSDLAG00005014082,mgst3a_(Stickleback),N/A
CAJNNU010000001.1_8258492_8258565_DEL	CAJNNU010000001.1	CAJNNU010000001.1:8258492_8258565	8258492	8258565	DEL	73	0.231707	0	0.142857	0.157143	0.128684	0.00726143	0.00552423	8	50	26	6	0	13	0	0	1	15	6	0	2	25	9	1	yes	yes	MODIFIER	no	no	no	no	no	<DEL>|downstream_gene_variant|MODIFIER|ENSDLAG00005014082,mgst3a_(Stickleback),N/A|	<DEL>|splice_donor_variant&splice_region_variant&intron_variant|HIGH|ENSDLAG00005014092,si:ch73-344o19.1_(Seabass),si:ch73-344o19.1 [Source:ZFIN;Acc:ZDB-GENE-081104-282]|	<DEL>|5_prime_UTR_variant|MODIFIER|ENSDLAG00005014104,IPO13_(Stickleback),N/A|	<DEL>|upstream_gene_variant|MODIFIER|ENSDLAG00005014104,IPO13_(Stickleback),N/A
CAJNNU010000001.1_8351377_8351554_DEL	CAJNNU010000001.1	CAJNNU010000001.1:8351377_8351554	8351377	8351554	DEL	177	0.0284091	0	0.0227273	0.0135135	-0.0143555	-0.0185248	-0.00806535	2	84	3	1	0	13	0	0	0	21	1	0	0	36	1	0	yes	no	MODIFIER	no	no	no	no	no	<DEL>|5_prime_UTR_variant|MODIFIER|ENSDLAG00005015262,PGM1_(Stickleback),N/A|	<DEL>|upstream_gene_variant|MODIFIER|ENSDLAG00005015262,PGM1_(Stickleback),N/A
CAJNNU010000001.1_8366238_8366581_DEL	CAJNNU010000001.1	CAJNNU010000001.1:8366238_8366581	8366238	8366581	DEL	343	0.311765	0.5	0.333333	0.189189	0.0653775	-0.007069	0.0312491	5	32	53	0	0	0	13	0	1	7	14	0	0	23	14	0	no	yes	MODIFIER	no	no	no	no	no	<DEL>|intron_variant|MODIFIER|ENSDLAG00005015541,KANK4_(Human),N/A
CAJNNU010000001.1_8366329_8366581_DEL	CAJNNU010000001.1	CAJNNU010000001.1:8366329_8366581	8366329	8366581	DEL	252	0.482353	0.807692	0.404762	0.216216	0.162102	-0.00571286	0.126085	5	28	32	25	0	0	5	8	1	7	11	3	0	22	14	1	yes	no	MODIFIER	no	no	no	no	no	<DEL>|intron_variant|MODIFIER|ENSDLAG00005015541,KANK4_(Human),N/A
CAJNNU010000001.1_8372459_8372660_DEL	CAJNNU010000001.1	CAJNNU010000001.1:8372459_8372660	8372459	8372660	DEL	201	0	0	0.0681818	0	nan	0.146367	nan	0	90	0	0	0	13	0	0	0	19	3	0	0	37	0	0	no	yes	LOW	no	no	no	no	no	<DEL>|splice_region_variant&intron_variant|LOW|ENSDLAG00005015541,KANK4_(Human),N/A
CAJNNU010000001.1_8374937_8375233_DEL	CAJNNU010000001.1	CAJNNU010000001.1:8374937_8375233	8374937	8375233	DEL	296	0.0168539	0	0	0	-0.0123018	-0.00347585	0.00255459	1	86	3	0	0	13	0	0	0	22	0	0	0	37	0	0	yes	no	MODIFIER	no	no	no	no	no	<DEL>|intron_variant|MODIFIER|ENSDLAG00005015541,KANK4_(Human),N/A|	<DEL>|downstream_gene_variant|MODIFIER|ENSDLAG00005015591,LRP8_(Stickleback),N/A
CAJNNU010000001.1_8385687_8385761_DEL	CAJNNU010000001.1	CAJNNU010000001.1:8385687_8385761	8385687	8385761	DEL	74	0.138889	0.0833333	0	0.0555556	-0.013068	0.0769984	0.023047	0	68	19	3	1	10	2	0	0	22	0	0	1	32	4	0	yes	yes	MODIFIER	no	no	no	no	no	<DEL>|downstream_gene_variant|MODIFIER|ENSDLAG00005015591,LRP8_(Stickleback),N/A|	<DEL>|intron_variant|MODIFIER|ENSDLAG00005015591,LRP8_(Stickleback),N/A
CAJNNU010000001.1_8406316_8406413_DEL	CAJNNU010000001.1	CAJNNU010000001.1:8406316_8406413	8406316	8406413	DEL	97	0.00555556	0.625	0.409091	0.148649	0.853429	0.606015	0.19291	0	89	1	0	1	2	5	5	0	8	10	4	0	27	9	1	no	yes	MODIFIER	0.01	0.01	0.05	no	no	<DEL>|intron_variant|MODIFIER|ENSDLAG00005015591,LRP8_(Stickleback),N/A
CAJNNU010000001.1_8425955_8426007_DEL	CAJNNU010000001.1	CAJNNU010000001.1:8425955_8426007	8425955	8426007	DEL	52	0	0.115385	0	0.0135135	0.320972	nan	0.0136571	0	90	0	0	0	11	1	1	0	22	0	0	0	36	1	0	no	yes	MODIFIER	no	no	no	no	no	<DEL>|intron_variant|MODIFIER|ENSDLAG00005015591,LRP8_(Stickleback),N/A
CAJNNU010000001.1_8483006_8483181_DEL	CAJNNU010000001.1	CAJNNU010000001.1:8483006_8483181	8483006	8483181	DEL	175	0.20122	0	0.181818	0.428571	0.106203	-0.0153149	0.112186	8	54	23	5	0	13	0	0	0	15	6	1	2	12	16	7	yes	yes	MODIFIER	no	no	no	no	no	<DEL>|intergenic_region|MODIFIER|ENSDLAG00005017575,SHISAL2A_(Human),N/A|ENSDLAG00005017586,slc1a7a_(Seabass),solute carrier family 1 member 7a [Source:ZFIN;Acc:ZDB-GENE-061009-24]
CAJNNU010000001.1_8495038_8495202_DEL	CAJNNU010000001.1	CAJNNU010000001.1:8495038_8495202	8495038	8495202	DEL	164	0.372093	1	0.431818	0.19697	0.482542	-0.0103874	0.0559252	4	38	32	16	0	0	0	13	0	9	7	6	4	21	11	1	yes	yes	MODIFIER	0.05	no	no	no	no	<DEL>|intron_variant|MODIFIER|ENSDLAG00005017586,slc1a7a_(Seabass),solute carrier family 1 member 7a [Source:ZFIN;Acc:ZDB-GENE-061009-24]
CAJNNU010000001.1_8499337_8499513_DEL	CAJNNU010000001.1	CAJNNU010000001.1:8499337_8499513	8499337	8499513	DEL	176	0.377907	0.961538	0.452381	0.22973	0.437727	-0.00601474	0.0377715	4	37	33	16	0	0	1	12	1	7	9	5	0	21	15	1	yes	yes	MODIFIER	0.05	no	no	no	no	<DEL>|intron_variant|MODIFIER|ENSDLAG00005017586,slc1a7a_(Seabass),solute carrier family 1 member 7a [Source:ZFIN;Acc:ZDB-GENE-061009-24]
CAJNNU010000001.1_8515285_8515398_DEL	CAJNNU010000001.1	CAJNNU010000001.1:8515285_8515398	8515285	8515398	DEL	113	0.0930233	0	0.0909091	0.0675676	0.0340654	-0.0147072	-0.0057408	4	71	14	1	0	13	0	0	0	18	4	0	0	32	5	0	yes	yes	MODIFIER	no	no	no	no	no	<DEL>|intron_variant|MODIFIER|ENSDLAG00005017586,slc1a7a_(Seabass),solute carrier family 1 member 7a [Source:ZFIN;Acc:ZDB-GENE-061009-24]|	<DEL>|downstream_gene_variant|MODIFIER|ENSDLAG00005017705,scp2a_(Seabass),sterol carrier protein 2a [Source:ZFIN;Acc:ZDB-GENE-040426-1846]
CAJNNU010000001.1_8525828_8526022_INV	CAJNNU010000001.1	CAJNNU010000001.1:8525828_8526022	8525828	8526022	INV	194	0.0113636	0.111111	0	0.027027	0.184055	-0.00710293	-0.00173505	2	86	2	0	4	7	2	0	0	22	0	0	0	35	2	0	no	yes	MODIFIER	no	no	no	no	no	<INV>|intron_variant|MODIFIER|ENSDLAG00005017705,scp2a_(Seabass),sterol carrier protein 2a [Source:ZFIN;Acc:ZDB-GENE-040426-1846]
CAJNNU010000001.1_8571146_8571223_DEL	CAJNNU010000001.1	CAJNNU010000001.1:8571146_8571223	8571146	8571223	DEL	77	0	0.115385	0	0	0.33019	nan	nan	0	90	0	0	0	10	3	0	0	22	0	0	0	37	0	0	no	yes	MODIFIER	no	no	no	no	no	<DEL>|downstream_gene_variant|MODIFIER|ENSDLAG00005018172,NASP_(Seabass),nuclear autoantigenic sperm protein [Source:HGNC Symbol;Acc:HGNC:7644]|	<DEL>|intergenic_region|MODIFIER|ENSDLAG00005018172,NASP_(Seabass),nuclear autoantigenic sperm protein [Source:HGNC Symbol;Acc:HGNC:7644]|ENSDLAG00005018240,IPP_(Seabass),intracisternal A particle-promoted polypeptide [Source:HGNC Symbol;Acc:HGNC:6108]|	<DEL>|downstream_gene_variant|MODIFIER|ENSDLAG00005018240,IPP_(Seabass),intracisternal A particle-promoted polypeptide [Source:HGNC Symbol;Acc:HGNC:6108]
CAJNNU010000001.1_8615614_8615848_DEL	CAJNNU010000001.1	CAJNNU010000001.1:8615614_8615848	8615614	8615848	DEL	234	0.0833333	0	0	0	0.027264	0.0397275	0.0516381	6	71	12	1	0	13	0	0	0	22	0	0	0	37	0	0	yes	no	MODIFIER	no	no	no	no	no	<DEL>|intergenic_region|MODIFIER|ENSDLAG00005018322,PIK3R3_(Stickleback),N/A|ENSDLAG00005028022,sgip1b_(Stickleback),N/A
CAJNNU010000001.1_8675030_8675274_DEL	CAJNNU010000001.1	CAJNNU010000001.1:8675030_8675274	8675030	8675274	DEL	244	0.0277778	0	0.181818	0.121622	-0.00543127	0.17958	0.0712265	0	85	5	0	0	13	0	0	0	14	8	0	0	29	7	1	yes	yes	MODIFIER	no	no	no	no	no	<DEL>|downstream_gene_variant|MODIFIER|ENSDLAG00005028109,hsd17b7_(Stickleback),N/A|	<DEL>|5_prime_UTR_variant|MODIFIER|ENSDLAG00005029759,serbp1b_(Stickleback),N/A
CAJNNU010000001.1_8703272_8703825_DEL	CAJNNU010000001.1	CAJNNU010000001.1:8703272_8703825	8703272	8703825	DEL	553	0.0568182	0	0.0454545	0.0694444	0.00846267	-0.0149942	-0.0107282	2	79	8	1	0	13	0	0	0	20	2	0	1	32	3	1	yes	yes	MODIFIER	no	no	no	no	no	<DEL>|intron_variant|MODIFIER|ENSDLAG00005018920,nos1apb_(Seabass),nitric oxide synthase 1 (neuronal) adaptor protein b [Source:ZFIN;Acc:ZDB-GENE-100824-1]
CAJNNU010000001.1_8726719_8726920_DEL	CAJNNU010000001.1	CAJNNU010000001.1:8726719_8726920	8726719	8726920	DEL	201	0.480263	0.884615	0.522727	0.367647	0.247334	-0.0116385	0.0128399	14	23	33	20	0	0	3	10	0	3	15	4	3	16	11	7	yes	yes	MODIFIER	no	no	no	no	no	<DEL>|upstream_gene_variant|MODIFIER|ENSDLAG00005033480,rgs5b_(Seabass),regulator of G protein signaling 5b [Source:ZFIN;Acc:ZDB-GENE-050417-359]|	<DEL>|intergenic_region|MODIFIER|ENSDLAG00005033480,rgs5b_(Seabass),regulator of G protein signaling 5b [Source:ZFIN;Acc:ZDB-GENE-050417-359]|ENSDLAG00005018965,brinp3b_(Seabass),bone morphogenetic protein/retinoic acid inducible neural-specific 3b [Source:ZFIN;Acc:ZDB-GENE-121022-1]
CAJNNU010000001.1_8750177_8750290_DEL	CAJNNU010000001.1	CAJNNU010000001.1:8750177_8750290	8750177	8750290	DEL	113	0.155172	0	0.52381	0.257143	0.0743562	0.296063	0.0232145	3	63	21	3	0	13	0	0	1	5	10	6	2	20	12	3	yes	yes	MODIFIER	no	no	no	no	no	<DEL>|intergenic_region|MODIFIER|ENSDLAG00005033480,rgs5b_(Seabass),regulator of G protein signaling 5b [Source:ZFIN;Acc:ZDB-GENE-050417-359]|ENSDLAG00005018965,brinp3b_(Seabass),bone morphogenetic protein/retinoic acid inducible neural-specific 3b [Source:ZFIN;Acc:ZDB-GENE-121022-1]
CAJNNU010000001.1_8791996_8792112_DEL	CAJNNU010000001.1	CAJNNU010000001.1:8791996_8792112	8791996	8792112	DEL	116	0.0872093	0	0	0	0.0299936	0.0424003	0.0543772	4	72	13	1	0	13	0	0	0	22	0	0	0	37	0	0	yes	no	MODIFIER	no	no	no	no	no	<DEL>|intergenic_region|MODIFIER|ENSDLAG00005018965,brinp3b_(Seabass),bone morphogenetic protein/retinoic acid inducible neural-specific 3b [Source:ZFIN;Acc:ZDB-GENE-121022-1]|ENSDLAG00005032244,rgs18_(Seabass),regulator of G protein signaling 18 [Source:ZFIN;Acc:ZDB-GENE-061013-722]
CAJNNU010000001.1_8792377_8792720_DEL	CAJNNU010000001.1	CAJNNU010000001.1:8792377_8792720	8792377	8792720	DEL	343	0.170588	0	0.0909091	0.166667	0.0858556	0.00941126	-0.0109173	5	59	23	3	0	13	0	0	0	18	4	0	1	26	8	2	yes	yes	MODIFIER	no	no	no	no	no	<DEL>|intergenic_region|MODIFIER|ENSDLAG00005018965,brinp3b_(Seabass),bone morphogenetic protein/retinoic acid inducible neural-specific 3b [Source:ZFIN;Acc:ZDB-GENE-121022-1]|ENSDLAG00005032244,rgs18_(Seabass),regulator of G protein signaling 18 [Source:ZFIN;Acc:ZDB-GENE-061013-722]
CAJNNU010000001.1_8855511_8855611_DEL	CAJNNU010000001.1	CAJNNU010000001.1:8855511:8855611	8855511	8855611	DEL	100	0	0.25	0	0.027027	0.581824	nan	0.0365712	0	90	0	0	1	6	6	0	0	22	0	0	0	35	2	0	no	yes	MODIFIER	0.01	no	no	no	no	<DEL>|downstream_gene_variant|MODIFIER|ENSDLAG00005018985,RGS2_(Seabass),regulator of G protein signaling 2 [Source:HGNC Symbol;Acc:HGNC:9998]|	<DEL>|intergenic_region|MODIFIER|ENSDLAG00005018985,RGS2_(Seabass),regulator of G protein signaling 2 [Source:HGNC Symbol;Acc:HGNC:9998]|ENSDLAG00005018998,RO60_(Seabass),Ro60|	<DEL>|upstream_gene_variant|MODIFIER|ENSDLAG00005018998,RO60_(Seabass),Ro60
CAJNNU010000001.1_8877893_8878061_DEL	CAJNNU010000001.1	CAJNNU010000001.1:8877893_8878061	8877893	8878061	DEL	168	0.267442	0.576923	0.0454545	0.0675676	0.177822	0.119409	0.106026	4	44	38	4	0	1	9	3	0	20	2	0	0	32	5	0	yes	yes	MODIFIER	no	no	no	no	no	<DEL>|intron_variant|MODIFIER|ENSDLAG00005019028,CDC73_(Seabass),cell division cycle 73 [Source:HGNC Symbol;Acc:HGNC:16783]|	<DEL>|upstream_gene_variant|MODIFIER|ENSDLAG00005019076,beta-1,N/A
CAJNNU010000001.1_8963582_8963661_DEL	CAJNNU010000001.1	CAJNNU010000001.1:8963582_8963661	8963582	8963661	DEL	79	0.113095	0	0.047619	0.121622	0.0457112	0.00727897	-0.011459	6	67	15	2	0	13	0	0	1	19	2	0	0	30	5	2	yes	yes	MODIFIER	no	no	no	no	no	<DEL>|upstream_gene_variant|MODIFIER|ENSDLAG00005019090,zbtb41_(Stickleback),N/A|	<DEL>|intron_variant|MODIFIER|ENSDLAG00005019097,CRB1_(Human),N/A
CAJNNU010000001.1_8969672_8969757_DEL	CAJNNU010000001.1	CAJNNU010000001.1:8969672_8969757	8969672	8969757	DEL	85	0.63125	0	1	0.864865	0.489234	0.260365	0.112905	10	13	33	34	0	13	0	0	0	0	0	22	0	0	10	27	yes	yes	MODIFIER	0.05	no	no	no	no	<DEL>|downstream_gene_variant|MODIFIER|ENSDLAG00005019097,CRB1_(Human),N/A|	<DEL>|intergenic_region|MODIFIER|ENSDLAG00005019097,CRB1_(Human),N/A|ENSDLAG00005019107,SENP3_(Human),N/A|	<DEL>|downstream_gene_variant|MODIFIER|ENSDLAG00005019107,SENP3_(Human),N/A|	<DEL>|upstream_gene_variant|MODIFIER|ENSDLAG00005019115,ahsg2_(Stickleback),N/A
CAJNNU010000001.1_9013652_9013980_DEL	CAJNNU010000001.1	CAJNNU010000001.1:9013652_9013980	9013652	9013980	DEL	328	0.0222222	0	0.0227273	0.0405405	-0.00892255	-0.0141372	-0.00309557	0	86	4	0	0	13	0	0	0	21	1	0	0	34	3	0	yes	yes	MODIFIER	no	no	no	no	no	<DEL>|intron_variant|MODIFIER|ENSDLAG00005019146,TSC22D2_(Human),N/A
CAJNNU010000001.1_9038782_9038852_DEL	CAJNNU010000001.1	CAJNNU010000001.1:9038782_9038852	9038782	9038852	DEL	70	0.240964	0.0384615	0	0.135135	0.0897798	0.153992	0.0229948	7	50	26	7	0	12	1	0	0	22	0	0	0	27	10	0	yes	yes	MODIFIER	no	no	no	no	no	<DEL>|intron_variant|MODIFIER|ENSDLAG00005000078,NMUR1_(Stickleback),N/A
CAJNNU010000001.1_9055360_9055468_DEL	CAJNNU010000001.1	CAJNNU010000001.1:9055360_9055468	9055360	9055468	DEL	108	0.224138	0	0.545455	0.180556	0.123603	0.202008	-0.00544717	3	53	29	5	0	13	0	0	0	8	4	10	1	26	7	3	yes	yes	MODIFIER	no	no	no	no	no	<DEL>|intergenic_region|MODIFIER|ENSDLAG00005000078,NMUR1_(Stickleback),N/A|ENSDLAG00005000091,ephb3a_(Seabass),eph receptor B3a [Source:NCBI gene;Acc:30313]
CAJNNU010000001.1_9058546_9058601_DEL	CAJNNU010000001.1	CAJNNU010000001.1:9058546_9058601	9058546	9058601	DEL	55	0.0287356	0	0	0.176471	-0.0048604	0.00439988	0.142365	3	82	5	0	0	13	0	0	0	22	0	0	3	24	8	2	no	yes	MODIFIER	no	no	no	no	no	<DEL>|intergenic_region|MODIFIER|ENSDLAG00005000078,NMUR1_(Stickleback),N/A|ENSDLAG00005000091,ephb3a_(Seabass),eph receptor B3a [Source:NCBI gene;Acc:30313]|	<DEL>|upstream_gene_variant|MODIFIER|ENSDLAG00005000091,ephb3a_(Seabass),eph receptor B3a [Source:NCBI gene;Acc:30313]
CAJNNU010000001.1_9078678_9078734_DEL	CAJNNU010000001.1	CAJNNU010000001.1:9078678_9078734	9078678	9078734	DEL	56	0.0168539	0	0	0	-0.0123018	-0.00347585	0.00255459	1	86	3	0	0	13	0	0	0	22	0	0	0	37	0	0	yes	no	MODIFIER	no	no	no	no	no	<DEL>|intron_variant|MODIFIER|ENSDLAG00005000091,ephb3a_(Seabass),eph receptor B3a [Source:NCBI gene;Acc:30313]
CAJNNU010000001.1_9084886_9085216_DEL	CAJNNU010000001.1	CAJNNU010000001.1:9084886_9085216	9084886	9085216	DEL	330	0	0.230769	0	0.027027	0.531766	nan	0.0365712	0	90	0	0	0	9	2	2	0	22	0	0	0	35	2	0	no	yes	MODIFIER	0.05	no	no	no	no	<DEL>|intron_variant|MODIFIER|ENSDLAG00005000091,ephb3a_(Seabass),eph receptor B3a [Source:NCBI gene;Acc:30313]
CAJNNU010000001.1_9115692_9116088_DEL	CAJNNU010000001.1	CAJNNU010000001.1:9115692_9116088	9115692	9116088	DEL	396	0.00555556	0.115385	0	0.0135135	0.240947	-0.0108616	-0.00552054	0	89	1	0	0	10	3	0	0	22	0	0	0	36	1	0	no	yes	MODIFIER	no	no	no	no	no	<DEL>|intergenic_region|MODIFIER|ENSDLAG00005000091,ephb3a_(Seabass),eph receptor B3a [Source:NCBI gene;Acc:30313]|ENSDLAG00005000156,si:ch211-38m6.6_(Seabass),si:ch211-38m6.6 [Source:ZFIN;Acc:ZDB-GENE-070705-179]|	<DEL>|downstream_gene_variant|MODIFIER|ENSDLAG00005000156,si:ch211-38m6.6_(Seabass),si:ch211-38m6.6 [Source:ZFIN;Acc:ZDB-GENE-070705-179]
CAJNNU010000001.1_9117304_9117387_DEL	CAJNNU010000001.1	CAJNNU010000001.1:9117304_9117387	9117304	9117387	DEL	83	0.23494	0	0.0454545	0.297297	0.133588	0.0939647	0.000733921	7	48	31	4	0	13	0	0	0	20	2	0	0	18	16	3	yes	yes	MODIFIER	no	no	no	no	no	<DEL>|downstream_gene_variant|MODIFIER|ENSDLAG00005000156,si:ch211-38m6.6_(Seabass),si:ch211-38m6.6 [Source:ZFIN;Acc:ZDB-GENE-070705-179]|	<DEL>|intron_variant|MODIFIER|ENSDLAG00005000156,si:ch211-38m6.6_(Seabass),si:ch211-38m6.6 [Source:ZFIN;Acc:ZDB-GENE-070705-179]
CAJNNU010000001.1_9191297_9191641_DEL	CAJNNU010000001.1	CAJNNU010000001.1:9191297_9191641	9191297	9191641	DEL	344	0.0786517	0	0.619048	0.152778	0.0273311	0.579821	0.0216077	1	75	14	0	0	13	0	0	1	4	8	9	1	25	11	0	no	yes	MODIFIER	no	0.01	no	no	no	<DEL>|downstream_gene_variant|MODIFIER|ENSDLAG00005000328,eif4a2_(Seabass),eukaryotic translation initiation factor 4A|	<DEL>|downstream_gene_variant|MODIFIER|ENSDLAG00005000759,N/A,N/A|	<DEL>|downstream_gene_variant|MODIFIER|ENSDLAG00005000760,SNORA81_(Seabass),small nucleolar RNA|	<DEL>|downstream_gene_variant|MODIFIER|ENSDLAG00005000762,CT027646.2_(Zebrafish),N/A|	<DEL>|downstream_gene_variant|MODIFIER|ENSDLAG00005000764,SNORD2_(Seabass),small nucleolar RNA|	<DEL>|intergenic_region|MODIFIER|ENSDLAG00005033316,b3gnt5b_(Seabass),UDP-GlcNAc:betaGal beta-1|ENSDLAG00005000328,eif4a2_(Seabass),eukaryotic translation initiation factor 4A
CAJNNU010000001.1_9200985_9201055_DEL	CAJNNU010000001.1	CAJNNU010000001.1:9200985_9201055	9200985	9201055	DEL	70	0.0388889	0	0.136364	0.166667	0.00159951	0.0703272	0.102054	0	83	7	0	0	13	0	0	0	16	6	0	1	24	12	0	no	yes	MODIFIER	no	no	no	no	no	<DEL>|upstream_gene_variant|MODIFIER|ENSDLAG00005000328,eif4a2_(Seabass),eukaryotic translation initiation factor 4A|	<DEL>|upstream_gene_variant|MODIFIER|ENSDLAG00005000765,setd9_(Stickleback),N/A|	<DEL>|upstream_gene_variant|MODIFIER|ENSDLAG00005000787,ccdc39_(Salmon),N/A|	<DEL>|intron_variant|MODIFIER|ENSDLAG00005031250,dcun1d1_(Seabass),DCN1
CAJNNU010000001.1_9246066_9246216_DEL	CAJNNU010000001.1	CAJNNU010000001.1:9246066_9246216	9246066	9246216	DEL	150	0.522989	0.461538	0.0909091	0.333333	-0.011794	0.294417	0.0619132	3	16	51	20	0	4	6	3	0	18	4	0	1	14	20	2	yes	yes	MODIFIER	no	no	no	no	no	<DEL>|downstream_gene_variant|MODIFIER|ENSDLAG00005000865,SNX16_(Human),N/A|	<DEL>|intergenic_region|MODIFIER|ENSDLAG00005000865,SNX16_(Human),N/A|ENSDLAG00005000869,asip2b_(Seabass),agouti signaling protein
CAJNNU010000001.1_9252386_9252448_DEL	CAJNNU010000001.1	CAJNNU010000001.1:9252386_9252448	9252386	9252448	DEL	62	0.493902	0.5	0.227273	0.333333	-0.036237	0.117049	0.0387954	8	27	29	26	3	2	6	2	0	12	10	0	4	13	18	2	yes	yes	MODIFIER	no	no	no	no	no	<DEL>|intergenic_region|MODIFIER|ENSDLAG00005000865,SNX16_(Human),N/A|ENSDLAG00005000869,asip2b_(Seabass),agouti signaling protein|	<DEL>|upstream_gene_variant|MODIFIER|ENSDLAG00005000869,asip2b_(Seabass),agouti signaling protein
CAJNNU010000001.1_9267821_9267895_DEL	CAJNNU010000001.1	CAJNNU010000001.1:9267821:9267895	9267821	9267895	DEL	74	0.0611111	0	0	0	0.0116464	0.0234411	0.032978	0	80	9	1	0	13	0	0	0	22	0	0	1	36	0	0	yes	no	MODIFIER	no	no	no	no	no	<DEL>|intron_variant|MODIFIER|ENSDLAG00005000869,asip2b_(Seabass),agouti signaling protein|	<DEL>|upstream_gene_variant|MODIFIER|ENSDLAG00005000890,ATP6V0D2_(Human),N/A
CAJNNU010000001.1_9303305_9304291_DEL	CAJNNU010000001.1	CAJNNU010000001.1:9303305_9304291	9303305	9304291	DEL	986	0.0666667	0	0	0.0405405	0.0117258	0.0249918	-0.00562474	0	80	8	2	0	13	0	0	0	22	0	0	0	34	3	0	yes	yes	MODIFIER	no	no	no	no	no	<DEL>|intron_variant|MODIFIER|ENSDLAG00005026586,si:dkeyp-106c3.1_(Zebrafish),N/A|	<DEL>|upstream_gene_variant|MODIFIER|ENSDLAG00005029219,zgc:153115_(Seabass),zgc:153115 [Source:ZFIN;Acc:ZDB-GENE-061013-418]
CAJNNU010000001.1_9308153_9308205_DEL	CAJNNU010000001.1	CAJNNU010000001.1:9308153_9308205	9308153	9308205	DEL	52	0.111111	0.0909091	0.0952381	0.0540541	-0.0264355	-0.0146922	0.00863666	0	72	16	2	2	9	2	0	1	17	4	0	0	33	4	0	yes	yes	MODIFIER	no	no	no	no	no	<DEL>|upstream_gene_variant|MODIFIER|ENSDLAG00005026586,si:dkeyp-106c3.1_(Zebrafish),N/A|	<DEL>|5_prime_UTR_variant|MODIFIER|ENSDLAG00005029219,zgc:153115_(Seabass),zgc:153115 [Source:ZFIN;Acc:ZDB-GENE-061013-418]
CAJNNU010000001.1_9311649_9311763_DEL	CAJNNU010000001.1	CAJNNU010000001.1:9311649_9311763	9311649	9311763	DEL	114	0.144444	0	0.181818	0.0675676	0.0573824	-0.0153955	0.0128756	0	72	10	8	0	13	0	0	0	15	6	1	0	33	3	1	yes	yes	MODIFIER	no	no	no	no	no	<DEL>|downstream_gene_variant|MODIFIER|ENSDLAG00005000952,si:ch211-13f8.2_(Seabass),si:ch211-13f8.2 [Source:ZFIN;Acc:ZDB-GENE-070705-32]|	<DEL>|upstream_gene_variant|MODIFIER|ENSDLAG00005026586,si:dkeyp-106c3.1_(Zebrafish),N/A|	<DEL>|intron_variant|MODIFIER|ENSDLAG00005029219,zgc:153115_(Seabass),zgc:153115 [Source:ZFIN;Acc:ZDB-GENE-061013-418]
CAJNNU010000001.1_9343770_9343891_DEL	CAJNNU010000001.1	CAJNNU010000001.1:9343770_9343891	9343770	9343891	DEL	121	0.323864	0.115385	0	0.0540541	0.0743274	0.218664	0.168172	2	43	33	12	0	10	3	0	0	22	0	0	0	33	4	0	yes	yes	MODIFIER	no	no	0.05	no	no	<DEL>|upstream_gene_variant|MODIFIER|ENSDLAG00005001170,imp3_(Seabass),IMP U3 small nucleolar ribonucleoprotein 3 [Source:ZFIN;Acc:ZDB-GENE-040426-1062]|	<DEL>|intron_variant|MODIFIER|ENSDLAG00005001173,slc35a3b_(Seabass),solute carrier family 35 member A3b [Source:ZFIN;Acc:ZDB-GENE-050417-460]
CAJNNU010000001.1_9346102_9346587_DEL	CAJNNU010000001.1	CAJNNU010000001.1:9346102_9346587	9346102	9346587	DEL	485	0.388889	0.653846	0.0227273	0.391892	0.108865	0.247735	-0.0107474	9	33	33	15	0	1	7	5	0	21	1	0	0	13	19	5	yes	yes	MODIFIER	no	no	no	no	no	<DEL>|upstream_gene_variant|MODIFIER|ENSDLAG00005001170,imp3_(Seabass),IMP U3 small nucleolar ribonucleoprotein 3 [Source:ZFIN;Acc:ZDB-GENE-040426-1062]|	<DEL>|intron_variant|MODIFIER|ENSDLAG00005001173,slc35a3b_(Seabass),solute carrier family 35 member A3b [Source:ZFIN;Acc:ZDB-GENE-050417-460]
CAJNNU010000001.1_9346600_9346669_DEL	CAJNNU010000001.1	CAJNNU010000001.1:9346600_9346669	9346600	9346669	DEL	69	0.380952	0.35	0.0952381	0.0972222	-0.0371711	0.149797	0.163346	6	39	26	19	3	5	3	2	1	17	4	0	1	29	7	0	yes	yes	MODIFIER	no	no	0.05	no	no	<DEL>|intron_variant|MODIFIER|ENSDLAG00005001173,slc35a3b_(Seabass),solute carrier family 35 member A3b [Source:ZFIN;Acc:ZDB-GENE-050417-460]
CAJNNU010000001.1_9348146_9348284_DEL	CAJNNU010000001.1	CAJNNU010000001.1:9348146_9348284	9348146	9348284	DEL	138	0.335294	0.666667	0.0227273	0.405405	0.178496	0.19993	6.52709e-05	5	40	33	12	1	1	6	5	0	21	1	0	0	13	18	6	yes	no	MODIFIER	no	no	no	no	no	<DEL>|upstream_gene_variant|MODIFIER|ENSDLAG00005001173,slc35a3b_(Seabass),solute carrier family 35 member A3b [Source:ZFIN;Acc:ZDB-GENE-050417-460]|	<DEL>|intron_variant|MODIFIER|ENSDLAG00005001173,slc35a3b_(Seabass),solute carrier family 35 member A3b [Source:ZFIN;Acc:ZDB-GENE-050417-460]
CAJNNU010000001.1_9397936_9398122_DEL	CAJNNU010000001.1	CAJNNU010000001.1:9397936_9398122	9397936	9398122	DEL	186	0.764368	0.961538	0	0.444444	0.0868877	0.664117	0.195698	3	6	29	52	0	0	1	12	1	21	0	0	1	12	16	8	yes	yes	MODIFIER	no	0.01	0.05	no	no	<DEL>|intergenic_region|MODIFIER|ENSDLAG00005028997,bcl6ab_(Seabass),BCL6A transcription repressor b [Source:ZFIN;Acc:ZDB-GENE-030131-7523]|ENSDLAG00005034946,CU694317.1_(Zebrafish),N/A|	<DEL>|upstream_gene_variant|MODIFIER|ENSDLAG00005034946,CU694317.1_(Zebrafish),N/A
CAJNNU010000001.1_9403098_9403231_DEL	CAJNNU010000001.1	CAJNNU010000001.1:9403098_9403231	9403098	9403231	DEL	133	0	0	0.272727	0.027027	nan	0.480906	0.0361937	1	89	0	0	0	13	0	0	0	11	10	1	0	35	2	0	no	yes	MODIFIER	no	0.05	no	no	no	<DEL>|downstream_gene_variant|MODIFIER|ENSDLAG00005034946,CU694317.1_(Zebrafish),N/A|	<DEL>|intergenic_region|MODIFIER|ENSDLAG00005034946,CU694317.1_(Zebrafish),N/A|ENSDLAG00005027888,cldn1_(Stickleback),N/A
CAJNNU010000001.1_9425699_9425932_DEL	CAJNNU010000001.1	CAJNNU010000001.1:9425699_9425932	9425699	9425932	DEL	233	0.0852273	0	0.295455	0.125	0.0286082	0.164562	-0.000672497	2	74	13	1	0	13	0	0	0	10	11	1	1	27	9	0	yes	yes	MODIFIER	no	no	no	no	no	<DEL>|upstream_gene_variant|MODIFIER|ENSDLAG00005001201,HES1_(Stickleback),N/A|	<DEL>|intergenic_region|MODIFIER|ENSDLAG00005001201,HES1_(Stickleback),N/A|ENSDLAG00005001354,ATP13A3_(Stickleback),N/A
CAJNNU010000001.1_9441599_9442040_DEL	CAJNNU010000001.1	CAJNNU010000001.1:9441599_9442040	9441599	9442040	DEL	441	0.831395	1	0.0227273	0.472222	0.0843315	0.734938	0.264856	4	3	23	60	0	0	0	13	0	21	1	0	1	11	16	9	yes	yes	HIGH	no	0.01	0.01	no	no	<DEL>|exon_loss_variant&splice_acceptor_variant&splice_donor_variant&splice_region_variant&intron_variant|HIGH|ENSDLAG00005001354,ATP13A3_(Stickleback),N/A|	<DEL>|intron_variant|MODIFIER|ENSDLAG00005001354,ATP13A3_(Stickleback),N/A
CAJNNU010000001.1_9457988_9458140_DEL	CAJNNU010000001.1	CAJNNU010000001.1:9457988_9458140	9457988	9458140	DEL	152	0.176471	0.192308	0	0.0588235	-0.021823	0.106119	0.044709	5	58	24	3	0	8	5	0	0	22	0	0	3	30	4	0	yes	yes	HIGH	no	no	no	no	no	<DEL>|frameshift_variant&splice_donor_variant&splice_region_variant&intron_variant|HIGH|ENSDLAG00005002748,N/A,N/A|	<DEL>|upstream_gene_variant|MODIFIER|ENSDLAG00005002877,gk5_(Stickleback),N/A
CAJNNU010000001.1_9467165_9467255_DEL	CAJNNU010000001.1	CAJNNU010000001.1:9467165_9467255	9467165	9467255	DEL	90	0.638554	0.653846	0	0.291667	-0.0252071	0.521393	0.204073	7	13	34	36	0	2	5	6	0	22	0	0	1	17	17	2	yes	yes	MODIFIER	no	0.01	0.05	no	no	<DEL>|downstream_gene_variant|MODIFIER|ENSDLAG00005002877,gk5_(Stickleback),N/A|	<DEL>|intron_variant|MODIFIER|ENSDLAG00005002877,gk5_(Stickleback),N/A|	<DEL>|upstream_gene_variant|MODIFIER|ENSDLAG00005032397,atp1b3a_(Seabass),ATPase Na+/K+ transporting subunit beta 3a [Source:ZFIN;Acc:ZDB-GENE-990415-167]
CAJNNU010000001.1_9549043_9549096_DEL	CAJNNU010000001.1	CAJNNU010000001.1:9549043_9549096	9549043	9549096	DEL	53	0.0872093	0.363636	0.0227273	0.0909091	0.26737	0.0150294	-0.0106802	4	72	13	1	2	4	6	1	0	21	1	0	4	27	6	0	yes	yes	MODIFIER	no	no	no	no	no	<DEL>|downstream_gene_variant|MODIFIER|ENSDLAG00005004071,N/A,N/A|	<DEL>|intron_variant|MODIFIER|ENSDLAG00005004074,cldn18_(Seabass),claudin 18 [Source:ZFIN;Acc:ZDB-GENE-130530-867]|	<DEL>|downstream_gene_variant|MODIFIER|ENSDLAG00005004087,selenof_(Seabass),selenoprotein F [Source:NCBI gene;Acc:352923]
CAJNNU010000001.1_9563974_9564123_DEL	CAJNNU010000001.1	CAJNNU010000001.1:9563974_9564123	9563974	9564123	DEL	149	0.0738636	0.0833333	0	0.027027	-0.0253915	0.0326853	0.00900426	2	76	11	1	1	10	2	0	0	22	0	0	0	35	2	0	yes	yes	MODIFIER	no	no	no	no	no	<DEL>|intron_variant|MODIFIER|ENSDLAG00005004090,hs2st1a_(Seabass),heparan sulfate 2-O-sulfotransferase 1a [Source:ZFIN;Acc:ZDB-GENE-070112-2312]
CAJNNU010000001.1_9570682_9570761_DEL	CAJNNU010000001.1	CAJNNU010000001.1:9570682_9570761	9570682	9570761	DEL	79	0	0.0416667	0	0.027027	0.13809	nan	0.0365712	0	90	0	0	1	11	1	0	0	22	0	0	0	35	2	0	no	yes	MODIFIER	no	no	no	no	no	<DEL>|intron_variant|MODIFIER|ENSDLAG00005004090,hs2st1a_(Seabass),heparan sulfate 2-O-sulfotransferase 1a [Source:ZFIN;Acc:ZDB-GENE-070112-2312]
CAJNNU010000001.1_9590926_9591027_DEL	CAJNNU010000001.1	CAJNNU010000001.1:9590926_9591027	9590926	9591027	DEL	101	0.0561798	0.0454545	0	0.0405405	-0.0237563	0.0219994	-0.00667229	1	79	10	0	2	10	1	0	1	21	0	0	0	34	3	0	yes	no	MODIFIER	no	no	no	no	no	<DEL>|upstream_gene_variant|MODIFIER|ENSDLAG00005004255,pkn2_(Seabass),protein kinase N2 [Source:ZFIN;Acc:ZDB-GENE-061207-42]|	<DEL>|intron_variant|MODIFIER|ENSDLAG00005004255,pkn2_(Seabass),protein kinase N2 [Source:ZFIN;Acc:ZDB-GENE-061207-42]|	<DEL>|downstream_gene_variant|MODIFIER|ENSDLAG00005008170,gtf2b_(Seabass),general transcription factor IIB [Source:ZFIN;Acc:ZDB-GENE-030131-3544]
CAJNNU010000001.1_9623058_9623112_DEL	CAJNNU010000001.1	CAJNNU010000001.1:9623058_9623112	9623058	9623112	DEL	54	0.566265	1	0.409091	0.397059	0.284852	0.0284632	0.0414034	7	29	14	40	0	0	0	13	0	5	16	1	3	11	19	4	yes	no	MODIFIER	no	no	no	no	no	<DEL>|5_prime_UTR_variant|MODIFIER|ENSDLAG00005008170,gtf2b_(Seabass),general transcription factor IIB [Source:ZFIN;Acc:ZDB-GENE-030131-3544]|	<DEL>|upstream_gene_variant|MODIFIER|ENSDLAG00005008170,gtf2b_(Seabass),general transcription factor IIB [Source:ZFIN;Acc:ZDB-GENE-030131-3544]|	<DEL>|upstream_gene_variant|MODIFIER|ENSDLAG00005034065,N/A,N/A
CAJNNU010000001.1_9624119_9624220_DEL	CAJNNU010000001.1	CAJNNU010000001.1:9624119_9624220	9624119	9624220	DEL	101	0.255556	0	0.613636	0.333333	0.147856	0.23426	0.00633695	0	49	36	5	0	13	0	0	0	2	13	7	1	14	20	2	yes	yes	MODERATE	no	no	no	no	no	<DEL>|conservative_inframe_deletion|MODERATE|ENSDLAG00005008170,gtf2b_(Seabass),general transcription factor IIB [Source:ZFIN;Acc:ZDB-GENE-030131-3544]|	<DEL>|upstream_gene_variant|MODIFIER|ENSDLAG00005008170,gtf2b_(Seabass),general transcription factor IIB [Source:ZFIN;Acc:ZDB-GENE-030131-3544]|	<DEL>|upstream_gene_variant|MODIFIER|ENSDLAG00005034065,N/A,N/A
CAJNNU010000001.1_9713139_9713366_DEL	CAJNNU010000001.1	CAJNNU010000001.1:9713139_9713366	9713139	9713366	DEL	227	0.0955056	0	0	0	0.0385001	0.0498866	0.0615412	1	72	17	0	0	13	0	0	0	22	0	0	0	37	0	0	yes	no	MODIFIER	no	no	no	no	no	<DEL>|upstream_gene_variant|MODIFIER|ENSDLAG00005008544,mtf2_(Seabass),metal response element binding transcription factor 2 [Source:ZFIN;Acc:ZDB-GENE-060512-94]|	<DEL>|intron_variant|MODIFIER|ENSDLAG00005028677,dipk1aa_(Seabass),divergent protein kinase domain 1Aa [Source:NCBI gene;Acc:678606]
CAJNNU010000001.1_9730591_9730716_DEL	CAJNNU010000001.1	CAJNNU010000001.1:9730591:9730716	9730591	9730716	DEL	125	0.0965909	0	0	0	0.0392723	0.050748	0.0625651	2	71	17	0	0	13	0	0	0	22	0	0	0	37	0	0	yes	no	MODIFIER	no	no	no	no	no	<DEL>|intron_variant|MODIFIER|ENSDLAG00005008680,ccdc18_(Seabass),coiled-coil domain containing 18 [Source:ZFIN;Acc:ZDB-GENE-030131-5414]
CAJNNU010000001.1_9792279_9792414_DEL	CAJNNU010000001.1	CAJNNU010000001.1:9792279_9792414	9792279	9792414	DEL	135	0.0517241	0	0.136364	0.0945946	0.00465894	0.0376434	0.00229828	3	79	7	1	0	13	0	0	0	17	4	1	0	32	3	2	yes	yes	MODIFIER	no	no	no	no	no	<DEL>|intergenic_region|MODIFIER|ENSDLAG00005009657,wls_(Seabass),Wnt ligand secretion mediator [Source:ZFIN;Acc:ZDB-GENE-040426-2161]|ENSDLAG00005026389,gng12a_(Seabass),guanine nucleotide binding protein (G protein)
CAJNNU010000001.1_9828889_9829109_DEL	CAJNNU010000001.1	CAJNNU010000001.1:9828889_9829109	9828889	9829109	DEL	220	0.0168539	0	0	0	-0.0123018	-0.00347585	0.00255459	1	86	3	0	0	13	0	0	0	22	0	0	0	37	0	0	yes	no	MODIFIER	no	no	no	no	no	<DEL>|upstream_gene_variant|MODIFIER|ENSDLAG00005009801,N/A,N/A|	<DEL>|intergenic_region|MODIFIER|ENSDLAG00005028099,gadd45aa_(Seabass),growth arrest and DNA-damage-inducible|ENSDLAG00005009801,N/A,N/A
CAJNNU010000001.1_9830566_9830665_DEL	CAJNNU010000001.1	CAJNNU010000001.1:9830566_9830665	9830566	9830665	DEL	99	0.0681818	0.153846	0.0454545	0.125	0.0176345	-0.0157993	0.00877734	2	79	6	3	0	10	2	1	0	20	2	0	1	27	9	0	yes	yes	MODIFIER	no	no	no	no	no	<DEL>|intron_variant|MODIFIER|ENSDLAG00005009801,N/A,N/A
CAJNNU010000001.1_9834575_9834748_DEL	CAJNNU010000001.1	CAJNNU010000001.1:9834575_9834748	9834575	9834748	DEL	173	0.432927	0.375	0.636364	0.354839	-0.0240936	0.0623514	-0.000618549	8	31	31	20	1	6	3	3	0	4	8	10	6	13	14	4	yes	yes	HIGH	no	no	no	no	no	<DEL>|exon_loss_variant&splice_acceptor_variant&splice_donor_variant&splice_region_variant&intron_variant|HIGH|ENSDLAG00005009801,N/A,N/A
CAJNNU010000001.1_9853370_9853450_DEL	CAJNNU010000001.1	CAJNNU010000001.1:9853370_9853450	9853370	9853450	DEL	80	0.102273	0.269231	0.0454545	0.121622	0.0960232	0.00348223	-0.00823846	2	72	14	2	0	7	5	1	0	20	2	0	0	28	9	0	yes	yes	MODIFIER	no	no	no	no	no	<DEL>|intergenic_region|MODIFIER|ENSDLAG00005009801,N/A,N/A|ENSDLAG00005009876,dmbx1a_(Seabass),diencephalon/mesencephalon homeobox 1a [Source:NCBI gene;Acc:142987]
CAJNNU010000001.1_9857503_9858462_DEL	CAJNNU010000001.1	CAJNNU010000001.1:9857503_9858462	9857503	9858462	DEL	959	0.0337079	0.0384615	0	0	-0.0215915	0.00769577	0.0149664	1	83	6	0	0	12	1	0	0	22	0	0	0	37	0	0	yes	no	MODIFIER	no	no	no	no	no	<DEL>|intergenic_region|MODIFIER|ENSDLAG00005009801,N/A,N/A|ENSDLAG00005009876,dmbx1a_(Seabass),diencephalon/mesencephalon homeobox 1a [Source:NCBI gene;Acc:142987]
CAJNNU010000001.1_9914270_9914588_DEL	CAJNNU010000001.1	CAJNNU010000001.1:9914270_9914588	9914270	9914588	DEL	318	0.0388889	0.0384615	0	0.0675676	-0.0277981	0.00695172	-0.00168629	0	84	5	1	0	12	1	0	0	22	0	0	0	32	5	0	yes	yes	MODIFIER	no	no	no	no	no	<DEL>|upstream_gene_variant|MODIFIER|ENSDLAG00005009902,pif1_(Seabass),PIF1 5'-to-3' DNA helicase homolog (S. cerevisiae) [Source:NCBI gene;Acc:326729]|	<DEL>|intergenic_region|MODIFIER|ENSDLAG00005009902,pif1_(Seabass),PIF1 5'-to-3' DNA helicase homolog (S. cerevisiae) [Source:NCBI gene;Acc:326729]|ENSDLAG00005010077,ptger4c_(Seabass),prostaglandin E receptor 4 (subtype EP4) c [Source:ZFIN;Acc:ZDB-GENE-070705-128]
CAJNNU010000001.1_9919767_9920843_DEL	CAJNNU010000001.1	CAJNNU010000001.1:9919767_9920843	9919767	9920843	DEL	1076	0.536145	0.708333	0	0.402778	0.0328083	0.414297	0.024025	7	20	37	26	1	1	5	6	0	22	0	0	1	14	15	7	no	yes	MODIFIER	no	0.05	no	no	no	<DEL>|intergenic_region|MODIFIER|ENSDLAG00005009902,pif1_(Seabass),PIF1 5'-to-3' DNA helicase homolog (S. cerevisiae) [Source:NCBI gene;Acc:326729]|ENSDLAG00005010077,ptger4c_(Seabass),prostaglandin E receptor 4 (subtype EP4) c [Source:ZFIN;Acc:ZDB-GENE-070705-128]
CAJNNU010000001.1_9921015_9921503_DEL	CAJNNU010000001.1	CAJNNU010000001.1:9921015_9921503	9921015	9921503	DEL	488	0.584507	0.708333	0	0.409091	6.66614e-05	0.470354	0.0460581	19	18	23	30	1	1	5	6	0	22	0	0	4	13	13	7	no	yes	MODIFIER	no	0.05	no	no	no	<DEL>|intergenic_region|MODIFIER|ENSDLAG00005009902,pif1_(Seabass),PIF1 5'-to-3' DNA helicase homolog (S. cerevisiae) [Source:NCBI gene;Acc:326729]|ENSDLAG00005010077,ptger4c_(Seabass),prostaglandin E receptor 4 (subtype EP4) c [Source:ZFIN;Acc:ZDB-GENE-070705-128]
CAJNNU010000001.1_9921496_9921721_DEL	CAJNNU010000001.1	CAJNNU010000001.1:9921496_9921721	9921496	9921721	DEL	225	0.0411765	0.125	0	0.107143	0.0345479	0.00855784	0.0265949	5	79	5	1	5	6	2	0	0	22	0	0	9	22	6	0	no	yes	MODIFIER	no	no	no	no	no	<DEL>|intergenic_region|MODIFIER|ENSDLAG00005009902,pif1_(Seabass),PIF1 5'-to-3' DNA helicase homolog (S. cerevisiae) [Source:NCBI gene;Acc:326729]|ENSDLAG00005010077,ptger4c_(Seabass),prostaglandin E receptor 4 (subtype EP4) c [Source:ZFIN;Acc:ZDB-GENE-070705-128]
CAJNNU010000001.1_9949925_9950164_DEL	CAJNNU010000001.1	CAJNNU010000001.1:9949925_9950164	9949925	9950164	DEL	239	0.0168539	0	0.0909091	0.0540541	-0.0123018	0.0725584	0.0161683	1	86	3	0	0	13	0	0	0	18	4	0	0	33	4	0	yes	yes	MODIFIER	no	no	no	no	no	<DEL>|intron_variant|MODIFIER|ENSDLAG00005028756,ARTN_(Human),N/A
CAJNNU010000001.1_10016359_10016529_DEL	CAJNNU010000001.1	CAJNNU010000001.1:10016359_10016529	10016359	10016529	DEL	170	0.534483	0.961538	0	0.471429	0.280071	0.412098	-0.00130631	3	16	49	22	0	0	1	12	0	22	0	0	2	10	17	8	yes	yes	MODIFIER	no	0.05	no	no	no	<DEL>|3_prime_UTR_variant|MODIFIER|ENSDLAG00005010197,kdm4ab_(Seabass),lysine (K)-specific demethylase 4A|	<DEL>|intron_variant|MODIFIER|ENSDLAG00005010197,kdm4ab_(Seabass),lysine (K)-specific demethylase 4A
CAJNNU010000001.1_10153922_10153977_DEL	CAJNNU010000001.1	CAJNNU010000001.1:10153922_10153977	10153922	10153977	DEL	55	0	0	0	0.121622	nan	nan	0.182286	1	89	0	0	0	13	0	0	0	22	0	0	0	29	7	1	no	yes	MODIFIER	no	no	0.05	no	no	<DEL>|intron_variant|MODIFIER|ENSDLAG00005010612,kcnn1a_(Seabass),potassium intermediate/small conductance calcium-activated channel
CAJNNU010000001.1_10173505_10173723_DEL	CAJNNU010000001.1	CAJNNU010000001.1:10173505_10173723	10173505	10173723	DEL	218	0.333333	0.692308	0	0.243243	0.210577	0.229214	0.00941197	6	38	36	10	0	0	8	5	0	22	0	0	0	20	16	1	yes	yes	MODIFIER	no	no	no	no	no	<DEL>|upstream_gene_variant|MODIFIER|ENSDLAG00005010612,kcnn1a_(Seabass),potassium intermediate/small conductance calcium-activated channel|	<DEL>|intergenic_region|MODIFIER|ENSDLAG00005010612,kcnn1a_(Seabass),potassium intermediate/small conductance calcium-activated channel|ENSDLAG00005010672,N/A,N/A
CAJNNU010000001.1_10176455_10177059_DEL	CAJNNU010000001.1	CAJNNU010000001.1:10176455_10177059	10176455	10177059	DEL	604	0.0114943	0.0384615	0.0909091	0	0.00263101	0.0974883	-0.00137857	3	85	2	0	0	12	1	0	0	18	4	0	0	37	0	0	no	yes	MODIFIER	no	no	no	no	no	<DEL>|upstream_gene_variant|MODIFIER|ENSDLAG00005010612,kcnn1a_(Seabass),potassium intermediate/small conductance calcium-activated channel|	<DEL>|intergenic_region|MODIFIER|ENSDLAG00005010612,kcnn1a_(Seabass),potassium intermediate/small conductance calcium-activated channel|ENSDLAG00005010672,N/A,N/A
CAJNNU010000001.1_10176642_10177265_DEL	CAJNNU010000001.1	CAJNNU010000001.1:10176642_10177265	10176642	10177265	DEL	623	0.0511364	0.0384615	0.113636	0	-0.0198274	0.0171032	0.0280183	2	79	9	0	0	12	1	0	0	18	3	1	0	37	0	0	yes	yes	MODIFIER	no	no	no	no	no	<DEL>|upstream_gene_variant|MODIFIER|ENSDLAG00005010612,kcnn1a_(Seabass),potassium intermediate/small conductance calcium-activated channel|	<DEL>|intergenic_region|MODIFIER|ENSDLAG00005010612,kcnn1a_(Seabass),potassium intermediate/small conductance calcium-activated channel|ENSDLAG00005010672,N/A,N/A
CAJNNU010000001.1_10190332_10190433_DEL	CAJNNU010000001.1	CAJNNU010000001.1:10190332_10190433	10190332	10190433	DEL	101	0	0.0833333	0	0.0135135	0.265347	nan	0.0136571	0	90	0	0	1	10	2	0	0	22	0	0	0	36	1	0	no	yes	MODIFIER	no	no	no	no	no	<DEL>|intergenic_region|MODIFIER|ENSDLAG00005010612,kcnn1a_(Seabass),potassium intermediate/small conductance calcium-activated channel|ENSDLAG00005010672,N/A,N/A
CAJNNU010000001.1_10200538_10200645_DEL	CAJNNU010000001.1	CAJNNU010000001.1:10200538_10200645	10200538	10200645	DEL	107	0.217647	0.807692	0	0.138889	0.501071	0.138034	0.0106559	5	51	31	3	0	0	5	8	0	22	0	0	1	26	10	0	yes	yes	MODIFIER	0.05	no	no	no	no	<DEL>|upstream_gene_variant|MODIFIER|ENSDLAG00005010672,N/A,N/A|	<DEL>|intergenic_region|MODIFIER|ENSDLAG00005010672,N/A,N/A|ENSDLAG00005010678,si:rp71-39b20.4_(Seabass),si:rp71-39b20.4 [Source:ZFIN;Acc:ZDB-GENE-070912-704]|	<DEL>|downstream_gene_variant|MODIFIER|ENSDLAG00005010678,si:rp71-39b20.4_(Seabass),si:rp71-39b20.4 [Source:ZFIN;Acc:ZDB-GENE-070912-704]
CAJNNU010000001.1_10254430_10254698_DEL	CAJNNU010000001.1	CAJNNU010000001.1:10254430_10254698	10254430	10254698	DEL	268	0.159091	0.166667	0	0.0138889	-0.023242	0.0934791	0.0876275	2	62	24	2	1	8	4	0	0	22	0	0	1	35	1	0	yes	yes	MODIFIER	no	no	no	no	no	<DEL>|upstream_gene_variant|MODIFIER|ENSDLAG00005003495,rps15_(Stickleback),N/A|	<DEL>|intron_variant|MODIFIER|ENSDLAG00005011937,N/A,N/A
CAJNNU010000001.1_10282285_10282364_DEL	CAJNNU010000001.1	CAJNNU010000001.1:10282285_10282364	10282285	10282364	DEL	79	0.298851	1	0.0909091	0.162162	0.567103	0.0919723	0.0376778	3	44	34	9	0	0	0	13	0	18	4	0	0	26	10	1	yes	yes	MODIFIER	0.01	no	no	no	no	<DEL>|intron_variant|MODIFIER|ENSDLAG00005011972,crtc1a_(Seabass),CREB regulated transcription coactivator 1a [Source:ZFIN;Acc:ZDB-GENE-061027-225]
CAJNNU010000001.1_10293121_10293200_DEL	CAJNNU010000001.1	CAJNNU010000001.1:10293121:10293200	10293121	10293200	DEL	79	0.176136	0.375	0.0454545	0.0945946	0.091544	0.0505425	0.0159659	2	60	25	3	1	5	5	2	0	20	2	0	0	30	7	0	yes	yes	MODIFIER	no	no	no	no	no	<DEL>|upstream_gene_variant|MODIFIER|ENSDLAG00005011972,crtc1a_(Seabass),CREB regulated transcription coactivator 1a [Source:ZFIN;Acc:ZDB-GENE-061027-225]|	<DEL>|intergenic_region|MODIFIER|ENSDLAG00005011972,crtc1a_(Seabass),CREB regulated transcription coactivator 1a [Source:ZFIN;Acc:ZDB-GENE-061027-225]|ENSDLAG00005002544,GDF15_(Human),N/A
CAJNNU010000001.1_10330730_10330906_DEL	CAJNNU010000001.1	CAJNNU010000001.1:10330730_10330906	10330730	10330906	DEL	176	0	0	0.119048	0	nan	0.250031	nan	0	90	0	0	0	13	0	0	1	17	3	1	0	37	0	0	no	yes	MODIFIER	no	no	no	no	no	<DEL>|intron_variant|MODIFIER|ENSDLAG00005002659,mast3a_(Seabass),microtubule associated serine/threonine kinase 3a [Source:ZFIN;Acc:ZDB-GENE-040914-35]
CAJNNU010000001.1_10348007_10348063_DEL	CAJNNU010000001.1	CAJNNU010000001.1:10348007_10348063	10348007	10348063	DEL	56	0.0166667	0	0	0	-0.0123979	-0.00358922	0.00241084	0	87	3	0	0	13	0	0	0	22	0	0	0	37	0	0	yes	no	MODIFIER	no	no	no	no	no	<DEL>|intron_variant|MODIFIER|ENSDLAG00005003340,pik3r2_(Seabass),phosphoinositide-3-kinase
CAJNNU010000001.1_10368145_10368383_DEL	CAJNNU010000001.1	CAJNNU010000001.1:10368145_10368383	10368145	10368383	DEL	238	0.0277778	0	0	0	-0.00543127	0.00374339	0.010553	0	85	5	0	0	13	0	0	0	22	0	0	0	37	0	0	yes	no	HIGH	no	no	no	no	no	<DEL>|splice_acceptor_variant&splice_region_variant&3_prime_UTR_variant&intron_variant|HIGH|ENSDLAG00005003340,pik3r2_(Seabass),phosphoinositide-3-kinase|	<DEL>|splice_region_variant|LOW|ENSDLAG00005003340,pik3r2_(Seabass),phosphoinositide-3-kinase|	<DEL>|downstream_gene_variant|MODIFIER|ENSDLAG00005003340,pik3r2_(Seabass),phosphoinositide-3-kinase|	<DEL>|non_coding_transcript_variant|MODIFIER|ENSDLAG00005003340,pik3r2_(Seabass),phosphoinositide-3-kinase
CAJNNU010000001.1_10509675_10509776_DEL	CAJNNU010000001.1	CAJNNU010000001.1:10509675_10509776	10509675	10509776	DEL	101	0.170455	0.181818	0.0909091	0.0540541	-0.0281072	0.00849603	0.0457874	2	62	22	4	2	7	4	0	0	18	4	0	0	33	4	0	yes	yes	MODIFIER	no	no	no	no	no	<DEL>|upstream_gene_variant|MODIFIER|ENSDLAG00005006586,ctxn1_(Zebrafish),N/A|	<DEL>|intergenic_region|MODIFIER|ENSDLAG00005006586,ctxn1_(Zebrafish),N/A|ENSDLAG00005031877,TIMM44_(Stickleback),N/A|	<DEL>|downstream_gene_variant|MODIFIER|ENSDLAG00005031877,TIMM44_(Stickleback),N/A
CAJNNU010000001.1_10545672_10545753_DEL	CAJNNU010000001.1	CAJNNU010000001.1:10545672_10545753	10545672	10545753	DEL	81	0.435897	1	0.142857	0.0806452	0.41818	0.149101	0.233091	12	28	32	18	0	0	0	13	1	16	4	1	6	26	5	0	yes	yes	MODIFIER	0.05	no	0.05	no	no	<DEL>|intron_variant|MODIFIER|ENSDLAG00005007214,SLC25A36_(Stickleback),N/A
CAJNNU010000001.1_10581955_10582338_DEL	CAJNNU010000001.1	CAJNNU010000001.1:10581955_10582338	10581955	10582338	DEL	383	0.0114943	0	0.125	0.0833333	-0.0156972	0.159891	0.0673656	3	85	2	0	0	13	0	0	2	17	1	2	1	31	4	1	no	yes	MODIFIER	no	no	no	no	no	<DEL>|intron_variant|MODIFIER|ENSDLAG00005007214,SLC25A36_(Stickleback),N/A|	<DEL>|intron_variant|MODIFIER|ENSDLAG00005007295,spsb4a_(Stickleback),splA/ryanodine receptor domain and SOCS box containing 4a [Source:ZFIN;Acc:ZDB-GENE-070911-3]
CAJNNU010000001.1_10590749_10591040_DEL	CAJNNU010000001.1	CAJNNU010000001.1:10590749_10591040	10590749	10591040	DEL	291	0.1	0.615385	0.0227273	0.0540541	0.543833	0.0252006	0.00465085	0	72	18	0	0	2	6	5	0	21	1	0	0	33	4	0	yes	yes	MODIFIER	0.01	no	no	no	no	<DEL>|intron_variant|MODIFIER|ENSDLAG00005007214,SLC25A36_(Stickleback),N/A|	<DEL>|intron_variant|MODIFIER|ENSDLAG00005007295,spsb4a_(Stickleback),splA/ryanodine receptor domain and SOCS box containing 4a [Source:ZFIN;Acc:ZDB-GENE-070911-3]
CAJNNU010000001.1_10635629_10635908_DEL	CAJNNU010000001.1	CAJNNU010000001.1:10635629_10635908	10635629	10635908	DEL	279	0.0170455	0	0.136364	0.0441176	-0.0122032	0.148423	0.00174988	2	85	3	0	0	13	0	0	0	17	4	1	3	32	1	1	yes	yes	MODIFIER	no	no	no	no	no	<DEL>|intergenic_region|MODIFIER|ENSDLAG00005007295,spsb4a_(Stickleback),splA/ryanodine receptor domain and SOCS box containing 4a [Source:ZFIN;Acc:ZDB-GENE-070911-3]|ENSDLAG00005007311,clstn2_(Seabass),calsyntenin 2 [Source:ZFIN;Acc:ZDB-GENE-070911-2]|	<DEL>|downstream_gene_variant|MODIFIER|ENSDLAG00005007311,clstn2_(Seabass),calsyntenin 2 [Source:ZFIN;Acc:ZDB-GENE-070911-2]
CAJNNU010000001.1_10650195_10650540_DEL	CAJNNU010000001.1	CAJNNU010000001.1:10650195_10650540	10650195	10650540	DEL	345	0	0	0.0952381	0.0135135	nan	0.202038	0.0136571	0	90	0	0	0	13	0	0	1	18	2	1	0	36	1	0	no	yes	MODIFIER	no	no	no	no	no	<DEL>|intron_variant|MODIFIER|ENSDLAG00005007311,clstn2_(Seabass),calsyntenin 2 [Source:ZFIN;Acc:ZDB-GENE-070911-2]
CAJNNU010000001.1_10708533_10708859_DEL	CAJNNU010000001.1	CAJNNU010000001.1:10708533_10708859	10708533	10708859	DEL	326	0.343023	0.423077	0	0.0540541	-0.0141104	0.233799	0.184699	4	43	27	16	0	4	7	2	0	22	0	0	0	33	4	0	yes	yes	MODIFIER	no	no	0.05	no	no	<DEL>|intron_variant|MODIFIER|ENSDLAG00005007311,clstn2_(Seabass),calsyntenin 2 [Source:ZFIN;Acc:ZDB-GENE-070911-2]
CAJNNU010000001.1_10735548_10735738_DEL	CAJNNU010000001.1	CAJNNU010000001.1:10735548_10735738	10735548	10735738	DEL	190	0.116667	0.5	0.142857	0.0810811	0.367718	-0.010938	-0.00181221	0	69	21	0	0	2	9	2	1	16	4	1	0	31	6	0	yes	yes	MODIFIER	0.05	no	no	no	no	<DEL>|intron_variant|MODIFIER|ENSDLAG00005007311,clstn2_(Seabass),calsyntenin 2 [Source:ZFIN;Acc:ZDB-GENE-070911-2]
CAJNNU010000001.1_10741192_10741548_DEL	CAJNNU010000001.1	CAJNNU010000001.1:10741192_10741548	10741192	10741548	DEL	356	0.190476	0.307692	0	0.027027	0.0181323	0.115201	0.0940476	6	57	22	5	0	5	8	0	0	22	0	0	0	35	2	0	yes	no	MODIFIER	no	no	no	no	no	<DEL>|intron_variant|MODIFIER|ENSDLAG00005007311,clstn2_(Seabass),calsyntenin 2 [Source:ZFIN;Acc:ZDB-GENE-070911-2]
CAJNNU010000001.1_10756142_10756368_DEL	CAJNNU010000001.1	CAJNNU010000001.1:10756142_10756368	10756142	10756368	DEL	226	0.14881	0.307692	0.113636	0.0810811	0.0682627	-0.00707091	0.0121369	6	59	25	0	0	5	8	0	0	17	5	0	0	31	6	0	yes	yes	MODIFIER	no	no	no	no	no	<DEL>|intron_variant|MODIFIER|ENSDLAG00005007311,clstn2_(Seabass),calsyntenin 2 [Source:ZFIN;Acc:ZDB-GENE-070911-2]
CAJNNU010000001.1_10782581_10782801_DEL	CAJNNU010000001.1	CAJNNU010000001.1:10782581:10782801	10782581	10782801	DEL	220	0	0.0769231	0.0454545	0.0135135	0.234754	0.0963119	0.0136571	0	90	0	0	0	11	2	0	0	20	2	0	0	36	1	0	no	yes	MODIFIER	no	no	no	no	no	<DEL>|intron_variant|MODIFIER|ENSDLAG00005007373,nmnat3_(Seabass),nicotinamide nucleotide adenylyltransferase 3 [Source:ZFIN;Acc:ZDB-GENE-070912-331]
CAJNNU010000001.1_10785062_10785401_DEL	CAJNNU010000001.1	CAJNNU010000001.1:10785062_10785401	10785062	10785401	DEL	339	0.528409	0.615385	0.886364	0.632353	-0.00587382	0.216397	0.0112139	2	18	47	23	0	2	6	5	0	0	5	17	3	7	11	16	yes	yes	MODIFIER	no	no	no	no	no	<DEL>|intron_variant|MODIFIER|ENSDLAG00005007373,nmnat3_(Seabass),nicotinamide nucleotide adenylyltransferase 3 [Source:ZFIN;Acc:ZDB-GENE-070912-331]|	<DEL>|upstream_gene_variant|MODIFIER|ENSDLAG00005027822,rbp1.1_(Seabass),retinol binding protein 1
CAJNNU010000001.1_10809318_10809479_DEL	CAJNNU010000001.1	CAJNNU010000001.1:10809318_10809479	10809318	10809479	DEL	161	0.213483	0.0769231	0	0	0.0385868	0.134637	0.154322	1	53	34	2	0	11	2	0	0	22	0	0	0	37	0	0	yes	no	MODIFIER	no	no	0.05	no	no	<DEL>|downstream_gene_variant|MODIFIER|ENSDLAG00005007428,copb2_(Seabass),coatomer protein complex|	<DEL>|intron_variant|MODIFIER|ENSDLAG00005008457,dvl3a_(Stickleback),N/A
CAJNNU010000001.1_10876580_10876736_DUP	CAJNNU010000001.1	CAJNNU010000001.1:10876580_10876736	10876580	10876736	DUP	156	0.0114943	0.0833333	0.025	0.0277778	0.099115	-0.00879517	-0.00145397	3	85	2	0	1	10	2	0	2	19	1	0	1	34	2	0	no	yes	MODIFIER	no	no	no	no	no	<DUP>|intergenic_region|MODIFIER|ENSDLAG00005012453,slc25a12_(Stickleback),N/A|ENSDLAG00005014493,metap1d_(Seabass),methionyl aminopeptidase type 1D (mitochondrial) [Source:NCBI gene;Acc:554090]|	<DUP>|upstream_gene_variant|MODIFIER|ENSDLAG00005014493,metap1d_(Seabass),methionyl aminopeptidase type 1D (mitochondrial) [Source:NCBI gene;Acc:554090]
CAJNNU010000001.1_10879395_10879705_DEL	CAJNNU010000001.1	CAJNNU010000001.1:10879395_10879705	10879395	10879705	DEL	310	0	0	0.119048	0.194444	nan	0.254567	0.288481	0	90	0	0	0	13	0	0	1	16	5	0	1	25	8	3	no	yes	MODIFIER	no	no	0.01	no	no	<DEL>|upstream_gene_variant|MODIFIER|ENSDLAG00005014493,metap1d_(Seabass),methionyl aminopeptidase type 1D (mitochondrial) [Source:NCBI gene;Acc:554090]|	<DEL>|intron_variant|MODIFIER|ENSDLAG00005014493,metap1d_(Seabass),methionyl aminopeptidase type 1D (mitochondrial) [Source:NCBI gene;Acc:554090]
CAJNNU010000001.1_10921551_10921655_DEL	CAJNNU010000001.1	CAJNNU010000001.1:10921551:10921655	10921551	10921655	DEL	104	0.0402299	0.153846	0	0.0540541	0.0884177	0.00788889	-0.00892792	3	81	5	1	0	10	2	1	0	22	0	0	0	33	4	0	yes	yes	MODIFIER	no	no	no	no	no	<DEL>|upstream_gene_variant|MODIFIER|ENSDLAG00005014829,ppp1r9alb_(Seabass),protein phosphatase 1 regulatory subunit 9A-like B [Source:ZFIN;Acc:ZDB-GENE-090312-99]|	<DEL>|intron_variant|MODIFIER|ENSDLAG00005014910,RAPGEF4_(Salmon),N/A
CAJNNU010000001.1_10991395_10991496_DEL	CAJNNU010000001.1	CAJNNU010000001.1:10991395_10991496	10991395	10991496	DEL	101	0.0595238	0.153846	0	0.0428571	0.0411561	0.0253496	-0.00698521	6	74	10	0	0	10	2	1	0	22	0	0	2	32	3	0	yes	yes	MODIFIER	no	no	no	no	no	<DEL>|intron_variant|MODIFIER|ENSDLAG00005017303,dnah9l_(Stickleback),N/A
CAJNNU010000001.1_11070819_11070973_DEL	CAJNNU010000001.1	CAJNNU010000001.1:11070819_11070973	11070819	11070973	DEL	154	0.0224719	0	0	0	-0.00878197	0.000232503	0.00667831	1	85	4	0	0	13	0	0	0	22	0	0	0	37	0	0	yes	no	MODIFIER	no	no	no	no	no	<DEL>|intergenic_region|MODIFIER|ENSDLAG00005017303,dnah9l_(Stickleback),N/A|ENSDLAG00005019620,epha4b_(Stickleback),N/A
CAJNNU010000001.1_11125938_11126037_DEL	CAJNNU010000001.1	CAJNNU010000001.1:11125938_11126037	11125938	11126037	DEL	99	0	0	0.0909091	0	nan	0.193305	nan	0	90	0	0	0	13	0	0	0	18	4	0	0	37	0	0	no	yes	MODIFIER	no	no	no	no	no	<DEL>|intron_variant|MODIFIER|ENSDLAG00005019620,epha4b_(Stickleback),N/A
CAJNNU010000001.1_11160327_11160389_DEL	CAJNNU010000001.1	CAJNNU010000001.1:11160327_11160389	11160327	11160389	DEL	62	0.0170455	0	0	0	-0.0122032	-0.00335934	0.00270252	2	85	3	0	0	13	0	0	0	22	0	0	0	37	0	0	yes	no	MODIFIER	no	no	no	no	no	<DEL>|intron_variant|MODIFIER|ENSDLAG00005019620,epha4b_(Stickleback),N/A|	<DEL>|downstream_gene_variant|MODIFIER|ENSDLAG00005027145,N/A,N/A
CAJNNU010000001.1_11165263_11165468_DEL	CAJNNU010000001.1	CAJNNU010000001.1:11165263_11165468	11165263	11165468	DEL	205	0	0.153846	0	0.027027	0.410473	nan	0.0365712	0	90	0	0	0	9	4	0	0	22	0	0	0	35	2	0	no	yes	MODIFIER	0.05	no	no	no	no	<DEL>|upstream_gene_variant|MODIFIER|ENSDLAG00005019620,epha4b_(Stickleback),N/A|	<DEL>|intron_variant|MODIFIER|ENSDLAG00005027145,N/A,N/A
CAJNNU010000001.1_11179780_11182747_DUP	CAJNNU010000001.1	CAJNNU010000001.1:11179780_11182747	11179780	11182747	DUP	2967	0	0.423077	0	0.0405405	0.73984	nan	0.0590516	0	90	0	0	0	5	5	3	0	22	0	0	0	34	3	0	no	yes	MODIFIER	0.01	no	no	yes	no	<DUP>|upstream_gene_variant|MODIFIER|ENSDLAG00005027145,N/A,N/A|	<DUP>|duplication|LOW|ENSDLAG00005034095,N/A,N/A|	<DUP>|downstream_gene_variant|MODIFIER|ENSDLAG00005034095,N/A,N/A|	<DUP>|intergenic_region|MODIFIER|ENSDLAG00005034095,N/A,N/A|ENSDLAG00005020001,cxcl32b.1_(Zebrafish),N/A
CAJNNU010000001.1_11202678_11202812_DEL	CAJNNU010000001.1	CAJNNU010000001.1:11202678_11202812	11202678	11202812	DEL	134	0.0666667	0	0	0.0135135	0.019463	0.0298931	0.0198495	0	78	12	0	0	13	0	0	0	22	0	0	0	36	1	0	yes	no	MODIFIER	no	no	no	no	no	<DEL>|downstream_gene_variant|MODIFIER|ENSDLAG00005020004,N/A,N/A|	<DEL>|upstream_gene_variant|MODIFIER|ENSDLAG00005020072,N/A,N/A|	<DEL>|upstream_gene_variant|MODIFIER|ENSDLAG00005029256,N/A,N/A|	<DEL>|intergenic_region|MODIFIER|ENSDLAG00005029256,N/A,N/A|ENSDLAG00005020072,N/A,N/A
CAJNNU010000001.1_11278276_11278690_DEL	CAJNNU010000001.1	CAJNNU010000001.1:11278276_11278690	11278276	11278690	DEL	414	0.05	0	0.190476	0.108108	0.00869533	0.114735	0.0167995	0	81	9	0	0	13	0	0	1	14	6	1	0	30	6	1	yes	yes	MODIFIER	no	no	no	no	no	<DEL>|intergenic_region|MODIFIER|ENSDLAG00005021152,GPX4_(Stickleback),N/A|ENSDLAG00005021172,C2CD4C_(Stickleback),N/A
CAJNNU010000001.1_11282376_11282706_DEL	CAJNNU010000001.1	CAJNNU010000001.1:11282376_11282706	11282376	11282706	DEL	330	0.106742	0.0833333	0	0.0405405	-0.0211585	0.056215	0.0177082	1	71	17	1	1	10	2	0	0	22	0	0	0	34	3	0	yes	yes	MODIFIER	no	no	no	no	no	<DEL>|intergenic_region|MODIFIER|ENSDLAG00005021152,GPX4_(Stickleback),N/A|ENSDLAG00005021172,C2CD4C_(Stickleback),N/A|	<DEL>|upstream_gene_variant|MODIFIER|ENSDLAG00005021172,C2CD4C_(Stickleback),N/A
CAJNNU010000001.1_11310183_11310241_DEL	CAJNNU010000001.1	CAJNNU010000001.1:11310183_11310241	11310183	11310241	DEL	58	0.0111111	0	0.181818	0.027027	-0.0158574	0.269143	-0.00129118	0	88	2	0	0	13	0	0	0	14	8	0	0	35	2	0	no	yes	MODIFIER	no	no	no	no	no	<DEL>|intron_variant|MODIFIER|ENSDLAG00005021235,ptprsa_(Stickleback),N/A
CAJNNU010000001.1_11312124_11312342_DEL	CAJNNU010000001.1	CAJNNU010000001.1:11312124_11312342	11312124	11312342	DEL	218	0.0909091	0.0384615	0	0	-0.00241727	0.046775	0.0581962	2	72	16	0	0	12	1	0	0	22	0	0	0	37	0	0	yes	no	MODIFIER	no	no	no	no	no	<DEL>|intron_variant|MODIFIER|ENSDLAG00005021235,ptprsa_(Stickleback),N/A
CAJNNU010000001.1_11313405_11313656_DEL	CAJNNU010000001.1	CAJNNU010000001.1:11313405_11313656	11313405	11313656	DEL	251	0	0	0.0681818	0	nan	0.146367	nan	0	90	0	0	1	12	0	0	0	19	3	0	0	37	0	0	no	yes	MODIFIER	no	no	no	no	no	<DEL>|intron_variant|MODIFIER|ENSDLAG00005021235,ptprsa_(Stickleback),N/A
CAJNNU010000001.1_11318041_11318143_DEL	CAJNNU010000001.1	CAJNNU010000001.1:11318041:11318143	11318041	11318143	DEL	102	0.0172414	0	0	0	-0.0121019	-0.00323956	0.00285482	3	84	3	0	0	13	0	0	0	22	0	0	0	37	0	0	yes	no	MODIFIER	no	no	no	no	no	<DEL>|upstream_gene_variant|MODIFIER|ENSDLAG00005021235,ptprsa_(Stickleback),N/A|	<DEL>|intron_variant|MODIFIER|ENSDLAG00005021235,ptprsa_(Stickleback),N/A
CAJNNU010000001.1_11377882_11378443_DEL	CAJNNU010000001.1	CAJNNU010000001.1:11377882_11378443	11377882	11378443	DEL	561	0.144444	0.230769	0	0.0405405	0.00368797	0.0800056	0.0411347	0	68	18	4	0	7	6	0	0	22	0	0	0	34	3	0	yes	yes	MODIFIER	no	no	no	no	no	<DEL>|intron_variant|MODIFIER|ENSDLAG00005022534,N/A,N/A|	<DEL>|downstream_gene_variant|MODIFIER|ENSDLAG00005022542,abhd17aa_(Stickleback),N/A
CAJNNU010000001.1_11385948_11386107_DEL	CAJNNU010000001.1	CAJNNU010000001.1:11385948_11386107	11385948	11386107	DEL	159	0.301136	0.181818	0	0.135135	0.010397	0.202733	0.0621742	2	41	41	6	2	8	2	1	0	22	0	0	0	27	10	0	yes	yes	MODIFIER	no	no	no	no	no	<DEL>|downstream_gene_variant|MODIFIER|ENSDLAG00005022534,N/A,N/A|	<DEL>|intron_variant|MODIFIER|ENSDLAG00005022542,abhd17aa_(Stickleback),N/A|	<DEL>|upstream_gene_variant|MODIFIER|ENSDLAG00005022592,sema6ba_(Seabass),sema domain
CAJNNU010000001.1_11405408_11405753_DEL	CAJNNU010000001.1	CAJNNU010000001.1:11405408_11405753	11405408	11405753	DEL	345	0	0	0.0909091	0	nan	0.193305	nan	0	90	0	0	0	13	0	0	0	18	4	0	0	37	0	0	no	yes	MODIFIER	no	no	no	yes	no	<DEL>|upstream_gene_variant|MODIFIER|ENSDLAG00005022592,sema6ba_(Seabass),sema domain|	<DEL>|intron_variant|MODIFIER|ENSDLAG00005022592,sema6ba_(Seabass),sema domain|	<DEL>|downstream_gene_variant|MODIFIER|ENSDLAG00005029894,CT583662.1_(Zebrafish),N/A
CAJNNU010000001.1_11433671_11433732_DEL	CAJNNU010000001.1	CAJNNU010000001.1:11433671:11433732	11433671	11433732	DEL	61	0.0280899	0	0	0	-0.0145314	-0.00191192	0.00689379	1	85	3	1	0	13	0	0	0	22	0	0	0	37	0	0	yes	no	MODIFIER	no	no	no	no	no	<DEL>|upstream_gene_variant|MODIFIER|ENSDLAG00005022683,rorcb_(Seabass),RAR-related orphan receptor C b [Source:ZFIN;Acc:ZDB-GENE-040724-215]|	<DEL>|intron_variant|MODIFIER|ENSDLAG00005029894,CT583662.1_(Zebrafish),N/A
CAJNNU010000001.1_11442806_11443051_DEL	CAJNNU010000001.1	CAJNNU010000001.1:11442806_11443051	11442806	11443051	DEL	245	0.191011	0.3	0.0227273	0.121622	0.0105476	0.0870363	0.00718854	1	58	28	3	3	4	6	0	0	21	1	0	0	29	7	1	yes	yes	MODIFIER	no	no	no	no	no	<DEL>|intron_variant|MODIFIER|ENSDLAG00005022683,rorcb_(Seabass),RAR-related orphan receptor C b [Source:ZFIN;Acc:ZDB-GENE-040724-215]
CAJNNU010000001.1_11637423_11637668_DEL	CAJNNU010000001.1	CAJNNU010000001.1:11637423_11637668	11637423	11637668	DEL	245	0.55618	0.5	0	0.347222	-0.0154903	0.43138	0.0743455	1	19	41	29	0	1	11	1	0	22	0	0	1	13	21	2	yes	yes	MODIFIER	no	0.05	no	no	no	<DEL>|upstream_gene_variant|MODIFIER|ENSDLAG00005024852,map2k2b_(Seabass),mitogen-activated protein kinase kinase 2b [Source:ZFIN;Acc:ZDB-GENE-080219-34]|	<DEL>|intron_variant|MODIFIER|ENSDLAG00005024878,SLC22A11_(Human),N/A
CAJNNU010000001.1_11638804_11639171_DEL	CAJNNU010000001.1	CAJNNU010000001.1:11638804_11639171	11638804	11639171	DEL	367	0	0	0.113636	0	nan	0.235695	nan	1	89	0	0	0	13	0	0	0	17	5	0	0	37	0	0	no	yes	MODIFIER	no	no	no	no	no	<DEL>|upstream_gene_variant|MODIFIER|ENSDLAG00005024852,map2k2b_(Seabass),mitogen-activated protein kinase kinase 2b [Source:ZFIN;Acc:ZDB-GENE-080219-34]|	<DEL>|exon_loss_variant&splice_acceptor_variant&splice_donor_variant&splice_region_variant&intron_variant|HIGH|ENSDLAG00005024878,SLC22A11_(Human),N/A
CAJNNU010000001.1_11639096_11639177_DEL	CAJNNU010000001.1	CAJNNU010000001.1:11639096_11639177	11639096	11639177	DEL	81	0.0852273	0.0769231	0	0.0135135	-0.0231793	0.0408468	0.0321347	2	74	13	1	0	11	2	0	0	22	0	0	0	36	1	0	yes	yes	MODIFIER	no	no	no	no	no	<DEL>|upstream_gene_variant|MODIFIER|ENSDLAG00005024852,map2k2b_(Seabass),mitogen-activated protein kinase kinase 2b [Source:ZFIN;Acc:ZDB-GENE-080219-34]|	<DEL>|intron_variant|MODIFIER|ENSDLAG00005024878,SLC22A11_(Human),N/A
CAJNNU010000001.1_11643170_11643249_DEL	CAJNNU010000001.1	CAJNNU010000001.1:11643170_11643249	11643170	11643249	DEL	79	0.106742	0.230769	0	0.180556	0.0448746	0.0546561	0.0145438	1	72	15	2	0	8	4	1	0	22	0	0	1	23	13	0	yes	yes	MODIFIER	no	no	no	no	no	<DEL>|intron_variant|MODIFIER|ENSDLAG00005024878,SLC22A11_(Human),N/A
CAJNNU010000001.1_11688013_11688319_DEL	CAJNNU010000001.1	CAJNNU010000001.1:11688013_11688319	11688013	11688319	DEL	306	0.0393258	0.0384615	0	0	-0.0218139	0.0114509	0.0191308	1	82	7	0	0	12	1	0	0	22	0	0	0	37	0	0	yes	no	MODIFIER	no	no	no	no	no	<DEL>|intron_variant|MODIFIER|ENSDLAG00005024881,CABZ01060891.1_(Zebrafish),N/A
CAJNNU010000001.1_11694242_11694344_DEL	CAJNNU010000001.1	CAJNNU010000001.1:11694242_11694344	11694242	11694344	DEL	102	0.0892857	0	0	0.0405405	0.0345761	0.0460353	0.00822928	6	69	15	0	0	13	0	0	0	22	0	0	0	34	3	0	yes	yes	MODIFIER	no	no	no	no	no	<DEL>|intron_variant|MODIFIER|ENSDLAG00005024881,CABZ01060891.1_(Zebrafish),N/A
CAJNNU010000001.1_11722435_11722509_DEL	CAJNNU010000001.1	CAJNNU010000001.1:11722435_11722509	11722435	11722509	DEL	74	0.0224719	0	0	0.0135135	-0.0203995	-0.00710137	-0.0114225	1	86	2	1	0	13	0	0	0	22	0	0	0	36	1	0	yes	no	MODIFIER	no	no	no	no	no	<DEL>|intergenic_region|MODIFIER|ENSDLAG00005024881,CABZ01060891.1_(Zebrafish),N/A|ENSDLAG00005024884,N/A,N/A
CAJNNU010000001.1_11729985_11730338_DEL	CAJNNU010000001.1	CAJNNU010000001.1:11729985_11730338	11729985	11730338	DEL	353	0	0	0	0.0810811	nan	nan	0.121019	0	90	0	0	0	13	0	0	0	22	0	0	0	32	4	1	no	yes	MODIFIER	no	no	no	no	no	<DEL>|intergenic_region|MODIFIER|ENSDLAG00005024881,CABZ01060891.1_(Zebrafish),N/A|ENSDLAG00005024884,N/A,N/A
CAJNNU010000001.1_11747509_11747651_DEL	CAJNNU010000001.1	CAJNNU010000001.1:11747509_11747651	11747509	11747651	DEL	142	0.0388889	0	0	0.0135135	-0.00501778	0.00695172	-0.00122857	0	84	5	1	0	13	0	0	0	22	0	0	0	36	1	0	yes	no	MODIFIER	no	no	no	no	no	<DEL>|intron_variant|MODIFIER|ENSDLAG00005024884,N/A,N/A|	<DEL>|downstream_gene_variant|MODIFIER|ENSDLAG00005024886,sf3a2_(Seabass),splicing factor 3a
CAJNNU010000001.1_11751018_11751108_DEL	CAJNNU010000001.1	CAJNNU010000001.1:11751018_11751108	11751018	11751108	DEL	90	0.0444444	0	0	0.0135135	-0.000650126	0.0111929	0.00252958	0	83	6	1	0	13	0	0	0	22	0	0	0	36	1	0	yes	no	MODIFIER	no	no	no	no	no	<DEL>|downstream_gene_variant|MODIFIER|ENSDLAG00005024884,N/A,N/A|	<DEL>|intron_variant|MODIFIER|ENSDLAG00005024886,sf3a2_(Seabass),splicing factor 3a|	<DEL>|upstream_gene_variant|MODIFIER|ENSDLAG00005024891,FZR1_(Stickleback),N/A
CAJNNU010000001.1_11793046_11793106_DEL	CAJNNU010000001.1	CAJNNU010000001.1:11793046_11793106	11793046	11793106	DEL	60	0.047619	0	0.214286	0.138889	0.00720347	0.152313	0.0484536	6	76	8	0	0	13	0	0	1	14	5	2	1	27	8	1	yes	yes	MODIFIER	no	no	no	no	no	<DEL>|intergenic_region|MODIFIER|ENSDLAG00005024905,zmp:0000000521_(Zebrafish),N/A|ENSDLAG00005024908,CABZ01086574.1_(Zebrafish),N/A
CAJNNU010000001.1_11812181_11812273_DEL	CAJNNU010000001.1	CAJNNU010000001.1:11812181:11812273	11812181	11812273	DEL	92	0.0166667	0	0	0.027027	-0.0123979	-0.00358922	-0.00668932	0	87	3	0	0	13	0	0	0	22	0	0	0	35	2	0	yes	no	MODIFIER	no	no	no	no	no	<DEL>|intron_variant|MODIFIER|ENSDLAG00005024908,CABZ01086574.1_(Zebrafish),N/A
CAJNNU010000001.1_11864631_11864695_DEL	CAJNNU010000001.1	CAJNNU010000001.1:11864631:11864695	11864631	11864695	DEL	64	0	0.0384615	0	0.0416667	0.119428	nan	0.0620258	0	90	0	0	0	12	1	0	0	22	0	0	1	33	3	0	no	yes	MODIFIER	no	no	no	no	no	<DEL>|intron_variant|MODIFIER|ENSDLAG00005024937,SUGP1_(Stickleback),N/A|	<DEL>|downstream_gene_variant|MODIFIER|ENSDLAG00005033484,CBARP_(Human),N/A
CAJNNU010000001.1_11883758_11884133_DEL	CAJNNU010000001.1	CAJNNU010000001.1:11883758_11884133	11883758	11884133	DEL	375	0	0.192308	0	0.027027	0.478947	nan	0.0365712	0	90	0	0	0	8	5	0	0	22	0	0	0	35	2	0	no	yes	MODIFIER	0.05	no	no	no	no	<DEL>|upstream_gene_variant|MODIFIER|ENSDLAG00005024964,N/A,N/A|	<DEL>|upstream_gene_variant|MODIFIER|ENSDLAG00005033484,CBARP_(Human),N/A|	<DEL>|intergenic_region|MODIFIER|ENSDLAG00005033484,CBARP_(Human),N/A|ENSDLAG00005024964,N/A,N/A
CAJNNU010000001.1_11908222_11908283_DEL	CAJNNU010000001.1	CAJNNU010000001.1:11908222_11908283	11908222	11908283	DEL	61	0	0.115385	0	0.0405405	0.33019	nan	0.0590516	0	90	0	0	0	10	3	0	0	22	0	0	0	34	3	0	no	yes	MODIFIER	no	no	no	no	no	<DEL>|intron_variant|MODIFIER|ENSDLAG00005024979,GATAD2A_(Stickleback),N/A|	<DEL>|upstream_gene_variant|MODIFIER|ENSDLAG00005026360,NDUFA13_(Seabass),NADH:ubiquinone oxidoreductase subunit A13 [Source:HGNC Symbol;Acc:HGNC:17194]
CAJNNU010000001.1_11920265_11920315_DEL	CAJNNU010000001.1	CAJNNU010000001.1:11920265_11920315	11920265	11920315	DEL	50	0.0333333	0	0.0588235	0.0277778	-0.00192395	-0.012682	-0.00906224	0	84	6	0	0	13	0	0	5	16	0	1	1	34	2	0	yes	yes	MODIFIER	no	no	no	no	no	<DEL>|intron_variant|MODIFIER|ENSDLAG00005024979,GATAD2A_(Stickleback),N/A
CAJNNU010000001.1_12004150_12004394_DEL	CAJNNU010000001.1	CAJNNU010000001.1:12004150_12004394	12004150	12004394	DEL	244	0.283333	0.307692	0	0.0540541	-0.0196404	0.186801	0.134035	0	46	37	7	0	5	8	0	0	22	0	0	0	33	4	0	yes	yes	MODIFIER	no	no	no	no	no	<DEL>|intron_variant|MODIFIER|ENSDLAG00005025115,CU861477.1_(Zebrafish),N/A
CAJNNU010000001.1_12009435_12009490_DEL	CAJNNU010000001.1	CAJNNU010000001.1:12009435_12009490	12009435	12009490	DEL	55	0.0388889	0	0	0.138889	-0.00501778	0.00695172	0.0666922	0	84	5	1	0	13	0	0	0	22	0	0	1	26	10	0	yes	yes	MODIFIER	no	no	no	no	no	<DEL>|upstream_gene_variant|MODIFIER|ENSDLAG00005025115,CU861477.1_(Zebrafish),N/A|	<DEL>|intron_variant|MODIFIER|ENSDLAG00005025115,CU861477.1_(Zebrafish),N/A
CAJNNU010000001.1_12053269_12053363_DEL	CAJNNU010000001.1	CAJNNU010000001.1:12053269_12053363	12053269	12053363	DEL	94	0.0444444	0	0.0952381	0.0277778	-0.000650126	0.00863226	-0.00785389	0	83	6	1	0	13	0	0	1	17	4	0	1	34	2	0	yes	yes	MODIFIER	no	no	no	no	no	<DEL>|upstream_gene_variant|MODIFIER|ENSDLAG00005025119,N/A,N/A|	<DEL>|intergenic_region|MODIFIER|ENSDLAG00005034749,zgc:85843_(Stickleback),N/A|ENSDLAG00005025119,N/A,N/A
CAJNNU010000001.1_12074496_12074618_DEL	CAJNNU010000001.1	CAJNNU010000001.1:12074496_12074618	12074496	12074618	DEL	122	0	0.115385	0	0.027027	0.320972	nan	0.0365712	0	90	0	0	0	11	1	1	0	22	0	0	0	35	2	0	no	yes	MODIFIER	no	no	no	no	no	<DEL>|intron_variant|MODIFIER|ENSDLAG00005025119,N/A,N/A
CAJNNU010000001.1_12085151_12085225_DEL	CAJNNU010000001.1	CAJNNU010000001.1:12085151:12085225	12085151	12085225	DEL	74	0	0.115385	0	0.027027	0.320972	nan	0.0365712	0	90	0	0	0	11	1	1	0	22	0	0	0	35	2	0	no	yes	MODIFIER	no	no	no	no	no	<DEL>|intron_variant|MODIFIER|ENSDLAG00005025119,N/A,N/A
CAJNNU010000001.1_12115501_12115578_DEL	CAJNNU010000001.1	CAJNNU010000001.1:12115501:12115578	12115501	12115578	DEL	77	0.0277778	0.0384615	0	0.027027	-0.0199439	0.00374339	-0.00941733	0	85	5	0	0	12	1	0	0	22	0	0	0	35	2	0	no	yes	MODIFIER	no	no	no	no	no	<DEL>|intron_variant|MODIFIER|ENSDLAG00005025216,fam102ba_(Seabass),family with sequence similarity 102 member Ba [Source:ZFIN;Acc:ZDB-GENE-060616-312]|	<DEL>|upstream_gene_variant|MODIFIER|ENSDLAG00005031899,N/A,N/A
CAJNNU010000001.1_12166007_12166141_DEL	CAJNNU010000001.1	CAJNNU010000001.1:12166007_12166141	12166007	12166141	DEL	134	0.27381	0.115385	0	0.0135135	0.0476809	0.183963	0.186672	6	40	42	2	0	10	3	0	0	22	0	0	0	36	1	0	yes	yes	MODIFIER	no	no	0.05	no	no	<DEL>|intron_variant|MODIFIER|ENSDLAG00005000160,camsap2b_(Stickleback),N/A|	<DEL>|upstream_gene_variant|MODIFIER|ENSDLAG00005025229,fndc7a_(Seabass),fibronectin type III domain containing 7a [Source:ZFIN;Acc:ZDB-GENE-070216-2]|	<DEL>|downstream_gene_variant|MODIFIER|ENSDLAG00005025234,AKNAD1_(Human),N/A
CAJNNU010000001.1_12231852_12231993_DEL	CAJNNU010000001.1	CAJNNU010000001.1:12231852_12231993	12231852	12231993	DEL	141	0.0284091	0	0	0.0675676	-0.00505563	0.0041751	0.010673	2	83	5	0	0	13	0	0	0	22	0	0	0	32	5	0	yes	yes	MODIFIER	no	no	no	no	no	<DEL>|intron_variant|MODIFIER|ENSDLAG00005000160,camsap2b_(Stickleback),N/A
CAJNNU010000001.1_12266183_12266244_DEL	CAJNNU010000001.1	CAJNNU010000001.1:12266183_12266244	12266183	12266244	DEL	61	0.157303	0	0.382353	0.264706	0.0775291	0.129584	0.0259012	1	63	24	2	0	13	0	0	5	8	5	4	3	21	8	5	no	yes	MODIFIER	no	no	no	no	no	<DEL>|downstream_gene_variant|MODIFIER|ENSDLAG00005000212,MIR181B1_(Stickleback),N/A|	<DEL>|downstream_gene_variant|MODIFIER|ENSDLAG00005000214,N/A,N/A|	<DEL>|intergenic_region|MODIFIER|ENSDLAG00005000214,N/A,N/A|ENSDLAG00005000222,N/A,N/A|	<DEL>|downstream_gene_variant|MODIFIER|ENSDLAG00005000222,N/A,N/A
CAJNNU010000001.1_12319165_12319251_DEL	CAJNNU010000001.1	CAJNNU010000001.1:12319165_12319251	12319165	12319251	DEL	86	0.05	0.0384615	0	0	-0.0200598	0.0185924	0.0269979	0	81	9	0	0	12	1	0	0	22	0	0	0	37	0	0	yes	no	MODIFIER	no	no	no	no	no	<DEL>|intron_variant|MODIFIER|ENSDLAG00005000332,vwa5b2_(Seabass),von Willebrand factor A domain containing 5B2 [Source:ZFIN;Acc:ZDB-GENE-070912-216]
CAJNNU010000001.1_12339117_12339308_DEL	CAJNNU010000001.1	CAJNNU010000001.1:12339117_12339308	12339117	12339308	DEL	191	0.0229885	0	0	0	-0.00848966	0.000572077	0.00710215	3	83	4	0	0	13	0	0	0	22	0	0	0	37	0	0	yes	no	MODIFIER	no	no	no	yes	yes	<DEL>|upstream_gene_variant|MODIFIER|ENSDLAG00005000346,camk2n1a_(Seabass),calcium/calmodulin-dependent protein kinase II inhibitor 1a [Source:ZFIN;Acc:ZDB-GENE-050522-319]|	<DEL>|splice_acceptor_variant&splice_donor_variant&5_prime_UTR_truncation&exon_loss_variant&splice_region_variant&intron_variant|HIGH|ENSDLAG00005026331,alg3_(Seabass),ALG3 alpha-1|	<DEL>|splice_region_variant|LOW|ENSDLAG00005026331,alg3_(Seabass),ALG3 alpha-1|	<DEL>|non_coding_transcript_variant|MODIFIER|ENSDLAG00005026331,alg3_(Seabass),ALG3 alpha-1|	<DEL>|downstream_gene_variant|MODIFIER|ENSDLAG00005033371,mul1a_(Seabass),mitochondrial E3 ubiquitin protein ligase 1a [Source:NCBI gene;Acc:553180]
CAJNNU010000001.1_12349633_12349692_DEL	CAJNNU010000001.1	CAJNNU010000001.1:12349633_12349692	12349633	12349692	DEL	59	0.00561798	0	0.522727	0.0972222	-0.019293	0.70849	0.113087	1	88	1	0	0	13	0	0	0	7	7	8	1	31	3	2	no	yes	MODIFIER	no	0.01	no	no	no	<DEL>|downstream_gene_variant|MODIFIER|ENSDLAG00005000349,ece2a_(Seabass),endothelin converting enzyme 2a [Source:ZFIN;Acc:ZDB-GENE-070912-214]|	<DEL>|intergenic_region|MODIFIER|ENSDLAG00005026331,alg3_(Seabass),ALG3 alpha-1|ENSDLAG00005000349,ece2a_(Seabass),endothelin converting enzyme 2a [Source:ZFIN;Acc:ZDB-GENE-070912-214]
CAJNNU010000001.1_12372470_12372713_DEL	CAJNNU010000001.1	CAJNNU010000001.1:12372470_12372713	12372470	12372713	DEL	243	0.135294	0	0.595238	0.2	0.059724	0.41986	0.00449407	5	65	17	3	0	13	0	0	1	3	11	7	2	23	10	2	yes	yes	MODIFIER	no	0.05	no	no	no	<DEL>|intron_variant|MODIFIER|ENSDLAG00005000349,ece2a_(Seabass),endothelin converting enzyme 2a [Source:ZFIN;Acc:ZDB-GENE-070912-214]
CAJNNU010000001.1_12373778_12373952_DEL	CAJNNU010000001.1	CAJNNU010000001.1:12373778_12373952	12373778	12373952	DEL	174	0.161111	0	0.659091	0.202703	0.0754036	0.440188	-0.0047575	0	66	19	5	0	13	0	0	0	3	9	10	0	23	13	1	yes	yes	MODIFIER	no	0.05	no	no	no	<DEL>|intron_variant|MODIFIER|ENSDLAG00005000349,ece2a_(Seabass),endothelin converting enzyme 2a [Source:ZFIN;Acc:ZDB-GENE-070912-214]
CAJNNU010000001.1_12378445_12378953_DEL	CAJNNU010000001.1	CAJNNU010000001.1:12378445_12378953	12378445	12378953	DEL	508	0.0611111	0	0.318182	0.135135	0.0158571	0.260515	0.0260843	0	79	11	0	0	13	0	0	0	12	6	4	0	28	8	1	no	yes	MODIFIER	no	no	no	no	no	<DEL>|intron_variant|MODIFIER|ENSDLAG00005000349,ece2a_(Seabass),endothelin converting enzyme 2a [Source:ZFIN;Acc:ZDB-GENE-070912-214]
CAJNNU010000001.1_12391974_12392041_DEL	CAJNNU010000001.1	CAJNNU010000001.1:12391974_12392041	12391974	12392041	DEL	67	0.0581395	0	0.0227273	0.027027	0.0139943	-0.000661728	0.00119174	4	76	10	0	0	13	0	0	0	21	1	0	0	35	2	0	no	yes	MODIFIER	no	no	no	no	no	<DEL>|upstream_gene_variant|MODIFIER|ENSDLAG00005000349,ece2a_(Seabass),endothelin converting enzyme 2a [Source:ZFIN;Acc:ZDB-GENE-070912-214]|	<DEL>|intron_variant|MODIFIER|ENSDLAG00005000349,ece2a_(Seabass),endothelin converting enzyme 2a [Source:ZFIN;Acc:ZDB-GENE-070912-214]
CAJNNU010000001.1_12398982_12399149_DEL	CAJNNU010000001.1	CAJNNU010000001.1:12398982_12399149	12398982	12399149	DEL	167	0.0505618	0	0.375	0.0810811	0.00390981	0.380519	-0.00346473	1	81	7	1	0	13	0	0	2	9	7	4	0	32	4	1	yes	yes	MODIFIER	no	0.05	no	yes	no	<DEL>|intron_variant|MODIFIER|ENSDLAG00005000349,ece2a_(Seabass),endothelin converting enzyme 2a [Source:ZFIN;Acc:ZDB-GENE-070912-214]
CAJNNU010000001.1_12406188_12406297_DEL	CAJNNU010000001.1	CAJNNU010000001.1:12406188_12406297	12406188	12406297	DEL	109	0.0388889	0	0	0.111111	0.00159951	0.011137	0.0367563	0	83	7	0	0	13	0	0	0	22	0	0	1	28	8	0	yes	yes	MODIFIER	no	no	no	no	no	<DEL>|intron_variant|MODIFIER|ENSDLAG00005000349,ece2a_(Seabass),endothelin converting enzyme 2a [Source:ZFIN;Acc:ZDB-GENE-070912-214]
CAJNNU010000001.1_12419700_12420618_DUP	CAJNNU010000001.1	CAJNNU010000001.1:12419700_12420618	12419700	12420618	DUP	918	0	0.0384615	0	0.027027	0.119428	nan	0.0365712	0	90	0	0	0	12	1	0	0	22	0	0	0	35	2	0	no	yes	HIGH	no	no	no	yes	yes	<DUP>|frameshift_variant&splice_donor_variant&splice_region_variant&intron_variant|HIGH|ENSDLAG00005000349,ece2a_(Seabass),endothelin converting enzyme 2a [Source:ZFIN;Acc:ZDB-GENE-070912-214]|	<DUP>|duplication|HIGH|ENSDLAG00005000349,ece2a_(Seabass),endothelin converting enzyme 2a [Source:ZFIN;Acc:ZDB-GENE-070912-214]
CAJNNU010000001.1_12432134_12432325_DEL	CAJNNU010000001.1	CAJNNU010000001.1:12432134_12432325	12432134	12432325	DEL	191	0.0705882	0	0	0	0.0221481	0.0329136	0.0431054	5	73	12	0	0	13	0	0	0	22	0	0	0	37	0	0	yes	no	MODIFIER	no	no	no	no	no	<DEL>|downstream_gene_variant|MODIFIER|ENSDLAG00005000359,yeats2_(Seabass),YEATS domain containing 2 [Source:ZFIN;Acc:ZDB-GENE-081104-292]|	<DEL>|downstream_gene_variant|MODIFIER|ENSDLAG00005027995,map6d1_(Seabass),MAP6 domain containing 1 [Source:ZFIN;Acc:ZDB-GENE-081104-293]|	<DEL>|intergenic_region|MODIFIER|ENSDLAG00005027995,map6d1_(Seabass),MAP6 domain containing 1 [Source:ZFIN;Acc:ZDB-GENE-081104-293]|ENSDLAG00005000359,yeats2_(Seabass),YEATS domain containing 2 [Source:ZFIN;Acc:ZDB-GENE-081104-292]
CAJNNU010000001.1_12465339_12465462_DEL	CAJNNU010000001.1	CAJNNU010000001.1:12465339_12465462	12465339	12465462	DEL	123	0.0393258	0	0	0	0.00187568	0.0114509	0.0191308	1	82	7	0	0	13	0	0	0	22	0	0	0	37	0	0	yes	no	MODIFIER	no	no	no	no	no	<DEL>|intron_variant|MODIFIER|ENSDLAG00005000370,klhl24a_(Seabass),kelch-like family member 24a [Source:ZFIN;Acc:ZDB-GENE-061013-572]
CAJNNU010000001.1_12466984_12467043_DEL	CAJNNU010000001.1	CAJNNU010000001.1:12466984_12467043	12466984	12467043	DEL	59	0.283333	0.5	0	0.162162	0.0776157	0.183841	0.0276897	0	51	27	12	0	3	7	3	0	22	0	0	0	25	12	0	yes	yes	MODIFIER	no	no	no	no	no	<DEL>|intron_variant|MODIFIER|ENSDLAG00005000370,klhl24a_(Seabass),kelch-like family member 24a [Source:ZFIN;Acc:ZDB-GENE-061013-572]
CAJNNU010000001.1_12488479_12488654_DEL	CAJNNU010000001.1	CAJNNU010000001.1:12488479_12488654	12488479	12488654	DEL	175	0.0337079	0	0.113636	0	-0.00169335	0.0499837	0.0149664	1	83	6	0	0	13	0	0	0	18	3	1	0	37	0	0	yes	yes	MODIFIER	no	no	no	no	no	<DEL>|intron_variant|MODIFIER|ENSDLAG00005000376,MTERF4_(Zebrafish),mitochondrial transcription termination factor 4 [Source:ZFIN;Acc:ZDB-GENE-070912-693]|	<DEL>|downstream_gene_variant|MODIFIER|ENSDLAG00005000378,pask_(Seabass),PAS domain containing serine/threonine kinase [Source:ZFIN;Acc:ZDB-GENE-030131-1394]
CAJNNU010000001.1_12488987_12489102_DEL	CAJNNU010000001.1	CAJNNU010000001.1:12488987_12489102	12488987	12489102	DEL	115	0.0909091	0.0769231	0	0.0540541	-0.0221046	0.0449248	-0.000660735	2	73	14	1	0	11	2	0	0	22	0	0	0	33	4	0	yes	yes	MODIFIER	no	no	no	no	no	<DEL>|upstream_gene_variant|MODIFIER|ENSDLAG00005000376,MTERF4_(Zebrafish),mitochondrial transcription termination factor 4 [Source:ZFIN;Acc:ZDB-GENE-070912-693]|	<DEL>|intergenic_region|MODIFIER|ENSDLAG00005000376,MTERF4_(Zebrafish),mitochondrial transcription termination factor 4 [Source:ZFIN;Acc:ZDB-GENE-070912-693]|ENSDLAG00005000378,pask_(Seabass),PAS domain containing serine/threonine kinase [Source:ZFIN;Acc:ZDB-GENE-030131-1394]|	<DEL>|downstream_gene_variant|MODIFIER|ENSDLAG00005000378,pask_(Seabass),PAS domain containing serine/threonine kinase [Source:ZFIN;Acc:ZDB-GENE-030131-1394]
CAJNNU010000001.1_12508479_12508829_DEL	CAJNNU010000001.1	CAJNNU010000001.1:12508479_12508829	12508479	12508829	DEL	350	0.0393258	0	0.0227273	0.0405405	-0.00475177	-0.0136849	-0.011345	1	83	5	1	0	13	0	0	0	21	1	0	0	34	3	0	yes	yes	MODIFIER	no	no	no	yes	no	<DEL>|intron_variant|MODIFIER|ENSDLAG00005000412,kcnab1b_(Seabass),potassium voltage-gated channel
CAJNNU010000001.1_12509786_12509845_DEL	CAJNNU010000001.1	CAJNNU010000001.1:12509786_12509845	12509786	12509845	DEL	59	0.0114943	0.0416667	0.428571	0.185714	0.00692279	0.599595	0.219166	3	85	2	0	1	11	1	0	1	8	8	5	2	24	9	2	no	yes	MODIFIER	no	0.01	0.05	no	no	<DEL>|intron_variant|MODIFIER|ENSDLAG00005000412,kcnab1b_(Seabass),potassium voltage-gated channel
CAJNNU010000001.1_12658078_12658231_DEL	CAJNNU010000001.1	CAJNNU010000001.1:12658078_12658231	12658078	12658231	DEL	153	0.683333	1	0.454545	0.471429	0.192977	0.0910467	0.0804733	0	10	37	43	0	0	0	13	0	9	6	7	2	12	13	10	yes	yes	MODIFIER	no	no	no	no	no	<DEL>|upstream_gene_variant|MODIFIER|ENSDLAG00005001296,N/A,N/A|	<DEL>|intergenic_region|MODIFIER|ENSDLAG00005001296,N/A,N/A|ENSDLAG00005001320,pax3a_(Seabass),paired box 3a [Source:ZFIN;Acc:ZDB-GENE-980526-52]|	<DEL>|upstream_gene_variant|MODIFIER|ENSDLAG00005001320,pax3a_(Seabass),paired box 3a [Source:ZFIN;Acc:ZDB-GENE-980526-52]
CAJNNU010000001.1_12741886_12741963_DEL	CAJNNU010000001.1	CAJNNU010000001.1:12741886_12741963	12741886	12741963	DEL	77	0	0	0.113636	0	nan	0.232916	nan	0	90	0	0	0	13	0	0	0	18	3	1	0	37	0	0	no	yes	MODIFIER	no	no	no	no	no	<DEL>|intergenic_region|MODIFIER|ENSDLAG00005001462,N/A,N/A|ENSDLAG00005001548,ephb1_(Seabass),EPH receptor B1 [Source:ZFIN;Acc:ZDB-GENE-070912-219]
CAJNNU010000001.1_12771142_12771474_DEL	CAJNNU010000001.1	CAJNNU010000001.1:12771142_12771474	12771142	12771474	DEL	332	0.145349	0.0769231	0.159091	0.0675676	-0.0028108	-0.0156044	0.0175288	4	63	21	2	0	11	2	0	0	17	3	2	0	33	3	1	yes	yes	MODIFIER	no	no	no	no	no	<DEL>|intergenic_region|MODIFIER|ENSDLAG00005001462,N/A,N/A|ENSDLAG00005001548,ephb1_(Seabass),EPH receptor B1 [Source:ZFIN;Acc:ZDB-GENE-070912-219]
CAJNNU010000001.1_12794874_12795157_DEL	CAJNNU010000001.1	CAJNNU010000001.1:12794874_12795157	12794874	12795157	DEL	283	0.0674157	0	0.2	0.0540541	0.0199726	0.0834014	-0.00885286	1	77	12	0	0	13	0	0	2	14	4	2	0	34	2	1	yes	yes	MODIFIER	no	no	no	no	no	<DEL>|intergenic_region|MODIFIER|ENSDLAG00005001462,N/A,N/A|ENSDLAG00005001548,ephb1_(Seabass),EPH receptor B1 [Source:ZFIN;Acc:ZDB-GENE-070912-219]
CAJNNU010000001.1_13103756_13103815_DEL	CAJNNU010000001.1	CAJNNU010000001.1:13103756_13103815	13103756	13103815	DEL	59	0.0764706	0.0384615	0	0	-0.00991671	0.0369903	0.047617	5	72	13	0	0	12	1	0	0	22	0	0	0	37	0	0	yes	no	MODIFIER	no	no	no	no	no	<DEL>|intron_variant|MODIFIER|ENSDLAG00005001840,gpc5c_(Seabass),glypican 5c [Source:ZFIN;Acc:ZDB-GENE-141112-1]
CAJNNU010000001.1_13104861_13105150_DEL	CAJNNU010000001.1	CAJNNU010000001.1:13104861:13105150	13104861	13105150	DEL	289	0.0722222	0	0.204545	0.0540541	0.0230857	0.0790947	-0.00755139	0	77	13	0	0	13	0	0	0	15	5	2	0	34	2	1	yes	yes	MODIFIER	no	no	no	no	no	<DEL>|intron_variant|MODIFIER|ENSDLAG00005001840,gpc5c_(Seabass),glypican 5c [Source:ZFIN;Acc:ZDB-GENE-141112-1]
CAJNNU010000001.1_13192059_13192332_DEL	CAJNNU010000001.1	CAJNNU010000001.1:13192059_13192332	13192059	13192332	DEL	273	0.0170455	0	0	0	-0.0122032	-0.00335934	0.00270252	2	85	3	0	0	13	0	0	0	22	0	0	0	37	0	0	yes	no	MODIFIER	no	no	no	yes	no	<DEL>|intron_variant|MODIFIER|ENSDLAG00005001855,NYAP2_(Seabass),neuronal tyrosine-phosphorylated phosphoinositide-3-kinase adaptor 2 [Source:HGNC Symbol;Acc:HGNC:29291]
CAJNNU010000001.1_13199169_13199264_DEL	CAJNNU010000001.1	CAJNNU010000001.1:13199169_13199264	13199169	13199264	DEL	95	0.0224719	0.166667	0	0.0405405	0.210056	0.000232503	-0.00334264	1	85	4	0	1	8	4	0	0	22	0	0	0	34	3	0	yes	yes	MODIFIER	no	no	no	no	no	<DEL>|intron_variant|MODIFIER|ENSDLAG00005001855,NYAP2_(Seabass),neuronal tyrosine-phosphorylated phosphoinositide-3-kinase adaptor 2 [Source:HGNC Symbol;Acc:HGNC:29291]
CAJNNU010000001.1_13250791_13250957_DEL	CAJNNU010000001.1	CAJNNU010000001.1:13250791:13250957	13250791	13250957	DEL	166	0.488095	1	0.0909091	0.27027	0.364173	0.256882	0.0819179	6	25	36	23	0	0	0	13	0	19	2	1	0	21	12	4	yes	yes	MODIFIER	0.05	no	no	no	no	<DEL>|intron_variant|MODIFIER|ENSDLAG00005032448,COL4A3_(Seabass),collagen type IV alpha 3 chain [Source:HGNC Symbol;Acc:HGNC:2204]
CAJNNU010000001.1_13292612_13293308_DEL	CAJNNU010000001.1	CAJNNU010000001.1:13292612_13293308	13292612	13293308	DEL	696	0	0	0.0909091	0	nan	0.184331	nan	2	88	0	0	0	13	0	0	0	19	2	1	0	37	0	0	no	yes	MODIFIER	no	no	no	no	no	<DEL>|5_prime_UTR_variant|MODIFIER|ENSDLAG00005027555,fgf12a_(Seabass),fibroblast growth factor 12a [Source:ZFIN;Acc:ZDB-GENE-050221-6]|	<DEL>|upstream_gene_variant|MODIFIER|ENSDLAG00005027555,fgf12a_(Seabass),fibroblast growth factor 12a [Source:ZFIN;Acc:ZDB-GENE-050221-6]|	<DEL>|intron_variant|MODIFIER|ENSDLAG00005027555,fgf12a_(Seabass),fibroblast growth factor 12a [Source:ZFIN;Acc:ZDB-GENE-050221-6]
CAJNNU010000001.1_13304139_13304200_DEL	CAJNNU010000001.1	CAJNNU010000001.1:13304139_13304200	13304139	13304200	DEL	61	0.0804598	0.0769231	0	0.0135135	-0.0207408	0.039595	0.0299562	3	73	14	0	0	11	2	0	0	22	0	0	0	36	1	0	yes	yes	MODIFIER	no	no	no	no	no	<DEL>|intergenic_region|MODIFIER|ENSDLAG00005027555,fgf12a_(Seabass),fibroblast growth factor 12a [Source:ZFIN;Acc:ZDB-GENE-050221-6]|ENSDLAG00005028884,parla_(Stickleback),N/A|	<DEL>|upstream_gene_variant|MODIFIER|ENSDLAG00005028884,parla_(Stickleback),N/A
CAJNNU010000001.1_13356984_13357240_DEL	CAJNNU010000001.1	CAJNNU010000001.1:13356984_13357240	13356984	13357240	DEL	256	0.0681818	0	0	0.0675676	0.0166228	0.0285921	-0.0102879	2	77	10	1	0	13	0	0	0	22	0	0	0	32	5	0	yes	yes	MODIFIER	no	no	no	no	no	<DEL>|intron_variant|MODIFIER|ENSDLAG00005002060,si:ch211-13f8.1_(Seabass),si:ch211-13f8.1 [Source:ZFIN;Acc:ZDB-GENE-061207-4]|	<DEL>|upstream_gene_variant|MODIFIER|ENSDLAG00005030174,tal1_(Stickleback),N/A
CAJNNU010000001.1_13413415_13421821_DUP	CAJNNU010000001.1	CAJNNU010000001.1:13413415_13421821	13413415	13421821	DUP	8406	0.622093	1	0	0.202703	0.233819	0.498075	0.280472	4	27	11	48	0	0	0	13	0	22	0	0	0	29	1	7	no	yes	MODIFIER	no	0.05	0.01	yes	no	<DUP>|intron_variant|MODIFIER|ENSDLAG00005002071,selenot1a_(Seabass),selenoprotein T|	<DUP>|duplication|MODERATE|ENSDLAG00005002071&ENSDLAG00005002127&ENSDLAG00005026557&ENSDLAG00005033279,N/A,N/A|	<DUP>|upstream_gene_variant|MODIFIER|ENSDLAG00005002109,SCHIP1_(Stickleback),zgc:153615 [Source:ZFIN;Acc:ZDB-GENE-061110-79]|	<DUP>|5_prime_UTR_variant|MODIFIER|ENSDLAG00005002127,ERICH6_(Human),N/A|	<DUP>|intron_variant|MODIFIER|ENSDLAG00005002127,ERICH6_(Human),N/A|	<DUP>|exon_region|MODIFIER|ENSDLAG00005002127,ERICH6_(Human),N/A|	<DUP>|intron_variant|MODIFIER|ENSDLAG00005026557,otol1a_(Seabass),otolin 1a [Source:NCBI gene;Acc:553759]|	<DUP>|duplication|MODERATE|ENSDLAG00005033279,N/A,N/A|	<DUP>|upstream_gene_variant|MODIFIER|ENSDLAG00005033279,N/A,N/A|	<DUP>|downstream_gene_variant|MODIFIER|ENSDLAG00005033279,N/A,N/A
CAJNNU010000001.1_13416352_13416616_DEL	CAJNNU010000001.1	CAJNNU010000001.1:13416352_13416616	13416352	13416616	DEL	264	0.335443	0.5	0	0.108108	0.0465208	0.238234	0.118703	11	27	51	1	0	0	13	0	0	22	0	0	0	29	8	0	no	yes	MODIFIER	no	no	no	no	no	<DEL>|intron_variant|MODIFIER|ENSDLAG00005002071,selenot1a_(Seabass),selenoprotein T|	<DEL>|5_prime_UTR_variant|MODIFIER|ENSDLAG00005002127,ERICH6_(Human),N/A|	<DEL>|intron_variant|MODIFIER|ENSDLAG00005002127,ERICH6_(Human),N/A|	<DEL>|intron_variant|MODIFIER|ENSDLAG00005026557,otol1a_(Seabass),otolin 1a [Source:NCBI gene;Acc:553759]|	<DEL>|downstream_gene_variant|MODIFIER|ENSDLAG00005033279,N/A,N/A
CAJNNU010000001.1_13418448_13418790_DUP	CAJNNU010000001.1	CAJNNU010000001.1:13418448_13418790	13418448	13418790	DUP	342	0.305556	0.5	0	0.108108	0.0706581	0.209091	0.093228	0	35	55	0	0	0	13	0	0	22	0	0	0	29	8	0	no	yes	MODIFIER	no	no	no	no	no	<DUP>|intron_variant|MODIFIER|ENSDLAG00005002071,selenot1a_(Seabass),selenoprotein T|	<DUP>|5_prime_UTR_variant|MODIFIER|ENSDLAG00005002127,ERICH6_(Human),N/A|	<DUP>|intron_variant|MODIFIER|ENSDLAG00005002127,ERICH6_(Human),N/A|	<DUP>|exon_region|MODIFIER|ENSDLAG00005002127,ERICH6_(Human),N/A|	<DUP>|intron_variant|MODIFIER|ENSDLAG00005026557,otol1a_(Seabass),otolin 1a [Source:NCBI gene;Acc:553759]|	<DUP>|frameshift_variant|HIGH|ENSDLAG00005033279,N/A,N/A|	<DUP>|duplication|HIGH|ENSDLAG00005033279,N/A,N/A
CAJNNU010000001.1_13418449_13419889_DUP	CAJNNU010000001.1	CAJNNU010000001.1:13418449_13419889	13418449	13419889	DUP	1440	0.572368	1	0	0.214286	0.214005	0.451409	0.211091	14	27	11	38	9	0	0	4	0	22	0	0	2	27	1	7	no	yes	MODIFIER	no	0.05	0.05	no	no	<DUP>|intron_variant|MODIFIER|ENSDLAG00005002071,selenot1a_(Seabass),selenoprotein T|	<DUP>|5_prime_UTR_variant|MODIFIER|ENSDLAG00005002127,ERICH6_(Human),N/A|	<DUP>|intron_variant|MODIFIER|ENSDLAG00005002127,ERICH6_(Human),N/A|	<DUP>|exon_region|MODIFIER|ENSDLAG00005002127,ERICH6_(Human),N/A|	<DUP>|intron_variant|MODIFIER|ENSDLAG00005026557,otol1a_(Seabass),otolin 1a [Source:NCBI gene;Acc:553759]|	<DUP>|duplication|LOW|ENSDLAG00005033279,N/A,N/A
CAJNNU010000001.1_13419655_13419889_DUP	CAJNNU010000001.1	CAJNNU010000001.1:13419655_13419889	13419655	13419889	DUP	234	0.331461	0.538462	0	0.121622	0.0771702	0.230558	0.0997002	1	31	57	1	0	0	12	1	0	22	0	0	0	28	9	0	no	yes	MODIFIER	no	no	no	no	no	<DUP>|intron_variant|MODIFIER|ENSDLAG00005002071,selenot1a_(Seabass),selenoprotein T|	<DUP>|5_prime_UTR_variant|MODIFIER|ENSDLAG00005002127,ERICH6_(Human),N/A|	<DUP>|intron_variant|MODIFIER|ENSDLAG00005002127,ERICH6_(Human),N/A|	<DUP>|exon_region|MODIFIER|ENSDLAG00005002127,ERICH6_(Human),N/A|	<DUP>|intron_variant|MODIFIER|ENSDLAG00005026557,otol1a_(Seabass),otolin 1a [Source:NCBI gene;Acc:553759]|	<DUP>|5_prime_UTR_variant|MODIFIER|ENSDLAG00005033279,N/A,N/A
CAJNNU010000001.1_13420426_13420870_DEL	CAJNNU010000001.1	CAJNNU010000001.1:13420426_13420870	13420426	13420870	DEL	444	0.511111	1	0	0.135135	0.339105	0.384811	0.242089	0	27	34	29	0	0	0	13	0	22	0	0	0	29	6	2	yes	yes	MODIFIER	0.05	0.05	0.05	no	no	<DEL>|intron_variant|MODIFIER|ENSDLAG00005002071,selenot1a_(Seabass),selenoprotein T|	<DEL>|gene_fusion|HIGH|ENSDLAG00005002071&ENSDLAG00005033279,N/A,N/A|	<DEL>|splice_acceptor_variant&splice_region_variant&5_prime_UTR_variant&intron_variant|HIGH|ENSDLAG00005002127,ERICH6_(Human),N/A|	<DEL>|splice_region_variant|LOW|ENSDLAG00005002127,ERICH6_(Human),N/A|	<DEL>|5_prime_UTR_variant|MODIFIER|ENSDLAG00005002127,ERICH6_(Human),N/A|	<DEL>|non_coding_transcript_variant|MODIFIER|ENSDLAG00005002127,ERICH6_(Human),N/A|	<DEL>|bidirectional_gene_fusion|HIGH|ENSDLAG00005002127&ENSDLAG00005033279,N/A,N/A|	<DEL>|intron_variant|MODIFIER|ENSDLAG00005026557,otol1a_(Seabass),otolin 1a [Source:NCBI gene;Acc:553759]|	<DEL>|gene_fusion|HIGH|ENSDLAG00005026557&ENSDLAG00005033279,N/A,N/A|	<DEL>|5_prime_UTR_variant|MODIFIER|ENSDLAG00005033279,N/A,N/A|	<DEL>|upstream_gene_variant|MODIFIER|ENSDLAG00005033279,N/A,N/A|	<DEL>|non_coding_transcript_variant|MODIFIER|ENSDLAG00005033279,N/A,N/A
CAJNNU010000001.1_13512832_13513092_DEL	CAJNNU010000001.1	CAJNNU010000001.1:13512832_13513092	13512832	13513092	DEL	260	0.0755814	0	0	0	0.0254043	0.0362941	0.0467801	4	73	13	0	0	13	0	0	0	22	0	0	0	37	0	0	yes	no	MODIFIER	no	no	no	no	no	<DEL>|intron_variant|MODIFIER|ENSDLAG00005005026,eif2b3_(Stickleback),N/A
CAJNNU010000001.1_13552300_13552375_DEL	CAJNNU010000001.1	CAJNNU010000001.1:13552300_13552375	13552300	13552375	DEL	75	0.0898876	0	0.1	0.111111	0.031858	-0.0169458	-0.00715848	1	74	14	1	0	13	0	0	2	17	2	1	1	28	8	0	yes	yes	MODIFIER	no	no	no	no	no	<DEL>|intergenic_region|MODIFIER|ENSDLAG00005005026,eif2b3_(Stickleback),N/A|ENSDLAG00005005093,plk3_(Seabass),polo-like kinase 3 (Drosophila) [Source:ZFIN;Acc:ZDB-GENE-030131-6134]
CAJNNU010000001.1_13631464_13631611_DEL	CAJNNU010000001.1	CAJNNU010000001.1:13631464_13631611	13631464	13631611	DEL	147	0.166667	0	0	0.148649	0.0860762	0.100367	-0.008454	3	59	27	1	0	13	0	0	0	22	0	0	0	28	7	2	yes	yes	MODIFIER	no	no	no	no	no	<DEL>|intron_variant|MODIFIER|ENSDLAG00005005467,tnn_(Seabass),tenascin N [Source:ZFIN;Acc:ZDB-GENE-990415-262]
CAJNNU010000001.1_13638702_13638835_DEL	CAJNNU010000001.1	CAJNNU010000001.1:13638702_13638835	13638702	13638835	DEL	133	0.0872093	0.153846	0	0	0.00561097	0.0443828	0.0557105	4	71	15	0	0	9	4	0	0	22	0	0	0	37	0	0	yes	yes	MODIFIER	no	no	no	no	no	<DEL>|intron_variant|MODIFIER|ENSDLAG00005005467,tnn_(Seabass),tenascin N [Source:ZFIN;Acc:ZDB-GENE-990415-262]
CAJNNU010000001.1_13640076_13642285_DUP	CAJNNU010000001.1	CAJNNU010000001.1:13640076_13642285	13640076	13642285	DUP	2209	0	0.115385	0	0.0135135	0.320972	nan	0.0136571	0	90	0	0	0	11	1	1	0	22	0	0	0	36	1	0	no	yes	MODIFIER	no	no	no	no	no	<DUP>|intron_variant|MODIFIER|ENSDLAG00005005467,tnn_(Seabass),tenascin N [Source:ZFIN;Acc:ZDB-GENE-990415-262]
CAJNNU010000001.1_13710889_13712454_DEL	CAJNNU010000001.1	CAJNNU010000001.1:13710889_13712454	13710889	13712454	DEL	1565	0.529762	1	0	0.328571	0.322039	0.405516	0.0659863	6	26	27	31	0	0	0	13	0	22	0	0	2	15	17	3	no	yes	MODIFIER	no	0.05	no	no	no	<DEL>|intron_variant|MODIFIER|ENSDLAG00005006476,tnr_(Seabass),tenascin R (restrictin
CAJNNU010000001.1_13717926_13718042_DEL	CAJNNU010000001.1	CAJNNU010000001.1:13717926_13718042	13717926	13718042	DEL	116	0.132184	0.230769	0	0.121622	0.0169191	0.0735926	-0.00925445	3	66	19	2	0	7	6	0	0	22	0	0	0	28	9	0	yes	yes	MODIFIER	no	no	no	no	no	<DEL>|intron_variant|MODIFIER|ENSDLAG00005006476,tnr_(Seabass),tenascin R (restrictin
CAJNNU010000001.1_13771259_13771379_DEL	CAJNNU010000001.1	CAJNNU010000001.1:13771259_13771379	13771259	13771379	DEL	120	0	0	0.157895	0	nan	0.338811	nan	0	90	0	0	0	13	0	0	3	14	4	1	0	37	0	0	no	yes	MODIFIER	no	0.05	no	no	no	<DEL>|intron_variant|MODIFIER|ENSDLAG00005006476,tnr_(Seabass),tenascin R (restrictin
CAJNNU010000001.1_13771525_13771591_DEL	CAJNNU010000001.1	CAJNNU010000001.1:13771525_13771591	13771525	13771591	DEL	66	0	0	0.136364	0	nan	0.275357	nan	0	90	0	0	0	13	0	0	0	17	4	1	0	37	0	0	no	yes	MODIFIER	no	no	no	no	no	<DEL>|intron_variant|MODIFIER|ENSDLAG00005006476,tnr_(Seabass),tenascin R (restrictin
CAJNNU010000001.1_13824019_13824072_DEL	CAJNNU010000001.1	CAJNNU010000001.1:13824019_13824072	13824019	13824072	DEL	53	0.454545	0.0416667	0.409091	0.515152	0.257131	-0.0151931	-0.00530941	2	33	30	25	1	11	1	0	0	10	6	6	4	7	18	8	yes	yes	MODIFIER	no	no	no	no	no	<DEL>|intron_variant|MODIFIER|ENSDLAG00005006476,tnr_(Seabass),tenascin R (restrictin
CAJNNU010000001.1_13858046_13859539_DEL	CAJNNU010000001.1	CAJNNU010000001.1:13858046_13859539	13858046	13859539	DEL	1493	0.0568182	0	0	0.0405405	0.0131088	0.0232916	-0.00650917	2	78	10	0	0	13	0	0	0	22	0	0	0	34	3	0	yes	yes	MODIFIER	no	no	no	yes	no	<DEL>|intergenic_region|MODIFIER|ENSDLAG00005006476,tnr_(Seabass),tenascin R (restrictin|ENSDLAG00005010383,N/A,N/A
CAJNNU010000001.1_13864297_13864842_DEL	CAJNNU010000001.1	CAJNNU010000001.1:13864297_13864842	13864297	13864842	DEL	545	0	0	0.204545	0	nan	0.387981	nan	0	90	0	0	0	13	0	0	0	14	7	1	0	37	0	0	no	yes	MODIFIER	no	0.05	no	yes	no	<DEL>|intergenic_region|MODIFIER|ENSDLAG00005006476,tnr_(Seabass),tenascin R (restrictin|ENSDLAG00005010383,N/A,N/A
CAJNNU010000001.1_13912919_13912974_DEL	CAJNNU010000001.1	CAJNNU010000001.1:13912919_13912974	13912919	13912974	DEL	55	0.0511364	0.35	0	0.0694444	0.388792	0.0194359	-0.00617723	2	79	9	0	3	4	5	1	0	22	0	0	1	31	5	0	yes	yes	MODIFIER	0.05	no	no	no	no	<DEL>|intron_variant|MODIFIER|ENSDLAG00005010383,N/A,N/A|	<DEL>|downstream_gene_variant|MODIFIER|ENSDLAG00005018047,N/A,N/A
CAJNNU010000001.1_14075648_14075787_DEL	CAJNNU010000001.1	CAJNNU010000001.1:14075648_14075787	14075648	14075787	DEL	139	0.0222222	0	0	0	-0.00892255	6.95004e-05	0.00647527	0	86	4	0	0	13	0	0	0	22	0	0	0	37	0	0	yes	no	MODIFIER	no	no	no	no	no	<DEL>|3_prime_UTR_variant|MODIFIER|ENSDLAG00005007899,ubxn7_(Seabass),UBX domain protein 7 [Source:ZFIN;Acc:ZDB-GENE-040704-8]|	<DEL>|downstream_gene_variant|MODIFIER|ENSDLAG00005007899,ubxn7_(Seabass),UBX domain protein 7 [Source:ZFIN;Acc:ZDB-GENE-040704-8]
CAJNNU010000001.1_14097402_14097599_DEL	CAJNNU010000001.1	CAJNNU010000001.1:14097402_14097599	14097402	14097599	DEL	197	0	0	0.0952381	0	nan	0.200409	nan	1	89	0	0	0	13	0	0	1	18	2	1	0	37	0	0	no	yes	MODIFIER	no	no	no	no	no	<DEL>|intron_variant|MODIFIER|ENSDLAG00005008736,eif4g1a_(Seabass),eukaryotic translation initiation factor 4 gamma
CAJNNU010000001.1_14106599_14106694_DEL	CAJNNU010000001.1	CAJNNU010000001.1:14106599_14106694	14106599	14106694	DEL	95	0.358824	1	0	0.220588	0.499242	0.250614	0.0327242	5	35	39	11	0	0	0	13	0	22	0	0	3	21	11	2	yes	yes	MODIFIER	0.05	no	no	no	no	<DEL>|downstream_gene_variant|MODIFIER|ENSDLAG00005000065,CU462977.2_(Zebrafish),N/A|	<DEL>|intron_variant|MODIFIER|ENSDLAG00005008736,eif4g1a_(Seabass),eukaryotic translation initiation factor 4 gamma
CAJNNU010000001.1_14135790_14135942_DEL	CAJNNU010000001.1	CAJNNU010000001.1:14135790_14135942	14135790	14135942	DEL	152	0.00555556	0	0.113636	0	-0.0193012	0.180594	-0.00567846	0	89	1	0	0	13	0	0	0	18	3	1	0	37	0	0	no	yes	MODIFIER	no	no	no	no	no	<DEL>|intron_variant|MODIFIER|ENSDLAG00005000162,clcn2a_(Seabass),chloride channel
CAJNNU010000001.1_14173365_14173474_DEL	CAJNNU010000001.1	CAJNNU010000001.1:14173365_14173474	14173365	14173474	DEL	109	0.0337079	0	0	0.0135135	-0.00169335	0.00769577	-0.00182593	1	83	6	0	0	13	0	0	0	22	0	0	0	36	1	0	yes	no	LOW	no	no	no	no	no	<DEL>|splice_region_variant&intron_variant|LOW|ENSDLAG00005000383,N/A,N/A
CAJNNU010000001.1_14183665_14183965_DEL	CAJNNU010000001.1	CAJNNU010000001.1:14183665_14183965	14183665	14183965	DEL	300	0.0944444	0	0	0	0.0377474	0.0490478	0.060545	0	73	17	0	0	13	0	0	0	22	0	0	0	37	0	0	yes	no	MODIFIER	no	no	no	no	no	<DEL>|intergenic_region|MODIFIER|ENSDLAG00005000383,N/A,N/A|ENSDLAG00005000521,per2_(Seabass),period circadian clock 2 [Source:ZFIN;Acc:ZDB-GENE-011220-2]|	<DEL>|upstream_gene_variant|MODIFIER|ENSDLAG00005000521,per2_(Seabass),period circadian clock 2 [Source:ZFIN;Acc:ZDB-GENE-011220-2]
CAJNNU010000001.1_14216509_14216791_DEL	CAJNNU010000001.1	CAJNNU010000001.1:14216509_14216791	14216509	14216791	DEL	282	0.483333	0.5	0.5	0.5	-0.000709097	-0.000190199	0.000113188	0	3	87	0	0	0	13	0	0	0	22	0	0	0	37	0	no	yes	MODIFIER	no	no	no	no	no	<DEL>|downstream_gene_variant|MODIFIER|ENSDLAG00005000521,per2_(Seabass),period circadian clock 2 [Source:ZFIN;Acc:ZDB-GENE-011220-2]|	<DEL>|upstream_gene_variant|MODIFIER|ENSDLAG00005000795,itm2cb_(Seabass),integral membrane protein 2Cb [Source:ZFIN;Acc:ZDB-GENE-030131-7806]|	<DEL>|intron_variant|MODIFIER|ENSDLAG00005000795,itm2cb_(Seabass),integral membrane protein 2Cb [Source:ZFIN;Acc:ZDB-GENE-030131-7806]|	<DEL>|splice_acceptor_variant&splice_donor_variant&5_prime_UTR_truncation&exon_loss_variant&splice_region_variant&intron_variant|HIGH|ENSDLAG00005029235,hes6_(Stickleback),N/A|	<DEL>|splice_region_variant|LOW|ENSDLAG00005029235,hes6_(Stickleback),N/A|	<DEL>|non_coding_transcript_variant|MODIFIER|ENSDLAG00005029235,hes6_(Stickleback),N/A
CAJNNU010000001.1_14216509_14216891_DEL	CAJNNU010000001.1	CAJNNU010000001.1:14216509_14216891	14216509	14216891	DEL	382	0.230337	0.423077	0.075	0.166667	0.0786101	0.0610075	0.00495761	1	48	41	0	0	2	11	0	2	17	3	0	1	24	12	0	no	yes	MODIFIER	no	no	no	no	no	<DEL>|downstream_gene_variant|MODIFIER|ENSDLAG00005000521,per2_(Seabass),period circadian clock 2 [Source:ZFIN;Acc:ZDB-GENE-011220-2]|	<DEL>|upstream_gene_variant|MODIFIER|ENSDLAG00005000795,itm2cb_(Seabass),integral membrane protein 2Cb [Source:ZFIN;Acc:ZDB-GENE-030131-7806]|	<DEL>|intron_variant|MODIFIER|ENSDLAG00005000795,itm2cb_(Seabass),integral membrane protein 2Cb [Source:ZFIN;Acc:ZDB-GENE-030131-7806]|	<DEL>|exon_loss_variant|HIGH|ENSDLAG00005029235,hes6_(Stickleback),N/A|	<DEL>|conservative_inframe_deletion|MODERATE|ENSDLAG00005029235,hes6_(Stickleback),N/A
CAJNNU010000001.1_14216544_14216993_DUP	CAJNNU010000001.1	CAJNNU010000001.1:14216544_14216993	14216544	14216993	DUP	449	0	0	0.075	0.0333333	nan	0.16718	0.0528191	3	87	0	0	1	12	0	0	2	17	3	0	7	28	2	0	no	yes	MODIFIER	no	no	no	no	no	<DUP>|downstream_gene_variant|MODIFIER|ENSDLAG00005000521,per2_(Seabass),period circadian clock 2 [Source:ZFIN;Acc:ZDB-GENE-011220-2]|	<DUP>|upstream_gene_variant|MODIFIER|ENSDLAG00005000795,itm2cb_(Seabass),integral membrane protein 2Cb [Source:ZFIN;Acc:ZDB-GENE-030131-7806]|	<DUP>|intragenic_variant|MODIFIER|ENSDLAG00005000795,itm2cb_(Seabass),integral membrane protein 2Cb [Source:ZFIN;Acc:ZDB-GENE-030131-7806]|	<DUP>|duplication|LOW|ENSDLAG00005029235,hes6_(Stickleback),N/A
CAJNNU010000001.1_14216631_14216891_DEL	CAJNNU010000001.1	CAJNNU010000001.1:14216631:14216891	14216631	14216891	DEL	260	0.566667	0.576923	0.5	0.418919	-0.00964626	0.00367062	0.038896	0	5	68	17	0	0	11	2	0	0	22	0	0	6	31	0	yes	yes	MODIFIER	no	no	no	no	no	<DEL>|downstream_gene_variant|MODIFIER|ENSDLAG00005000521,per2_(Seabass),period circadian clock 2 [Source:ZFIN;Acc:ZDB-GENE-011220-2]|	<DEL>|upstream_gene_variant|MODIFIER|ENSDLAG00005000795,itm2cb_(Seabass),integral membrane protein 2Cb [Source:ZFIN;Acc:ZDB-GENE-030131-7806]|	<DEL>|intron_variant|MODIFIER|ENSDLAG00005000795,itm2cb_(Seabass),integral membrane protein 2Cb [Source:ZFIN;Acc:ZDB-GENE-030131-7806]|	<DEL>|exon_loss_variant|HIGH|ENSDLAG00005029235,hes6_(Stickleback),N/A|	<DEL>|conservative_inframe_deletion|MODERATE|ENSDLAG00005029235,hes6_(Stickleback),N/A
CAJNNU010000001.1_14257101_14257689_DEL	CAJNNU010000001.1	CAJNNU010000001.1:14257101:14257689	14257101	14257689	DEL	588	0.0674157	0.0384615	0.181818	0.0857143	-0.0214622	0.0613885	-0.00924639	1	79	8	2	0	12	1	0	0	14	8	0	2	29	6	0	yes	yes	MODIFIER	no	no	no	no	no	<DEL>|upstream_gene_variant|MODIFIER|ENSDLAG00005000852,gigyf2_(Stickleback),N/A|	<DEL>|intergenic_region|MODIFIER|ENSDLAG00005000852,gigyf2_(Stickleback),N/A|ENSDLAG00005032392,kncn_(Seabass),kinocilin [Source:ZFIN;Acc:ZDB-GENE-070705-385]|	<DEL>|upstream_gene_variant|MODIFIER|ENSDLAG00005032392,kncn_(Seabass),kinocilin [Source:ZFIN;Acc:ZDB-GENE-070705-385]
CAJNNU010000001.1_14260637_14260734_DEL	CAJNNU010000001.1	CAJNNU010000001.1:14260637_14260734	14260637	14260734	DEL	97	0.123529	0.25	0	0.0945946	0.0432866	0.0702587	-0.00442168	5	64	21	0	1	7	4	1	0	22	0	0	0	30	7	0	yes	yes	MODIFIER	no	no	no	no	no	<DEL>|upstream_gene_variant|MODIFIER|ENSDLAG00005000852,gigyf2_(Stickleback),N/A|	<DEL>|intron_variant|MODIFIER|ENSDLAG00005032392,kncn_(Seabass),kinocilin [Source:ZFIN;Acc:ZDB-GENE-070705-385]
CAJNNU010000001.1_14280639_14281449_DEL	CAJNNU010000001.1	CAJNNU010000001.1:14280639_14281449	14280639	14281449	DEL	810	0.0333333	0.0769231	0	0.0405405	0.00413342	0.00743253	-0.00857535	0	84	6	0	0	11	2	0	0	22	0	0	0	34	3	0	yes	yes	MODIFIER	no	no	no	no	no	<DEL>|intergenic_region|MODIFIER|ENSDLAG00005032392,kncn_(Seabass),kinocilin [Source:ZFIN;Acc:ZDB-GENE-070705-385]|ENSDLAG00005001128,glula_(Stickleback),N/A
CAJNNU010000001.1_14364231_14364345_DEL	CAJNNU010000001.1	CAJNNU010000001.1:14364231:14364345	14364231	14364345	DEL	114	0.0625	0	0.0681818	0.027027	0.00832516	-0.0177365	0.000479719	2	79	7	2	0	13	0	0	0	19	3	0	0	35	2	0	yes	yes	MODIFIER	no	no	no	no	no	<DEL>|intron_variant|MODIFIER|ENSDLAG00005001146,pbx1a_(Seabass),pre-B-cell leukemia homeobox 1a [Source:ZFIN;Acc:ZDB-GENE-000405-1]
[truncated: 40,398 more rows]
[truncated: 9 more columns]
