# Supplementary material for: Structural variant landscape provides insights into genome organisation and domestication in European seabass
Source: BMC Biol. 2025 Oct 1;23:288. doi: 10.1186/s12915-025-02404-7 (PMC12487334; doi:10.1186/s12915-025-02404-7)
Supplement: Supplementary file 16 — Additional file 16. [file 12915_2025_2404_MOESM16_ESM.xlsx]

## Sheet: Sheet1
Figure ID	ID	Chromosome	Position (For Ensembl search)	Start	End	Type	Length	Farmed Frequency	Wild-A Freq	Wild-E Freq	Wild-W Freq	Fst-Farmed_Wild	Fst-Farmed_Wild-A	Fst-Farmed_Wild-E	Fst-Farmed_Wild-W	Farmed genotype "./."	Farmed genotype "0/0"	Farmed genotype "0/1"	Farmed genotype "1/1"	Wild-A genotype "./."	Wild-A genotype "0/0"	Wild-A genotype "0/1"	Wild-A genotype "1/1"	Wild-E genotype "./."	Wild-E genotype "0/0"	Wild-E genotype "0/1"	Wild-E genotype "1/1"	Wild-W genotype "./."	Wild-W genotype "0/0"	Wild-W genotype "0/1"	Wild-W genotype "1/1"	In farmed seabass 21428 SV dataset?	In wild seabass 38408 SV dataset?	Impact overall based on SnpEff	Top 1% or 5% Fst-Farmed_Wild-A	Top 1% or 5% Fst-Farmed_Wild-E	Top 1% or 5% Fst-Farmed_Wild-W	GERP-overlapped SVs	Overlap regulatory element?	Type Regulatory Element	Annotation
1	CAJNNU010000022.1_21979123_21979443_DEL	CAJNNU010000022.1	CAJNNU010000022.1:21979123-21979443	21979123	21979443	DEL	320	0.949438	0.423077	0.613636	0.611111	0.295259	0.650986	0.392743	0.353771	1	0	9	80	0	3	9	1	0	0	17	5	1	2	24	10	yes	no	MODIFIER	0.01	0.05	0.01	no	No	No	<DEL>|intron_variant|MODIFIER|ENSDLAG00005009049,rbfox1_(Seabass),RNA binding fox-1 homolog 1 [Source:NCBI gene;Acc:449554]
2	CAJNNU010000001.1_5432596_5432654_DEL	CAJNNU010000001.1	CAJNNU010000001.1:5432596-5432654	5432596	5432654	DEL	58	0.822222	0.346154	0.318182	0.191176	0.466808	0.41179	0.436869	0.569364	0	0	32	58	0	6	5	2	0	10	10	2	3	23	9	2	no	yes	MODIFIER	0.05	0.05	0.01	no	No	No	<DEL>|intron_variant|MODIFIER|ENSDLAG00005011434,ctnnd2b_(Seabass),catenin (cadherin-associated protein)
3	CAJNNU010000004.1_8318786_8319131_DEL	CAJNNU010000004.1	CAJNNU010000004.1:8318786-8319131	8318786	8319131	DEL	345	0.866279	0.384615	0.333333	0.469697	0.335473	0.458904	0.504247	0.33352	4	1	21	64	0	6	4	3	1	8	12	1	4	9	17	7	yes	yes	MODIFIER	0.05	0.05	0.01	no	No	No	<DEL>|intron_variant|MODIFIER|ENSDLAG00005015483,prss16_(Seabass),serine protease 16 [Source:ZFIN;Acc:ZDB-GENE-070112-732]|	<DEL>|upstream_gene_variant|MODIFIER|ENSDLAG00005015524,serpine2_(Seabass),serpin peptidase inhibitor
4	CAJNNU010000002.1_23818495_23819160_DEL	CAJNNU010000002.1	CAJNNU010000002.1:23818495-23819160	23818495	23819160	DEL	665	0.888889	0.230769	0.386364	0.459459	0.415869	0.660559	0.494105	0.386998	0	2	16	72	0	8	4	1	0	9	9	4	0	12	16	9	yes	yes	MODIFIER	0.01	0.05	0.01	no	No	No	<DEL>|intergenic_region|MODIFIER|ENSDLAG00005033017,N/A,N/A|ENSDLAG00005020694,HECTD2_(Seabass),HECT domain E3 ubiquitin protein ligase 2 [Source:HGNC Symbol;Acc:HGNC:26736]
5	CAJNNU010000005.1_9322527_9322723_DEL	CAJNNU010000005.1	CAJNNU010000005.1:9322527-9322723	9322527	9322723	DEL	196	0.855422	0.461538	0.386364	0.371429	0.371806	0.343177	0.420111	0.422534	7	2	20	61	0	4	6	3	0	8	11	3	2	15	14	6	yes	yes	MODIFIER	0.05	0.05	0.01	no	No	No	<DEL>|upstream_gene_variant|MODIFIER|ENSDLAG00005009886,uvrag_(Seabass),UV radiation resistance associated gene [Source:ZFIN;Acc:ZDB-GENE-040426-924]|	<DEL>|intron_variant|MODIFIER|ENSDLAG00005009886,uvrag_(Seabass),UV radiation resistance associated gene [Source:ZFIN;Acc:ZDB-GENE-040426-924]|	<DEL>|downstream_gene_variant|MODIFIER|ENSDLAG00005010113,dgat2_(Seabass),diacylglycerol O-acyltransferase 2 [Source:NCBI gene;Acc:565316]
6	CAJNNU010000010.1_3646882_3647143_DEL	CAJNNU010000010.1	CAJNNU010000010.1:3646882-3647143	3646882	3647143	DEL	261	0.960674	0.653846	0.681818	0.666667	0.229111	0.420511	0.337706	0.315993	1	3	1	85	0	0	9	4	0	0	14	8	1	1	22	13	yes	no	MODIFIER	0.05	0.05	0.01	no	No	No	<DEL>|intron_variant|MODIFIER|ENSDLAG00005022048,SV2C_(Seabass),synaptic vesicle glycoprotein 2C [Source:HGNC Symbol;Acc:HGNC:30670]
7	CAJNNU010000002.1_27923545_27923791_DEL	CAJNNU010000002.1	CAJNNU010000002.1:27923545-27923791	27923545	27923791	DEL	246	0.954023	0.653846	0.681818	0.743243	0.163739	0.387336	0.310429	0.192854	3	3	2	82	0	0	9	4	0	0	14	8	0	2	15	20	no	yes	MODIFIER	0.05	0.05	0.05	no	No	No	<DEL>|intron_variant|MODIFIER|ENSDLAG00005028698,ANKRD34A_(Stickleback),N/A|	<DEL>|downstream_gene_variant|MODIFIER|ENSDLAG00005029871,bnipl_(Seabass),BCL2 interacting protein like [Source:ZFIN;Acc:ZDB-GENE-060503-81]
8	CAJNNU010000001.1_1662922_1663160_DEL	CAJNNU010000001.1	CAJNNU010000001.1:1662922-1663160	1662922	1663160	DEL	238	0.869318	0.45	0.477273	0.532258	0.301318	0.390354	0.341476	0.265798	2	8	7	73	3	2	7	1	0	6	11	5	6	7	15	9	no	yes	MODIFIER	0.05	0.05	0.01	no	No	No	<DEL>|intron_variant|MODIFIER|ENSDLAG00005028035,CDH18_(Seabass),cadherin 18 [Source:HGNC Symbol;Acc:HGNC:1757]
9	CAJNNU010000005.1_6819434_6819666_DEL	CAJNNU010000005.1	CAJNNU010000005.1:6819434-6819666	6819434	6819666	DEL	232	0.573034	0	0.113636	0.189189	0.332042	0.425124	0.319671	0.245872	1	16	44	29	0	13	0	0	0	17	5	0	0	24	12	1	yes	yes	MODIFIER	0.05	0.05	0.05	no	No	No	<DEL>|intergenic_region|MODIFIER|ENSDLAG00005035018,ntm_(Seabass),neurotrimin [Source:ZFIN;Acc:ZDB-GENE-060421-6020]|ENSDLAG00005004403,opcml_(Seabass),opioid binding protein/cell adhesion molecule-like [Source:ZFIN;Acc:ZDB-GENE-040927-3]
10	CAJNNU010000005.1_28986731_28986803_DEL	CAJNNU010000005.1	CAJNNU010000005.1:28986731:28986803	28986731	28986803	DEL	72	0.583333	0.0769231	0.113636	0.25	0.277033	0.352752	0.329203	0.186918	0	20	35	35	0	12	0	1	0	17	5	0	1	23	8	5	yes	yes	MODIFIER	0.05	0.05	0.05	no	No	No	<DEL>|intron_variant|MODIFIER|ENSDLAG00005007417,cadm1a_(Seabass),cell adhesion molecule 1a [Source:ZFIN;Acc:ZDB-GENE-080505-2]
11	CAJNNU010000002.1_6183160_6183218_DEL	CAJNNU010000002.1	CAJNNU010000002.1:6183160-6183218	6183160	6183218	DEL	58	0.716049	0.1	0.175	0.375	0.305148	0.47872	0.418726	0.199817	9	22	2	57	3	9	0	1	2	15	3	2	5	17	6	9	yes	no	MODIFIER	0.05	0.05	0.05	no	No	No	<DEL>|intergenic_region|MODIFIER|ENSDLAG00005025630,jag1b_(Seabass),jagged canonical Notch ligand 1b [Source:NCBI gene;Acc:140423]|ENSDLAG00005027009,btbd3b_(Seabass),BTB (POZ) domain containing 3b [Source:ZFIN;Acc:ZDB-GENE-041210-282]
12	CAJNNU010000005.1_6819496_6819677_DEL	CAJNNU010000005.1	CAJNNU010000005.1:6819496-6819677	6819496	6819677	DEL	181	0.539326	0	0.0952381	0.0810811	0.385852	0.389479	0.301733	0.340573	1	22	38	29	0	13	0	0	1	17	4	0	0	31	6	0	no	yes	MODIFIER	0.05	0.05	0.01	no	No	No	<DEL>|intergenic_region|MODIFIER|ENSDLAG00005035018,ntm_(Seabass),neurotrimin [Source:ZFIN;Acc:ZDB-GENE-060421-6020]|ENSDLAG00005004403,opcml_(Seabass),opioid binding protein/cell adhesion molecule-like [Source:ZFIN;Acc:ZDB-GENE-040927-3]
13	CAJNNU010000024.1_18262132_18262203_DEL	CAJNNU010000024.1	CAJNNU010000024.1:18262132-18262203	18262132	18262203	DEL	71	0.3125	0.833333	0.818182	0.756757	0.37028	0.385977	0.380177	0.317384	2	42	37	9	1	0	4	8	0	1	6	15	0	4	10	23	yes	yes	MODIFIER	0.05	0.05	0.01	no	No	No	<DEL>|downstream_gene_variant|MODIFIER|ENSDLAG00005024264,lamb1b_(Stickleback),N/A|	<DEL>|intron_variant|MODIFIER|ENSDLAG00005024687,eri1_(Stickleback),N/A|	<DEL>|downstream_gene_variant|MODIFIER|ENSDLAG00005034671,TMCC3_(Seabass),transmembrane and coiled-coil domain family 3 [Source:HGNC Symbol;Acc:HGNC:29199]
14	CAJNNU010000007.1_500472_506902_DUP	CAJNNU010000007.1	CAJNNU010000007.1:500472-506902	500472	506902	DUP	6430	0.419753	0.923077	0.888889	0.8125	0.346705	0.34254	0.316656	0.246579	9	46	2	33	0	1	0	12	4	2	0	16	5	5	2	25	no	yes	HIGH	0.05	0.05	0.05	no	Yes	Enhancer	<DUP>|splice_donor_variant&splice_region_variant&3_prime_UTR_variant&intron_variant|HIGH|ENSDLAG00005029446,cd83_(Zebrafish),N/A|	<DUP>|splice_region_variant|LOW|ENSDLAG00005029446,cd83_(Zebrafish),N/A|	<DUP>|non_coding_transcript_variant|MODIFIER|ENSDLAG00005029446,cd83_(Zebrafish),N/A|	<DUP>|bidirectional_gene_fusion|HIGH|ENSDLAG00005029446&ENSDLAG00005030182,N/A,N/A|	<DUP>|downstream_gene_variant|MODIFIER|ENSDLAG00005030182,N/A,N/A|	<DUP>|intron_variant|MODIFIER|ENSDLAG00005030182,N/A,N/A
15	CAJNNU010000011.1_30103062_30103362_DEL	CAJNNU010000011.1	CAJNNU010000011.1:30103062-30103362	30103062	30103362	DEL	300	0.270588	0.875	0.704545	0.573529	0.283262	0.484149	0.310524	0.169197	5	49	26	10	1	0	3	9	0	1	11	10	3	6	17	11	yes	yes	MODIFIER	0.05	0.05	0.05	no	No	No	<DEL>|downstream_gene_variant|MODIFIER|ENSDLAG00005023460,REM1_(Seabass),N/A|	<DEL>|intergenic_region|MODIFIER|ENSDLAG00005023460,REM1_(Seabass),N/A|ENSDLAG00005023468,N/A,N/A|	<DEL>|upstream_gene_variant|MODIFIER|ENSDLAG00005023468,N/A,N/A
16	CAJNNU010000024.1_12562353_12564173_DUP	CAJNNU010000024.1	CAJNNU010000024.1:12562353-12564173	12562353	12564173	DUP	1820	0.2	0.692308	0.795455	0.716216	0.370677	0.412022	0.520038	0.430497	0	54	36	0	0	3	2	8	0	2	5	15	0	7	7	23	no	yes	MODIFIER	0.05	0.01	0.01	no	No	No	<DUP>|intergenic_region|MODIFIER|ENSDLAG00005028479,FBXL14_(Seabass),F-box and leucine rich repeat protein 14 [Source:HGNC Symbol;Acc:HGNC:28624]|ENSDLAG00005015406,ERC1_(Stickleback),N/A
17	CAJNNU010000020.1_25941712_25942541_DUP	CAJNNU010000020.1	CAJNNU010000020.1:25941712-25942541	25941712	25942541	DUP	829	0.107595	0.666667	0.659091	0.594595	0.373649	0.574188	0.545899	0.449401	11	63	15	1	1	1	6	5	0	1	13	8	0	6	18	13	no	yes	MODIFIER	0.01	0.01	0.01	no	No	No	<DUP>|intron_variant|MODIFIER|ENSDLAG00005010055,ntrk3a_(Seabass),neurotrophic receptor tyrosine kinase 3 [Source:HGNC Symbol;Acc:HGNC:8033]
18	CAJNNU010000022.1_13087004_13087342_DEL	CAJNNU010000022.1	CAJNNU010000022.1:13087004-13087342	13087004	13087342	DEL	338	0.125	0.730769	0.590909	0.486486	0.349748	0.596529	0.435551	0.295661	2	69	16	3	0	1	5	7	0	6	6	10	0	8	22	7	yes	yes	MODIFIER	0.01	0.05	0.01	no	No	No	<DEL>|intron_variant|MODIFIER|ENSDLAG00005026985,tmem184a_(Seabass),transmembrane protein 184a [Source:ZFIN;Acc:ZDB-GENE-040426-2925]
19	CAJNNU010000021.1_9275312_9275498_DEL	CAJNNU010000021.1	CAJNNU010000021.1:9275312-9275498	9275312	9275498	DEL	186	0.0625	0.454545	0.380952	0.385714	0.275674	0.476276	0.338418	0.310356	10	70	10	0	2	3	6	2	1	8	10	3	2	12	19	4	no	yes	MODIFIER	0.05	0.05	0.01	no	No	No	<DEL>|intron_variant|MODIFIER|ENSDLAG00005019840,RIN2_(Seabass),Ras and Rab interactor 2 [Source:HGNC Symbol;Acc:HGNC:18750]
20	CAJNNU010000023.1_9884280_9884365_DEL	CAJNNU010000023.1	CAJNNU010000023.1:9884280-9884365	9884280	9884365	DEL	85	0.0823529	0.4	0.547619	0.333333	0.243158	0.337675	0.490369	0.201083	5	71	14	0	3	4	4	2	1	5	9	7	1	17	14	5	yes	yes	MODIFIER	0.05	0.05	0.05	no	No	No	<DEL>|intron_variant|MODIFIER|ENSDLAG00005002387,nrsn1l_(Seabass),neurensin 1-like [Source:ZFIN;Acc:ZDB-GENE-060503-68]
21	CAJNNU010000014.1_2761401_2761746_DEL	CAJNNU010000014.1	CAJNNU010000014.1:2761401:2761746	2761401	2761746	DEL	345	0.102273	0.461538	0.454545	0.445946	0.242184	0.353789	0.326418	0.292895	2	71	16	1	0	4	6	3	0	7	10	5	0	13	15	9	yes	yes	MODIFIER	0.05	0.05	0.01	no	No	No	<DEL>|intron_variant|MODIFIER|ENSDLAG00005002224,NPC1L1_(Stickleback),N/A
22	CAJNNU010000024.1_12561872_12563936_DUP	CAJNNU010000024.1	CAJNNU010000024.1:12561872-12563936	12561872	12563936	DUP	2064	0.105556	0.730769	0.863636	0.743243	0.546027	0.640381	0.740683	0.61982	0	71	19	0	0	2	3	8	0	3	0	19	0	8	3	26	no	yes	MODIFIER	0.01	0.01	0.01	no	No	No	<DUP>|intergenic_region|MODIFIER|ENSDLAG00005028479,FBXL14_(Seabass),F-box and leucine rich repeat protein 14 [Source:HGNC Symbol;Acc:HGNC:28624]|ENSDLAG00005015406,ERC1_(Stickleback),N/A
23	CAJNNU010000011.1_5809679_5809783_DEL	CAJNNU010000011.1	CAJNNU010000011.1:5809679-5809783	5809679	5809783	DEL	104	0.0795455	0.65	0.431818	0.337838	0.259297	0.640397	0.357423	0.214791	2	75	12	1	3	1	5	4	0	7	11	4	0	13	23	1	no	yes	MODIFIER	0.01	0.05	0.05	no	No	No	<DEL>|intron_variant|MODIFIER|ENSDLAG00005010575,cadpsa_(Seabass),Ca2+-dependent activator protein for secretion a [Source:ZFIN;Acc:ZDB-GENE-030616-525]
24	CAJNNU010000008.1_5102317_5103390_DEL	CAJNNU010000008.1	CAJNNU010000008.1:5102317-5103390	5102317	5103390	DEL	1073	0.0595238	0.555556	0.428571	0.310811	0.296796	0.612825	0.411065	0.223099	6	76	6	2	4	3	2	4	1	8	8	5	0	19	13	5	no	yes	MODIFIER	0.01	0.05	0.05	no	No	No	<DEL>|upstream_gene_variant|MODIFIER|ENSDLAG00005026592,N/A,N/A|	<DEL>|intergenic_region|MODIFIER|ENSDLAG00005034488,N/A,N/A|ENSDLAG00005026592,N/A,N/A
25	CAJNNU010000011.1_29473305_29473597_DEL	CAJNNU010000011.1	CAJNNU010000011.1:29473305-29473597	29473305	29473597	DEL	292	0.0505618	0.346154	0.454545	0.351351	0.281204	0.370446	0.477137	0.30323	1	80	9	0	0	6	5	2	0	5	14	3	0	16	16	5	no	yes	MODIFIER	0.05	0.05	0.01	no	No	No	<DEL>|intron_variant|MODIFIER|ENSDLAG00005021779,igsf21a_(Seabass),immunoglobin superfamily
26	CAJNNU010000001.1_26050597_26050683_DEL	CAJNNU010000001.1	CAJNNU010000001.1:26050597-26050683	26050597	26050683	DEL	86	0.0505618	0.409091	0.5	0.310811	0.270403	0.471574	0.537347	0.252148	1	80	9	0	2	4	5	2	2	5	10	5	0	18	15	4	no	yes	MODIFIER	0.05	0.01	0.01	no	No	No	<DEL>|intron_variant|MODIFIER|ENSDLAG00005034308,efr3a_(Seabass),EFR3 homolog A (S. cerevisiae) [Source:ZFIN;Acc:ZDB-GENE-040426-1681]
27	CAJNNU010000005.1_891680_891741_DEL	CAJNNU010000005.1	CAJNNU010000005.1:891680-891741	891680	891741	DEL	61	0.0397727	0.291667	0.315789	0.432432	0.276755	0.335417	0.342926	0.431386	2	81	7	0	1	8	1	3	3	10	6	3	0	12	18	7	yes	yes	MODIFIER	0.05	0.05	0.01	no	No	No	<DEL>|intron_variant|MODIFIER|ENSDLAG00005008433,trpc5a_(Seabass),transient receptor potential cation channel
28	CAJNNU010000011.1_33196315_33196436_DEL	CAJNNU010000011.1	CAJNNU010000011.1:33196315-33196436	33196315	33196436	DEL	121	0.0449438	0.333333	0.309524	0.243243	0.201697	0.38252	0.306744	0.181614	1	81	8	0	1	5	6	1	1	11	7	3	0	21	14	2	no	yes	MODIFIER	0.05	0.05	0.05	no	No	No	<DEL>|intron_variant|MODIFIER|ENSDLAG00005014719,ptprt_(Stickleback),N/A
29	CAJNNU010000018.1_2000902_2000981_DEL	CAJNNU010000018.1	CAJNNU010000018.1:2000902-2000981	2000902	2000981	DEL	79	0.0176471	0.291667	0.340909	0.3125	0.250946	0.472725	0.461693	0.373912	5	82	3	0	1	5	7	0	0	7	15	0	5	13	18	1	no	yes	MODIFIER	0.05	0.05	0.01	no	No	No	<DEL>|upstream_gene_variant|MODIFIER|ENSDLAG00005026578,prrx1b_(Seabass),paired related homeobox 1b [Source:ZFIN;Acc:ZDB-GENE-030131-9033]|	<DEL>|intergenic_region|MODIFIER|ENSDLAG00005034105,gorab_(Seabass),golgin|ENSDLAG00005026578,prrx1b_(Seabass),paired related homeobox 1b [Source:ZFIN;Acc:ZDB-GENE-030131-9033]
30	CAJNNU010000013.1_23331456_23332537_DUP	CAJNNU010000013.1	CAJNNU010000013.1:23331456-23332537	23331456	23332537	DUP	1081	0.0176471	0.590909	0.225	0.15	0.195574	0.78942	0.30516	0.151659	5	82	3	0	2	2	5	4	2	11	9	0	7	21	9	0	no	yes	MODIFIER	0.01	0.05	0.05	no	No	No	<DUP>|downstream_gene_variant|MODIFIER|ENSDLAG00005026799,nipsnap3a_(Seabass),nipsnap homolog 3B [Source:HGNC Symbol;Acc:HGNC:23641]|	<DUP>|intragenic_variant|MODIFIER|ENSDLAG00005027122,ABCA1_(Stickleback),N/A
31	CAJNNU010000002.1_23626609_23627044_DEL	CAJNNU010000002.1	CAJNNU010000002.1:23626609-23627044	23626609	23627044	DEL	435	0.0287356	0.346154	0.285714	0.25	0.212764	0.474809	0.336743	0.239279	3	82	5	0	0	6	5	2	1	12	6	3	1	21	12	3	no	yes	MODIFIER	0.05	0.05	0.05	no	No	No	<DEL>|intergenic_region|MODIFIER|ENSDLAG00005020661,N/A,N/A|ENSDLAG00005020667,cyp26c1_(Stickleback),N/A
32	CAJNNU010000021.1_1059604_1061192_DUP	CAJNNU010000021.1	CAJNNU010000021.1:1059604-1061192	1059604	1061192	DUP	1588	0.0117647	0.2	0.210526	0.323529	0.225606	0.37781	0.319108	0.398812	5	83	2	0	3	7	2	1	3	13	4	2	3	19	8	7	no	yes	MODIFIER	0.05	0.05	0.01	no	Yes	Enhancer	<DUP>|intron_variant|MODIFIER|ENSDLAG00005006151,nub1_(Seabass),negative regulator of ubiquitin-like proteins 1 [Source:ZFIN;Acc:ZDB-GENE-080212-11]|	<DUP>|upstream_gene_variant|MODIFIER|ENSDLAG00005013562,N/A,N/A
33	CAJNNU010000011.1_33907972_33913393_DEL	CAJNNU010000011.1	CAJNNU010000011.1:33907972-33913393	33907972	33913393	DEL	5421	0.0174419	0.363636	0.35	0.294118	0.280879	0.586818	0.488301	0.345787	4	83	3	0	2	3	8	0	2	7	12	1	3	14	20	0	no	yes	MODIFIER	0.01	0.05	0.01	no	No	No	<DEL>|upstream_gene_variant|MODIFIER|ENSDLAG00005004406,N/A,N/A|	<DEL>|intron_variant|MODIFIER|ENSDLAG00005027652,angpt4_(Salmon),N/A|	<DEL>|upstream_gene_variant|MODIFIER|ENSDLAG00005033619,N/A,N/A
34	CAJNNU010000013.1_220697_221128_DEL	CAJNNU010000013.1	CAJNNU010000013.1:220697-221128	220697	221128	DEL	431	0.0388889	0.307692	0.333333	0.4	0.2682	0.363523	0.36612	0.404585	0	83	7	0	0	8	2	3	1	10	8	3	2	11	20	4	no	yes	MODIFIER	0.05	0.05	0.01	no	No	No	<DEL>|upstream_gene_variant|MODIFIER|ENSDLAG00005018779,hspa9_(Stickleback),N/A|	<DEL>|intergenic_region|MODIFIER|ENSDLAG00005018779,hspa9_(Stickleback),N/A|ENSDLAG00005034140,N/A,N/A
35	CAJNNU010000020.1_7440154_7440231_DEL	CAJNNU010000020.1	CAJNNU010000020.1:7440154-7440231	7440154	7440231	DEL	77	0.0172414	0.307692	0.318182	0.416667	0.320939	0.490735	0.434808	0.486994	3	84	3	0	0	6	6	1	0	10	10	2	1	8	26	2	no	yes	MODIFIER	0.05	0.05	0.01	yes	No	No	<DEL>|intron_variant|MODIFIER|ENSDLAG00005006747,si:ch211-236l14.4_(Seabass),si:ch211-236l14.4 [Source:ZFIN;Acc:ZDB-GENE-081104-189]
36	CAJNNU010000003.1_20985136_20985971_DEL	CAJNNU010000003.1	CAJNNU010000003.1:20985136-20985971	20985136	20985971	DEL	835	0.0277778	0.269231	0.363636	0.22973	0.215736	0.362354	0.449929	0.217474	0	85	5	0	0	8	3	2	0	9	10	3	0	21	15	1	yes	yes	MODIFIER	0.05	0.05	0.05	no	No	No	<DEL>|upstream_gene_variant|MODIFIER|ENSDLAG00005007134,slc8a3_(Seabass),solute carrier family 8 member 3 [Source:ZFIN;Acc:ZDB-GENE-050810-1]|	<DEL>|intron_variant|MODIFIER|ENSDLAG00005034588,cox16_(Seabass),cytochrome c oxidase assembly factor COX16 [Source:ZFIN;Acc:ZDB-GENE-050417-60]
37	CAJNNU010000003.1_20948033_20948093_DEL	CAJNNU010000003.1	CAJNNU010000003.1:20948033-20948093	20948033	20948093	DEL	60	0.0277778	0.291667	0.607143	0.257143	0.313219	0.409304	0.748003	0.256782	0	85	5	0	1	6	5	1	8	3	5	6	2	21	10	4	yes	yes	MODIFIER	0.05	0.01	0.01	no	No	No	<DEL>|intron_variant|MODIFIER|ENSDLAG00005000988,actn1_(Seabass),actinin
38	CAJNNU010000010.1_2028642_2028743_INV	CAJNNU010000010.1	CAJNNU010000010.1:2028642-2028743	2028642	2028743	INV	101	0	0.125	0.236842	0.137931	0.157019	0.348565	0.448286	0.226455	4	86	0	0	1	10	1	1	3	14	1	4	8	24	2	3	no	yes	MODIFIER	0.05	0.05	0.05	no	No	No	<INV>|intron_variant|MODIFIER|ENSDLAG00005003323,scarb1_(Seabass),scavenger receptor class B
39	CAJNNU010000024.1_19365134_19365597_DEL	CAJNNU010000024.1	CAJNNU010000024.1:19365134-19365597	19365134	19365597	DEL	463	0.0168539	0.230769	0.325	0.264706	0.235393	0.369697	0.462278	0.309548	1	86	3	0	0	8	4	1	2	9	9	2	3	21	8	5	no	yes	MODIFIER	0.05	0.05	0.01	no	Yes	Open chromatin	<DEL>|downstream_gene_variant|MODIFIER|ENSDLAG00005003114,nup107_(Stickleback),N/A|	<DEL>|upstream_gene_variant|MODIFIER|ENSDLAG00005005286,mdm2_(Stickleback),N/A|	<DEL>|frameshift_variant&start_lost&splice_region_variant|HIGH|ENSDLAG00005031000,BTN2A1_(Human),N/A|	<DEL>|splice_donor_variant&splice_region_variant&5_prime_UTR_variant&intron_variant|HIGH|ENSDLAG00005031000,BTN2A1_(Human),N/A|	<DEL>|5_prime_UTR_variant|MODIFIER|ENSDLAG00005031000,BTN2A1_(Human),N/A
40	CAJNNU010000017.1_5715714_5716451_DEL	CAJNNU010000017.1	CAJNNU010000017.1:5715714-5716451	5715714	5716451	DEL	737	0	0.166667	0.181818	0.166667	0.155484	0.432115	0.341122	0.243254	3	87	0	0	1	10	0	2	0	17	2	3	1	28	4	4	no	yes	MODIFIER	0.05	0.05	0.05	no	No	No	<DEL>|intergenic_region|MODIFIER|ENSDLAG00005002288,N/A,N/A|ENSDLAG00005033307,N/A,N/A
41	CAJNNU010000018.1_2824183_2826831_DUP	CAJNNU010000018.1	CAJNNU010000018.1:2824183-2826831	2824183	2826831	DUP	2648	0.00568182	0.1875	0.305556	0.227273	0.220293	0.463058	0.520918	0.314724	2	87	1	0	5	6	1	1	4	7	11	0	4	19	13	1	no	yes	MODIFIER	0.05	0.01	0.01	no	No	No	<DUP>|intragenic_variant|MODIFIER|ENSDLAG00005031434,N/A,N/A
42	CAJNNU010000014.1_28168777_28169331_DEL	CAJNNU010000014.1	CAJNNU010000014.1:28168777-28169331	28168777	28169331	DEL	554	0.011236	0.291667	0.357143	0.189189	0.220148	0.526104	0.526149	0.224636	1	87	2	0	1	6	5	1	1	8	11	2	0	23	14	0	no	yes	MODIFIER	0.05	0.01	0.05	no	No	No	<DEL>|intergenic_region|MODIFIER|ENSDLAG00005021279,OLFML2A_(Seabass),olfactomedin like 2A [Source:HGNC Symbol;Acc:HGNC:27270]|ENSDLAG00005031905,N/A,N/A
43	CAJNNU010000013.1_29777897_29777963_DEL	CAJNNU010000013.1	CAJNNU010000013.1:29777897-29777963	29777897	29777963	DEL	66	0.011236	0.192308	0.318182	0.175676	0.201119	0.34753	0.46867	0.202057	1	87	2	0	0	8	5	0	0	11	8	3	0	27	7	3	no	yes	MODIFIER	0.05	0.05	0.05	no	No	No	<DEL>|intron_variant|MODIFIER|ENSDLAG00005014165,ldb2a_(Seabass),LIM domain binding 2a [Source:ZFIN;Acc:ZDB-GENE-990415-136]
44	CAJNNU010000011.1_33828877_33829035_DEL	CAJNNU010000011.1	CAJNNU010000011.1:33828877-33829035	33828877	33829035	DEL	158	0.011236	0.192308	0.45	0.25	0.267752	0.343617	0.635107	0.309068	1	87	2	0	0	9	3	1	2	5	12	3	1	20	14	2	no	yes	MODIFIER	0.05	0.01	0.01	no	No	No	<DEL>|intergenic_region|MODIFIER|ENSDLAG00005010648,dnase1l4.2_(Salmon),N/A|ENSDLAG00005018463,sec13_(Salmon),N/A|	<DEL>|downstream_gene_variant|MODIFIER|ENSDLAG00005018463,sec13_(Salmon),N/A
45	CAJNNU010000004.1_25185140_25185215_DEL	CAJNNU010000004.1	CAJNNU010000004.1:25185140-25185215	25185140	25185215	DEL	75	0.011236	0.25	0.3	0.148649	0.183056	0.457632	0.457247	0.162586	1	87	2	0	1	8	2	2	2	12	4	4	0	29	5	3	no	yes	MODIFIER	0.05	0.05	0.05	no	No	No	<DEL>|intergenic_region|MODIFIER|ENSDLAG00005004624,apbb1_(Stickleback),N/A|ENSDLAG00005004799,robo1_(Seabass),roundabout
46	CAJNNU010000016.1_11512183_11517818_INV	CAJNNU010000016.1	CAJNNU010000016.1:11512183-11517818	11512183	11517818	INV	5635	0.0166667	0.384615	0.227273	0.283784	0.222709	0.60165	0.310721	0.330926	0	87	3	0	0	3	10	0	0	12	10	0	0	16	21	0	no	yes	LOW	0.01	0.05	0.01	no	No	No	<INV>|inversion|LOW|ENSDLAG00005023872,MID1_(Seabass),midline 1 [Source:HGNC Symbol;Acc:HGNC:7095]
47	CAJNNU010000014.1_28167258_28168008_DEL	CAJNNU010000014.1	CAJNNU010000014.1:28167258-28168008	28167258	28168008	DEL	750	0.0166667	0.307692	0.363636	0.171429	0.211869	0.499334	0.501639	0.181849	0	87	3	0	0	6	6	1	0	8	12	2	2	23	12	0	no	yes	MODIFIER	0.05	0.05	0.05	no	No	No	<DEL>|intergenic_region|MODIFIER|ENSDLAG00005021279,OLFML2A_(Seabass),olfactomedin like 2A [Source:HGNC Symbol;Acc:HGNC:27270]|ENSDLAG00005031905,N/A,N/A
48	CAJNNU010000014.1_24818327_24818419_DEL	CAJNNU010000014.1	CAJNNU010000014.1:24818327-24818419	24818327	24818419	DEL	92	0	0.153846	0.181818	0.108108	0.131349	0.399435	0.348331	0.163031	2	88	0	0	0	10	2	1	0	15	6	1	0	29	8	0	no	yes	MODIFIER	0.05	0.05	0.05	no	No	No	<DEL>|intron_variant|MODIFIER|ENSDLAG00005014771,gcn1_(Seabass),GCN1 activator of EIF2AK4 [Source:ZFIN;Acc:ZDB-GENE-040724-264]
49	CAJNNU010000016.1_5958656_5960312_DUP	CAJNNU010000016.1	CAJNNU010000016.1:5958656-5960312	5958656	5960312	DUP	1656	0.0111111	0.269231	0.227273	0.175676	0.162497	0.485657	0.342401	0.206011	0	88	2	0	0	6	7	0	0	13	8	1	0	25	11	1	no	yes	MODIFIER	0.05	0.05	0.05	no	Yes	Open chromatin	<DUP>|intron_variant|MODIFIER|ENSDLAG00005034796,zgc:65895_(Zebrafish),N/A
50	CAJNNU010000004.1_32323716_32325021_DUP	CAJNNU010000004.1	CAJNNU010000004.1:32323716-32325021	32323716	32325021	DUP	1305	0.0111111	0.208333	0.318182	0.147059	0.169618	0.391473	0.47334	0.17206	0	88	2	0	1	7	5	0	0	9	12	1	3	24	10	0	no	yes	HIGH	0.05	0.05	0.05	no	No	No	<DUP>|frameshift_variant&splice_acceptor_variant&splice_region_variant&intron_variant|HIGH|ENSDLAG00005034338,N/A,N/A|	<DUP>|duplication|HIGH|ENSDLAG00005034338,N/A,N/A|	<DUP>|intron_variant|MODIFIER|ENSDLAG00005034338,N/A,N/A
51	CAJNNU010000022.1_22794682_22794857_DEL	CAJNNU010000022.1	CAJNNU010000022.1:22794682-22794857	22794682	22794857	DEL	175	0	0.153846	0.238095	0.171429	0.199193	0.408023	0.44538	0.26121	1	89	0	0	0	9	4	0	1	11	10	0	2	24	10	1	no	yes	MODIFIER	0.05	0.05	0.01	no	No	No	<DEL>|intron_variant|MODIFIER|ENSDLAG00005028178,pdxdc1_(Stickleback),N/A
52	CAJNNU010000005.1_23736359_23736584_DEL	CAJNNU010000005.1	CAJNNU010000005.1:23736359-23736584	23736359	23736584	DEL	225	0	0.230769	0.181818	0.142857	0.171414	0.535557	0.348007	0.221707	1	89	0	0	0	7	6	0	0	16	4	2	2	25	10	0	no	yes	MODIFIER	0.01	0.05	0.05	no	No	No	<DEL>|intergenic_region|MODIFIER|ENSDLAG00005034389,N/A,N/A|ENSDLAG00005032634,N/A,N/A
53	CAJNNU010000020.1_26493258_26493827_DEL	CAJNNU010000020.1	CAJNNU010000020.1:26493258-26493827	26493258	26493827	DEL	569	0.00555556	0.25	0.227273	0.142857	0.158643	0.517221	0.376133	0.191029	0	89	1	0	1	7	4	1	0	15	4	3	2	25	10	0	no	yes	MODIFIER	0.05	0.05	0.05	no	No	No	<DEL>|intron_variant|MODIFIER|ENSDLAG00005011271,bcar1_(Salmon),N/A
54	CAJNNU010000006.1_589970_590380_DEL	CAJNNU010000006.1	CAJNNU010000006.1:589970-590380	589970	590380	DEL	410	0.00555556	0.333333	0.340909	0.402778	0.33219	0.627193	0.531711	0.51709	0	89	1	0	1	6	4	2	0	9	11	2	1	11	21	4	no	yes	MODIFIER	0.01	0.01	0.01	no	Yes	Enhancer	<DEL>|intron_variant|MODIFIER|ENSDLAG00005030900,zeb2a_(Stickleback),N/A|	<DEL>|intron_variant|MODIFIER|ENSDLAG00005034668,gtdc1_(Seabass),glycosyltransferase-like domain containing 1 [Source:NCBI gene;Acc:550132]
55	CAJNNU010000001.1_8406316_8406413_DEL	CAJNNU010000001.1	CAJNNU010000001.1:8406316-8406413	8406316	8406413	DEL	97	0.00555556	0.625	0.409091	0.148649	0.312094	0.853429	0.606015	0.19291	0	89	1	0	1	2	5	5	0	8	10	4	0	27	9	1	no	yes	MODIFIER	0.01	0.01	0.05	no	No	No	<DEL>|intron_variant|MODIFIER|ENSDLAG00005015591,LRP8_(Stickleback),N/A
56	CAJNNU010000022.1_23845767_23845837_DEL	CAJNNU010000022.1	CAJNNU010000022.1:23845767-23845837	23845767	23845837	DEL	70	0	0.166667	0.159091	0.30303	0.235179	0.451797	0.318086	0.444626	0	90	0	0	1	8	4	0	0	15	7	0	4	13	20	0	no	yes	MODIFIER	0.05	0.05	0.01	no	No	No	<DEL>|intron_variant|MODIFIER|ENSDLAG00005016019,nsfa_(Seabass),N-ethylmaleimide-sensitive factor a [Source:ZFIN;Acc:ZDB-GENE-030616-37]
57	CAJNNU010000022.1_22264861_22264914_DEL	CAJNNU010000022.1	CAJNNU010000022.1:22264861:22264914	22264861	22264914	DEL	53	0	0.25	0.138889	0.108108	0.16656	0.575926	0.317845	0.160985	0	90	0	0	1	8	2	2	4	13	5	0	0	31	4	2	no	yes	MODIFIER	0.01	0.05	0.05	no	No	No	<DEL>|intergenic_region|MODIFIER|ENSDLAG00005009181,jupb_(Salmon),N/A|ENSDLAG00005010728,N/A,N/A
58	CAJNNU010000021.1_3018150_3018247_DEL	CAJNNU010000021.1	CAJNNU010000021.1:3018150-3018247	3018150	3018247	DEL	97	0	0.153846	0.190476	0.135135	0.144314	0.410473	0.374957	0.201828	0	90	0	0	0	9	4	0	1	14	6	1	0	29	6	2	no	yes	MODIFIER	0.05	0.05	0.05	no	No	No	<DEL>|intron_variant|MODIFIER|ENSDLAG00005001600,slit1b_(Seabass),slit homolog 1b (Drosophila) [Source:ZFIN;Acc:ZDB-GENE-030722-4]
59	CAJNNU010000018.1_4395701_4395984_INV	CAJNNU010000018.1	CAJNNU010000018.1:4395701:4395984	4395701	4395984	INV	283	0	0.307692	0.236842	0.111111	0.207661	0.632955	0.464191	0.172619	0	90	0	0	0	6	6	1	3	11	7	1	1	28	8	0	no	yes	MODIFIER	0.01	0.05	0.05	no	No	No	<INV>|intron_variant|MODIFIER|ENSDLAG00005016160,rgs5a_(Seabass),regulator of G protein signaling 5a [Source:ZFIN;Acc:ZDB-GENE-030131-7570]
60	CAJNNU010000014.1_22773872_22773977_DEL	CAJNNU010000014.1	CAJNNU010000014.1:22773872-22773977	22773872	22773977	DEL	105	0	0.125	0.227273	0.0972222	0.144314	0.367695	0.419618	0.148803	0	90	0	0	1	9	3	0	0	14	6	2	1	30	5	1	no	yes	MODIFIER	0.05	0.05	0.05	no	No	No	<DEL>|intron_variant|MODIFIER|ENSDLAG00005019385,fbrsl1_(Seabass),fibrosin-like 1 [Source:ZFIN;Acc:ZDB-GENE-070705-487]
61	CAJNNU010000013.1_13981792_13981931_DEL	CAJNNU010000013.1	CAJNNU010000013.1:13981792-13981931	13981792	13981931	DEL	139	0	0.153846	0.52381	0.175676	0.260825	0.410473	0.740681	0.261211	0	90	0	0	0	9	4	0	1	6	8	7	0	25	11	1	no	yes	MODIFIER	0.05	0.01	0.01	no	No	No	<DEL>|intergenic_region|MODIFIER|ENSDLAG00005004367,RTL1_(Human),N/A|ENSDLAG00005016486,unc5a_(Seabass),unc-5 netrin receptor A [Source:ZFIN;Acc:ZDB-GENE-080219-19]
62	CAJNNU010000009.1_14620077_14627800_DUP	CAJNNU010000009.1	CAJNNU010000009.1:14620077-14627800	14620077	14627800	DUP	7723	0	0.307692	0.363636	0.22973	0.265111	0.634857	0.590626	0.334326	0	90	0	0	0	5	8	0	0	6	16	0	0	20	17	0	no	yes	MODIFIER	0.01	0.01	0.01	no	No	No	<DUP>|downstream_gene_variant|MODIFIER|ENSDLAG00005007101,oxsr1b_(Seabass),oxidative stress responsive kinase 1b [Source:ZFIN;Acc:ZDB-GENE-040426-723]|	<DUP>|downstream_gene_variant|MODIFIER|ENSDLAG00005008547,slc22a13b_(Seabass),solute carrier family 22 member 13b [Source:ZFIN;Acc:ZDB-GENE-061013-532]|	<DUP>|intragenic_variant|MODIFIER|ENSDLAG00005008547,slc22a13b_(Seabass),solute carrier family 22 member 13b [Source:ZFIN;Acc:ZDB-GENE-061013-532]|	<DUP>|upstream_gene_variant|MODIFIER|ENSDLAG00005008613,slc22a13b_(Seabass),solute carrier family 22 member 13b [Source:ZFIN;Acc:ZDB-GENE-061013-532]
63	CAJNNU010000005.1_8032565_8032660_DEL	CAJNNU010000005.1	CAJNNU010000005.1:8032565-8032660	8032565	8032660	DEL	95	0	0.208333	0.261905	0.114286	0.184744	0.522131	0.475229	0.178142	0	90	0	0	1	7	5	0	1	13	5	3	2	28	6	1	no	yes	MODIFIER	0.05	0.05	0.05	no	No	No	<DEL>|intergenic_region|MODIFIER|ENSDLAG00005005937,VPS26B_(Seabass),VPS26|ENSDLAG00005005990,h3f3c_(Seabass),H3 histone
64	CAJNNU010000004.1_7767698_7767772_DEL	CAJNNU010000004.1	CAJNNU010000004.1:7767698-7767772	7767698	7767772	DEL	74	0	0.192308	0.225	0.180556	0.201778	0.474723	0.43685	0.269186	0	90	0	0	0	9	3	1	2	12	7	1	1	26	7	3	no	yes	MODIFIER	0.05	0.05	0.01	no	No	No	<DEL>|upstream_gene_variant|MODIFIER|ENSDLAG00005011007,ecel1_(Seabass),endothelin converting enzyme-like 1 [Source:ZFIN;Acc:ZDB-GENE-130530-692]|	<DEL>|intergenic_region|MODIFIER|ENSDLAG00005011007,ecel1_(Seabass),endothelin converting enzyme-like 1 [Source:ZFIN;Acc:ZDB-GENE-130530-692]|ENSDLAG00005011161,zgc:153039_(Stickleback),zgc:153039 [Source:ZFIN;Acc:ZDB-GENE-060929-736]
65	CAJNNU010000003.1_24764426_24764668_DEL	CAJNNU010000003.1	CAJNNU010000003.1:24764426-24764668	24764426	24764668	DEL	242	0	0.181818	0.178571	0.128571	0.161748	0.498035	0.439765	0.200031	0	90	0	0	2	7	4	0	8	9	5	0	2	27	7	1	no	yes	MODIFIER	0.05	0.05	0.05	no	No	No	<DEL>|intron_variant|MODIFIER|ENSDLAG00005027738,syne2b_(Zebrafish),N/A
66	CAJNNU010000003.1_1612408_1612474_DEL	CAJNNU010000003.1	CAJNNU010000003.1:1612408-1612474	1612408	1612474	DEL	66	0	0.269231	0.190476	0.0945946	0.149407	0.587146	0.377398	0.144873	0	90	0	0	0	7	5	1	1	13	8	0	0	30	7	0	no	yes	MODIFIER	0.01	0.05	0.05	no	Yes	Open chromatin	<DEL>|intergenic_region|MODIFIER|ENSDLAG00005030139,flrt2_(Seabass),fibronectin leucine rich transmembrane protein 2 [Source:ZFIN;Acc:ZDB-GENE-070705-267]|ENSDLAG00005032541,N/A,N/A
67	CAJNNU010000007.1_25922633_25922695_DEL	CAJNNU010000007.1	CAJNNU010000007.1:25922633-25922695	25922633	25922695	DEL	62	0	0.125	0.159091	0.0945946	0.116292	0.367695	0.318086	0.144873	0	90	0	0	1	9	3	0	0	15	7	0	0	30	7	0	no	yes	MODIFIER	0.05	0.05	0.05	no	No	No	<DEL>|intron_variant|MODIFIER|ENSDLAG00005015703,adgrb1a_(Seabass),adhesion G protein-coupled receptor B1a [Source:ZFIN;Acc:ZDB-GENE-060607-12]
