# Supplementary material for: Structural variant landscape provides insights into genome organisation and domestication in European seabass
Source: BMC Biol. 2025 Oct 1;23:288. doi: 10.1186/s12915-025-02404-7 (PMC12487334; doi:10.1186/s12915-025-02404-7)
Supplement: Supplementary file 17 — Additional file 17. [file 12915_2025_2404_MOESM17_ESM.xlsx]

## Sheet: Sheet1
ID	Description	GeneRatio	BgRatio	pvalue	p.adjust	qvalue	Count	GeneID, Name, Description
GO:0022029	telencephalon cell migration	5/93	72/15181	7.83518172275974e-05	0.0794197	0.0731372	5	ENSDLAG00005001600,slit1b_(Seabass),slit homolog 1b (Drosophila) [Source:ZFIN;Acc:ZDB-GENE-030722-4]	ENSDLAG00005004799,robo1_(Seabass),roundabout	ENSDLAG00005015591,LRP8_(Stickleback),N/A	ENSDLAG00005024264,lamb1b_(Stickleback),N/A	ENSDLAG00005027738,syne2b_(Zebrafish),N/A
GO:0008037	cell recognition	9/93	298/15181	8.71041334238924e-05	0.0794197	0.0731372	9	ENSDLAG00005001600,slit1b_(Seabass),slit homolog 1b (Drosophila) [Source:ZFIN;Acc:ZDB-GENE-030722-4]	ENSDLAG00005003323,scarb1_(Seabass),scavenger receptor class B	ENSDLAG00005004403,opcml_(Seabass),opioid binding protein/cell adhesion molecule-like [Source:ZFIN;Acc:ZDB-GENE-040927-3]	ENSDLAG00005004799,robo1_(Seabass),roundabout	ENSDLAG00005007417,cadm1a_(Seabass),cell adhesion molecule 1a [Source:ZFIN;Acc:ZDB-GENE-080505-2]	ENSDLAG00005010728,N/A,N/A	ENSDLAG00005011271,bcar1_(Salmon),N/A	ENSDLAG00005026985,tmem184a_(Seabass),transmembrane protein 184a [Source:ZFIN;Acc:ZDB-GENE-040426-2925]	ENSDLAG00005015703,adgrb1a_(Seabass),adhesion G protein-coupled receptor B1a [Source:ZFIN;Acc:ZDB-GENE-060607-12]
GO:0021885	forebrain cell migration	5/93	75/15181	9.52655190739836e-05	0.0794197	0.0731372	5	ENSDLAG00005001600,slit1b_(Seabass),slit homolog 1b (Drosophila) [Source:ZFIN;Acc:ZDB-GENE-030722-4]	ENSDLAG00005004799,robo1_(Seabass),roundabout	ENSDLAG00005015591,LRP8_(Stickleback),N/A	ENSDLAG00005024264,lamb1b_(Stickleback),N/A	ENSDLAG00005027738,syne2b_(Zebrafish),N/A
GO:0035461	vitamin transmembrane transport	3/93	18/15181	0.000169903	0.0854285	0.0786707	3	ENSDLAG00005003323,scarb1_(Seabass),scavenger receptor class B	ENSDLAG00005008547,slc22a13b_(Seabass),solute carrier family 22 member 13b [Source:ZFIN;Acc:ZDB-GENE-061013-532]	ENSDLAG00005008613,slc22a13b_(Seabass),solute carrier family 22 member 13b [Source:ZFIN;Acc:ZDB-GENE-061013-532]
GO:0051606	detection of stimulus	9/93	327/15181	0.000175721	0.0854285	0.0786707	9	ENSDLAG00005003323,scarb1_(Seabass),scavenger receptor class B	ENSDLAG00005004406,N/A,N/A	ENSDLAG00005007134,slc8a3_(Seabass),solute carrier family 8 member 3 [Source:ZFIN;Acc:ZDB-GENE-050810-1]	ENSDLAG00005007417,cadm1a_(Seabass),cell adhesion molecule 1a [Source:ZFIN;Acc:ZDB-GENE-080505-2]	ENSDLAG00005008433,trpc5a_(Seabass),transient receptor potential cation channel	ENSDLAG00005009181,jupb_(Salmon),N/A	ENSDLAG00005015524,serpine2_(Seabass),serpin peptidase inhibitor	ENSDLAG00005033619,N/A,N/A	ENSDLAG00005034308,efr3a_(Seabass),EFR3 homolog A (S. cerevisiae) [Source:ZFIN;Acc:ZDB-GENE-040426-1681]
GO:0033563	dorsal/ventral axon guidance	4/93	50/15181	0.000245011	0.0854285	0.0786707	4	ENSDLAG00005001600,slit1b_(Seabass),slit homolog 1b (Drosophila) [Source:ZFIN;Acc:ZDB-GENE-030722-4]	ENSDLAG00005004799,robo1_(Seabass),roundabout	ENSDLAG00005016486,unc5a_(Seabass),unc-5 netrin receptor A [Source:ZFIN;Acc:ZDB-GENE-080219-19]	ENSDLAG00005019840,RIN2_(Seabass),Ras and Rab interactor 2 [Source:HGNC Symbol;Acc:HGNC:18750]
GO:0008347	glial cell migration	5/93	93/15181	0.000263071	0.0854285	0.0786707	5	ENSDLAG00005001600,slit1b_(Seabass),slit homolog 1b (Drosophila) [Source:ZFIN;Acc:ZDB-GENE-030722-4]	ENSDLAG00005015591,LRP8_(Stickleback),N/A	ENSDLAG00005016486,unc5a_(Seabass),unc-5 netrin receptor A [Source:ZFIN;Acc:ZDB-GENE-080219-19]	ENSDLAG00005024264,lamb1b_(Stickleback),N/A	ENSDLAG00005027738,syne2b_(Zebrafish),N/A
GO:0034185	apolipoprotein binding	3/93	21/15181	0.000273262	0.0854285	0.0786707	3	ENSDLAG00005003323,scarb1_(Seabass),scavenger receptor class B	ENSDLAG00005015591,LRP8_(Stickleback),N/A	ENSDLAG00005027122,ABCA1_(Stickleback),N/A
GO:0021795	cerebral cortex cell migration	4/93	55/15181	0.000354468	0.0953791	0.0878342	4	ENSDLAG00005004799,robo1_(Seabass),roundabout	ENSDLAG00005015591,LRP8_(Stickleback),N/A	ENSDLAG00005024264,lamb1b_(Stickleback),N/A	ENSDLAG00005027738,syne2b_(Zebrafish),N/A
GO:0045056	transcytosis	3/93	25/15181	0.000464248	0.0953791	0.0878342	3	ENSDLAG00005003323,scarb1_(Seabass),scavenger receptor class B	ENSDLAG00005004406,N/A,N/A	ENSDLAG00005033619,N/A,N/A
GO:0050919	negative chemotaxis	4/93	62/15181	0.000561158	0.0953791	0.0878342	4	ENSDLAG00005001600,slit1b_(Seabass),slit homolog 1b (Drosophila) [Source:ZFIN;Acc:ZDB-GENE-030722-4]	ENSDLAG00005004799,robo1_(Seabass),roundabout	ENSDLAG00005016486,unc5a_(Seabass),unc-5 netrin receptor A [Source:ZFIN;Acc:ZDB-GENE-080219-19]	ENSDLAG00005030139,flrt2_(Seabass),fibronectin leucine rich transmembrane protein 2 [Source:ZFIN;Acc:ZDB-GENE-070705-267]
GO:0021537	telencephalon development	8/93	305/15181	0.000561801	0.0953791	0.0878342	8	ENSDLAG00005001600,slit1b_(Seabass),slit homolog 1b (Drosophila) [Source:ZFIN;Acc:ZDB-GENE-030722-4]	ENSDLAG00005004799,robo1_(Seabass),roundabout	ENSDLAG00005007134,slc8a3_(Seabass),solute carrier family 8 member 3 [Source:ZFIN;Acc:ZDB-GENE-050810-1]	ENSDLAG00005015591,LRP8_(Stickleback),N/A	ENSDLAG00005024264,lamb1b_(Stickleback),N/A	ENSDLAG00005027009,btbd3b_(Seabass),BTB (POZ) domain containing 3b [Source:ZFIN;Acc:ZDB-GENE-041210-282]	ENSDLAG00005027738,syne2b_(Zebrafish),N/A	ENSDLAG00005030900,zeb2a_(Stickleback),N/A
GO:0021801	cerebral cortex radial glia-guided migration	3/93	27/15181	0.000585192	0.0953791	0.0878342	3	ENSDLAG00005015591,LRP8_(Stickleback),N/A	ENSDLAG00005024264,lamb1b_(Stickleback),N/A	ENSDLAG00005027738,syne2b_(Zebrafish),N/A
GO:0022030	telencephalon glial cell migration	3/93	27/15181	0.000585192	0.0953791	0.0878342	3	ENSDLAG00005015591,LRP8_(Stickleback),N/A	ENSDLAG00005024264,lamb1b_(Stickleback),N/A	ENSDLAG00005027738,syne2b_(Zebrafish),N/A
GO:0042632	cholesterol homeostasis	4/93	64/15181	0.000633219	0.0953791	0.0878342	4	ENSDLAG00005002224,NPC1L1_(Stickleback),N/A	ENSDLAG00005003323,scarb1_(Seabass),scavenger receptor class B	ENSDLAG00005010113,dgat2_(Seabass),diacylglycerol O-acyltransferase 2 [Source:NCBI gene;Acc:565316]	ENSDLAG00005027122,ABCA1_(Stickleback),N/A
GO:0055092	sterol homeostasis	4/93	64/15181	0.000633219	0.0953791	0.0878342	4	ENSDLAG00005002224,NPC1L1_(Stickleback),N/A	ENSDLAG00005003323,scarb1_(Seabass),scavenger receptor class B	ENSDLAG00005010113,dgat2_(Seabass),diacylglycerol O-acyltransferase 2 [Source:NCBI gene;Acc:565316]	ENSDLAG00005027122,ABCA1_(Stickleback),N/A
GO:0051180	vitamin transport	3/93	28/15181	0.000652518	0.0953791	0.0878342	3	ENSDLAG00005003323,scarb1_(Seabass),scavenger receptor class B	ENSDLAG00005008547,slc22a13b_(Seabass),solute carrier family 22 member 13b [Source:ZFIN;Acc:ZDB-GENE-061013-532]	ENSDLAG00005008613,slc22a13b_(Seabass),solute carrier family 22 member 13b [Source:ZFIN;Acc:ZDB-GENE-061013-532]
GO:0030659	cytoplasmic vesicle membrane	10/93	480/15181	0.00070212	0.0953791	0.0878342	10	ENSDLAG00005000988,actn1_(Seabass),actinin	ENSDLAG00005003323,scarb1_(Seabass),scavenger receptor class B	ENSDLAG00005004406,N/A,N/A	ENSDLAG00005005286,mdm2_(Stickleback),N/A	ENSDLAG00005018463,sec13_(Salmon),N/A	ENSDLAG00005020661,N/A,N/A	ENSDLAG00005022048,SV2C_(Seabass),synaptic vesicle glycoprotein 2C [Source:HGNC Symbol;Acc:HGNC:30670]	ENSDLAG00005026985,tmem184a_(Seabass),transmembrane protein 184a [Source:ZFIN;Acc:ZDB-GENE-040426-2925]	ENSDLAG00005031434,N/A,N/A	ENSDLAG00005033619,N/A,N/A
GO:0007432	salivary gland boundary specification	3/93	29/15181	0.000724592	0.0953791	0.0878342	3	ENSDLAG00005001600,slit1b_(Seabass),slit homolog 1b (Drosophila) [Source:ZFIN;Acc:ZDB-GENE-030722-4]	ENSDLAG00005004799,robo1_(Seabass),roundabout	ENSDLAG00005016486,unc5a_(Seabass),unc-5 netrin receptor A [Source:ZFIN;Acc:ZDB-GENE-080219-19]
