# Supplementary material for: Structural variant landscape provides insights into genome organisation and domestication in European seabass
Source: BMC Biol. 2025 Oct 1;23:288. doi: 10.1186/s12915-025-02404-7 (PMC12487334; doi:10.1186/s12915-025-02404-7)
Supplement: Supplementary file 18 — Additional file 18. [file 12915_2025_2404_MOESM18_ESM.xlsx]

## Sheet: Sheet1
Gene	Known role
slit1b	Regulates axon guidance and is involved in nervous system development.
robo1	Axon guidance receptor that works with slit1b to control neuronal pathfinding.
nrsn1l	Synaptic vesicle-associated protein, involved in synaptic function.
ntrk3a	Neurotrophin receptor promoting neuron migration and survival.
slc8a3	Sodium/calcium exchanger, regulates intracellular calcium homeostasis.
unc5a	Regulates apoptosis and axon guidance, important for nervous system development.
opcml	Neural cell adhesion molecule, possibly tumor-suppressive.
syne2b	Links the nuclear envelope to the cytoskeleton, maintaining nuclear structure and cell migration.
cadm1a	Cell adhesion molecule involved in synapse formation.
trpc5a	Calcium ion channel, regulates intracellular calcium signaling and sensory functions.
erc1	Regulates synaptic function and vesicle release.
cadpsa	Regulates neurotransmitter release from synaptic vesicles.
btbd3b	Involved in dendrite development and neural network formation.
ecel1	Enzyme involved in neural development.
sv2c	Synaptic vesicle protein regulating neurotransmitter release, especially dopamine.
tmem184a	Transmembrane protein, possibly involved in nervous system development.
flrt2	Cell adhesion molecule regulating axon guidance and cell migration.
lamb1b	Laminin component, crucial for cell migration and tissue structure.
ntrk3a	Neurotrophin receptor promoting neuron survival and growth.
apbb1	Interacts with APP, involved in neural signaling and synapse formation.
ctnnd2b	Cell adhesion molecule, affects neural connectivity and migration.
prrx1b	Transcription factor involved in neural and muscle tissue development.
MID1	Microtubule-associated protein influencing neural development.
nsfa	SNARE complex regulator, promoting synaptic vesicle fusion.
hspa9	Heat shock protein protecting cells from stress.
scarb1	Cholesterol and lipid uptake receptor regulating metabolism and immunity.
lrp8	Regulates lipid metabolism and neural development through cholesterol uptake.
npc1l1	Cholesterol uptake transporter primarily acting in intestinal lipid absorption.
abca1	Cholesterol efflux transporter, essential for HDL formation and lipid metabolism.
dgat2	Triacylglycerol synthase involved in fat storage.
actn1	Cytoskeletal protein maintaining cell shape and motility.
slc22a13b	Organic ion transporter, possibly involved in metabolite transport.
sec13	Component of the protein transport complex, involved in intracellular secretion.
rin2	Small GTPase regulator, involved in membrane trafficking.
jupb	Adhesion protein linking the cytoskeleton, maintaining intercellular connections.
bcar1	Regulator of cell migration and signaling in response to stress.
serpine2	Serine protease inhibitor regulating extracellular matrix degradation.
nup107	Core component of the nuclear pore complex, involved in nucleocytoplasmic transport.
ldb2a	Regulator of cell migration and gene expression.
ptprt	Protein tyrosine phosphatase regulating adhesion and signaling.
gcn1	Involved in protein synthesis regulation and stress response.
vps26b	Mediates intracellular protein recycling.
uvrag	Regulates autophagy and endoplasmic reticulum homeostasis.
mdm2	Inhibitor of p53, regulates cell cycle and apoptosis.
zeb2a	Transcription factor regulating development and epithelial-mesenchymal transition (EMT).
efr3a	Regulator of lipid metabolism and signaling complex localization.
oxsr1b	Regulator of oxidative stress response.
jag1b	Ligand in the Notch signaling pathway, regulating cell fate.
cyp26c1	Retinoic acid-metabolizing enzyme, controls embryonic development.
prrx1b	Transcription factor involved in tissue differentiation during development.
eri1	Regulates RNA stability and gene expression.
bnipl	Regulator of apoptosis and cell survival.
hect2d	Ubiquitin ligase regulating protein degradation.
olfml2a	Extracellular matrix protein potentially involved in cell migration.
gorab	Maintains Golgi apparatus structure.
rgs5a	Regulator of G protein signaling.
fbxl14	Component of ubiquitin ligase complex, involved in protein degradation.
rem1	Calcium channel regulatory protein.
igsf21a	Member of the immunoglobulin superfamily, involved in cell adhesion.
prss16	Serine protease possibly involved in immune regulation.
cox16	Mitochondrial respiratory chain complex assembly factor.
angpt4	Angiogenesis-related protein.
h3f3c	Histone H3.3 variant, regulating chromatin structure.
